# Supplementary material for: Imidazo[1,5‐a]pyridines – A Versatile Platform for Structurally Distinct N‐Heterocyclic Olefins and π‐Extended Heterocycles
Source: Angew Chem Int Ed Engl. 2025 May 19;64(29):e202506305. doi: 10.1002/anie.202506305 (PMC12258668; doi:10.1002/anie.202506305)
Supplement: Supplementary file 2 — compound_8bCy [file ANIE-64-e202506305-s001.zip]

Archive with 6 entries (6 files):
- compound_8bCy.cif
- compound_13Cy+.cif
- compound_1NHO.cif
- compound_3NHO.cif
- compound_3Rh.cif
- compound_8bAu.cif
