# Supplementary material for: Imidazo[1,5‐a]pyridines – A Versatile Platform for Structurally Distinct N‐Heterocyclic Olefins and π‐Extended Heterocycles
Source: Angew Chem Int Ed Engl. 2025 May 19;64(29):e202506305. doi: 10.1002/anie.202506305 (PMC12258668; doi:10.1002/anie.202506305)
Supplement: Supplementary file 2 — compound_8bCy [file ANIE-64-e202506305-s001.zip › compound_8bCy.cif]

data_mo_ocm_payl_111_cy_0m
_audit_creation_date               2024-10-09
_audit_creation_method
;
Olex2 1.5
(compiled 2023.08.24 svn.re1ec1418 for OlexSys, GUI svn.r6817)
;
_shelx_SHELXL_version_number       '2019/1'
_audit_contact_author_address      ?
_audit_contact_author_email        ?
_audit_contact_author_name         ''
_audit_contact_author_phone        ?
_publ_contact_author_id_orcid      ?
_publ_section_references
;
Dolomanov, O.V., Bourhis, L.J., Gildea, R.J, Howard, J.A.K. & Puschmann, H.
 (2009), J. Appl. Cryst. 42, 339-341.

Sheldrick, G.M. (2008). Acta Cryst. A64, 112-122.

Sheldrick, G.M. (2015). Acta Cryst. A71, 3-8.
;
_chemical_name_common              ?
_chemical_name_systematic          ?
_chemical_formula_moiety           'C20 H30 N2 Si'
_chemical_formula_sum              'C20 H30 N2 Si'
_chemical_formula_weight           326.55
_chemical_melting_point            ?
loop_
  _atom_type_symbol
  _atom_type_description
  _atom_type_scat_dispersion_real
  _atom_type_scat_dispersion_imag
  _atom_type_scat_source
 'C' 'C' 0.0033 0.0016 'International Tables Vol C Tables 4.2.6.8 and 6.1.1.4'
 'H' 'H' 0.0000 0.0000 'International Tables Vol C Tables 4.2.6.8 and 6.1.1.4'
 'N' 'N' 0.0061 0.0033 'International Tables Vol C Tables 4.2.6.8 and 6.1.1.4'
 'Si' 'Si' 0.0817 0.0704 'International Tables Vol C Tables 4.2.6.8 and 6.1.1.4'

_shelx_space_group_comment
;
The symmetry employed for this shelxl refinement is uniquely defined
by the following loop, which should always be used as a source of
symmetry information in preference to the above space-group names.
They are only intended as comments.
;
_space_group_crystal_system        'triclinic'
_space_group_IT_number             2
_space_group_name_H-M_alt          'P -1'
_space_group_name_Hall             '-P 1'
loop_
  _space_group_symop_operation_xyz
 'x, y, z'
 '-x, -y, -z'

_cell_length_a                     7.5271(4)
_cell_length_b                     9.2847(4)
_cell_length_c                     13.8140(7)
_cell_angle_alpha                  90.343(2)
_cell_angle_beta                   104.124(2)
_cell_angle_gamma                  94.318(2)
_cell_volume                       933.28(8)
_cell_formula_units_Z              2
_cell_measurement_reflns_used      9867
_cell_measurement_temperature      100.00
_cell_measurement_theta_max        28.303
_cell_measurement_theta_min        2.707
_shelx_estimated_absorpt_T_max     0.995
_shelx_estimated_absorpt_T_min     0.949
_exptl_absorpt_coefficient_mu      0.128
_exptl_absorpt_correction_T_max    0.5445
_exptl_absorpt_correction_T_min    0.4686
_exptl_absorpt_correction_type     multi-scan
_exptl_absorpt_process_details
;
SADABS-2016/2 (Bruker,2016/2) was used for absorption correction.
wR2(int) was 0.1813 before and 0.0819 after correction.
The Ratio of minimum to maximum transmission is 0.8606.
The \l/2 correction factor is Not present.
;
_exptl_absorpt_special_details     ?
_exptl_crystal_colour              green
_exptl_crystal_colour_lustre       .
_exptl_crystal_colour_modifier     .
_exptl_crystal_colour_primary      green
_exptl_crystal_density_diffrn      1.162
_exptl_crystal_density_meas        ?
_exptl_crystal_density_method      ?
_exptl_crystal_description         plate
_exptl_crystal_F_000               356
_exptl_crystal_size_max            0.412
_exptl_crystal_size_mid            0.213
_exptl_crystal_size_min            0.036
_exptl_transmission_factor_max     ?
_exptl_transmission_factor_min     ?
_diffrn_reflns_av_R_equivalents    0.0624
_diffrn_reflns_av_unetI/netI       0.0386
_diffrn_reflns_Laue_measured_fraction_full  0.997
_diffrn_reflns_Laue_measured_fraction_max  0.997
_diffrn_reflns_limit_h_max         10
_diffrn_reflns_limit_h_min         -10
_diffrn_reflns_limit_k_max         12
_diffrn_reflns_limit_k_min         -12
_diffrn_reflns_limit_l_max         18
_diffrn_reflns_limit_l_min         -18
_diffrn_reflns_number              30323
_diffrn_reflns_point_group_measured_fraction_full  0.997
_diffrn_reflns_point_group_measured_fraction_max  0.997
_diffrn_reflns_theta_full          25.242
_diffrn_reflns_theta_max           28.325
_diffrn_reflns_theta_min           2.799
_diffrn_ambient_temperature        100.00
_diffrn_detector                   'Bruker D8 VENTURE area detector'
_diffrn_detector_area_resol_mean   10.4167
_diffrn_detector_type              'CPAD PHOTON II area detector'
_diffrn_measured_fraction_theta_full  0.997
_diffrn_measured_fraction_theta_max  0.997
_diffrn_measurement_device         'four-circle diffractometer'
_diffrn_measurement_device_type    'Bruker D8 VENTURE area detector'
_diffrn_measurement_method         '\w and \f scans'
_diffrn_radiation_monochromator    'HELIOS mirror optics'
_diffrn_radiation_probe            x-ray
_diffrn_radiation_type             MoK\a
_diffrn_radiation_wavelength       0.71073
_diffrn_source                     'microfocus sealed X-ray tube'
_diffrn_source_current             1.4
_diffrn_source_power               0.07
_diffrn_source_type                'Incoatec I\ms'
_diffrn_source_voltage             50.0
_diffrn_standards_number           0
_reflns_Friedel_coverage           0.000
_reflns_Friedel_fraction_full      .
_reflns_Friedel_fraction_max       .
_reflns_number_gt                  4170
_reflns_number_total               4637
_reflns_special_details
;
 Reflections were merged by SHELXL according to the crystal
 class for the calculation of statistics and refinement.
 
 _reflns_Friedel_fraction is defined as the number of unique
 Friedel pairs measured divided by the number that would be
 possible theoretically, ignoring centric projections and
 systematic absences.
;
_reflns_threshold_expression       'I > 2\s(I)'
_computing_cell_refinement         'SAINT V8.40B (?, 2016)'
_computing_data_collection         ?
_computing_data_reduction          'SAINT V8.40B (?, 2016)'
_computing_molecular_graphics      'Olex2 1.5 (Dolomanov et al., 2009)'
_computing_publication_material    'Olex2 1.5 (Dolomanov et al., 2009)'
_computing_structure_refinement    'XL  (Sheldrick, 2008)'
_computing_structure_solution      'SHELXT 2018/2 (Sheldrick, 2018)'
_refine_diff_density_max           0.644
_refine_diff_density_min           -0.377
_refine_diff_density_rms           0.132
_refine_ls_extinction_coef         .
_refine_ls_extinction_method       none
_refine_ls_goodness_of_fit_ref     1.083
_refine_ls_hydrogen_treatment      refall
_refine_ls_matrix_type             full
_refine_ls_number_parameters       328
_refine_ls_number_reflns           4637
_refine_ls_number_restraints       0
_refine_ls_R_factor_all            0.0449
_refine_ls_R_factor_gt             0.0400
_refine_ls_restrained_S_all        1.083
_refine_ls_shift/su_max            0.000
_refine_ls_shift/su_mean           0.000
_refine_ls_structure_factor_coef   Fsqd
_refine_ls_weighting_details      
 'w=1/[\s^2^(Fo^2^)+(0.0481P)^2^+0.3628P] where P=(Fo^2^+2Fc^2^)/3'
_refine_ls_weighting_scheme        calc
_refine_ls_wR_factor_gt            0.1016
_refine_ls_wR_factor_ref           0.1054
_refine_special_details            ?
_olex2_refinement_description
;
;
_atom_sites_solution_hydrogens     difmap
_atom_sites_solution_primary       dual
_atom_sites_solution_secondary     ?
loop_
  _atom_site_label
  _atom_site_type_symbol
  _atom_site_fract_x
  _atom_site_fract_y
  _atom_site_fract_z
  _atom_site_U_iso_or_equiv
  _atom_site_adp_type
  _atom_site_occupancy
  _atom_site_site_symmetry_order
  _atom_site_calc_flag
  _atom_site_refinement_flags_posn
  _atom_site_refinement_flags_adp
  _atom_site_refinement_flags_occupancy
  _atom_site_disorder_assembly
  _atom_site_disorder_group
 Si1 Si 0.89046(4) 0.23065(3) 0.82239(2) 0.01367(10) Uani 1 1 d . . . . .
 N2 N 0.44166(13) 0.49786(11) 0.63219(7) 0.0158(2) Uani 1 1 d . . . . .
 N1 N 0.32057(14) 0.33386(11) 0.51656(8) 0.0191(2) Uani 1 1 d . . . . .
 C1 C 0.45699(16) 0.36070(13) 0.60037(9) 0.0168(2) Uani 1 1 d . . . . .
 C18 C 0.93932(16) 0.07621(12) 0.74401(9) 0.0170(2) Uani 1 1 d . . . . .
 C5 C 0.55829(16) 0.56655(12) 0.71627(8) 0.0167(2) Uani 1 1 d . . . . .
 C6 C 0.51944(17) 0.70518(13) 0.73856(9) 0.0203(2) Uani 1 1 d . . . . .
 C11 C 0.28252(19) 0.19666(15) 0.46215(10) 0.0234(3) Uani 1 1 d . . . . .
 C15 C 1.09660(16) 0.35457(13) 0.88777(9) 0.0169(2) Uani 1 1 d . . . . .
 C3 C 0.71701(16) 0.34120(12) 0.73890(8) 0.0161(2) Uani 1 1 d . . . . .
 C2 C 0.59345(16) 0.27706(12) 0.65310(9) 0.0174(2) Uani 1 1 d . . . . .
 C9 C 0.29120(16) 0.55789(13) 0.56796(9) 0.0186(2) Uani 1 1 d . . . . .
 C7 C 0.36946(18) 0.77009(14) 0.67611(10) 0.0223(3) Uani 1 1 d . . . . .
 C4 C 0.70024(16) 0.48276(12) 0.76817(9) 0.0170(2) Uani 1 1 d . . . . .
 C8 C 0.25785(17) 0.70278(14) 0.59251(10) 0.0222(3) Uani 1 1 d . . . . .
 C14 C 0.74418(18) 0.26567(13) 0.99361(9) 0.0197(2) Uani 1 1 d . . . . .
 C20 C 1.03291(19) -0.04614(14) 0.80577(10) 0.0219(3) Uani 1 1 d . . . . .
 C10 C 0.21621(17) 0.45483(14) 0.49631(9) 0.0203(2) Uani 1 1 d . . . . .
 C12 C 0.77511(16) 0.15150(12) 0.91993(8) 0.0157(2) Uani 1 1 d . . . . .
 C13 C 0.59296(18) 0.06569(14) 0.86995(10) 0.0214(3) Uani 1 1 d . . . . .
 C16 C 1.2025(2) 0.43235(15) 0.81869(11) 0.0258(3) Uani 1 1 d . . . . .
 C19 C 1.0437(2) 0.12459(15) 0.66567(10) 0.0242(3) Uani 1 1 d . . . . .
 C17 C 1.22848(17) 0.28102(15) 0.97211(10) 0.0224(3) Uani 1 1 d . . . . .
 H6 H 0.595(2) 0.7568(18) 0.7986(13) 0.030(4) Uiso 1 1 d . . . . .
 H11A H 0.234(3) 0.122(2) 0.5003(15) 0.049(6) Uiso 1 1 d . . . . .
 H7 H 0.347(2) 0.8670(19) 0.6936(12) 0.029(4) Uiso 1 1 d . . . . .
 H2 H 0.598(2) 0.1803(18) 0.6296(12) 0.024(4) Uiso 1 1 d . . . . .
 H11B H 0.192(3) 0.208(2) 0.4009(17) 0.056(6) Uiso 1 1 d . . . . .
 H4 H 0.783(2) 0.5272(16) 0.8281(12) 0.020(4) Uiso 1 1 d . . . . .
 H11C H 0.390(3) 0.165(2) 0.4485(15) 0.043(5) Uiso 1 1 d . . . . .
 H8 H 0.154(2) 0.746(2) 0.5479(13) 0.036(5) Uiso 1 1 d . . . . .
 H18 H 0.813(2) 0.0360(16) 0.7067(11) 0.020(4) Uiso 1 1 d . . . . .
 H19A H 1.039(2) 0.0458(18) 0.6159(12) 0.026(4) Uiso 1 1 d . . . . .
 H20A H 1.045(2) -0.1283(19) 0.7625(13) 0.032(4) Uiso 1 1 d . . . . .
 H13A H 0.609(2) -0.0087(18) 0.8207(12) 0.026(4) Uiso 1 1 d . . . . .
 H20B H 1.155(3) -0.0155(19) 0.8446(13) 0.034(5) Uiso 1 1 d . . . . .
 H20C H 0.961(2) -0.0863(19) 0.8507(13) 0.033(4) Uiso 1 1 d . . . . .
 H13B H 0.540(2) 0.017(2) 0.9209(14) 0.035(5) Uiso 1 1 d . . . . .
 H19B H 0.995(2) 0.207(2) 0.6293(14) 0.036(5) Uiso 1 1 d . . . . .
 H15 H 1.038(2) 0.4289(17) 0.9186(12) 0.023(4) Uiso 1 1 d . . . . .
 H16A H 1.293(3) 0.509(2) 0.8587(14) 0.040(5) Uiso 1 1 d . . . . .
 H17A H 1.162(2) 0.2330(18) 1.0192(12) 0.028(4) Uiso 1 1 d . . . . .
 H16B H 1.122(3) 0.479(2) 0.7656(15) 0.041(5) Uiso 1 1 d . . . . .
 H19C H 1.170(3) 0.1514(19) 0.6963(13) 0.034(5) Uiso 1 1 d . . . . .
 H14A H 0.680(2) 0.2196(18) 1.0415(12) 0.026(4) Uiso 1 1 d . . . . .
 H14B H 0.864(2) 0.3159(19) 1.0317(13) 0.030(4) Uiso 1 1 d . . . . .
 H14C H 0.671(2) 0.3414(18) 0.9601(12) 0.024(4) Uiso 1 1 d . . . . .
 H10 H 0.117(2) 0.4562(18) 0.4389(13) 0.030(4) Uiso 1 1 d . . . . .
 H12 H 0.861(2) 0.0833(17) 0.9576(12) 0.024(4) Uiso 1 1 d . . . . .
 H13C H 0.503(3) 0.131(2) 0.8359(14) 0.035(5) Uiso 1 1 d . . . . .
 H17B H 1.326(2) 0.353(2) 1.0098(13) 0.035(5) Uiso 1 1 d . . . . .
 H17C H 1.291(3) 0.206(2) 0.9450(14) 0.042(5) Uiso 1 1 d . . . . .
 H16C H 1.268(3) 0.363(2) 0.7897(14) 0.041(5) Uiso 1 1 d . . . . .

loop_
  _atom_site_aniso_label
  _atom_site_aniso_U_11
  _atom_site_aniso_U_22
  _atom_site_aniso_U_33
  _atom_site_aniso_U_23
  _atom_site_aniso_U_13
  _atom_site_aniso_U_12
 Si1 0.01329(16) 0.01318(16) 0.01404(16) -0.00024(11) 0.00254(11) 0.00060(11)
 N2 0.0137(5) 0.0173(5) 0.0160(4) 0.0025(4) 0.0029(4) 0.0015(4)
 N1 0.0159(5) 0.0225(5) 0.0169(5) -0.0010(4) 0.0009(4) 0.0003(4)
 C1 0.0151(5) 0.0191(5) 0.0156(5) -0.0005(4) 0.0036(4) -0.0014(4)
 C18 0.0164(5) 0.0175(5) 0.0171(5) -0.0015(4) 0.0036(4) 0.0024(4)
 C5 0.0170(5) 0.0168(5) 0.0159(5) 0.0014(4) 0.0040(4) -0.0003(4)
 C6 0.0207(6) 0.0173(5) 0.0217(6) 0.0001(4) 0.0025(5) 0.0022(4)
 C11 0.0215(6) 0.0267(6) 0.0199(6) -0.0057(5) 0.0025(5) -0.0021(5)
 C15 0.0147(5) 0.0170(5) 0.0181(5) -0.0008(4) 0.0036(4) -0.0016(4)
 C3 0.0162(5) 0.0164(5) 0.0156(5) 0.0018(4) 0.0040(4) 0.0003(4)
 C2 0.0179(6) 0.0162(5) 0.0175(5) -0.0006(4) 0.0035(4) 0.0006(4)
 C9 0.0133(5) 0.0240(6) 0.0183(5) 0.0060(4) 0.0028(4) 0.0027(4)
 C7 0.0217(6) 0.0182(6) 0.0276(6) 0.0030(5) 0.0063(5) 0.0045(5)
 C4 0.0169(5) 0.0165(5) 0.0162(5) 0.0003(4) 0.0014(4) 0.0008(4)
 C8 0.0183(6) 0.0224(6) 0.0259(6) 0.0053(5) 0.0041(5) 0.0051(5)
 C14 0.0213(6) 0.0184(5) 0.0209(6) -0.0017(4) 0.0084(5) 0.0006(5)
 C20 0.0249(6) 0.0188(6) 0.0225(6) -0.0004(5) 0.0050(5) 0.0071(5)
 C10 0.0148(5) 0.0261(6) 0.0190(6) 0.0031(5) 0.0021(4) 0.0017(5)
 C12 0.0161(5) 0.0144(5) 0.0171(5) 0.0005(4) 0.0047(4) 0.0010(4)
 C13 0.0200(6) 0.0189(6) 0.0250(6) -0.0006(5) 0.0068(5) -0.0036(5)
 C16 0.0254(7) 0.0263(6) 0.0260(6) -0.0001(5) 0.0097(5) -0.0076(5)
 C19 0.0283(7) 0.0261(6) 0.0207(6) -0.0017(5) 0.0103(5) 0.0029(5)
 C17 0.0151(6) 0.0257(6) 0.0232(6) -0.0006(5) -0.0010(5) 0.0006(5)

_geom_special_details
;
 All esds (except the esd in the dihedral angle between two l.s. planes)
 are estimated using the full covariance matrix.  The cell esds are taken
 into account individually in the estimation of esds in distances, angles
 and torsion angles; correlations between esds in cell parameters are only
 used when they are defined by crystal symmetry.  An approximate (isotropic)
 treatment of cell esds is used for estimating esds involving l.s. planes.
;
loop_
  _geom_bond_atom_site_label_1
  _geom_bond_atom_site_label_2
  _geom_bond_distance
  _geom_bond_site_symmetry_2
  _geom_bond_publ_flag
 Si1 C18 1.9023(12) . ?
 Si1 C15 1.8926(12) . ?
 Si1 C3 1.8893(12) . ?
 Si1 C12 1.8963(12) . ?
 N2 C1 1.3669(15) . ?
 N2 C5 1.3912(15) . ?
 N2 C9 1.4110(14) . ?
 N1 C1 1.3546(15) . ?
 N1 C11 1.4485(16) . ?
 N1 C10 1.4093(16) . ?
 C1 C2 1.3965(16) . ?
 C18 C20 1.5340(16) . ?
 C18 C19 1.5355(17) . ?
 C18 H18 1.006(15) . ?
 C5 C6 1.3903(16) . ?
 C5 C4 1.4209(16) . ?
 C6 C7 1.4195(17) . ?
 C6 H6 0.982(17) . ?
 C11 H11A 0.98(2) . ?
 C11 H11B 0.96(2) . ?
 C11 H11C 0.94(2) . ?
 C15 C16 1.5362(17) . ?
 C15 C17 1.5350(17) . ?
 C15 H15 0.994(16) . ?
 C3 C2 1.4123(16) . ?
 C3 C4 1.3965(16) . ?
 C2 H2 0.960(16) . ?
 C9 C8 1.4404(18) . ?
 C9 C10 1.3597(18) . ?
 C7 C8 1.3671(18) . ?
 C7 H7 0.969(17) . ?
 C4 H4 0.975(16) . ?
 C8 H8 0.985(18) . ?
 C14 C12 1.5342(16) . ?
 C14 H14A 0.993(17) . ?
 C14 H14B 1.003(18) . ?
 C14 H14C 0.975(16) . ?
 C20 H20A 0.990(18) . ?
 C20 H20B 0.964(19) . ?
 C20 H20C 0.978(18) . ?
 C10 H10 0.950(18) . ?
 C12 C13 1.5356(16) . ?
 C12 H12 0.996(16) . ?
 C13 H13A 1.002(17) . ?
 C13 H13B 0.985(19) . ?
 C13 H13C 0.977(19) . ?
 C16 H16A 1.01(2) . ?
 C16 H16B 0.96(2) . ?
 C16 H16C 0.98(2) . ?
 C19 H19A 0.994(17) . ?
 C19 H19B 0.965(19) . ?
 C19 H19C 0.957(19) . ?
 C17 H17A 0.999(17) . ?
 C17 H17B 0.997(19) . ?
 C17 H17C 0.99(2) . ?

loop_
  _geom_angle_atom_site_label_1
  _geom_angle_atom_site_label_2
  _geom_angle_atom_site_label_3
  _geom_angle
  _geom_angle_site_symmetry_1
  _geom_angle_site_symmetry_3
  _geom_angle_publ_flag
 C15 Si1 C18 115.98(5) . . ?
 C15 Si1 C12 108.50(5) . . ?
 C3 Si1 C18 108.11(5) . . ?
 C3 Si1 C15 109.04(5) . . ?
 C3 Si1 C12 106.35(5) . . ?
 C12 Si1 C18 108.45(5) . . ?
 C1 N2 C5 124.27(10) . . ?
 C1 N2 C9 110.19(10) . . ?
 C5 N2 C9 125.54(10) . . ?
 C1 N1 C11 124.06(11) . . ?
 C1 N1 C10 109.52(10) . . ?
 C10 N1 C11 126.26(11) . . ?
 N2 C1 C2 121.09(10) . . ?
 N1 C1 N2 106.45(10) . . ?
 N1 C1 C2 132.45(11) . . ?
 Si1 C18 H18 103.3(9) . . ?
 C20 C18 Si1 113.88(8) . . ?
 C20 C18 C19 110.47(10) . . ?
 C20 C18 H18 107.4(9) . . ?
 C19 C18 Si1 113.99(8) . . ?
 C19 C18 H18 107.1(9) . . ?
 N2 C5 C4 114.53(10) . . ?
 C6 C5 N2 116.32(10) . . ?
 C6 C5 C4 129.14(11) . . ?
 C5 C6 C7 120.16(11) . . ?
 C5 C6 H6 119.4(10) . . ?
 C7 C6 H6 120.4(10) . . ?
 N1 C11 H11A 111.4(12) . . ?
 N1 C11 H11B 108.4(13) . . ?
 N1 C11 H11C 110.8(12) . . ?
 H11A C11 H11B 108.6(18) . . ?
 H11A C11 H11C 107.5(17) . . ?
 H11B C11 H11C 110.0(17) . . ?
 Si1 C15 H15 101.7(9) . . ?
 C16 C15 Si1 115.26(9) . . ?
 C16 C15 H15 107.6(9) . . ?
 C17 C15 Si1 113.03(8) . . ?
 C17 C15 C16 110.64(10) . . ?
 C17 C15 H15 107.9(9) . . ?
 C2 C3 Si1 120.32(9) . . ?
 C4 C3 Si1 119.18(8) . . ?
 C4 C3 C2 120.20(10) . . ?
 C1 C2 C3 117.31(11) . . ?
 C1 C2 H2 118.9(10) . . ?
 C3 C2 H2 123.8(10) . . ?
 N2 C9 C8 116.41(11) . . ?
 C10 C9 N2 105.99(11) . . ?
 C10 C9 C8 137.60(11) . . ?
 C6 C7 H7 118.0(10) . . ?
 C8 C7 C6 123.07(12) . . ?
 C8 C7 H7 118.9(10) . . ?
 C5 C4 H4 116.6(9) . . ?
 C3 C4 C5 122.56(11) . . ?
 C3 C4 H4 120.7(9) . . ?
 C9 C8 H8 117.0(11) . . ?
 C7 C8 C9 118.47(11) . . ?
 C7 C8 H8 124.5(11) . . ?
 C12 C14 H14A 110.0(10) . . ?
 C12 C14 H14B 111.3(10) . . ?
 C12 C14 H14C 112.3(9) . . ?
 H14A C14 H14B 109.0(13) . . ?
 H14A C14 H14C 108.2(13) . . ?
 H14B C14 H14C 105.9(14) . . ?
 C18 C20 H20A 111.4(10) . . ?
 C18 C20 H20B 112.4(11) . . ?
 C18 C20 H20C 111.7(10) . . ?
 H20A C20 H20B 106.8(14) . . ?
 H20A C20 H20C 105.4(14) . . ?
 H20B C20 H20C 108.7(15) . . ?
 N1 C10 H10 121.1(10) . . ?
 C9 C10 N1 107.82(10) . . ?
 C9 C10 H10 131.0(10) . . ?
 Si1 C12 H12 105.5(9) . . ?
 C14 C12 Si1 113.05(8) . . ?
 C14 C12 C13 110.42(10) . . ?
 C14 C12 H12 108.6(9) . . ?
 C13 C12 Si1 110.62(8) . . ?
 C13 C12 H12 108.5(9) . . ?
 C12 C13 H13A 111.9(10) . . ?
 C12 C13 H13B 110.0(10) . . ?
 C12 C13 H13C 110.3(11) . . ?
 H13A C13 H13B 108.8(14) . . ?
 H13A C13 H13C 109.0(14) . . ?
 H13B C13 H13C 106.5(15) . . ?
 C15 C16 H16A 108.9(11) . . ?
 C15 C16 H16B 111.5(12) . . ?
 C15 C16 H16C 110.0(11) . . ?
 H16A C16 H16B 108.2(15) . . ?
 H16A C16 H16C 109.4(15) . . ?
 H16B C16 H16C 108.7(16) . . ?
 C18 C19 H19A 111.2(10) . . ?
 C18 C19 H19B 112.8(11) . . ?
 C18 C19 H19C 111.0(11) . . ?
 H19A C19 H19B 107.4(14) . . ?
 H19A C19 H19C 107.5(14) . . ?
 H19B C19 H19C 106.7(15) . . ?
 C15 C17 H17A 111.6(10) . . ?
 C15 C17 H17B 110.0(10) . . ?
 C15 C17 H17C 111.0(11) . . ?
 H17A C17 H17B 109.4(14) . . ?
 H17A C17 H17C 107.5(14) . . ?
 H17B C17 H17C 107.2(15) . . ?

loop_
  _geom_torsion_atom_site_label_1
  _geom_torsion_atom_site_label_2
  _geom_torsion_atom_site_label_3
  _geom_torsion_atom_site_label_4
  _geom_torsion
  _geom_torsion_site_symmetry_1
  _geom_torsion_site_symmetry_2
  _geom_torsion_site_symmetry_3
  _geom_torsion_site_symmetry_4
  _geom_torsion_publ_flag
 Si1 C3 C2 C1 173.69(9) . . . . ?
 Si1 C3 C4 C5 -171.91(9) . . . . ?
 N2 C1 C2 C3 -1.48(17) . . . . ?
 N2 C5 C6 C7 -0.96(18) . . . . ?
 N2 C5 C4 C3 -2.10(17) . . . . ?
 N2 C9 C8 C7 -1.45(18) . . . . ?
 N2 C9 C10 N1 -0.28(13) . . . . ?
 N1 C1 C2 C3 179.39(12) . . . . ?
 C1 N2 C5 C6 -178.63(11) . . . . ?
 C1 N2 C5 C4 0.61(16) . . . . ?
 C1 N2 C9 C8 179.88(10) . . . . ?
 C1 N2 C9 C10 -0.32(13) . . . . ?
 C1 N1 C10 C9 0.79(14) . . . . ?
 C18 Si1 C15 C16 59.78(11) . . . . ?
 C18 Si1 C15 C17 -68.82(10) . . . . ?
 C18 Si1 C3 C2 26.10(11) . . . . ?
 C18 Si1 C3 C4 -160.16(9) . . . . ?
 C18 Si1 C12 C14 174.99(8) . . . . ?
 C18 Si1 C12 C13 -60.59(9) . . . . ?
 C5 N2 C1 N1 -179.48(10) . . . . ?
 C5 N2 C1 C2 1.18(18) . . . . ?
 C5 N2 C9 C8 0.17(17) . . . . ?
 C5 N2 C9 C10 179.97(11) . . . . ?
 C5 C6 C7 C8 -0.3(2) . . . . ?
 C6 C5 C4 C3 177.02(12) . . . . ?
 C6 C7 C8 C9 1.6(2) . . . . ?
 C11 N1 C1 N2 -176.58(11) . . . . ?
 C11 N1 C1 C2 2.6(2) . . . . ?
 C11 N1 C10 C9 176.28(12) . . . . ?
 C15 Si1 C3 C2 153.00(9) . . . . ?
 C15 Si1 C3 C4 -33.26(11) . . . . ?
 C15 Si1 C12 C14 48.22(10) . . . . ?
 C15 Si1 C12 C13 172.65(8) . . . . ?
 C3 Si1 C15 C16 -62.50(10) . . . . ?
 C3 Si1 C15 C17 168.90(9) . . . . ?
 C3 Si1 C12 C14 -68.94(9) . . . . ?
 C3 Si1 C12 C13 55.48(9) . . . . ?
 C2 C3 C4 C5 1.84(18) . . . . ?
 C9 N2 C1 N1 0.81(13) . . . . ?
 C9 N2 C1 C2 -178.53(10) . . . . ?
 C9 N2 C5 C6 1.03(17) . . . . ?
 C9 N2 C5 C4 -179.73(10) . . . . ?
 C4 C5 C6 C7 179.93(12) . . . . ?
 C4 C3 C2 C1 0.01(17) . . . . ?
 C8 C9 C10 N1 179.45(14) . . . . ?
 C10 N1 C1 N2 -0.97(13) . . . . ?
 C10 N1 C1 C2 178.25(12) . . . . ?
 C10 C9 C8 C7 178.83(14) . . . . ?
 C12 Si1 C15 C16 -177.93(9) . . . . ?
 C12 Si1 C15 C17 53.47(10) . . . . ?
 C12 Si1 C3 C2 -90.19(10) . . . . ?
 C12 Si1 C3 C4 83.55(10) . . . . ?

_shelx_res_file
;
TITL mo_ocm_payl_111_cy_0m_a.res in P-1
    mo_ocm_payl_111_cy_0m.res
    created by SHELXL-2019/1 at 14:10:39 on 09-Oct-2024
REM Old TITL mo_OCM_PAYL_111_Cy_0m in P-1
REM SHELXT solution in P-1: R1 0.110, Rweak 0.004, Alpha 0.025
REM <I/s> 0.000 for 0 systematic absences, Orientation as input
REM Formula found by SHELXT: C20 N2 Si
CELL 0.71073 7.5271 9.2847 13.814 90.343 104.124 94.318
ZERR 2 0.0004 0.0004 0.0007 0.002 0.002 0.002
LATT 1
SFAC C H N Si
UNIT 40 60 4 2

L.S. 12
PLAN  5
SIZE 0.036 0.213 0.412
TEMP -173.15
CONF
BOND
list 4
MORE -1
BOND $H
fmap 2
acta
OMIT -2 -1 3
OMIT -2 0 2
OMIT -1 -1 3
OMIT 0 -1 2
OMIT 0 1 0
OMIT 0 1 1
OMIT 1 -1 1
REM <olex2.extras>
REM <HklSrc "%.\\mo_OCM_PAYL_111_Cy_0m.hkl">
REM </olex2.extras>

WGHT    0.048100    0.362800
FVAR       0.46647
SI1   4    0.890455    0.230647    0.822392    11.00000    0.01329    0.01318 =
         0.01404   -0.00024    0.00254    0.00060
N2    3    0.441663    0.497856    0.632188    11.00000    0.01373    0.01729 =
         0.01599    0.00253    0.00294    0.00150
N1    3    0.320573    0.333857    0.516559    11.00000    0.01592    0.02246 =
         0.01695   -0.00103    0.00086    0.00027
C1    1    0.456990    0.360700    0.600375    11.00000    0.01506    0.01912 =
         0.01560   -0.00046    0.00356   -0.00144
C18   1    0.939324    0.076210    0.744012    11.00000    0.01640    0.01753 =
         0.01705   -0.00153    0.00357    0.00241
C5    1    0.558286    0.566549    0.716265    11.00000    0.01702    0.01684 =
         0.01588    0.00144    0.00401   -0.00027
C6    1    0.519441    0.705182    0.738556    11.00000    0.02072    0.01727 =
         0.02169    0.00011    0.00250    0.00223
C11   1    0.282516    0.196663    0.462152    11.00000    0.02153    0.02674 =
         0.01989   -0.00571    0.00247   -0.00209
C15   1    1.096600    0.354570    0.887772    11.00000    0.01474    0.01699 =
         0.01813   -0.00079    0.00356   -0.00158
C3    1    0.717011    0.341204    0.738904    11.00000    0.01618    0.01637 =
         0.01564    0.00184    0.00403    0.00032
C2    1    0.593448    0.277063    0.653103    11.00000    0.01794    0.01617 =
         0.01752   -0.00058    0.00352    0.00059
C9    1    0.291201    0.557889    0.567963    11.00000    0.01326    0.02397 =
         0.01828    0.00598    0.00277    0.00274
C7    1    0.369462    0.770088    0.676115    11.00000    0.02167    0.01816 =
         0.02757    0.00297    0.00626    0.00446
C4    1    0.700236    0.482756    0.768167    11.00000    0.01690    0.01647 =
         0.01624    0.00028    0.00140    0.00083
C8    1    0.257850    0.702783    0.592508    11.00000    0.01827    0.02242 =
         0.02593    0.00530    0.00407    0.00509
C14   1    0.744184    0.265672    0.993610    11.00000    0.02133    0.01840 =
         0.02090   -0.00171    0.00837    0.00062
C20   1    1.032910   -0.046136    0.805769    11.00000    0.02490    0.01881 =
         0.02250   -0.00037    0.00497    0.00712
C10   1    0.216214    0.454827    0.496308    11.00000    0.01479    0.02610 =
         0.01904    0.00312    0.00206    0.00173
C12   1    0.775109    0.151497    0.919926    11.00000    0.01605    0.01438 =
         0.01709    0.00054    0.00467    0.00104
C13   1    0.592959    0.065688    0.869948    11.00000    0.02002    0.01890 =
         0.02495   -0.00065    0.00677   -0.00362
C16   1    1.202476    0.432347    0.818692    11.00000    0.02544    0.02631 =
         0.02597   -0.00012    0.00972   -0.00758
C19   1    1.043695    0.124586    0.665672    11.00000    0.02830    0.02609 =
         0.02067   -0.00173    0.01031    0.00290
C17   1    1.228483    0.281021    0.972106    11.00000    0.01512    0.02573 =
         0.02320   -0.00064   -0.00098    0.00064
H6    2    0.594979    0.756811    0.798610    11.00000    0.02952
H11A  2    0.234230    0.121589    0.500321    11.00000    0.04909
H7    2    0.346769    0.867040    0.693637    11.00000    0.02880
H2    2    0.598268    0.180289    0.629569    11.00000    0.02359
H11B  2    0.192348    0.208464    0.400936    11.00000    0.05591
H4    2    0.783336    0.527167    0.828067    11.00000    0.01994
H11C  2    0.390083    0.165239    0.448531    11.00000    0.04314
H8    2    0.153543    0.745860    0.547908    11.00000    0.03556
H18   2    0.813255    0.035981    0.706730    11.00000    0.01995
H19A  2    1.039087    0.045764    0.615897    11.00000    0.02585
H20A  2    1.045237   -0.128288    0.762521    11.00000    0.03193
H13A  2    0.609308   -0.008746    0.820653    11.00000    0.02587
H20B  2    1.154813   -0.015537    0.844602    11.00000    0.03427
H20C  2    0.960673   -0.086300    0.850691    11.00000    0.03251
H13B  2    0.540187    0.017049    0.920933    11.00000    0.03518
H19B  2    0.995104    0.207191    0.629348    11.00000    0.03610
H15   2    1.037870    0.428937    0.918552    11.00000    0.02329
H16A  2    1.293262    0.508522    0.858728    11.00000    0.04002
H17A  2    1.162312    0.233040    1.019178    11.00000    0.02816
H16B  2    1.121645    0.478689    0.765592    11.00000    0.04072
H19C  2    1.170295    0.151407    0.696253    11.00000    0.03369
H14A  2    0.679578    0.219647    1.041545    11.00000    0.02619
H14B  2    0.863537    0.315921    1.031750    11.00000    0.03047
H14C  2    0.671101    0.341437    0.960079    11.00000    0.02414
H10   2    0.116570    0.456226    0.438897    11.00000    0.03046
H12   2    0.861084    0.083309    0.957562    11.00000    0.02375
H13C  2    0.503075    0.130787    0.835884    11.00000    0.03512
H17B  2    1.325687    0.353486    1.009774    11.00000    0.03473
H17C  2    1.291397    0.206064    0.945031    11.00000    0.04178
H16C  2    1.268083    0.363313    0.789737    11.00000    0.04144
HKLF 4


REM  mo_ocm_payl_111_cy_0m_a.res in P-1
REM wR2 = 0.1054, GooF = S = 1.083, Restrained GooF = 1.083 for all data
REM R1 = 0.0400 for 4170 Fo > 4sig(Fo) and 0.0449 for all 4637 data
REM 328 parameters refined using 0 restraints

END

WGHT      0.0481      0.3628

REM Highest difference peak  0.644,  deepest hole -0.377,  1-sigma level  0.132
Q1    1   1.0107  0.2908  0.8539  11.00000  0.05    0.64
Q2    1   0.6559  0.3168  0.6919  11.00000  0.05    0.61
Q3    1   0.9195  0.1535  0.7636  11.00000  0.05    0.59
Q4    1   0.5334  0.3223  0.6246  11.00000  0.05    0.53
Q5    1   0.3714  0.5366  0.5976  11.00000  0.05    0.52
;
_shelx_res_checksum                35859
_shelx_hkl_file
;
   1   0   0   13.40    1.10
  -2   0   0  141.99    8.60
  -2   0   0  130.99    8.70
  -2   0   0  133.99    8.70
   2   0   0  137.49    8.80
   2   0   0  128.19    8.80
   2   0   0  135.59    9.10
  -3   0   0    4.30    1.00
  -3   0   0    5.30    0.60
  -3   0   0    4.70    0.50
  -3   0   0    5.20    0.40
   3   0   0    5.30    1.00
   3   0   0    5.50    0.70
   3   0   0    5.00    0.60
   3   0   0    5.90    0.50
  -4   0   0   43.10    2.90
  -4   0   0   45.60    3.70
  -4   0   0   46.20    2.90
   4   0   0   34.30    3.20
   4   0   0   38.70    3.00
   4   0   0   43.00    3.60
   4   0   0   41.30    2.80
   4   0   0   37.60    3.10
  -5   0   0   43.30    4.10
  -5   0   0   46.00    3.20
  -5   0   0   49.60    3.20
   5   0   0   46.10    3.10
   5   0   0   43.30    3.60
   5   0   0   42.80    3.30
   5   0   0   45.70    4.00
   5   0   0   41.30    3.40
  -6   0   0  113.69    9.00
  -6   0   0  121.79    7.80
  -6   0   0  129.29    7.80
   6   0   0  106.09    8.20
   6   0   0  102.29    8.30
   6   0   0  115.89    8.00
   6   0   0  116.89    7.70
   6   0   0  123.39    8.90
  -7   0   0    6.30    0.70
  -7   0   0    6.60    0.70
  -7   0   0    6.30    1.80
   7   0   0    6.60    0.70
   7   0   0    4.90    1.10
   7   0   0    8.20    1.80
   7   0   0    5.70    1.00
  -8   0   0    0.40    0.20
  -8   0   0    0.40    0.20
  -8   0   0   -0.10    0.90
   8   0   0    0.90    0.60
   8   0   0    0.40    0.60
   8   0   0    0.80    0.60
   8   0   0    1.10    0.30
   8   0   0    0.50    0.90
  -9   0   0   17.70    1.20
  -9   0   0   15.50    1.20
   9   0   0   12.90    2.50
   9   0   0   12.80    1.10
   9   0   0   16.00    2.60
   9   0   0   13.80    1.70
   9  -1   0   21.40    6.00
   9  -1   0   15.60    2.20
   9  -1   0   19.50    2.00
   9  -1   0   17.60    2.90
   8  -1   0    0.90    0.60
   8  -1   0    0.20    0.90
   8  -1   0    1.80    0.80
   8  -1   0    1.20    0.70
   8  -1   0    0.80    0.50
  -8   1   0    1.10    0.20
  -8   1   0    1.30    0.20
   7  -1   0   51.79    3.50
   7  -1   0   50.69    4.90
   7  -1   0   51.89    4.30
  -7   1   0   53.19    5.10
  -7   1   0   53.59    3.60
  -7   1   0   57.19    3.60
   6  -1   0    1.80    0.60
   6  -1   0    4.10    1.20
   6  -1   0    2.50    0.30
   6  -1   0    2.40    0.60
   6  -1   0    2.60    0.70
  -6   1   0    2.20    1.10
  -6   1   0    3.50    0.40
  -6   1   0    3.10    0.40
   5  -1   0   58.89    4.90
   5  -1   0   58.99    4.30
   5  -1   0   57.49    4.40
   5  -1   0   59.69    4.00
  -5   1   0   60.39    4.00
  -5   1   0   60.99    5.10
  -5   1   0   64.89    4.10
   4  -1   0   84.89    5.80
   4  -1   0   86.09    6.10
   4  -1   0   87.69    6.60
   4  -1   0   87.59    6.00
  -4   1   0   85.19    6.60
  -4   1   0   91.99    5.80
  -4   1   0   93.39    5.80
   3  -1   0    2.50    0.50
   3  -1   0    3.70    0.40
   3  -1   0    3.50    0.30
   3  -1   0    3.80    0.90
  -3   1   0    3.20    0.30
  -3   1   0    3.10    0.80
  -3   1   0    3.20    0.40
   2  -1   0  222.98   14.50
   2  -1   0  224.08   14.40
   2  -1   0  232.68   14.30
   2  -1   0  223.28   14.80
  -2   1   0  222.88   14.40
   1  -1   0  112.69    7.80
   1  -1   0  123.79    7.70
  -1   1   0  131.29    8.00
  -1   1   0  117.39    7.80
   0  -1   0    0.00    0.10
   0  -1   0    0.00    0.10
   0  -1   0    0.00    0.10
   0   1   0    0.00    0.10
   0   1   0    0.00    0.10
  -1  -1   0 2651.63  248.68
  -1  -1   0 3231.48  245.78
   1   1   0 2583.94  246.28
  -2  -1   0  329.87   20.80
  -2  -1   0  320.57   20.80
  -2  -1   0  342.57   20.80
   2   1   0  304.67   20.90
   2   1   0  320.67   20.90
   2   1   0  318.17   20.80
   2   1   0  331.57   20.80
   2   1   0  327.07   21.30
  -3  -1   0  104.09    6.80
  -3  -1   0  112.49    6.70
  -3  -1   0   97.99    6.80
   3   1   0   95.49    6.90
   3   1   0  111.09    7.40
   3   1   0   91.99    6.90
   3   1   0  103.99    6.70
   3   1   0  100.79    6.80
  -4  -1   0    0.80    0.30
  -4  -1   0    0.80    0.30
  -4  -1   0    0.90    0.20
   4   1   0    0.40    0.30
   4   1   0    0.60    0.30
   4   1   0    0.90    0.30
   4   1   0    1.30    0.70
   4   1   0    1.00    0.30
  -5  -1   0    8.60    0.70
  -5  -1   0    6.60    0.80
  -5  -1   0    7.40    0.80
   5   1   0    8.70    1.70
   5   1   0    7.90    0.80
   5   1   0    6.40    1.20
   5   1   0    7.90    0.90
  -6  -1   0    0.90    0.40
  -6  -1   0    1.80    0.40
   6   1   0    1.30    0.50
   6   1   0    1.40    0.50
   6   1   0    1.50    0.40
   6   1   0    1.10    0.80
   6   1   0    1.80    0.70
  -7  -1   0  191.78   12.50
   7   1   0  191.08   12.40
   7   1   0  182.68   12.70
   7   1   0  178.38   13.00
   7   1   0  199.28   13.90
  -8  -1   0   40.50    2.70
  -8  -1   0   34.80    2.70
  -8  -1   0   38.60    4.40
   8   1   0   35.30    3.40
   8   1   0   34.80    3.00
   8   1   0   28.90    3.30
   8   1   0   38.30    4.10
   8   1   0   35.40    2.60
  -9  -1   0   11.40    0.90
  -9  -1   0    9.60    1.20
  -9  -1   0    5.40    2.80
   9   1   0    7.80    1.40
   9   1   0    8.50    1.00
   9   1   0   10.90    2.00
   9   1   0    9.40    2.10
   9  -2   0    2.30    0.70
   9  -2   0    1.40    0.90
   9  -2   0    0.90    1.20
   8  -2   0    1.80    0.70
   8  -2   0    2.20    0.90
   8  -2   0    2.70    0.70
   8  -2   0    2.60    1.50
   8  -2   0    1.80    0.90
   8  -2   0    1.60    1.10
   7  -2   0    0.60    0.30
   7  -2   0    0.70    0.50
   7  -2   0    0.40    0.60
   7  -2   0    0.10    0.40
  -7   2   0    0.50    0.10
   6  -2   0    5.20    1.30
   6  -2   0    2.70    1.10
   6  -2   0    2.00    0.90
   6  -2   0    3.90    0.70
  -6   2   0    3.70    0.40
  -6   2   0    3.90    0.30
   5  -2   0   41.50    3.00
   5  -2   0   39.00    3.80
   5  -2   0   37.60    3.10
   5  -2   0   35.90    3.50
  -5   2   0   41.40    2.60
  -5   2   0   41.10    2.70
   4  -2   0  158.28   10.40
   4  -2   0  158.08   11.10
   4  -2   0  163.08   11.20
   4  -2   0  151.18   10.60
  -4   2   0  161.88   10.30
  -4   2   0  163.58   10.20
   3  -2   0  142.09    9.20
   3  -2   0  142.89    9.60
   3  -2   0  141.09    9.70
   3  -2   0  136.59    9.10
  -3   2   0  138.69    9.00
   2  -2   0   37.70    2.80
   2  -2   0   41.20    2.60
   2  -2   0   43.80    3.10
   2  -2   0   41.20    2.70
  -2   2   0   40.20    3.10
  -2   2   0   39.70    2.60
  -2   2   0   42.30    2.60
  -2   2   0   38.80    2.70
   1  -2   0  105.79    6.70
   1  -2   0  105.09    6.70
   1  -2   0   95.19    7.00
   1  -2   0  105.59    6.70
  -1   2   0  103.59    6.70
  -1   2   0  110.09    6.70
  -1   2   0  105.69    7.00
  -1   2   0   98.39    6.70
   0  -2   0  207.28   13.10
   0  -2   0  204.68   12.90
   0  -2   0  189.58   12.90
   0   2   0  215.98   13.10
   0   2   0  198.58   12.90
   0   2   0  188.38   12.90
  -1  -2   0  136.39    9.10
  -1  -2   0  131.49    8.70
  -1  -2   0  130.49    8.70
  -1  -2   0  132.59    8.70
   1   2   0  127.09    8.70
   1   2   0  138.09    9.00
   1   2   0  140.69    8.70
   1   2   0  130.69    8.80
   1   2   0  141.49    8.70
  -2  -2   0  234.58   14.60
  -2  -2   0  236.58   15.20
  -2  -2   0  232.98   14.60
  -2  -2   0  213.78   14.60
  -2  -2   0  205.48   14.60
   2   2   0  216.68   14.60
   2   2   0  220.18   14.70
   2   2   0  245.68   15.10
   2   2   0  230.68   14.60
   2   2   0  223.38   14.60
  -3  -2   0  195.58   12.30
  -3  -2   0  178.28   12.30
  -3  -2   0  202.38   12.30
  -3  -2   0  189.68   13.10
   3   2   0  187.38   12.20
   3   2   0  177.28   12.40
   3   2   0  187.28   12.70
   3   2   0  195.08   13.00
   3   2   0  182.58   12.40
  -4  -2   0    3.50    1.20
  -4  -2   0    4.10    0.60
  -4  -2   0    2.50    0.50
   4   2   0    3.00    0.50
   4   2   0    4.40    1.10
   4   2   0    4.70    0.90
   4   2   0    3.30    0.70
   4   2   0    3.20    0.60
  -5  -2   0  103.49    6.50
  -5  -2   0   85.89    7.60
  -5  -2   0  103.09    6.40
  -5  -2   0   92.19    6.50
   5   2   0  100.89    7.50
   5   2   0   92.19    6.80
   5   2   0   92.09    6.60
   5   2   0   87.49    6.80
   5   2   0   95.99    6.40
  -6  -2   0   33.70    3.80
  -6  -2   0   33.10    2.70
  -6  -2   0   35.40    2.60
  -6  -2   0   40.10    2.70
   6   2   0   31.10    3.00
   6   2   0   33.80    3.60
   6   2   0   34.20    2.80
   6   2   0   33.70    3.00
   6   2   0   32.50    2.60
  -7  -2   0    5.80    0.80
  -7  -2   0    6.40    1.00
  -7  -2   0    7.50    2.00
   7   2   0    6.70    1.90
   7   2   0    5.50    1.00
   7   2   0    6.20    0.80
   7   2   0    8.30    1.50
   7   2   0    4.70    1.10
  -8  -2   0  281.67   19.90
  -8  -2   0  324.87   19.80
   8   2   0  288.77   20.50
   8   2   0  323.37   21.60
   8   2   0  302.67   20.10
  -9  -2   0    4.50    0.70
  -9  -2   0    6.10    0.90
   9   2   0    6.30    1.50
   9   2   0    6.00    0.90
   9   2   0    1.70    1.50
   9  -3   0    0.30    0.60
   9  -3   0    1.30    0.60
   9  -3   0   -2.10    1.20
   9  -3   0    0.10    0.70
   8  -3   0   15.40    2.50
   8  -3   0   12.60    1.80
   8  -3   0   12.50    2.90
   8  -3   0   15.00    2.40
   8  -3   0   11.80    1.40
   8  -3   0   11.40    1.80
   7  -3   0   38.20    3.30
   7  -3   0   41.20    3.90
   7  -3   0   36.20    3.50
   7  -3   0   40.20    3.10
   6  -3   0    3.10    1.00
   6  -3   0    1.70    0.50
   6  -3   0    0.80    0.50
   6  -3   0    1.60    0.50
   5  -3   0   17.00    2.00
   5  -3   0   16.60    1.90
   5  -3   0   14.10    1.40
   5  -3   0   12.20    1.20
   4  -3   0   10.10    0.90
   4  -3   0   10.60    1.30
   4  -3   0   11.20    1.50
   4  -3   0   10.30    1.00
   4  -3   0    7.50    1.00
   3  -3   0  120.89    7.80
   3  -3   0  114.89    8.00
   3  -3   0  123.19    7.90
   3  -3   0  124.79    8.50
  -3   3   0  117.99    7.80
  -3   3   0  126.69    7.80
   2  -3   0  102.09    7.70
   2  -3   0  115.69    7.10
   2  -3   0  113.99    7.20
   2  -3   0  109.09    7.20
  -2   3   0  119.49    7.80
  -2   3   0  113.59    7.20
  -2   3   0  106.09    7.20
  -2   3   0  106.49    7.20
   1  -3   0   40.60    3.10
   1  -3   0   41.50    2.80
   1  -3   0   40.90    2.70
   1  -3   0   43.60    2.70
  -1   3   0   36.30    3.10
  -1   3   0   39.60    2.70
  -1   3   0   41.10    2.80
  -1   3   0   40.10    2.70
   0  -3   0    3.30    0.60
   0  -3   0    4.40    0.40
   0  -3   0    3.20    0.30
   0  -3   0    3.50    0.30
   0  -3   0    3.90    0.40
   0   3   0    3.40    0.30
   0   3   0    3.40    0.40
   0   3   0    3.80    0.40
   0   3   0    3.40    0.40
   0   3   0    2.50    0.70
  -1  -3   0  198.28   12.70
  -1  -3   0  200.88   12.60
  -1  -3   0  193.38   13.10
  -1  -3   0  194.38   12.70
  -1  -3   0  195.98   12.60
   1   3   0  186.58   12.60
   1   3   0  205.98   12.50
   1   3   0  199.88   13.10
   1   3   0  180.48   12.70
  -2  -3   0    7.00    0.70
  -2  -3   0    6.40    0.70
  -2  -3   0    6.90    1.30
  -2  -3   0    6.60    0.70
   2   3   0    6.80    0.70
   2   3   0    6.80    1.20
   2   3   0    7.10    0.80
   2   3   0    7.00    0.70
   2   3   0    7.40    0.70
  -3  -3   0   36.00    2.70
  -3  -3   0   40.40    2.70
  -3  -3   0   30.20    2.70
  -3  -3   0   38.50    2.70
  -3  -3   0   33.00    3.30
   3   3   0   42.90    3.40
   3   3   0   36.50    2.60
   3   3   0   33.30    2.80
   3   3   0   34.60    2.60
   3   3   0   37.10    2.70
  -4  -3   0   34.10    2.40
  -4  -3   0   29.50    2.50
  -4  -3   0   33.30    3.40
  -4  -3   0   32.10    2.50
   4   3   0   30.90    2.40
   4   3   0   27.70    2.60
   4   3   0   33.40    2.40
   4   3   0   33.10    2.60
   4   3   0   32.70    3.20
  -5  -3   0    0.50    0.30
  -5  -3   0    0.10    0.30
  -5  -3   0    0.90    0.30
  -5  -3   0    0.60    0.70
   5   3   0    1.40    0.80
   5   3   0    0.30    0.30
   5   3   0    0.60    0.40
   5   3   0    0.80    0.50
  -6  -3   0   13.60    1.30
  -6  -3   0   11.40    1.30
  -6  -3   0   12.90    1.20
  -6  -3   0   11.10    2.30
   6   3   0   12.70    1.60
   6   3   0   10.30    2.10
   6   3   0   12.00    1.30
   6   3   0   12.10    1.20
   6   3   0   12.60    1.50
  -7  -3   0   17.50    3.50
  -7  -3   0   23.70    2.20
  -7  -3   0   28.60    2.20
   7   3   0   27.90    2.60
   7   3   0   26.40    2.60
   7   3   0   23.80    2.30
   7   3   0   24.90    3.20
   7   3   0   25.70    2.10
  -8  -3   0   37.30    3.00
  -8  -3   0   42.40    2.90
  -8  -3   0   31.50    4.60
   8   3   0   31.90    2.80
   8   3   0   39.30    3.50
   8   3   0   40.10    4.40
   8   3   0   35.90    3.10
  -9  -3   0    8.50    0.90
  -9  -3   0    3.10    2.70
   9   3   0    8.60    2.30
   9   3   0    6.40    1.00
   9   3   0    5.70    1.40
   9   3   0    6.40    1.20
   9  -4   0    3.90    0.90
   9  -4   0    3.30    1.50
   9  -4   0    5.10    1.20
   9  -4   0    4.20    1.30
   8  -4   0    3.40    1.30
   8  -4   0    1.00    1.30
   8  -4   0    1.00    0.70
   8  -4   0    1.90    0.90
   8  -4   0    2.50    0.60
   8  -4   0    1.50    0.70
   7  -4   0    3.40    1.30
   7  -4   0    2.80    0.60
   7  -4   0    0.90    0.80
   7  -4   0    2.10    0.80
   6  -4   0   76.49    6.30
   6  -4   0   83.59    6.20
   6  -4   0   79.19    5.50
   5  -4   0   67.49    5.50
   5  -4   0   64.49    5.40
   5  -4   0   70.49    4.90
   5  -4   0   69.69    4.70
   4  -4   0    2.30    0.80
   4  -4   0    0.80    0.40
   4  -4   0    0.60    0.50
   4  -4   0    1.20    0.30
   4  -4   0    1.70    0.40
   3  -4   0    7.30    1.30
   3  -4   0   10.00    0.70
   3  -4   0    9.40    0.70
   3  -4   0    8.60    0.80
  -3   4   0    8.20    1.40
  -3   4   0    9.90    0.70
  -3   4   0    8.20    0.70
  -3   4   0   10.10    0.70
   2  -4   0   14.50    1.00
   2  -4   0   13.60    1.00
   2  -4   0   12.30    1.40
   2  -4   0   11.60    0.90
   2  -4   0   14.60    1.10
  -2   4   0   16.20    1.70
  -2   4   0   12.90    1.00
  -2   4   0   14.00    1.10
  -2   4   0   13.20    1.00
   1  -4   0   99.09    6.50
   1  -4   0   98.19    6.10
   1  -4   0   86.99    6.10
   1  -4   0   97.99    6.00
   1  -4   0   94.49    6.10
  -1   4   0   94.49    6.10
  -1   4   0   88.29    6.10
  -1   4   0   84.39    6.70
  -1   4   0   90.59    6.10
   0  -4   0  210.08   13.50
   0  -4   0  201.28   13.00
   0  -4   0  215.08   12.90
   0  -4   0  185.58   12.90
   0  -4   0  198.68   13.00
   0   4   0  198.18   13.10
   0   4   0  184.48   12.90
   0   4   0  192.18   13.10
   0   4   0  212.48   12.90
   0   4   0  215.38   13.60
  -1  -4   0    5.40    1.10
  -1  -4   0    4.50    0.50
  -1  -4   0    4.50    0.50
  -1  -4   0    4.50    0.60
   1   4   0    4.50    0.40
   1   4   0    3.60    0.60
   1   4   0    4.90    0.40
   1   4   0    4.00    0.60
   1   4   0    4.80    1.00
  -2  -4   0   15.60    1.30
  -2  -4   0   13.40    1.80
  -2  -4   0   14.90    1.30
  -2  -4   0   13.60    1.30
   2   4   0   14.00    1.40
   2   4   0   17.10    1.80
   2   4   0   13.80    1.30
   2   4   0   16.70    1.20
   2   4   0   17.50    1.20
  -3  -4   0   17.70    1.40
  -3  -4   0   16.80    1.40
  -3  -4   0   13.10    2.20
  -3  -4   0   13.60    1.40
  -3  -4   0   15.00    1.40
   3   4   0   16.80    1.40
   3   4   0   16.20    1.30
   3   4   0   13.80    1.50
   3   4   0   19.60    2.10
   3   4   0   15.10    1.40
  -4  -4   0   85.79    6.50
  -4  -4   0  103.69    6.50
  -4  -4   0   92.29    7.70
  -4  -4   0   98.69    6.50
   4   4   0   89.39    6.40
   4   4   0   94.49    6.50
   4   4   0   92.99    6.40
   4   4   0   91.89    7.30
  -5  -4   0   30.30    2.20
  -5  -4   0   22.80    2.20
  -5  -4   0   28.00    2.20
   5   4   0   24.30    2.50
   5   4   0   28.50    3.10
   5   4   0   28.90    2.30
   5   4   0   26.00    2.20
   5   4   0   23.80    2.30
  -6  -4   0    1.30    0.50
  -6  -4   0    1.10    0.40
  -6  -4   0    0.70    0.40
  -6  -4   0    1.20    1.60
   6   4   0    2.10    0.60
   6   4   0    2.00    1.10
   6   4   0    0.50    0.40
   6   4   0    1.40    0.50
   6   4   0    0.70    0.60
  -7  -4   0    4.20    0.90
  -7  -4   0    5.10    1.90
   7   4   0    5.40    1.80
   7   4   0    4.50    0.80
   7   4   0    5.00    1.00
   7   4   0    7.80    1.10
   7   4   0    6.00    1.60
  -8  -4   0   81.59    6.40
  -8  -4   0   99.09    6.20
  -8  -4   0   77.99    8.50
   8   4   0   86.29    6.70
   8   4   0   79.79    8.40
   8   4   0   91.39    6.40
   9  -5   0    6.90    1.40
   9  -5   0    6.20    2.10
   9  -5   0    3.60    1.40
   9  -5   0    3.40    0.90
   8  -5   0    0.50    0.40
   8  -5   0    0.50    1.10
   8  -5   0    1.20    1.10
   7  -5   0    4.10    1.40
   7  -5   0    7.70    1.20
   7  -5   0    5.70    0.90
   7  -5   0    5.70    1.20
   7  -5   0    9.10    1.80
   6  -5   0   37.50    2.90
   6  -5   0   33.80    2.70
   5  -5   0    0.20    0.60
   5  -5   0    0.60    0.60
   5  -5   0    0.90    0.30
   5  -5   0    0.80    0.40
   4  -5   0  305.67   21.90
   4  -5   0  329.47   21.20
   4  -5   0  344.37   21.00
   3  -5   0  275.47   17.20
   3  -5   0  270.87   17.20
   3  -5   0  257.57   17.90
   3  -5   0  268.87   17.10
  -3   5   0  271.47   17.20
  -3   5   0  255.87   17.00
  -3   5   0  249.97   17.00
  -3   5   0  289.07   18.20
   2  -5   0    0.50    0.40
   2  -5   0    0.50    0.20
   2  -5   0    0.60    0.20
   2  -5   0    0.50    0.10
   2  -5   0    0.40    0.20
  -2   5   0    0.50    0.20
  -2   5   0    0.60    0.20
  -2   5   0    0.80    0.50
  -2   5   0    0.30    0.20
   1  -5   0    6.20    1.10
   1  -5   0    5.80    0.70
   1  -5   0    6.70    0.60
   1  -5   0    6.30    0.60
   1  -5   0    6.50    0.50
  -1   5   0    5.40    0.70
  -1   5   0    6.80    0.70
  -1   5   0    5.00    1.20
  -1   5   0    7.20    0.60
   0  -5   0   86.19    6.00
   0  -5   0   85.09    5.40
   0  -5   0   85.99    5.30
   0  -5   0   78.19    5.50
   0   5   0   70.39    5.30
   0   5   0   74.89    5.50
   0   5   0   78.69    5.50
   0   5   0   84.29    5.30
   0   5   0   83.79    6.20
  -1  -5   0  186.58   11.80
  -1  -5   0  179.88   12.50
  -1  -5   0  179.38   11.90
  -1  -5   0  181.88   11.80
  -1  -5   0  186.78   11.80
   1   5   0  185.18   12.50
   1   5   0  186.08   11.70
   1   5   0  164.58   11.90
   1   5   0  183.28   11.60
   1   5   0  170.58   11.90
  -2  -5   0    0.00    0.40
  -2  -5   0   -0.10    0.20
  -2  -5   0    0.40    0.30
  -2  -5   0    0.60    0.30
  -2  -5   0    0.30    0.30
   2   5   0   -0.50    0.40
   2   5   0    0.10    0.10
   2   5   0    0.10    0.20
   2   5   0    0.40    0.20
   2   5   0    0.40    0.30
  -3  -5   0  115.59    9.00
  -3  -5   0  129.09    8.00
  -3  -5   0  112.69    8.00
  -3  -5   0  122.29    8.00
  -3  -5   0  103.99    8.00
   3   5   0  119.79    8.80
   3   5   0  116.79    8.00
   3   5   0  119.69    7.80
  -4  -5   0   13.50    1.30
  -4  -5   0   15.10    1.30
  -4  -5   0   12.10    2.40
  -4  -5   0   10.90    1.30
  -4  -5   0    9.80    1.30
   4   5   0   12.50    1.20
   4   5   0   13.20    2.20
   4   5   0   11.00    1.20
   4   5   0   14.20    1.30
   4   5   0   12.40    1.50
  -5  -5   0   10.60    1.30
  -5  -5   0   11.10    1.20
  -5  -5   0    9.00    1.60
  -5  -5   0    9.70    2.40
  -5  -5   0   10.40    1.20
   5   5   0   11.80    1.20
   5   5   0   12.00    1.20
   5   5   0   11.80    1.20
   5   5   0    9.80    2.10
  -6  -5   0   18.70    1.80
  -6  -5   0   15.40    1.60
  -6  -5   0   19.00    3.40
   6   5   0   13.60    2.10
   6   5   0   19.30    1.70
   6   5   0   17.90    1.70
   6   5   0   16.50    1.60
   6   5   0   15.10    2.80
   6   5   0   12.80    3.00
  -7  -5   0    8.40    1.00
  -7  -5   0    6.20    1.20
  -7  -5   0    6.50    2.10
  -7  -5   0    6.40    1.00
   7   5   0    5.80    1.00
   7   5   0    5.50    1.00
   7   5   0    6.60    1.00
   7   5   0    3.00    1.60
  -8  -5   0   12.40    1.30
  -8  -5   0    5.50    2.60
   8   5   0   11.50    1.50
   8   5   0   11.30    2.60
   8   5   0   10.00    1.30
   8  -6   0    0.50    1.30
   8  -6   0    0.50    0.50
   8  -6   0   -0.10    1.30
   8  -6   0    0.20    0.30
   7  -6   0    2.10    1.00
   7  -6   0    2.50    1.20
   7  -6   0    1.60    0.50
   7  -6   0    1.40    0.60
   7  -6   0    0.70    0.60
   6  -6   0   -0.10    0.30
   6  -6   0    0.30    0.20
   6  -6   0    0.20    0.30
   6  -6   0    0.20    0.70
   6  -6   0   -0.30    0.70
   5  -6   0    3.00    0.60
   5  -6   0    3.20    0.50
   5  -6   0    2.70    0.90
   5  -6   0    3.60    0.60
   5  -6   0    1.20    0.80
   4  -6   0   44.00    4.80
   4  -6   0   54.49    3.90
   4  -6   0   58.19    3.80
   4  -6   0   58.19    3.70
  -4   6   0   56.69    4.80
  -4   6   0   56.79    3.70
   3  -6   0   33.20    2.90
   3  -6   0   32.90    2.30
   3  -6   0   29.70    2.20
   3  -6   0   30.40    2.20
  -3   6   0   31.70    3.10
  -3   6   0   32.80    2.30
  -3   6   0   28.90    2.10
   2  -6   0  149.39    9.50
   2  -6   0  139.99    8.70
   2  -6   0  138.99    8.90
   2  -6   0  136.89    8.70
   2  -6   0  130.39    8.80
  -2   6   0  134.99    8.90
  -2   6   0  134.99    9.90
  -2   6   0  123.29    8.80
  -2   6   0  122.49    8.80
   1  -6   0   59.49    3.90
   1  -6   0   58.79    4.00
   1  -6   0   61.89    3.90
   1  -6   0   56.09    3.80
   1  -6   0   59.89    4.60
  -1   6   0   57.39    4.00
  -1   6   0   58.89    3.90
  -1   6   0   50.29    4.80
  -1   6   0   52.69    4.00
   0  -6   0    9.10    0.90
   0  -6   0    9.60    0.80
   0  -6   0    8.90    0.90
   0  -6   0    8.10    1.50
   0  -6   0   10.20    0.90
   0   6   0    7.50    0.80
   0   6   0    7.60    0.90
   0   6   0   10.60    0.80
   0   6   0    8.10    0.90
   0   6   0   10.10    1.80
  -1  -6   0   32.90    2.40
  -1  -6   0   33.40    3.20
  -1  -6   0   31.70    2.40
  -1  -6   0   34.20    2.50
  -1  -6   0   32.00    2.60
   1   6   0   34.40    2.30
   1   6   0   30.90    2.60
   1   6   0   35.50    3.30
   1   6   0   34.10    2.40
   1   6   0   32.70    2.60
  -2  -6   0   11.50    1.20
  -2  -6   0   11.10    1.10
  -2  -6   0    9.90    1.90
  -2  -6   0   11.90    1.10
   2   6   0   11.50    0.90
   2   6   0   11.40    0.90
   2   6   0   13.10    1.80
   2   6   0    8.30    1.20
  -3  -6   0   97.19    6.90
  -3  -6   0   90.59    6.90
  -3  -6   0  106.69    6.90
  -3  -6   0   96.89    8.10
  -3  -6   0  109.59    6.90
   3   6   0   95.09    6.90
   3   6   0  110.89    6.70
   3   6   0   94.49    7.10
   3   6   0  113.59    8.00
   3   6   0   87.29    6.60
  -4  -6   0    9.40    1.20
  -4  -6   0    9.70    1.20
  -4  -6   0   10.90    1.20
  -4  -6   0    7.60    2.10
  -4  -6   0    8.90    1.20
   4   6   0   12.70    1.10
   4   6   0    9.80    2.00
   4   6   0   11.00    1.00
   4   6   0    8.70    1.50
   4   6   0   10.60    1.20
  -5  -6   0   10.70    1.20
  -5  -6   0   11.50    2.00
  -5  -6   0    7.30    1.50
  -5  -6   0    8.10    2.20
   5   6   0   10.70    1.10
   5   6   0    9.50    2.10
   5   6   0   10.20    1.10
   5   6   0    9.00    1.10
  -6  -6   0   63.19    4.40
  -6  -6   0   63.69    4.50
  -6  -6   0   53.39    6.00
  -6  -6   0   48.30    4.40
   6   6   0   64.69    4.40
   6   6   0   59.39    4.40
   6   6   0   52.79    4.30
   6   6   0   53.59    5.50
  -7  -6   0    5.00    0.90
  -7  -6   0    2.90    2.20
  -7  -6   0    7.40    1.20
   7   6   0    1.20    1.40
   7   6   0    4.30    0.90
   7   6   0    3.30    0.80
  -8  -6   0   34.30    2.70
  -8  -6   0   20.30    5.10
   8   6   0   30.70    2.80
   8   6   0   34.20    4.50
   8   6   0   32.90    2.90
   8  -7   0    9.40    1.80
   8  -7   0    7.50    1.20
   8  -7   0    7.80    1.30
   7  -7   0   36.40    3.70
   7  -7   0   39.30    3.70
   7  -7   0   32.00    2.80
   7  -7   0   34.70    2.80
   6  -7   0    1.00    0.40
   6  -7   0    1.50    0.50
   6  -7   0    1.40    0.80
   6  -7   0    0.90    0.40
   6  -7   0    1.90    1.00
   5  -7   0   19.90    1.60
   5  -7   0   19.90    1.60
   5  -7   0   21.40    1.70
   4  -7   0   68.19    4.70
   4  -7   0   69.89    5.10
   4  -7   0   67.69    4.70
  -4   7   0   71.29    5.90
  -4   7   0   71.99    4.70
   3  -7   0   -0.30    0.10
   3  -7   0    0.10    0.10
   3  -7   0    0.10    0.50
   3  -7   0    0.00    0.10
   3  -7   0    0.10    0.20
  -3   7   0   -0.20    0.10
  -3   7   0    0.40    0.60
  -3   7   0    0.00    0.20
   2  -7   0   14.20    1.10
   2  -7   0   14.90    1.70
   2  -7   0   13.20    1.20
   2  -7   0   12.80    1.20
   2  -7   0   13.60    1.10
  -2   7   0   11.90    2.20
  -2   7   0   13.00    1.20
  -2   7   0   12.40    1.20
  -2   7   0   13.70    1.20
   1  -7   0   -0.20    0.40
   1  -7   0    0.60    0.30
   1  -7   0    0.70    0.20
   1  -7   0    0.90    0.20
   1  -7   0    0.80    0.20
  -1   7   0    0.70    0.30
  -1   7   0    1.20    0.80
  -1   7   0    0.60    0.30
  -1   7   0    1.30    0.30
   0  -7   0   28.10    2.10
   0  -7   0   26.40    2.80
   0  -7   0   29.70    2.00
   0  -7   0   29.90    2.20
   0  -7   0   29.00    2.10
   0   7   0   27.50    3.00
   0   7   0   26.00    2.20
   0   7   0   21.50    2.10
   0   7   0   27.70    1.90
   0   7   0   24.80    1.80
  -1  -7   0   42.90    3.20
  -1  -7   0   43.80    4.10
  -1  -7   0   43.40    3.30
  -1  -7   0   46.90    3.20
  -1  -7   0   49.70    3.30
   1   7   0   42.40    3.40
   1   7   0   43.20    3.30
   1   7   0   45.00    4.20
   1   7   0   43.70    3.00
   1   7   0   42.70    3.10
  -2  -7   0   54.59    4.10
  -2  -7   0   52.79    5.10
  -2  -7   0   61.19    4.20
  -2  -7   0   62.69    4.10
   2   7   0   53.49    4.10
   2   7   0   56.69    5.10
   2   7   0   58.39    3.90
   2   7   0   56.59    3.80
   2   7   0   50.89    4.30
  -3  -7   0   34.90    4.30
  -3  -7   0   48.90    3.30
  -3  -7   0   45.50    3.40
  -3  -7   0   39.70    3.50
   3   7   0   44.80    3.00
   3   7   0   40.30    3.30
   3   7   0   37.80    3.50
   3   7   0   41.80    3.00
   3   7   0   42.90    4.20
  -4  -7   0   88.89    6.10
  -4  -7   0   71.69    5.80
  -4  -7   0   77.19    7.10
   4   7   0   90.79    7.00
   4   7   0   76.59    5.70
   4   7   0   73.89    5.70
  -5  -7   0  106.99    7.00
  -5  -7   0   96.59    8.80
  -5  -7   0   91.99    7.10
  -5  -7   0  114.59    7.20
   5   7   0  103.79    6.80
   5   7   0   82.49    7.30
   5   7   0   94.59    7.00
   5   7   0   93.59    8.20
  -6  -7   0    7.50    1.30
  -6  -7   0    9.90    1.20
  -6  -7   0   10.50    2.90
   6   7   0    7.90    2.20
   6   7   0    7.40    1.00
  -7  -7   0   -0.20    0.40
  -7  -7   0   -4.10    1.90
  -7  -7   0    0.70    0.50
   7   7   0   -0.10    0.30
   7   7   0    0.40    1.50
   7   7   0   -0.10    0.30
   7  -8   0    3.70    2.00
   7  -8   0    2.00    0.50
   7  -8   0    2.30    0.50
   7  -8   0    2.00    0.60
   6  -8   0   25.50    1.70
   6  -8   0   23.00    2.80
   6  -8   0   21.90    1.50
   6  -8   0   19.30    1.80
   5  -8   0   23.90    2.00
   5  -8   0   30.30    2.80
   5  -8   0   26.20    2.00
  -5   8   0   32.10    3.40
   4  -8   0    2.20    0.50
   4  -8   0    3.40    0.40
   4  -8   0    2.70    0.60
   4  -8   0    2.60    0.40
  -4   8   0    2.30    0.50
  -4   8   0    5.40    1.50
   3  -8   0    2.30    0.50
   3  -8   0    2.20    0.50
   3  -8   0    2.50    0.40
  -3   8   0    1.50    1.10
  -3   8   0    2.80    0.70
  -3   8   0    2.30    0.30
   2  -8   0   36.70    3.20
   2  -8   0   32.30    2.40
   2  -8   0   34.80    2.50
   2  -8   0   34.40    2.30
   2  -8   0   34.00    2.60
  -2   8   0   29.70    2.50
  -2   8   0   35.40    3.70
  -2   8   0   33.60    2.60
  -2   8   0   29.00    2.40
   1  -8   0    5.10    0.60
   1  -8   0    4.10    1.10
   1  -8   0    4.50    0.80
   1  -8   0    5.60    0.60
   1  -8   0    4.60    0.50
  -1   8   0    5.70    0.70
  -1   8   0    4.40    0.80
  -1   8   0    5.50    1.60
  -1   8   0    4.30    0.70
   0  -8   0    0.10    0.20
   0  -8   0   -0.10    0.10
   0  -8   0    0.00    0.20
   0  -8   0    0.00    0.20
   0   8   0    0.10    0.20
   0   8   0    0.20    0.20
   0   8   0    0.10    0.10
   0   8   0   -0.30    0.70
   0   8   0    0.40    0.20
   0   8   0    0.10    0.30
  -1  -8   0    2.10    0.60
  -1  -8   0    2.40    0.50
  -1  -8   0    2.20    1.10
  -1  -8   0    2.10    0.50
  -1  -8   0    1.60    0.50
   1   8   0    3.00    1.30
   1   8   0    2.20    0.40
   1   8   0    2.50    0.60
   1   8   0    1.90    0.60
   1   8   0    2.00    0.40
   1   8   0    1.50    0.50
  -2  -8   0   -0.10    0.20
  -2  -8   0    0.00    0.30
  -2  -8   0   -0.30    0.20
  -2  -8   0   -1.50    0.70
  -2  -8   0    0.10    0.30
   2   8   0    0.40    0.20
   2   8   0    0.90    0.50
   2   8   0    0.30    0.20
   2   8   0    0.50    0.80
   2   8   0   -0.10    0.10
   2   8   0    0.20    0.30
  -3  -8   0   22.40    2.10
  -3  -8   0   25.60    2.10
  -3  -8   0   20.70    3.50
  -3  -8   0   19.60    2.10
   3   8   0   22.30    3.00
   3   8   0   24.20    1.80
   3   8   0   23.60    1.70
  -4  -8   0   35.40    3.30
  -4  -8   0   35.30    3.40
  -4  -8   0   45.60    3.40
  -4  -8   0   42.00    4.90
   4   8   0   41.20    4.40
   4   8   0   45.00    3.00
   4   8   0   41.50    2.90
   4   8   0   36.80    3.30
   4   8   0   38.20    3.60
  -5  -8   0    0.40    0.50
  -5  -8   0    0.10    0.30
  -5  -8   0   -0.10    1.30
  -5  -8   0   -0.40    0.30
   5   8   0    0.60    1.30
   5   8   0   -0.10    0.50
   5   8   0    0.20    0.20
   5   8   0   -0.20    0.20
  -6  -8   0    1.90    0.60
  -6  -8   0    3.30    0.80
  -6  -8   0    0.70    2.30
   6   8   0    2.80    0.60
   6   8   0    2.70    1.80
   6   8   0    2.00    0.50
   7  -9   0    0.10    1.50
   7  -9   0    0.40    0.40
   7  -9   0    0.50    0.30
   6  -9   0   11.60    2.20
   6  -9   0   13.10    2.00
   6  -9   0   14.00    1.20
   6  -9   0   12.70    1.30
   5  -9   0   28.40    1.90
   5  -9   0   25.40    3.10
   5  -9   0   20.70    1.90
   5  -9   0   23.20    2.20
  -5   9   0   28.60    3.40
  -5   9   0   25.70    1.90
   4  -9   0   36.10    2.40
   4  -9   0   31.20    2.50
   4  -9   0   28.20    3.10
   4  -9   0   36.60    2.70
   4  -9   0   31.80    2.50
  -4   9   0   36.60    4.00
  -4   9   0   36.70    2.60
   3  -9   0    8.40    0.90
   3  -9   0    7.60    0.80
   3  -9   0    8.60    1.00
   3  -9   0    8.90    0.70
  -3   9   0    7.20    1.00
  -3   9   0   10.70    2.20
   2  -9   0    2.60    0.40
   2  -9   0    1.50    0.50
   2  -9   0    2.50    0.50
   2  -9   0    3.20    0.50
  -2   9   0    3.00    0.60
  -2   9   0    2.50    1.40
  -2   9   0    2.20    0.50
   1  -9   0    1.00    0.30
   1  -9   0    0.60    0.30
   1  -9   0    1.50    0.40
   1  -9   0    1.10    0.30
   1  -9   0    0.00    0.70
  -1   9   0    0.90    0.40
  -1   9   0    0.40    0.40
  -1   9   0   -0.90    0.90
  -1   9   0    0.40    0.30
   0  -9   0   12.40    1.20
   0  -9   0    9.80    1.20
   0  -9   0   11.50    1.10
   0  -9   0   11.10    2.10
   0  -9   0    9.70    1.10
   0   9   0   13.50    1.60
   0   9   0    9.70    1.20
   0   9   0    7.90    2.10
   0   9   0   11.20    1.00
  -1  -9   0   57.59    4.10
  -1  -9   0   63.59    4.60
   1   9   0   47.60    3.90
   1   9   0   53.59    4.30
   1   9   0   55.09    5.50
   1   9   0   57.19    3.80
  -2  -9   0    3.20    0.80
  -2  -9   0    1.80    1.40
  -2  -9   0    4.40    0.80
  -2  -9   0    3.60    0.80
  -2  -9   0    4.40    0.80
   2   9   0    3.10    0.80
   2   9   0    2.00    1.30
   2   9   0    3.90    0.90
   2   9   0    3.50    0.50
   2   9   0    4.50    0.60
   2   9   0    2.60    0.80
  -3  -9   0    7.50    1.30
  -3  -9   0   10.40    2.60
  -3  -9   0   10.70    1.10
  -3  -9   0    6.10    1.10
   3   9   0    8.20    0.90
   3   9   0    5.10    1.20
   3   9   0    7.70    0.70
   3   9   0    7.50    1.40
   3   9   0    5.10    1.80
  -4  -9   0   15.70    1.80
  -4  -9   0   18.10    1.70
  -4  -9   0   13.50    2.00
   4   9   0   16.80    1.40
   4   9   0   17.90    1.60
   4   9   0   17.30    3.20
  -5  -9   0   43.30    3.30
  -5  -9   0   41.10    3.40
  -5  -9   0   38.80    6.40
  -5  -9   0   32.10    3.50
   5   9   0   39.50    2.90
   5   9   0   42.30    5.00
   5   9   0   42.00    3.00
  -6  -9   0    0.20    0.50
  -6  -9   0    2.20    2.70
  -6  -9   0    0.00    0.40
   6   9   0    0.20    0.30
   6   9   0   -0.40    0.30
   6 -10   0   19.60    1.50
   6 -10   0   14.90    2.70
   6 -10   0   17.70    1.70
   5 -10   0    7.00    2.50
   5 -10   0    5.90    0.80
   5 -10   0    5.50    0.60
   4 -10   0    0.70    0.30
   4 -10   0    0.40    0.40
   4 -10   0    0.40    0.30
   4 -10   0    1.40    1.00
  -4  10   0    0.50    0.40
  -4  10   0    0.70    1.20
   3 -10   0    3.00    0.50
   3 -10   0    3.30    0.60
   3 -10   0    3.70    0.60
   3 -10   0    3.00    1.40
   3 -10   0    2.70    0.70
  -3  10   0    3.90    0.80
   2 -10   0   10.10    2.00
   2 -10   0    9.70    1.10
   2 -10   0   10.90    1.00
  -2  10   0    9.40    2.40
  -2  10   0    9.90    1.20
  -2  10   0    8.80    1.00
   1 -10   0   11.90    1.20
   1 -10   0   14.30    2.50
   1 -10   0   13.60    1.20
   1 -10   0   13.40    1.30
  -1  10   0   10.80    2.60
  -1  10   0   12.50    1.30
  -1  10   0   15.00    1.50
   0 -10   0   32.40    3.70
   0 -10   0   26.70    2.60
   0 -10   0   34.30    2.50
   0 -10   0   34.00    2.50
   0 -10   0   31.10    2.50
   0  10   0   29.80    2.70
   0  10   0   32.40    2.40
   0  10   0   29.20    4.00
   0  10   0   30.90    2.70
  -1 -10   0    6.60    2.00
  -1 -10   0    7.40    1.10
  -1 -10   0    6.00    0.90
  -1 -10   0    8.20    1.30
   1  10   0    2.50    1.70
   1  10   0    6.40    0.60
   1  10   0    5.80    0.80
   1  10   0    5.90    0.70
   1  10   0    7.30    1.20
  -2 -10   0   32.30    2.70
  -2 -10   0   27.10    3.90
  -2 -10   0   26.70    2.50
   2  10   0   24.50    4.10
   2  10   0   33.00    2.20
   2  10   0   27.50    2.30
   2  10   0   25.00    2.70
  -3 -10   0    1.80    0.60
  -3 -10   0    0.60    1.70
  -3 -10   0    1.90    0.50
  -3 -10   0    1.00    0.50
   3  10   0    1.80    0.70
   3  10   0   -0.10    1.20
   3  10   0    1.70    0.50
   3  10   0    1.40    0.30
  -4 -10   0    2.50    0.70
  -4 -10   0    2.90    0.90
  -4 -10   0    5.10    2.30
  -4 -10   0    7.00    1.30
   4  10   0    4.00    2.00
   4  10   0    4.40    0.80
   4  10   0    5.10    0.60
  -5 -10   0    5.30    1.00
  -5 -10   0    1.40    2.50
  -5 -10   0    5.90    1.20
   5  10   0    7.40    2.40
   5  10   0    4.60    0.80
   5  10   0    3.80    0.70
   5 -11   0   12.70    1.30
  -5  11   0   15.40    1.30
   4 -11   0   21.10    1.90
   4 -11   0   23.20    2.00
  -4  11   0   25.80    2.10
   3 -11   0    0.70    0.40
   3 -11   0    0.90    0.30
   3 -11   0    0.20    0.30
   3 -11   0    0.20    1.10
   2 -11   0    0.90    0.40
   2 -11   0    1.60    1.30
   2 -11   0    0.70    0.40
   2 -11   0    1.80    0.50
  -2  11   0    1.60    0.50
  -2  11   0    1.90    1.60
  -2  11   0    2.00    0.50
  -2  11   0    0.80    0.40
   1 -11   0    1.60    0.50
   1 -11   0    1.50    0.40
   1 -11   0    1.30    1.20
   1 -11   0    0.70    0.40
  -1  11   0    1.90    0.50
  -1  11   0    0.80    1.50
   0 -11   0    3.40    0.70
   0 -11   0    3.00    0.70
   0 -11   0    3.60    0.70
   0  11   0    4.10    0.70
   0  11   0    3.60    0.90
   0  11   0    0.60    1.50
  -1 -11   0   18.10    1.70
  -1 -11   0   14.20    1.60
  -1 -11   0   16.10    3.70
  -1 -11   0   17.30    1.90
   1  11   0   19.00    1.60
   1  11   0   14.70    1.30
   1  11   0   19.60    1.20
  -2 -11   0   14.00    3.40
  -2 -11   0   11.20    1.70
  -2 -11   0    8.00    1.50
  -2 -11   0   10.10    1.20
   2  11   0    7.70    1.10
   2  11   0    7.80    0.80
   2  11   0    7.00    1.10
   2  11   0    8.80    0.90
  -3 -11   0    0.50    0.60
   3  11   0    0.70    0.30
   3  11   0    4.00    2.20
   3  11   0    0.60    0.30
   3  11   0    0.80    0.70
   3 -12   0   25.40    2.00
   3 -12   0   22.20    2.10
   2 -12   0    5.40    0.80
   2 -12   0    3.80    0.80
   2 -12   0    4.50    0.90
  -2  12   0    4.70    0.70
   1 -12   0   20.70    1.80
   1 -12   0   17.90    1.70
   1 -12   0   20.40    2.00
  -1  12   0   18.70    1.70
  -1  12   0   18.30    2.10
   0 -12   0   -0.30    0.40
   0 -12   0    0.50    0.40
   0 -12   0    0.40    0.30
   0  12   0   -0.20    0.60
   0  12   0   -0.70    0.90
  -1 -12   0   28.40    2.70
  -1 -12   0   35.00    3.60
   1  12   0   33.30    2.50
   1  12   0   27.40    3.70
   1  12  -1    3.10    0.60
   1  12  -1    5.90    1.30
  -1 -12   1    4.40    1.20
  -1 -12   1    4.00    0.90
   0  12  -1   13.80    1.40
   0  12  -1   15.10    1.80
   0 -12   1   12.70    1.40
   0 -12   1   11.80    1.50
   0 -12   1   12.00    1.60
  -1  12  -1    3.20    0.60
  -1  12  -1    4.50    0.90
   1 -12   1    5.20    1.10
   1 -12   1    5.20    0.80
   2 -12   1    0.30    0.50
   2 -12   1    0.40    0.30
   3 -12   1    0.00    0.30
   3  11  -1    1.90    1.90
   3  11  -1    0.30    0.30
   3  11  -1    0.00    0.20
   3  11  -1    0.40    0.50
  -3 -11   1   -0.30    0.40
  -3 -11   1   -0.30    0.50
  -3 -11   1    0.20    2.00
  -3 -11   1    0.20    0.50
   2  11  -1   17.30    1.30
   2  11  -1   18.10    3.60
   2  11  -1   14.30    2.00
   2  11  -1   11.30    1.40
  -2 -11   1   15.00    1.50
  -2 -11   1   14.90    3.70
  -2 -11   1   14.40    1.70
  -2 -11   1   12.70    1.50
   1  11  -1    6.20    0.80
   1  11  -1    5.80    2.00
   1  11  -1    4.10    1.00
  -1 -11   1    5.30    0.90
  -1 -11   1    3.20    0.80
  -1 -11   1    5.20    1.00
   0  11  -1    1.60    1.50
   0  11  -1    3.40    0.70
   0  11  -1    1.80    0.50
   0 -11   1    3.60    0.70
   0 -11   1    1.10    1.30
   0 -11   1    2.60    0.60
   0 -11   1    2.00    0.70
  -1  11  -1   11.10    1.30
  -1  11  -1   11.20    2.60
  -1  11  -1   10.00    1.00
   1 -11   1   11.60    1.10
   1 -11   1    9.70    1.30
   1 -11   1   13.20    2.60
   1 -11   1    9.20    1.10
  -2  11  -1    3.30    1.70
   2 -11   1    3.70    0.80
   2 -11   1    5.90    0.90
   2 -11   1    3.50    0.60
   2 -11   1    5.80    1.70
   2 -11   1    4.70    0.70
   3 -11   1    2.10    1.80
   3 -11   1    2.10    0.40
   3 -11   1    1.60    0.40
   3 -11   1    2.10    0.50
   3 -11   1    2.90    0.80
  -4  11  -1    1.10    0.40
   4 -11   1    0.90    0.30
   4 -11   1    1.00    0.40
   4 -11   1    0.60    0.30
   5 -11   1    3.60    0.70
   5  10  -1    3.80    0.70
   5  10  -1    3.70    2.20
   5  10  -1    2.40    0.60
  -5 -10   1    1.40    2.50
  -5 -10   1    2.00    0.70
  -5 -10   1    2.80    0.80
   4  10  -1   11.00    1.00
   4  10  -1   10.20    1.20
   4  10  -1   10.90    2.80
  -4 -10   1   13.70    1.50
  -4 -10   1   13.60    1.60
  -4 -10   1    6.70    1.60
  -4 -10   1    6.40    2.80
   3  10  -1   31.40    2.20
   3  10  -1   28.10    4.10
   3  10  -1   28.60    2.40
  -3 -10   1   32.30    4.40
  -3 -10   1   30.50    2.80
  -3 -10   1   31.20    2.60
   2  10  -1   12.00    0.90
   2  10  -1    9.10    1.00
   2  10  -1    8.80    2.40
   2  10  -1    7.30    1.10
  -2 -10   1   12.00    1.40
  -2 -10   1   11.10    1.20
  -2 -10   1    6.90    2.20
  -2 -10   1    9.60    1.20
   1  10  -1   40.20    2.80
   1  10  -1   40.80    3.50
   1  10  -1   35.40    4.60
   1  10  -1   44.90    3.00
   1  10  -1   37.20    3.60
  -1 -10   1   43.60    3.50
  -1 -10   1   41.30    3.30
  -1 -10   1   46.70    3.30
  -1 -10   1   43.60    3.30
  -1 -10   1   40.80    4.60
   0  10  -1    8.00    1.20
   0  10  -1    7.50    2.20
   0  10  -1    6.60    0.80
   0  10  -1    5.50    1.10
   0 -10   1    7.50    1.80
   0 -10   1    5.90    1.00
   0 -10   1    6.70    0.90
   0 -10   1    6.30    1.10
   0 -10   1    6.20    0.80
  -1  10  -1   32.90    2.40
  -1  10  -1   27.90    3.90
  -1  10  -1   29.70    2.60
   1 -10   1   28.50    3.50
   1 -10   1   34.70    2.40
   1 -10   1   30.10    3.20
  -2  10  -1    1.80    0.30
  -2  10  -1    2.10    0.50
  -2  10  -1    0.20    1.20
  -2  10  -1    1.30    0.30
   2 -10   1    0.80    0.30
   2 -10   1    1.40    0.50
   2 -10   1    1.90    0.40
   2 -10   1    2.50    1.00
  -3  10  -1    0.60    0.40
  -3  10  -1    0.50    1.20
   3 -10   1    1.00    0.30
   3 -10   1    0.70    0.30
   3 -10   1    1.10    0.30
   3 -10   1    0.70    0.30
  -4  10  -1    6.70    1.90
  -4  10  -1    7.30    0.90
   4 -10   1    9.30    1.10
   4 -10   1    8.30    1.70
   4 -10   1    7.60    0.80
   4 -10   1    6.80    0.70
   4 -10   1    6.20    0.80
   5 -10   1   22.20    1.80
   5 -10   1   18.60    1.60
   5 -10   1   21.80    1.80
   6 -10   1    2.10    1.30
   6 -10   1    0.50    0.40
   6 -10   1    1.20    0.30
   6   9  -1   10.90    1.20
   6   9  -1    7.80    2.60
   6   9  -1   10.80    1.10
  -6  -9   1   12.80    1.50
   5   9  -1   42.40    4.80
   5   9  -1   39.70    2.90
   5   9  -1   33.40    2.80
  -5  -9   1   40.50    3.30
  -5  -9   1   39.80    3.20
  -5  -9   1   27.80    5.90
   4   9  -1   19.20    3.60
   4   9  -1   25.40    1.90
   4   9  -1   26.80    2.00
  -4  -9   1   19.50    2.30
  -4  -9   1   24.30    2.40
  -4  -9   1   27.70    2.30
  -4  -9   1   22.30    4.10
   3   9  -1    0.00    0.40
   3   9  -1    0.00    0.20
   3   9  -1    0.10    0.20
   3   9  -1    0.00    0.60
   3   9  -1    1.00    1.10
  -3  -9   1    0.20    0.30
  -3  -9   1    0.10    1.20
  -3  -9   1    0.60    0.40
  -3  -9   1    0.80    0.40
   2   9  -1   88.39    6.80
   2   9  -1   89.59    6.30
   2   9  -1   96.89    6.20
   2   9  -1   84.49    6.60
   2   9  -1   95.69    8.00
  -2  -9   1   86.59    6.50
  -2  -9   1   91.29    8.10
  -2  -9   1   99.89    6.70
  -2  -9   1   90.69    6.60
  -2  -9   1  104.29    6.60
   1   9  -1   15.60    2.90
   1   9  -1   18.90    2.00
   1   9  -1   18.40    1.70
  -1  -9   1   24.50    1.90
  -1  -9   1   20.50    1.90
  -1  -9   1   21.60    2.60
  -1  -9   1   23.20    1.90
  -1  -9   1   24.10    3.00
   0   9  -1   49.00    5.60
   0   9  -1   62.09    4.20
   0   9  -1   56.49    4.50
   0   9  -1   59.99    4.50
   0  -9   1   60.69    4.30
   0  -9   1   57.49    4.50
   0  -9   1   63.29    4.40
   0  -9   1   67.89    4.30
  -1   9  -1    0.30    0.90
  -1   9  -1    1.50    0.50
  -1   9  -1    0.90    0.40
  -1   9  -1    1.60    0.40
   1  -9   1    1.20    0.30
   1  -9   1    0.50    0.30
   1  -9   1    1.80    0.40
  -2   9  -1    0.40    0.20
  -2   9  -1    0.50    0.30
  -2   9  -1    0.40    0.30
  -2   9  -1    0.40    0.80
   2  -9   1    0.20    0.20
   2  -9   1    0.30    0.20
   2  -9   1    0.40    0.20
   2  -9   1    0.00    0.20
  -3   9  -1    1.30    0.40
  -3   9  -1    0.20    0.90
   3  -9   1    0.90    0.30
   3  -9   1    1.20    0.40
   3  -9   1    1.10    0.40
   3  -9   1    1.10    0.20
   3  -9   1   -0.50    0.60
  -4   9  -1   19.50    1.60
  -4   9  -1   14.40    2.60
   4  -9   1   17.00    1.50
   4  -9   1   16.50    1.50
   4  -9   1   20.00    2.20
   4  -9   1   17.70    1.60
   4  -9   1   20.40    1.40
   5  -9   1    0.00    0.70
   5  -9   1    0.40    0.20
   5  -9   1    0.50    0.20
   5  -9   1    0.00    0.30
   5  -9   1    0.70    0.20
   6  -9   1   15.40    1.50
   6  -9   1   21.10    3.60
   6  -9   1   19.00    2.10
   6  -9   1   18.70    1.50
   7  -9   1    0.80    0.40
   7  -9   1    2.30    1.10
   7   8  -1    0.20    1.50
   7   8  -1    0.00    0.30
  -7  -8   1    0.00    0.50
  -7  -8   1    0.50    0.50
  -7  -8   1    4.00    2.80
   6   8  -1   -0.10    1.40
   6   8  -1    1.70    0.50
  -6  -8   1    0.40    0.50
  -6  -8   1    1.90    0.70
   5   8  -1  196.38   14.40
   5   8  -1  211.48   16.30
   5   8  -1  227.08   14.50
  -5  -8   1  230.48   14.90
  -5  -8   1  237.28   14.80
   4   8  -1   16.70    1.40
   4   8  -1   16.40    1.40
   4   8  -1   14.10    3.10
   4   8  -1   15.60    2.30
   4   8  -1   15.30    1.70
  -4  -8   1   14.20    3.80
  -4  -8   1   20.10    1.90
  -4  -8   1   18.40    1.70
   3   8  -1   25.30    2.40
   3   8  -1   25.20    1.90
   3   8  -1   23.80    1.80
  -3  -8   1   23.40    3.80
  -3  -8   1   23.30    2.10
  -3  -8   1   24.60    2.20
  -3  -8   1   21.10    2.30
   2   8  -1    1.80    0.30
   2   8  -1    3.00    1.30
   2   8  -1    1.20    0.50
   2   8  -1    1.80    0.40
   2   8  -1    0.80    0.50
  -2  -8   1    1.80    1.30
  -2  -8   1    1.90    0.60
  -2  -8   1    1.50    0.50
  -2  -8   1    1.60    0.60
  -2  -8   1    2.90    0.60
   1   8  -1   14.40    1.70
   1   8  -1   14.70    1.30
   1   8  -1   14.80    1.50
   1   8  -1   16.70    2.30
   1   8  -1   17.90    1.20
  -1  -8   1   16.10    1.50
  -1  -8   1   16.00    1.60
  -1  -8   1   14.10    1.40
  -1  -8   1   15.20    1.40
   0   8  -1  117.59    9.40
   0   8  -1  108.99    8.30
   0   8  -1  115.09    8.30
   0   8  -1  123.29    8.00
   0   8  -1  127.39    7.80
   0  -8   1  124.49    8.40
   0  -8   1  126.59    8.20
   0  -8   1  121.69    9.20
   0  -8   1  125.59    8.10
   0  -8   1  123.69    8.20
  -1   8  -1   61.39    4.60
  -1   8  -1   64.69    4.50
  -1   8  -1   54.29    5.60
  -1   8  -1   66.59    4.70
   1  -8   1   63.39    5.40
   1  -8   1   65.39    4.70
   1  -8   1   68.69    4.50
   1  -8   1   70.49    4.40
  -2   8  -1   63.59    5.80
  -2   8  -1   67.99    4.70
  -2   8  -1   68.09    4.50
  -2   8  -1   63.49    4.50
   2  -8   1   68.59    4.70
   2  -8   1   65.79    4.50
   2  -8   1   58.09    5.60
   2  -8   1   68.39    4.40
   2  -8   1   70.49    4.60
  -3   8  -1   22.60    2.90
   3  -8   1   24.90    1.70
   3  -8   1   24.90    2.00
   3  -8   1   22.00    1.80
   3  -8   1   26.90    2.00
  -4   8  -1    4.70    0.60
  -4   8  -1    2.40    1.10
   4  -8   1    4.60    0.60
   4  -8   1    4.00    1.00
   4  -8   1    3.30    0.70
   4  -8   1    4.30    0.50
   4  -8   1    4.30    0.50
   5  -8   1   86.19    5.90
   5  -8   1   69.89    5.20
   5  -8   1   81.19    5.30
   6  -8   1   12.20    1.20
   6  -8   1   13.00    0.90
   6  -8   1   13.60    2.10
   6  -8   1   11.30    1.10
   6  -8   1   12.90    1.20
   6  -8   1   12.90    2.30
   7  -8   1   20.70    2.40
   7  -8   1   18.40    1.30
   7  -8   1   15.60    1.60
   7  -8   1   15.90    1.60
   7  -8   1   17.60    1.60
   7  -8   1   23.80    2.40
   7   7  -1    7.90    1.00
   7   7  -1    6.50    2.10
   7   7  -1    6.90    1.10
  -7  -7   1    8.00    2.60
  -7  -7   1    7.10    1.20
  -7  -7   1    7.80    1.20
   6   7  -1    6.50    0.90
   6   7  -1    5.80    1.80
   6   7  -1    6.70    1.00
  -6  -7   1    5.90    1.10
  -6  -7   1    3.30    2.10
  -6  -7   1    4.90    0.90
   5   7  -1    0.30    0.60
   5   7  -1    0.90    0.30
   5   7  -1    2.30    0.60
   5   7  -1    1.90    0.50
   5   7  -1    0.90    0.60
   5   7  -1    1.30    0.90
  -5  -7   1    1.40    0.60
  -5  -7   1    1.70    1.00
  -5  -7   1    1.90    0.60
  -5  -7   1    0.20    0.50
  -5  -7   1    1.10    0.40
   4   7  -1   12.20    1.40
   4   7  -1   13.90    2.50
   4   7  -1   16.30    1.30
  -4  -7   1   12.50    1.50
  -4  -7   1   12.00    2.70
  -4  -7   1   16.20    1.60
   3   7  -1    0.80    0.50
   3   7  -1    1.50    0.90
   3   7  -1    1.50    0.40
   3   7  -1    1.50    0.30
   3   7  -1    1.80    0.40
   3   7  -1    1.90    0.70
  -3  -7   1    0.80    0.40
  -3  -7   1    1.90    0.60
  -3  -7   1    2.20    1.20
  -3  -7   1    2.90    0.70
  -3  -7   1    1.50    0.50
   2   7  -1   63.39    4.00
   2   7  -1   54.79    4.30
   2   7  -1   59.09    5.20
   2   7  -1   60.49    4.10
   2   7  -1   54.39    4.50
  -2  -7   1   56.89    4.30
  -2  -7   1   63.79    4.40
  -2  -7   1   62.09    5.50
  -2  -7   1   59.09    4.40
  -2  -7   1   64.99    4.50
   1   7  -1    4.70    0.80
   1   7  -1    3.60    1.10
   1   7  -1    4.40    0.40
   1   7  -1    3.20    0.70
   1   7  -1    3.80    0.50
  -1  -7   1    4.80    0.70
  -1  -7   1    4.40    0.70
  -1  -7   1    3.80    0.70
  -1  -7   1    3.90    0.50
  -1  -7   1    4.00    1.30
   0   7  -1   12.60    1.40
   0   7  -1   15.20    1.40
   0   7  -1   13.40    2.30
   0   7  -1   14.70    1.10
   0  -7   1   15.40    1.30
   0  -7   1   15.90    1.30
   0  -7   1   14.50    2.20
   0  -7   1   15.40    1.20
   0  -7   1   14.30    1.40
  -1   7  -1   17.30    1.60
  -1   7  -1   19.50    1.70
  -1   7  -1   18.20    1.50
  -1   7  -1   18.00    2.40
   1  -7   1   20.00    2.20
   1  -7   1   20.00    1.70
   1  -7   1   22.50    1.50
   1  -7   1   21.90    1.60
   1  -7   1   17.10    1.40
  -2   7  -1  144.99   10.00
  -2   7  -1  139.19    9.80
  -2   7  -1  146.09    9.80
   2  -7   1  155.48    9.70
   2  -7   1  153.48   10.50
   2  -7   1  155.08   10.00
   2  -7   1  156.18    9.80
   2  -7   1  154.48    9.90
  -3   7  -1   27.20    2.00
  -3   7  -1   25.60    2.90
   3  -7   1   22.80    2.00
   3  -7   1   26.70    2.50
   3  -7   1   28.60    1.90
   3  -7   1   27.60    2.00
   3  -7   1   26.60    1.90
  -4   7  -1  160.48   10.90
  -4   7  -1  150.68    9.70
   4  -7   1  153.08   10.70
   4  -7   1  139.29    9.60
   4  -7   1  140.79    9.70
   4  -7   1  150.58    9.70
   5  -7   1    0.10    0.20
   5  -7   1   -0.20    0.30
   5  -7   1    0.10    0.20
   5  -7   1    0.00    0.50
   5  -7   1    0.00    0.10
   5  -7   1   -0.20    0.10
   5  -7   1    0.20    0.60
   6  -7   1   10.20    1.20
   6  -7   1   12.50    1.10
   6  -7   1   11.20    1.70
   6  -7   1   11.70    1.90
   7  -7   1   39.30    3.50
   7  -7   1   36.10    2.90
   7  -7   1   35.10    2.90
   7  -7   1   43.10    3.70
   8  -7   1    3.70    1.40
   8  -7   1    5.10    1.20
   8  -7   1    6.50    1.00
   8   6  -1    7.10    1.20
   8   6  -1    3.80    1.90
   8   6  -1    6.50    1.20
  -8  -6   1    7.20    3.10
  -8  -6   1    6.10    1.10
  -8  -6   1    7.00    1.10
   7   6  -1    1.70    0.60
   7   6  -1    1.30    0.50
   7   6  -1    2.50    1.60
  -7  -6   1    1.10    0.60
  -7  -6   1    1.10    1.70
  -7  -6   1    1.90    0.60
   6   6  -1    9.80    1.20
   6   6  -1    8.40    2.00
   6   6  -1    8.90    1.10
   6   6  -1    8.10    1.10
  -6  -6   1   10.50    1.20
  -6  -6   1   10.30    1.20
  -6  -6   1    8.10    1.30
  -6  -6   1   10.00    2.60
   5   6  -1   60.39    4.70
   5   6  -1   44.80    3.90
   5   6  -1   54.59    3.90
   5   6  -1   49.20    5.00
  -5  -6   1   58.49    4.10
  -5  -6   1   55.49    5.70
  -5  -6   1   55.79    4.60
   4   6  -1   15.50    1.80
   4   6  -1   18.90    1.50
   4   6  -1   17.60    1.60
   4   6  -1   17.80    2.40
   4   6  -1   14.90    1.40
  -4  -6   1   16.30    1.60
  -4  -6   1   17.00    1.60
  -4  -6   1   12.40    1.60
  -4  -6   1   15.90    2.90
  -4  -6   1   16.70    1.60
   3   6  -1   31.50    2.90
   3   6  -1   37.00    3.50
   3   6  -1   36.70    2.50
   3   6  -1   33.90    2.70
  -3  -6   1   34.20    2.70
  -3  -6   1   30.30    2.70
  -3  -6   1   34.80    3.70
  -3  -6   1   30.80    2.70
  -3  -6   1   36.60    2.70
   2   6  -1   59.89    4.90
   2   6  -1   74.49    5.70
   2   6  -1   66.79    4.50
   2   6  -1   67.29    5.10
   2   6  -1   71.59    4.60
  -2  -6   1   62.19    4.80
  -2  -6   1   67.09    4.80
  -2  -6   1   71.39    5.90
  -2  -6   1   70.19    4.90
  -2  -6   1   76.49    4.90
   1   6  -1   42.80    3.60
   1   6  -1   36.50    3.00
   1   6  -1   37.90    2.90
   1   6  -1   38.10    2.60
   1   6  -1   38.10    2.70
  -1  -6   1   41.50    2.90
  -1  -6   1   37.60    3.60
  -1  -6   1   40.50    3.00
  -1  -6   1   38.10    2.80
   0   6  -1  113.69    8.40
   0   6  -1  109.69    7.70
   0   6  -1  101.99    7.70
   0  -6   1  107.19    7.70
   0  -6   1  120.09    7.70
   0  -6   1  111.99    8.30
   0  -6   1  125.59    7.60
   0  -6   1  123.59    7.50
  -1   6  -1    0.30    0.20
  -1   6  -1    0.30    0.20
  -1   6  -1    0.20    0.50
  -1   6  -1   -0.10    0.20
   1  -6   1   -0.10    0.30
   1  -6   1    0.20    0.10
   1  -6   1   -0.20    0.10
   1  -6   1    0.00    0.10
   1  -6   1    0.10    0.20
  -2   6  -1   21.50    1.70
  -2   6  -1   20.70    1.60
  -2   6  -1   25.30    2.50
   2  -6   1   24.70    1.80
   2  -6   1   23.90    1.60
   2  -6   1   20.50    1.70
   2  -6   1   21.70    2.10
  -3   6  -1  318.47   20.90
  -3   6  -1  319.77   21.80
   3  -6   1  305.67   20.80
   3  -6   1  325.57   20.90
   3  -6   1  332.37   20.80
   3  -6   1  342.97   21.40
  -4   6  -1    0.40    0.50
   4  -6   1    0.30    0.20
   4  -6   1    0.40    0.20
   4  -6   1   -0.10    0.50
   4  -6   1    0.40    0.20
   4  -6   1    0.40    0.20
   5  -6   1   75.59    5.20
   5  -6   1   81.49    5.00
   5  -6   1   79.59    6.00
   5  -6   1   76.29    5.30
   5  -6   1   72.69    5.90
   6  -6   1   12.30    1.90
   6  -6   1   11.60    1.20
   6  -6   1   13.30    1.70
   6  -6   1   12.30    1.30
   7  -6   1   14.00    2.00
   7  -6   1   13.70    2.10
   7  -6   1   11.60    1.90
   7  -6   1   13.70    1.40
   7  -6   1   17.20    1.60
   8  -6   1   21.70    2.50
   8  -6   1   24.40    2.80
   8  -6   1   23.20    2.10
   8  -6   1   26.80    2.40
   8   5  -1    8.30    2.30
   8   5  -1    9.60    1.30
   8   5  -1   11.90    1.50
   8   5  -1   10.40    1.40
  -8  -5   1   12.80    1.40
  -8  -5   1   11.50    1.30
  -8  -5   1    9.90    3.20
   7   5  -1   34.10    4.20
   7   5  -1   38.90    3.20
   7   5  -1   37.90    3.10
   7   5  -1   39.60    3.40
  -7  -5   1   40.20    3.10
  -7  -5   1   40.00    3.10
  -7  -5   1   31.50    3.10
  -7  -5   1   37.30    4.80
   6   5  -1    2.80    0.60
   6   5  -1    2.40    1.30
   6   5  -1    3.40    0.70
   6   5  -1    4.60    0.80
  -6  -5   1    3.30    1.80
  -6  -5   1    3.40    0.70
   5   5  -1    0.30    0.80
   5   5  -1    0.60    0.30
   5   5  -1    0.60    0.30
   5   5  -1    0.40    0.30
   5   5  -1    0.10    0.30
   5   5  -1    0.20    0.40
  -5  -5   1    1.00    1.30
  -5  -5   1    1.00    0.40
  -5  -5   1    0.90    0.50
  -5  -5   1    0.50    0.40
   4   5  -1   16.70    1.40
   4   5  -1   14.90    1.50
   4   5  -1   17.90    2.30
   4   5  -1   13.10    1.70
   4   5  -1   15.50    1.40
  -4  -5   1   14.30    1.50
  -4  -5   1   17.60    1.60
  -4  -5   1   12.50    2.50
  -4  -5   1   16.10    1.50
   3   5  -1   78.19    5.10
   3   5  -1   78.79    6.10
   3   5  -1   72.49    5.50
   3   5  -1   72.99    5.30
   3   5  -1   81.29    5.20
  -3  -5   1   84.59    5.40
  -3  -5   1   72.49    5.30
  -3  -5   1   76.99    5.30
  -3  -5   1   74.09    6.30
  -3  -5   1   65.39    5.30
   2   5  -1  187.48   13.70
   2   5  -1  218.78   13.40
   2   5  -1  210.88   13.60
   2   5  -1  211.98   14.30
  -2  -5   1  201.88   13.60
  -2  -5   1  202.48   13.60
  -2  -5   1  216.98   13.70
  -2  -5   1  199.38   14.50
  -2  -5   1  216.48   13.70
   1   5  -1   50.69    3.30
   1   5  -1   49.00    3.60
   1   5  -1   45.30    3.60
   1   5  -1   53.09    4.10
   1   5  -1   48.10    3.30
  -1  -5   1   48.50    3.60
  -1  -5   1   50.09    3.60
  -1  -5   1   50.99    4.20
  -1  -5   1   51.99    3.40
  -1  -5   1   51.19    3.50
   0   5  -1   28.20    2.20
   0   5  -1   29.60    2.00
   0   5  -1   26.40    2.20
   0   5  -1   30.80    2.70
   0  -5   1   32.00    2.00
   0  -5   1   29.40    2.30
   0  -5   1   29.20    2.60
   0  -5   1   26.90    2.20
  -1   5  -1    0.90    0.30
  -1   5  -1    1.30    0.20
  -1   5  -1    1.10    0.30
  -1   5  -1    1.40    0.60
   1  -5   1    1.60    0.40
   1  -5   1    1.80    0.30
   1  -5   1    1.50    0.20
   1  -5   1    1.30    0.50
   1  -5   1    1.60    0.30
  -2   5  -1   49.90    3.60
  -2   5  -1   55.39    4.30
   2  -5   1   50.29    3.60
   2  -5   1   55.49    4.00
   2  -5   1   52.99    3.50
   2  -5   1   51.59    3.50
  -3   5  -1   11.90    1.60
  -3   5  -1   13.10    1.10
   3  -5   1   13.60    1.00
   3  -5   1   13.90    1.10
   3  -5   1   14.60    1.50
   3  -5   1   12.70    1.10
   4  -5   1   24.50    1.70
   4  -5   1   18.20    2.20
   4  -5   1   25.10    1.70
   4  -5   1   24.40    2.30
   4  -5   1   23.30    1.80
   5  -5   1    0.10    0.30
   5  -5   1    0.30    0.30
   5  -5   1    0.00    0.50
   5  -5   1    0.00    0.20
   5  -5   1   -0.50    0.40
   6  -5   1   27.80    2.30
   6  -5   1   26.90    2.80
   6  -5   1   26.10    2.10
   6  -5   1   26.40    2.70
   7  -5   1   47.80    4.10
   7  -5   1   46.90    4.00
   7  -5   1   37.40    3.20
   8  -5   1    0.20    0.40
   8  -5   1   -0.30    0.30
   8  -5   1    0.40    0.50
   8  -5   1    0.00    0.50
   8  -5   1    1.80    1.00
   9  -5   1   -0.10    0.40
   9  -5   1    1.00    1.10
   9  -5   1    2.10    0.70
   9   4  -1    0.40    1.60
   9   4  -1    1.40    0.50
   9   4  -1    0.30    0.50
  -9  -4   1    0.70    0.50
   8   4  -1   10.10    1.30
   8   4  -1   14.10    3.10
   8   4  -1   13.90    1.60
   8   4  -1   14.00    1.70
  -8  -4   1   17.30    3.50
  -8  -4   1   12.00    1.50
   7   4  -1    0.40    0.40
   7   4  -1    1.30    1.10
   7   4  -1   -0.60    0.60
   7   4  -1    0.40    0.30
   7   4  -1    0.00    0.40
   7   4  -1   -0.40    0.30
  -7  -4   1   -0.50    0.90
  -7  -4   1   -0.20    0.30
   6   4  -1    2.60    0.60
   6   4  -1    0.40    0.40
   6   4  -1    2.10    0.60
   6   4  -1    0.80    0.70
   6   4  -1   -0.70    0.80
   6   4  -1    1.10    0.40
  -6  -4   1    1.00    0.50
  -6  -4   1    1.80    1.10
  -6  -4   1    1.90    0.60
  -6  -4   1    1.70    0.50
   5   4  -1   86.19    7.20
   5   4  -1   88.49    6.20
   5   4  -1   83.29    6.50
   5   4  -1   88.19    6.30
  -5  -4   1   95.29    6.20
  -5  -4   1   93.89    7.70
  -5  -4   1   83.29    6.30
  -5  -4   1   94.69    6.30
   4   4  -1   62.79    4.50
   4   4  -1   65.79    4.60
   4   4  -1   70.89    5.60
   4   4  -1   63.79    4.90
   4   4  -1   67.89    4.60
  -4  -4   1   59.89    5.60
  -4  -4   1   73.49    4.60
  -4  -4   1   68.19    4.70
  -4  -4   1   54.09    4.70
  -4  -4   1   59.69    4.60
   3   4  -1   33.40    3.10
   3   4  -1   29.80    2.50
   3   4  -1   30.80    2.30
   3   4  -1   32.90    2.30
  -3  -4   1   30.80    2.40
  -3  -4   1   30.60    3.20
  -3  -4   1   26.10    2.40
  -3  -4   1   31.10    2.40
  -3  -4   1   33.40    2.40
   2   4  -1    0.90    0.20
   2   4  -1    0.90    0.60
   2   4  -1    0.30    0.20
   2   4  -1    0.50    0.30
   2   4  -1    0.20    0.30
   2   4  -1    0.70    0.20
  -2  -4   1    0.40    0.30
  -2  -4   1    0.80    0.60
  -2  -4   1    0.70    0.30
  -2  -4   1    0.90    0.30
  -2  -4   1    0.20    0.20
   1   4  -1   95.59    7.10
   1   4  -1  105.39    7.10
   1   4  -1  112.79    6.90
   1   4  -1  102.89    6.90
   1   4  -1  113.09    7.50
  -1  -4   1  108.49    7.60
  -1  -4   1  102.19    7.20
  -1  -4   1  107.99    7.10
  -1  -4   1   99.89    7.00
  -1  -4   1  110.99    6.90
   0   4  -1    0.10    0.10
   0   4  -1    0.10    0.20
   0   4  -1    0.20    0.30
   0   4  -1    0.00    0.10
   0   4  -1   -0.10    0.20
   0  -4   1    0.10    0.20
   0  -4   1   -0.10    0.10
   0  -4   1    0.10    0.30
   0  -4   1    0.30    0.10
  -1   4  -1   93.89    6.30
  -1   4  -1   90.89    6.20
  -1   4  -1   86.59    6.70
  -1   4  -1   96.59    6.20
   1  -4   1   98.79    6.60
   1  -4   1  103.89    6.10
   1  -4   1   99.79    6.20
   1  -4   1   98.09    6.30
   1  -4   1   84.29    6.20
  -2   4  -1    3.80    0.90
  -2   4  -1    3.80    0.40
   2  -4   1    4.20    0.40
   2  -4   1    3.80    0.40
   2  -4   1    4.00    0.40
   2  -4   1    3.50    0.70
  -3   4  -1  204.38   13.20
   3  -4   1  190.98   12.60
   3  -4   1  172.88   13.00
   3  -4   1  200.08   12.50
   3  -4   1  202.98   12.50
   4  -4   1    7.40    1.20
   4  -4   1    6.20    1.20
   4  -4   1    7.10    0.80
   4  -4   1    7.00    0.50
   4  -4   1    7.20    0.60
   5  -4   1    0.00    0.20
   5  -4   1    0.00    0.50
   5  -4   1    0.70    0.30
   5  -4   1    0.40    0.20
   5  -4   1   -0.30    0.40
   6  -4   1   66.59    4.80
   6  -4   1   70.09    5.50
   6  -4   1   62.19    4.60
   6  -4   1   67.69    5.30
   7  -4   1   12.10    1.90
   7  -4   1    6.20    1.40
   7  -4   1    9.10    1.70
   7  -4   1    9.00    1.80
   7  -4   1    6.60    1.00
   8  -4   1   11.00    1.60
   8  -4   1   11.00    1.30
   8  -4   1   10.00    1.90
   8  -4   1   11.70    2.30
   8  -4   1    7.80    1.70
   8  -4   1    9.70    2.40
   9  -4   1   24.10    3.40
   9  -4   1   23.20    2.20
   9  -4   1   23.30    2.50
   9   3  -1   14.90    1.60
   9   3  -1   17.40    1.90
   9   3  -1   20.60    2.30
   9   3  -1   17.00    3.20
  -9  -3   1   19.30    1.70
  -9  -3   1   13.00    3.50
  -9  -3   1   15.00    1.80
   8   3  -1   14.80    1.80
   8   3  -1   19.60    3.40
   8   3  -1   19.50    2.10
   8   3  -1   17.90    1.60
  -8  -3   1   14.30    3.30
   7   3  -1   52.39    5.50
   7   3  -1   60.59    4.60
   7   3  -1   55.59    4.90
   7   3  -1   60.19    4.30
   7   3  -1   62.69    5.00
  -7  -3   1   67.39    4.50
  -7  -3   1   57.39    6.10
  -7  -3   1   63.89    4.30
  -7  -3   1   55.89    4.50
   6   3  -1   10.00    1.30
   6   3  -1   10.10    1.20
   6   3  -1    7.50    0.90
   6   3  -1    6.60    1.40
   6   3  -1   10.20    2.10
  -6  -3   1    7.20    2.00
  -6  -3   1    8.20    1.10
  -6  -3   1    8.90    1.10
  -6  -3   1   10.00    1.00
   5   3  -1    0.50    0.40
   5   3  -1    1.00    0.40
   5   3  -1    2.80    1.10
   5   3  -1    1.10    0.40
   5   3  -1    1.00    0.40
   5   3  -1    0.70    0.50
  -5  -3   1    0.80    0.40
  -5  -3   1    1.20    1.00
  -5  -3   1    0.90    0.40
  -5  -3   1    0.50    0.30
   4   3  -1  242.28   15.70
   4   3  -1  224.38   16.10
   4   3  -1  260.17   16.70
   4   3  -1  233.48   15.60
   4   3  -1  236.38   15.80
  -4  -3   1  253.87   15.80
  -4  -3   1  213.68   15.70
  -4  -3   1  232.68   16.80
  -4  -3   1  262.47   15.70
   3   3  -1    3.70    0.60
   3   3  -1    3.60    0.60
   3   3  -1    3.60    0.80
   3   3  -1    2.60    0.50
   3   3  -1    3.70    1.00
  -3  -3   1    2.80    0.60
  -3  -3   1    4.50    1.20
  -3  -3   1    3.10    0.50
  -3  -3   1    2.70    0.50
  -3  -3   1    3.80    0.60
   2   3  -1   54.49    4.00
   2   3  -1   54.99    3.80
   2   3  -1   57.39    3.80
   2   3  -1   57.09    3.80
  -2  -3   1   51.99    3.80
  -2  -3   1   53.59    3.80
  -2  -3   1   56.49    4.50
  -2  -3   1   60.99    3.90
  -2  -3   1   52.99    3.90
   1   3  -1   40.80    3.10
   1   3  -1   46.50    3.00
   1   3  -1   43.80    3.10
   1   3  -1   42.10    3.50
  -1  -3   1   44.20    3.10
  -1  -3   1   44.70    3.10
  -1  -3   1   45.20    3.10
  -1  -3   1   46.10    3.00
  -1  -3   1   50.09    3.60
   0   3  -1    0.30    0.20
   0   3  -1    0.30    0.10
   0   3  -1    0.40    0.10
   0   3  -1    0.30    0.10
   0   3  -1    0.10    0.30
   0   3  -1    0.30    0.20
   0  -3   1    0.00    0.10
   0  -3   1    0.40    0.10
   0  -3   1    0.30    0.30
   0  -3   1    0.20    0.10
   0  -3   1    0.10    0.20
  -1   3  -1   59.59    4.00
  -1   3  -1   59.59    4.00
  -1   3  -1   62.49    4.10
  -1   3  -1   60.29    4.50
   1  -3   1   64.69    4.00
   1  -3   1   64.69    4.10
   1  -3   1   59.99    4.10
   1  -3   1   66.59    4.30
   1  -3   1   61.99    4.00
  -2   3  -1  320.87   19.30
  -2   3  -1  299.17   18.80
   2  -3   1  296.27   18.80
   2  -3   1  277.97   18.80
   2  -3   1  302.17   18.80
   2  -3   1  269.47   19.10
   3  -3   1   45.70    3.60
   3  -3   1   50.59    3.20
   3  -3   1   47.60    3.30
   3  -3   1   48.20    3.20
   3  -3   1   49.50    3.70
   4  -3   1   33.10    2.80
   4  -3   1   30.50    2.90
   4  -3   1   31.00    2.20
   4  -3   1   31.00    2.40
   5  -3   1   20.40    1.90
   5  -3   1   27.30    2.50
   5  -3   1   21.90    1.80
   5  -3   1   23.40    2.30
   6  -3   1  133.19   10.20
   6  -3   1  135.89    9.40
   6  -3   1  150.88   10.00
   6  -3   1  134.39    9.30
   7  -3   1    2.00    0.50
   7  -3   1    1.80    0.70
   7  -3   1    1.20    0.60
   7  -3   1    1.00    0.60
   7  -3   1    0.60    0.80
   8  -3   1    1.10    0.60
   8  -3   1    0.00    0.80
   8  -3   1    0.50    0.60
   8  -3   1   -2.80    1.60
   8  -3   1   -0.30    0.40
   8  -3   1    0.50    0.40
   9  -3   1    2.40    1.10
   9  -3   1    4.00    1.60
   9  -3   1    3.80    0.90
   9  -3   1    3.20    1.10
   9   2  -1   21.60    3.70
   9   2  -1   21.70    2.40
   9   2  -1   24.20    2.00
   9   2  -1   23.10    2.70
  -9  -2   1   29.70    2.10
  -9  -2   1   20.50    4.10
  -9  -2   1   25.60    2.20
   8   2  -1    6.10    1.30
   8   2  -1    4.50    1.00
   8   2  -1    3.70    1.60
   8   2  -1    5.40    0.80
  -8  -2   1    5.10    2.10
  -8  -2   1    6.80    0.90
  -8  -2   1    4.50    0.80
   7   2  -1    1.00    1.00
   7   2  -1    1.50    0.70
   7   2  -1    0.40    0.30
   7   2  -1    0.00    0.60
   7   2  -1    0.10    0.30
  -7  -2   1    0.10    0.90
  -7  -2   1    1.10    0.40
  -7  -2   1    0.90    0.40
  -7  -2   1    0.30    0.30
   6   2  -1  120.09    8.70
   6   2  -1  121.39    8.40
   6   2  -1  117.39    9.40
   6   2  -1  109.79    8.60
   6   2  -1  123.69    8.20
  -6  -2   1  118.09    9.70
  -6  -2   1  127.89    8.30
  -6  -2   1  121.89    8.40
  -6  -2   1  132.69    8.20
   5   2  -1   18.20    2.30
   5   2  -1   15.10    1.70
   5   2  -1   16.30    1.70
   5   2  -1   17.70    1.60
   5   2  -1   18.10    1.40
  -5  -2   1   19.80    1.50
  -5  -2   1   12.90    2.40
  -5  -2   1   18.00    1.60
  -5  -2   1   14.40    1.60
   4   2  -1    1.30    0.80
   4   2  -1    1.00    0.40
   4   2  -1    0.60    0.30
   4   2  -1    1.30    0.30
   4   2  -1    1.10    0.50
  -4  -2   1    1.00    0.40
  -4  -2   1    1.00    0.30
  -4  -2   1    1.40    0.30
  -4  -2   1    1.00    0.70
   3   2  -1    9.50    1.50
   3   2  -1    7.10    0.70
   3   2  -1    8.40    1.00
   3   2  -1    6.40    0.80
  -3  -2   1    6.80    1.40
  -3  -2   1    7.30    0.70
  -3  -2   1    6.40    0.80
  -3  -2   1    7.90    0.90
   2   2  -1   35.40    2.50
   2   2  -1   34.70    2.50
   2   2  -1   35.00    2.70
   2   2  -1   37.00    3.00
  -2  -2   1   34.60    2.60
  -2  -2   1   36.70    3.10
  -2  -2   1   41.00    2.60
  -2  -2   1   37.50    2.60
  -2  -2   1   33.20    2.60
   1   2  -1    1.80    0.50
   1   2  -1    1.70    0.20
   1   2  -1    1.90    0.30
   1   2  -1    1.90    0.30
   1   2  -1    1.30    0.30
   1   2  -1    1.30    0.30
  -1  -2   1    1.40    0.30
  -1  -2   1    1.50    0.30
  -1  -2   1    2.40    0.60
  -1  -2   1    2.20    0.30
  -1  -2   1    2.10    0.30
   0   2  -1   70.09    4.20
   0   2  -1   65.19    4.30
   0   2  -1   67.79    4.50
   0  -2   1   63.59    4.30
   0  -2   1   70.39    4.20
   0  -2   1   60.89    4.30
   0  -2   1   59.99    4.20
   0  -2   1   68.19    4.50
  -1   2  -1  215.38   13.80
  -1   2  -1  209.78   13.60
   1  -2   1  216.78   13.80
   1  -2   1  211.38   13.60
   1  -2   1  208.88   13.60
   1  -2   1  215.78   13.60
   2  -2   1    0.00    0.20
   2  -2   1   -0.10    0.10
   2  -2   1    0.10    0.10
   2  -2   1   -0.10    0.10
   2  -2   1    0.00    0.20
   3  -2   1  430.06   26.90
   3  -2   1  406.76   26.30
   3  -2   1  426.36   26.30
   3  -2   1  398.86   26.40
   3  -2   1  399.66   26.80
   4  -2   1   36.20    3.10
   4  -2   1   37.00    2.30
   4  -2   1   37.00    3.00
   4  -2   1   31.10    2.60
   4  -2   1   36.30    2.30
   4  -2   1   33.70    2.50
   5  -2   1   -0.10    0.20
   5  -2   1    0.00    0.50
   5  -2   1    0.20    0.30
   5  -2   1    0.70    0.50
   5  -2   1    0.30    0.10
   6  -2   1    0.10    0.60
   6  -2   1    0.00    0.30
   6  -2   1    0.40    0.40
   6  -2   1    0.10    0.60
   6  -2   1    0.10    0.20
   7  -2   1   13.60    1.70
   7  -2   1   17.30    2.20
   7  -2   1   14.40    1.50
   7  -2   1   16.20    2.00
   8  -2   1   21.80    4.00
   8  -2   1   18.50    2.10
   8  -2   1   18.90    1.90
   8  -2   1   22.50    2.70
   8  -2   1   18.10    2.30
   9  -2   1   12.40    2.40
   9  -2   1   13.50    2.30
   9  -2   1   12.50    1.50
   9  -2   1   11.30    2.40
   9   1  -1    6.60    1.90
   9   1  -1    3.90    0.90
   9   1  -1    5.80    1.30
   9   1  -1    4.80    0.60
  -9  -1   1    6.20    0.80
  -9  -1   1    4.70    0.80
  -9  -1   1    5.00    2.30
   8   1  -1   30.40    3.10
   8   1  -1   29.50    2.70
   8   1  -1   31.30    2.30
   8   1  -1   37.70    3.90
   8   1  -1   27.30    3.00
  -8  -1   1   28.20    2.40
  -8  -1   1   34.50    2.50
   7   1  -1    0.20    0.40
   7   1  -1    0.70    0.60
   7   1  -1    0.00    0.20
   7   1  -1   -0.20    0.80
   7   1  -1    0.80    0.40
   7   1  -1   -0.40    0.30
  -7  -1   1    0.80    0.40
  -7  -1   1    0.90    0.40
  -7  -1   1    0.40    1.00
   6   1  -1    0.60    0.50
   6   1  -1    0.70    0.40
   6   1  -1    1.50    0.30
   6   1  -1    1.00    0.60
   6   1  -1    0.80    0.80
   6   1  -1    2.20    0.80
  -6  -1   1   -0.50    0.50
  -6  -1   1    0.80    0.40
   5   1  -1   50.69    4.40
   5   1  -1   44.80    3.60
   5   1  -1   45.70    3.80
   5   1  -1   48.20    3.40
  -5  -1   1   46.70    4.50
  -5  -1   1   48.40    3.60
  -5  -1   1   53.99    3.40
  -5  -1   1   48.60    3.50
   4   1  -1   34.20    3.30
   4   1  -1   34.20    2.70
   4   1  -1   32.30    2.60
   4   1  -1   31.20    2.70
   4   1  -1   35.60    2.40
  -4  -1   1   35.30    2.60
  -4  -1   1   37.70    3.40
  -4  -1   1   31.60    2.80
  -4  -1   1   38.00    2.40
   3   1  -1   14.60    1.40
   3   1  -1   15.20    1.20
   3   1  -1   14.00    1.30
   3   1  -1   13.60    1.40
   3   1  -1   16.00    1.80
  -3  -1   1   15.70    1.30
  -3  -1   1   14.50    1.30
  -3  -1   1   16.50    1.20
  -3  -1   1   15.80    1.80
   2   1  -1   16.20    1.60
   2   1  -1   15.70    1.10
   2   1  -1   14.80    1.20
   2   1  -1   13.00    1.20
   2   1  -1   14.80    1.30
  -2  -1   1   13.40    1.10
  -2  -1   1   16.20    1.10
  -2  -1   1   14.10    1.20
  -2  -1   1   15.10    1.60
   1   1  -1  235.68   15.10
   1   1  -1  232.78   14.70
   1   1  -1  211.58   14.70
  -1  -1   1  237.38   15.10
  -1  -1   1  236.78   14.80
  -1  -1   1  219.78   14.70
  -1  -1   1  236.48   14.70
  -1   1  -1 5123.79  326.87
  -1   1  -1 4843.22  333.67
   1  -1   1 4859.51  328.97
   1  -1   1 4806.62  332.47
  -2   1  -1   18.40    1.50
   2  -1   1   14.70    1.40
   2  -1   1   17.90    1.50
   2  -1   1   18.20    1.20
  -3   1  -1    9.20    1.10
  -3   1  -1    9.40    0.60
  -3   1  -1    8.90    0.60
   3  -1   1    7.70    0.80
   3  -1   1    8.00    0.80
   3  -1   1    8.60    1.10
   3  -1   1    9.20    0.70
  -4   1  -1  109.09    7.10
  -4   1  -1  116.29    7.10
  -4   1  -1  104.49    7.90
   4  -1   1  107.89    7.40
   4  -1   1  112.19    7.80
   4  -1   1  110.69    7.10
   4  -1   1  105.39    7.30
  -5   1  -1   15.20    1.10
  -5   1  -1   15.30    1.10
  -5   1  -1   15.20    1.90
   5  -1   1   14.90    1.10
   5  -1   1   15.30    1.50
   5  -1   1   15.00    1.80
   5  -1   1   14.70    1.40
   5  -1   1   12.50    1.60
  -6   1  -1   72.49    5.70
  -6   1  -1   68.39    4.40
  -6   1  -1   66.79    4.40
   6  -1   1   61.59    4.80
   6  -1   1   69.69    4.40
   6  -1   1   61.29    4.90
   6  -1   1   67.79    5.50
  -7   1  -1    3.80    0.40
  -7   1  -1    3.80    0.30
  -7   1  -1    3.80    1.50
   7  -1   1    4.00    0.90
   7  -1   1    3.10    0.90
   7  -1   1    3.60    0.80
   7  -1   1    3.50    0.40
   8  -1   1    4.60    1.00
   8  -1   1    4.30    0.40
   8  -1   1    3.50    0.80
   8  -1   1    6.10    1.50
   8  -1   1    2.20    1.00
   8  -1   1    4.50    1.10
   9  -1   1    0.30    0.50
   9  -1   1    1.70    1.20
   9  -1   1    1.00    0.50
   9   0  -1    0.50    0.20
   9   0  -1   -0.20    1.20
   9   0  -1    0.20    0.50
   9   0  -1    0.70    0.60
  -9   0   1    0.60    0.50
  -9   0   1    0.10    0.20
   8   0  -1   22.00    1.60
   8   0  -1   17.00    3.00
   8   0  -1   21.10    2.50
   8   0  -1   19.20    2.30
   8   0  -1   19.60    2.10
  -8   0   1   20.80    1.80
  -8   0   1   25.30    1.80
  -8   0   1   23.00    3.80
   7   0  -1   88.29    6.60
   7   0  -1   79.99    6.30
   7   0  -1   95.09    7.50
   7   0  -1   83.59    6.70
   7   0  -1   93.49    5.90
  -7   0   1   91.19    6.10
  -7   0   1   90.39    7.60
   6   0  -1  123.89    8.10
   6   0  -1  121.39    9.30
   6   0  -1  105.99    8.70
   6   0  -1  121.19    8.50
   6   0  -1  139.19    9.60
  -6   0   1  129.99    8.30
  -6   0   1  123.89    8.20
   5   0  -1    0.50    0.30
   5   0  -1    0.20    0.10
   5   0  -1    0.20    0.20
   5   0  -1   -0.10    0.20
   5   0  -1    0.70    0.60
   5   0  -1    0.00    0.30
  -5   0   1    0.30    0.30
  -5   0   1    0.40    0.20
  -5   0   1    0.50    0.20
   4   0  -1   13.00    1.00
   4   0  -1   11.90    1.70
   4   0  -1   11.40    1.30
  -4   0   1   13.30    1.20
  -4   0   1   13.50    1.00
  -4   0   1   11.70    1.10
   3   0  -1    8.60    1.40
   3   0  -1    6.10    0.50
   3   0  -1    5.80    0.70
   3   0  -1    5.40    0.60
  -3   0   1    6.60    0.60
  -3   0   1    6.10    0.70
   2   0  -1   17.50    1.10
   2   0  -1   15.50    1.20
   2   0  -1   15.20    1.60
   2   0  -1   14.80    1.30
  -2   0   1   15.70    1.30
  -2   0   1   17.10    1.10
  -2   0   1   16.70    1.20
  -1   0  -1  138.19    8.90
  -1   0  -1  144.29    9.10
   1   0   1  142.39    9.10
   1   0   1  131.29    9.00
   1   0   1  141.19    8.90
  -2   0  -1    2.30    0.30
  -2   0  -1    2.20    0.20
  -2   0  -1    1.50    0.50
   2   0   1    2.10    0.50
   2   0   1    2.00    0.20
   2   0   1    2.10    0.30
   2   0   1    1.10    0.40
   2   0   1    2.40    0.30
  -3   0  -1  195.08   13.50
  -3   0  -1  198.68   12.90
  -3   0  -1  212.18   12.90
   3   0   1  196.08   13.00
   3   0   1  203.18   12.90
   3   0   1  193.68   13.10
   3   0   1  206.38   13.50
  -4   0  -1   20.90    1.50
  -4   0  -1   22.30    1.50
  -4   0  -1   18.10    2.10
   4   0   1   20.20    1.70
   4   0   1   21.50    2.10
   4   0   1   20.90    1.50
   4   0   1   17.90    1.90
   4   0   1   21.90    1.70
  -5   0  -1    4.10    1.10
  -5   0  -1    1.50    0.30
  -5   0  -1    1.90    0.40
   5   0   1    1.90    0.30
   5   0   1    1.60    0.80
   5   0   1    1.50    0.60
   5   0   1    2.10    0.50
   5   0   1    2.30    0.50
  -6   0  -1   19.10    1.40
  -6   0  -1   18.10    2.40
  -6   0  -1   17.50    1.40
   6   0   1   15.60    1.90
   6   0   1   19.00    1.40
   6   0   1   21.20    2.40
   6   0   1   15.70    1.80
   6   0   1   16.90    1.70
  -7   0  -1    2.00    0.40
  -7   0  -1    1.90    1.10
   7   0   1    1.50    0.90
   7   0   1    1.70    0.70
   7   0   1    2.70    0.90
   7   0   1    2.50    0.40
   7   0   1    2.20    0.60
  -8   0  -1   25.80    1.70
  -8   0  -1   23.90    1.70
   8   0   1   24.80    3.00
   8   0   1   22.50    2.60
   8   0   1   25.90    1.90
   8   0   1   20.80    2.50
   8   0   1   22.70    2.40
  -9   0  -1   25.60    4.10
   9   0   1   24.90    1.90
   9   0   1   25.60    3.20
   9   0   1   23.60    2.40
   9   0   1   28.00    3.00
   9  -1  -1    9.60    1.50
   9  -1  -1   12.00    3.00
   9  -1  -1   11.20    2.00
   9  -1  -1   12.30    2.40
  -9   1   1   12.70    0.90
   8  -1  -1    6.90    1.80
   8  -1  -1    6.20    1.20
   8  -1  -1    8.50    2.00
   8  -1  -1    5.90    1.50
   8  -1  -1    8.50    1.80
  -8   1   1    7.80    0.70
  -8   1   1    9.80    0.80
   7  -1  -1    0.40    0.90
   7  -1  -1    0.80    0.60
   7  -1  -1    0.60    0.60
   7  -1  -1    0.70    0.20
   7  -1  -1    0.70    0.50
   7  -1  -1    0.70    0.40
  -7   1   1    1.00    0.30
  -7   1   1    1.30    0.30
   6  -1  -1    9.40    1.80
   6  -1  -1    7.40    0.90
   6  -1  -1    4.70    1.30
   6  -1  -1    7.30    1.20
   6  -1  -1    5.40    1.10
   6  -1  -1    6.70    0.60
  -6   1   1    8.60    0.90
  -6   1   1    7.40    1.80
  -6   1   1    7.30    0.70
   5  -1  -1   13.80    1.90
   5  -1  -1   11.80    1.20
   5  -1  -1   11.00    1.30
   5  -1  -1   12.70    0.90
  -5   1   1   13.00    1.80
  -5   1   1   13.30    1.20
  -5   1   1   12.10    1.00
   4  -1  -1  137.39    9.50
   4  -1  -1  141.49   10.20
   4  -1  -1  143.99    9.70
   4  -1  -1  147.89    9.30
  -4   1   1  146.39    9.50
  -4   1   1  148.79   10.30
  -4   1   1  146.19    9.40
   3  -1  -1    1.50    0.60
   3  -1  -1    2.20    0.50
   3  -1  -1    1.70    0.40
   3  -1  -1    2.30    0.20
  -3   1   1    2.30    0.20
  -3   1   1    2.30    0.70
  -3   1   1    2.00    0.40
  -3   1   1    2.60    0.30
   2  -1  -1    7.20    0.90
   2  -1  -1    8.20    1.00
   2  -1  -1    6.40    0.60
   2  -1  -1    6.10    0.70
  -2   1   1    7.20    0.60
  -2   1   1    7.10    0.70
  -2   1   1    6.90    0.50
   1  -1  -1    0.00    0.10
   1  -1  -1    0.20    0.10
   1  -1  -1    0.20    0.10
   1  -1  -1    0.40    0.30
  -1   1   1    0.20    0.30
  -1   1   1    0.20    0.10
  -1   1   1    0.20    0.10
  -1   1   1    0.20    0.10
   0  -1  -1    0.10    0.10
  -1  -1  -1   42.60    2.70
  -1  -1  -1   42.50    2.70
  -1  -1  -1   37.80    2.80
  -1  -1  -1   41.30    2.70
   1   1   1   41.90    2.70
   1   1   1   38.60    2.70
   1   1   1   40.30    2.80
   1   1   1   42.30    2.70
   1   1   1   43.80    3.00
  -2  -1  -1   17.60    1.20
  -2  -1  -1   16.30    1.20
  -2  -1  -1   14.00    1.30
  -2  -1  -1   16.40    1.20
   2   1   1   16.10    1.20
   2   1   1   15.10    1.30
   2   1   1   15.00    1.20
   2   1   1   16.30    1.30
   2   1   1   18.40    1.60
  -3  -1  -1   70.69    4.40
  -3  -1  -1   70.09    4.40
  -3  -1  -1   64.39    4.50
   3   1   1   67.49    5.00
   3   1   1   60.99    4.70
   3   1   1   69.09    4.40
   3   1   1   63.79    4.60
   3   1   1   62.29    4.50
  -4  -1  -1   15.30    1.40
  -4  -1  -1   18.70    1.30
   4   1   1   18.00    1.90
   4   1   1   15.60    1.40
   4   1   1   16.30    1.30
   4   1   1   16.50    1.50
   4   1   1   16.90    1.60
  -5  -1  -1    9.60    0.80
  -5  -1  -1    7.70    0.90
  -5  -1  -1    8.30    1.70
   5   1   1    9.30    1.70
   5   1   1    9.10    1.40
   5   1   1    8.20    1.00
   5   1   1    7.60    0.80
   5   1   1    8.30    1.20
  -6  -1  -1  136.89    9.20
  -6  -1  -1  150.18    9.10
  -6  -1  -1  126.09   10.40
   6   1   1  133.69    9.60
   6   1   1  135.69    9.40
   6   1   1  138.29    9.10
   6   1   1  130.39    9.90
   6   1   1  148.59   10.30
  -7  -1  -1   47.60    3.00
  -7  -1  -1   42.80    4.60
  -7  -1  -1   40.80    3.10
   7   1   1   45.00    4.30
   7   1   1   39.20    3.60
   7   1   1   36.60    3.30
   7   1   1   46.00    3.80
   7   1   1   43.40    3.10
  -8  -1  -1    1.20    1.10
  -8  -1  -1    0.20    0.20
  -8  -1  -1    0.20    0.20
   8   1   1    0.50    0.60
   8   1   1    0.70    0.90
   8   1   1    0.60    0.40
   8   1   1    0.00    0.30
   8   1   1   -0.30    0.40
  -9  -1  -1   45.50    2.80
  -9  -1  -1   40.60    2.90
  -9  -1  -1   46.60    8.50
   9   1   1   36.00    4.30
   9   1   1   34.70    3.30
   9   1   1   37.20    2.90
   9   1   1   42.10    3.90
   9  -2  -1   13.30    1.60
   9  -2  -1   12.80    3.00
   9  -2  -1   10.40    2.50
   8  -2  -1    0.40    0.60
   8  -2  -1    0.70    0.50
   8  -2  -1    1.90    0.60
   8  -2  -1    0.40    0.50
   8  -2  -1    0.60    1.30
   8  -2  -1   -1.40    1.00
  -8   2   1    1.00    0.20
   7  -2  -1   43.00    3.80
   7  -2  -1   42.70    3.60
   7  -2  -1   45.50    4.60
   7  -2  -1   46.60    4.50
  -7   2   1   52.89    3.30
  -7   2   1   48.60    3.20
   6  -2  -1   26.40    2.40
   6  -2  -1   27.20    3.00
   6  -2  -1   29.10    3.80
   6  -2  -1   25.10    2.30
  -6   2   1   28.90    1.90
  -6   2   1   29.40    2.10
   5  -2  -1    4.70    0.70
   5  -2  -1    4.50    1.00
   5  -2  -1    4.00    0.80
   5  -2  -1    3.80    1.20
   5  -2  -1    3.10    1.00
  -5   2   1    4.30    0.40
  -5   2   1    5.40    0.60
   4  -2  -1    5.50    0.90
   4  -2  -1    6.40    0.70
   4  -2  -1    7.60    1.40
   4  -2  -1    7.60    0.90
   4  -2  -1    6.70    1.40
  -4   2   1    7.20    0.60
  -4   2   1    8.00    0.80
   3  -2  -1    0.10    0.10
   3  -2  -1   -0.20    0.40
   3  -2  -1   -0.10    0.10
   3  -2  -1    0.50    0.50
   3  -2  -1    0.40    0.30
  -3   2   1    0.00    0.20
  -3   2   1    0.00    0.10
   2  -2  -1   12.30    1.40
   2  -2  -1   12.80    1.10
   2  -2  -1   13.60    1.00
  -2   2   1   11.70    1.40
  -2   2   1   13.30    0.90
  -2   2   1   14.10    0.90
  -2   2   1   12.00    1.00
   1  -2  -1  397.76   26.90
  -1   2   1  431.76   27.00
   0  -2  -1    9.50    0.70
   0  -2  -1    8.40    0.90
   0  -2  -1    9.70    0.70
   0  -2  -1    9.20    0.70
   0  -2  -1    9.80    0.70
   0   2   1    8.80    0.70
   0   2   1    9.80    0.70
   0   2   1    9.70    0.70
   0   2   1    9.40    0.70
   0   2   1    8.40    1.10
  -1  -2  -1   59.89    4.30
  -1  -2  -1   65.29    4.60
  -1  -2  -1   64.79    4.30
   1   2   1   63.79    4.30
   1   2   1   64.19    4.30
   1   2   1   70.79    4.30
   1   2   1   68.29    4.60
   1   2   1   61.79    4.30
  -2  -2  -1  761.62   48.80
  -2  -2  -1  711.83   48.30
   2   2   1  822.62   48.70
   2   2   1  756.22   48.30
   2   2   1  726.43   48.30
  -3  -2  -1   82.39    6.20
  -3  -2  -1   83.49    5.40
  -3  -2  -1   77.99    5.50
  -3  -2  -1   69.49    5.60
  -3  -2  -1   89.59    5.40
   3   2   1   77.29    5.50
   3   2   1   81.69    5.40
   3   2   1   79.39    5.60
   3   2   1   85.99    6.10
  -4  -2  -1    2.90    0.50
  -4  -2  -1    2.90    0.70
  -4  -2  -1    1.60    0.80
  -4  -2  -1    3.20    0.50
  -4  -2  -1    3.80    0.60
   4   2   1    2.80    0.90
   4   2   1    3.30    0.60
   4   2   1    2.40    0.60
   4   2   1    3.40    0.70
  -5  -2  -1   32.70    2.50
  -5  -2  -1   34.70    2.40
  -5  -2  -1   33.40    3.50
   5   2   1   30.30    2.70
   5   2   1   35.80    3.30
   5   2   1   31.90    2.40
   5   2   1   31.50    2.50
   5   2   1   27.80    2.60
  -6  -2  -1    1.70    0.50
  -6  -2  -1    1.70    1.30
  -6  -2  -1    2.20    0.50
   6   2   1    2.10    0.60
   6   2   1    1.50    0.60
   6   2   1    2.40    0.50
   6   2   1    1.30    0.60
   6   2   1    2.80    1.10
  -7  -2  -1   40.90    2.70
  -7  -2  -1   34.50    3.00
   7   2   1   38.40    3.90
   7   2   1   33.00    2.90
   7   2   1   34.10    3.20
   7   2   1   36.00    3.30
   7   2   1   34.80    2.70
  -8  -2  -1    1.60    0.50
  -8  -2  -1    2.40    1.50
  -8  -2  -1    1.70    0.40
   8   2   1    0.50    0.50
   8   2   1    1.70    0.70
   8   2   1    2.00    0.50
  -9  -2  -1   24.50    4.30
  -9  -2  -1   22.70    1.90
   9   2   1   19.40    2.20
   9   2   1   19.60    1.80
   9   2   1   21.40    3.70
   9   2   1   22.70    3.50
   9  -3  -1   38.40    4.20
   9  -3  -1   35.70    3.20
   9  -3  -1   38.50    3.80
   8  -3  -1    0.20    0.30
   8  -3  -1    0.30    0.50
   8  -3  -1    0.90    1.10
   8  -3  -1    1.20    0.50
   8  -3  -1   -0.30    1.20
   7  -3  -1    7.10    1.30
   7  -3  -1    6.40    1.10
  -7   3   1    8.90    0.60
   6  -3  -1   16.70    2.30
   6  -3  -1   15.50    2.20
   6  -3  -1   13.50    1.60
   6  -3  -1   15.40    1.50
  -6   3   1   17.60    1.30
  -6   3   1   17.50    1.20
   5  -3  -1   14.60    1.90
   5  -3  -1   15.10    1.50
   5  -3  -1   12.80    2.20
   5  -3  -1   15.20    1.30
  -5   3   1   14.40    1.00
  -5   3   1   15.10    1.20
   4  -3  -1  102.79    7.40
   4  -3  -1  104.29    7.50
   4  -3  -1   97.69    6.60
   4  -3  -1   94.29    6.80
  -4   3   1   99.79    6.60
  -4   3   1  102.29    6.40
   3  -3  -1    1.30    0.60
   3  -3  -1    0.40    0.20
   3  -3  -1    0.30    0.20
   3  -3  -1    0.60    0.30
  -3   3   1    0.60    0.50
  -3   3   1    0.60    0.10
  -3   3   1    0.50    0.10
  -3   3   1    0.20    0.20
   2  -3  -1   11.30    0.80
   2  -3  -1   10.50    1.30
   2  -3  -1   11.50    0.80
   2  -3  -1    8.90    0.90
  -2   3   1   12.20    0.80
  -2   3   1   11.10    0.80
  -2   3   1   13.00    1.50
  -2   3   1   11.00    1.00
   1  -3  -1   37.80    2.30
   1  -3  -1   34.00    2.40
   1  -3  -1   36.00    2.40
   1  -3  -1   31.70    2.90
   1  -3  -1   33.00    2.40
   1  -3  -1   36.40    2.40
  -1   3   1   36.60    2.40
  -1   3   1   36.00    2.40
  -1   3   1   36.00    2.40
  -1   3   1   31.50    2.90
   0  -3  -1  128.59    8.60
   0  -3  -1  134.19    8.60
   0  -3  -1  140.99    8.50
   0  -3  -1  139.59    9.00
   0  -3  -1  130.19    8.50
   0   3   1  129.49    8.60
   0   3   1  128.79    8.50
   0   3   1  129.59    8.60
   0   3   1  123.89    9.10
   0   3   1  135.89    8.50
  -1  -3  -1    3.60    0.80
  -1  -3  -1    4.10    0.40
  -1  -3  -1    4.00    0.40
  -1  -3  -1    3.50    0.40
  -1  -3  -1    3.90    0.50
   1   3   1    2.70    0.50
   1   3   1    3.30    0.40
   1   3   1    3.40    0.30
   1   3   1    3.40    0.50
   1   3   1    4.20    0.80
  -2  -3  -1    3.30    0.50
  -2  -3  -1    3.90    0.50
  -2  -3  -1    4.20    1.00
  -2  -3  -1    3.90    0.60
   2   3   1    3.40    0.60
   2   3   1    3.90    0.60
   2   3   1    3.10    0.80
   2   3   1    3.20    0.60
  -3  -3  -1    5.20    0.70
  -3  -3  -1    6.20    1.40
  -3  -3  -1    6.30    0.80
  -3  -3  -1    6.20    0.70
  -3  -3  -1    5.70    0.70
   3   3   1    6.40    0.70
   3   3   1    6.30    0.70
   3   3   1    6.60    0.80
   3   3   1    6.60    0.70
   3   3   1    6.10    1.20
  -4  -3  -1    3.10    0.60
  -4  -3  -1    3.10    1.00
  -4  -3  -1    2.70    0.50
  -4  -3  -1    3.30    0.80
  -4  -3  -1    3.20    0.60
   4   3   1    2.80    0.50
   4   3   1    3.40    0.70
   4   3   1    2.60    0.50
   4   3   1    2.20    0.80
   4   3   1    2.00    0.60
  -5  -3  -1   40.00    3.40
  -5  -3  -1   47.70    3.30
  -5  -3  -1   48.40    3.30
  -5  -3  -1   45.50    4.50
   5   3   1   44.60    3.30
   5   3   1   47.00    4.20
   5   3   1   39.90    3.60
   5   3   1   45.10    3.60
   5   3   1   46.80    3.40
  -6  -3  -1   16.60    3.00
  -6  -3  -1   18.90    1.50
  -6  -3  -1   14.00    1.60
   6   3   1   15.10    1.80
   6   3   1   18.10    1.70
   6   3   1   19.50    2.50
   6   3   1   15.70    1.80
  -7  -3  -1   14.80    1.30
  -7  -3  -1   14.80    1.50
  -7  -3  -1   16.20    3.10
   7   3   1   14.20    1.50
   7   3   1   13.60    1.30
   7   3   1   11.60    1.90
   7   3   1   13.60    1.70
   7   3   1   12.40    2.40
  -8  -3  -1   23.10    4.00
  -8  -3  -1   21.70    2.00
   8   3   1   20.40    1.80
   8   3   1   20.20    2.00
   8   3   1   19.70    3.20
   8   3   1   20.90    2.30
  -9  -3  -1   19.00    1.80
   9   3   1   16.50    2.90
   9   3   1   18.30    2.00
   9   3   1   16.30    1.80
   9   3   1   19.90    2.30
   9  -4  -1    6.10    1.80
   9  -4  -1    6.20    1.20
   9  -4  -1    4.40    1.30
   8  -4  -1   38.90    3.20
   8  -4  -1   50.49    4.40
   8  -4  -1   31.90    3.60
   8  -4  -1   44.90    3.60
   7  -4  -1   19.70    2.00
   7  -4  -1   19.00    2.50
   7  -4  -1   18.00    1.80
   6  -4  -1   38.50    3.00
   6  -4  -1   35.40    2.80
   6  -4  -1   37.20    4.00
   5  -4  -1    0.00    0.20
   5  -4  -1    0.00    0.50
   5  -4  -1    0.00    0.20
   5  -4  -1    0.00    0.30
   5  -4  -1    0.70    0.60
  -5   4   1    0.00    0.10
  -5   4   1    0.10    0.10
   4  -4  -1    2.00    0.50
   4  -4  -1    2.60    0.50
   4  -4  -1    1.80    0.50
   4  -4  -1    2.30    0.80
  -4   4   1    2.30    0.30
  -4   4   1    2.20    0.40
   3  -4  -1   83.09    5.60
   3  -4  -1   78.39    6.40
   3  -4  -1   86.49    5.50
   3  -4  -1   80.89    5.70
  -3   4   1   89.79    5.50
  -3   4   1   88.79    5.50
  -3   4   1   90.29    6.50
  -3   4   1   80.59    5.70
   2  -4  -1  186.58   12.00
   2  -4  -1  191.48   12.10
   2  -4  -1  166.88   12.70
   2  -4  -1  189.68   12.10
   2  -4  -1  182.88   12.00
  -2   4   1  197.08   12.00
  -2   4   1  191.38   12.10
  -2   4   1  176.78   12.10
  -2   4   1  198.28   13.00
   1  -4  -1    8.20    0.70
   1  -4  -1    6.70    0.70
   1  -4  -1    7.30    0.70
   1  -4  -1    8.50    1.10
   1  -4  -1    7.50    0.60
  -1   4   1    8.40    0.70
  -1   4   1    7.30    0.70
  -1   4   1    7.70    1.40
  -1   4   1    7.90    0.70
   0  -4  -1   20.80    1.50
   0  -4  -1   22.90    1.60
   0  -4  -1   22.80    1.60
   0  -4  -1   21.40    2.00
   0  -4  -1   20.30    1.60
   0   4   1   24.00    1.50
   0   4   1   21.20    2.20
   0   4   1   20.60    1.70
   0   4   1   21.10    1.60
   0   4   1   22.00    1.70
  -1  -4  -1  161.48   10.10
  -1  -4  -1  159.58   10.10
  -1  -4  -1  148.89   10.20
  -1  -4  -1  149.59   10.10
  -1  -4  -1  154.28   10.70
   1   4   1  143.89   10.20
   1   4   1  149.19   10.10
   1   4   1  160.18   10.00
   1   4   1  165.88   10.80
  -2  -4  -1  156.38   10.90
  -2  -4  -1  182.38   10.90
  -2  -4  -1  171.28   10.90
  -2  -4  -1  159.38   11.00
   2   4   1  175.58   11.60
   2   4   1  169.18   10.80
   2   4   1  155.88   11.00
   2   4   1  158.28   10.90
  -3  -4  -1    3.80    0.80
  -3  -4  -1    4.60    1.30
  -3  -4  -1    5.30    0.70
  -3  -4  -1    6.30    0.70
  -3  -4  -1    4.80    0.70
   3   4   1    8.00    1.70
   3   4   1    5.60    0.60
   3   4   1    4.30    0.70
   3   4   1    4.30    0.60
  -4  -4  -1    2.90    1.10
  -4  -4  -1    1.90    0.50
  -4  -4  -1    2.30    0.50
  -4  -4  -1    2.40    0.70
  -4  -4  -1    1.40    0.40
   4   4   1    1.40    0.60
   4   4   1    1.70    0.50
   4   4   1    2.50    0.60
   4   4   1    1.50    1.00
   4   4   1    2.60    0.50
  -5  -4  -1   10.50    1.10
  -5  -4  -1   10.50    1.20
  -5  -4  -1   11.70    1.10
  -5  -4  -1    6.90    1.90
  -5  -4  -1    7.00    1.30
   5   4   1   12.00    1.10
   5   4   1    8.70    1.40
   5   4   1    8.70    1.10
   5   4   1    9.20    1.00
   5   4   1    7.70    1.80
  -6  -4  -1    0.20    1.10
  -6  -4  -1    1.90    0.60
  -6  -4  -1    3.10    0.70
  -6  -4  -1    2.30    0.50
   6   4   1    1.40    0.50
   6   4   1    2.30    0.70
   6   4   1    1.20    0.40
   6   4   1    3.40    1.20
   6   4   1    2.40    0.90
  -7  -4  -1   78.99    5.70
  -7  -4  -1   71.09    7.30
   7   4   1   77.99    6.90
   7   4   1   86.49    6.00
   7   4   1   76.49    5.70
   7   4   1   74.29    5.60
  -8  -4  -1    5.90    2.40
  -8  -4  -1    5.00    0.80
  -8  -4  -1    5.90    1.50
   8   4   1    3.20    0.80
   8   4   1    5.70    1.30
   8   4   1    5.10    1.70
   8   4   1    3.90    0.90
   9  -5  -1   13.70    2.50
   9  -5  -1   13.00    1.60
   8  -5  -1   -0.30    0.40
   8  -5  -1    0.30    0.50
   8  -5  -1   -0.50    1.10
   8  -5  -1    0.40    1.20
   8  -5  -1    0.00    0.30
   7  -5  -1    1.80    0.60
   7  -5  -1    1.50    0.90
   7  -5  -1    1.20    0.60
   7  -5  -1    1.60    0.50
   6  -5  -1   19.00    1.70
   6  -5  -1   13.90    1.70
   6  -5  -1   19.10    1.60
   6  -5  -1   18.60    2.30
   5  -5  -1    4.10    0.60
   5  -5  -1    4.60    1.30
   5  -5  -1    5.20    0.80
   4  -5  -1  100.49    6.80
   4  -5  -1  102.19    6.70
   4  -5  -1   95.39    7.60
  -4   5   1  104.99    6.60
  -4   5   1  101.79    6.60
  -4   5   1   97.79    6.70
  -4   5   1  106.29    7.80
   3  -5  -1   46.10    3.30
   3  -5  -1   44.40    3.10
   3  -5  -1   38.50    3.80
   3  -5  -1   45.80    3.00
  -3   5   1   47.90    3.00
  -3   5   1   43.90    3.00
  -3   5   1   44.30    4.00
  -3   5   1   42.60    3.10
   2  -5  -1    0.20    0.20
   2  -5  -1    0.20    0.10
   2  -5  -1    0.00    0.10
   2  -5  -1   -0.20    0.40
  -2   5   1    0.10    0.10
  -2   5   1    0.40    0.20
  -2   5   1    0.30    0.20
  -2   5   1   -0.10    0.40
   1  -5  -1   58.39    4.10
   1  -5  -1   66.49    4.70
   1  -5  -1   57.19    4.00
   1  -5  -1   60.99    3.90
   1  -5  -1   60.29    4.00
  -1   5   1   58.09    4.10
  -1   5   1   60.19    4.00
  -1   5   1   58.39    4.10
  -1   5   1   52.89    4.80
   0  -5  -1    0.20    0.20
   0  -5  -1    0.00    0.10
   0  -5  -1    0.00    0.10
   0  -5  -1    0.70    0.50
   0  -5  -1    0.50    0.20
   0   5   1    0.20    0.10
   0   5   1    0.30    0.20
   0   5   1   -0.30    0.20
   0   5   1    0.10    0.10
   0   5   1   -0.30    0.40
  -1  -5  -1   12.90    1.10
  -1  -5  -1   12.50    1.10
  -1  -5  -1   12.70    1.10
  -1  -5  -1   13.10    1.20
  -1  -5  -1   10.20    1.50
   1   5   1   11.90    1.10
   1   5   1   13.20    0.90
   1   5   1   11.20    1.20
   1   5   1   13.50    1.70
   1   5   1   12.50    1.00
  -2  -5  -1   17.60    1.60
  -2  -5  -1   15.70    1.60
  -2  -5  -1   19.00    2.20
  -2  -5  -1   18.00    1.50
  -2  -5  -1   16.60    1.50
   2   5   1   15.80    1.80
   2   5   1   19.50    1.40
   2   5   1   17.80    1.30
   2   5   1   21.50    2.30
  -3  -5  -1    7.60    1.10
  -3  -5  -1    6.20    1.60
  -3  -5  -1    7.80    0.90
  -3  -5  -1    8.30    0.90
   3   5   1    7.30    1.50
   3   5   1    9.90    0.90
   3   5   1    6.60    0.90
   3   5   1    7.80    0.80
  -4  -5  -1   63.79    4.50
  -4  -5  -1   60.09    5.70
  -4  -5  -1   59.39    4.50
  -4  -5  -1   63.29    4.40
   4   5   1   57.59    5.30
   4   5   1   57.19    4.70
   4   5   1   65.59    4.40
   4   5   1   65.09    4.40
   4   5   1   59.89    4.50
  -5  -5  -1    4.80    1.10
  -5  -5  -1    4.00    0.70
  -5  -5  -1    3.10    0.80
  -5  -5  -1    3.70    1.60
  -5  -5  -1    5.70    0.80
   5   5   1    2.60    0.60
   5   5   1    2.80    0.80
   5   5   1    5.40    0.90
   5   5   1    3.60    0.70
   5   5   1    5.10    1.50
  -6  -5  -1   -0.10    0.30
  -6  -5  -1    1.70    1.40
  -6  -5  -1    0.50    0.40
  -6  -5  -1    1.00    0.40
   6   5   1    0.00    0.20
   6   5   1   -0.20    0.50
   6   5   1    0.60    0.30
   6   5   1   -1.30    0.80
   6   5   1    0.20    0.30
  -7  -5  -1    5.60    1.10
  -7  -5  -1    7.90    0.90
  -7  -5  -1    4.60    2.00
   7   5   1    5.80    1.20
   7   5   1    4.80    1.90
   7   5   1    6.40    1.10
   7   5   1    5.20    0.90
  -8  -5  -1   -0.50    1.90
   8   5   1    2.20    0.70
   8   5   1    0.60    0.50
   8   5   1    0.80    1.50
   8  -6  -1    3.60    1.50
   8  -6  -1    3.60    1.00
   8  -6  -1    1.10    1.50
   7  -6  -1    6.60    1.10
   7  -6  -1    9.00    1.30
   7  -6  -1    6.50    1.00
   7  -6  -1    9.10    1.90
   7  -6  -1    6.10    1.60
   6  -6  -1   28.00    3.00
   6  -6  -1   21.60    2.20
   6  -6  -1   23.90    2.00
   6  -6  -1   29.20    2.20
   5  -6  -1   74.39    4.70
   5  -6  -1   58.79    4.60
   5  -6  -1   65.49    4.50
   4  -6  -1    1.10    0.30
   4  -6  -1    0.90    0.30
   4  -6  -1    1.00    0.30
  -4   6   1    2.30    1.00
  -4   6   1    1.20    0.20
  -4   6   1    1.60    0.30
  -4   6   1    1.10    0.30
   3  -6  -1  355.76   24.20
   3  -6  -1  368.16   23.20
   3  -6  -1  370.46   23.20
   3  -6  -1  373.26   23.20
  -3   6   1  349.37   23.20
  -3   6   1  381.66   24.60
  -3   6   1  338.17   23.30
  -3   6   1  357.66   23.30
   2  -6  -1    0.10    0.10
   2  -6  -1    0.00    0.10
   2  -6  -1    0.40    0.50
   2  -6  -1    0.10    0.10
   2  -6  -1    0.00    0.10
  -2   6   1   -0.10    0.10
  -2   6   1    0.20    0.20
  -2   6   1   -1.00    0.40
  -2   6   1   -0.20    0.10
   1  -6  -1   10.90    0.90
   1  -6  -1    8.50    1.50
   1  -6  -1   11.30    0.90
   1  -6  -1    9.70    1.00
   1  -6  -1    8.60    0.80
  -1   6   1    9.60    1.00
  -1   6   1   10.40    1.00
  -1   6   1   11.70    2.00
  -1   6   1    9.70    0.90
   0  -6  -1    7.30    0.80
   0  -6  -1    7.90    0.80
   0  -6  -1    9.00    1.50
   0  -6  -1    8.10    0.70
   0   6   1    7.50    0.70
   0   6   1    6.90    0.60
   0   6   1    7.20    0.80
   0   6   1   10.00    1.90
   0   6   1    8.00    0.70
   0   6   1    6.60    0.80
  -1  -6  -1   16.80    1.50
  -1  -6  -1   17.30    1.40
  -1  -6  -1   16.90    2.10
  -1  -6  -1   16.70    1.40
  -1  -6  -1   16.50    1.40
   1   6   1   16.30    1.20
   1   6   1   16.30    1.30
   1   6   1   17.80    2.20
  -2  -6  -1   21.10    2.50
  -2  -6  -1   21.10    1.70
  -2  -6  -1   17.90    1.70
  -2  -6  -1   19.40    1.60
  -2  -6  -1   17.40    1.60
   2   6   1   18.60    1.40
   2   6   1   19.90    1.50
   2   6   1   18.10    1.80
   2   6   1   18.10    2.30
   2   6   1   19.20    1.70
  -3  -6  -1   42.60    3.40
  -3  -6  -1   49.40    3.30
  -3  -6  -1   38.80    3.40
  -3  -6  -1   49.00    3.40
  -3  -6  -1   46.00    4.40
   3   6   1   42.40    4.20
   3   6   1   46.10    3.10
   3   6   1   43.80    3.30
   3   6   1   42.00    3.00
   3   6   1   39.00    3.50
  -4  -6  -1    8.90    1.20
  -4  -6  -1   11.30    1.20
  -4  -6  -1    7.40    2.00
  -4  -6  -1   10.60    1.10
   4   6   1   11.60    1.10
   4   6   1    9.50    1.00
   4   6   1   10.10    2.10
   4   6   1    9.60    1.20
  -5  -6  -1    2.60    0.70
  -5  -6  -1    1.40    0.70
  -5  -6  -1    2.20    1.30
   5   6   1    2.20    0.60
   5   6   1    1.80    0.50
   5   6   1    1.60    1.00
   5   6   1    2.60    0.60
  -6  -6  -1   54.39    6.20
  -6  -6  -1   52.89    4.60
  -6  -6  -1   61.59    4.40
  -6  -6  -1   62.99    4.50
   6   6   1   64.79    4.50
   6   6   1   67.89    4.40
   6   6   1   49.20    5.50
   6   6   1   52.39    4.40
  -7  -6  -1   18.70    1.60
  -7  -6  -1   15.00    3.50
   7   6   1   13.00    2.70
   7   6   1   15.80    1.70
   7   6   1   15.40    1.60
   8  -7  -1   14.30    1.50
   8  -7  -1   11.20    1.30
   8  -7  -1   10.40    2.30
   8  -7  -1   10.20    1.50
   7  -7  -1    2.10    1.10
   7  -7  -1    1.00    0.40
   7  -7  -1    0.30    0.40
   7  -7  -1    0.60    1.10
   6  -7  -1    1.20    0.90
   6  -7  -1    2.20    0.50
   6  -7  -1    1.40    0.40
   6  -7  -1    2.20    0.60
   6  -7  -1    2.10    1.10
   5  -7  -1   45.60    3.40
   5  -7  -1   50.29    3.50
   5  -7  -1   46.10    3.30
  -5   7   1   46.50    4.60
   4  -7  -1    0.40    0.20
   4  -7  -1    0.00    0.20
   4  -7  -1    0.40    0.20
  -4   7   1    0.60    0.20
  -4   7   1    0.50    0.60
  -4   7   1    0.90    0.20
   3  -7  -1   24.50    1.60
   3  -7  -1   21.70    1.70
   3  -7  -1   21.40    1.70
   3  -7  -1   24.70    2.60
  -3   7   1   21.60    1.80
  -3   7   1   19.80    1.70
  -3   7   1   26.10    2.90
  -3   7   1   20.20    1.70
   2  -7  -1  154.88   10.10
   2  -7  -1  139.69    9.20
   2  -7  -1  140.69    9.10
   2  -7  -1  141.79    9.00
   2  -7  -1  142.39    9.20
  -2   7   1  129.89    9.20
  -2   7   1  131.99   10.50
  -2   7   1  139.69    9.20
  -2   7   1  129.39    9.20
   1  -7  -1  225.98   14.10
   1  -7  -1  228.48   14.30
   1  -7  -1  210.68   14.00
   1  -7  -1  234.58   15.10
   1  -7  -1  232.78   14.20
  -1   7   1  204.68   14.30
  -1   7   1  217.08   14.10
  -1   7   1  208.08   14.30
  -1   7   1  189.18   15.40
   0  -7  -1   17.20    1.40
   0  -7  -1   15.20    1.50
   0  -7  -1   17.50    1.40
   0  -7  -1   14.70    2.00
   0   7   1   14.80    2.60
   0   7   1   17.20    1.20
   0   7   1   17.60    1.30
   0   7   1   15.20    1.50
  -1  -7  -1    4.10    0.60
  -1  -7  -1    3.80    1.30
  -1  -7  -1    5.70    0.90
  -1  -7  -1    5.20    0.80
   1   7   1    4.70    0.80
   1   7   1    2.50    1.20
   1   7   1    3.60    0.70
   1   7   1    4.70    0.50
   1   7   1    4.30    0.60
  -2  -7  -1    7.40    0.90
  -2  -7  -1    7.00    1.70
  -2  -7  -1    6.80    1.00
  -2  -7  -1    5.50    1.00
  -2  -7  -1    7.50    0.90
   2   7   1    7.00    0.70
   2   7   1    7.00    0.60
   2   7   1    7.20    0.90
   2   7   1    6.70    1.70
   2   7   1    5.10    1.00
  -3  -7  -1    5.60    1.10
  -3  -7  -1    7.20    1.90
  -3  -7  -1    4.90    0.80
  -3  -7  -1    6.80    0.80
   3   7   1    7.00    0.70
   3   7   1    6.70    1.60
   3   7   1    5.90    1.20
   3   7   1    6.70    0.70
  -4  -7  -1  111.89    8.20
  -4  -7  -1  109.99    9.40
  -4  -7  -1  126.59    7.80
  -4  -7  -1   99.29    8.00
   4   7   1  118.79    7.60
   4   7   1  109.69    7.50
   4   7   1  111.99    9.10
  -5  -7  -1    3.50    0.70
  -5  -7  -1    3.10    1.40
  -5  -7  -1    4.50    0.90
  -5  -7  -1    3.30    0.90
   5   7   1    3.20    0.80
   5   7   1    2.80    0.50
   5   7   1    3.90    1.40
  -6  -7  -1   24.00    2.20
  -6  -7  -1   24.00    4.30
  -6  -7  -1   25.40    2.10
   6   7   1   17.60    3.40
   6   7   1   21.30    2.00
  -7  -7  -1    4.20    2.40
  -7  -7  -1    3.20    0.80
   7   7   1    3.30    0.80
   7   7   1    3.30    1.80
   8  -8  -1    1.70    0.50
   8  -8  -1    1.20    0.60
   7  -8  -1   12.80    2.50
   7  -8  -1   15.20    1.40
   7  -8  -1   17.00    2.80
   7  -8  -1   16.20    2.10
   6  -8  -1    4.30    0.80
   6  -8  -1    3.80    0.70
   6  -8  -1    3.70    1.50
   6  -8  -1    5.30    0.50
   5  -8  -1    0.30    0.20
   5  -8  -1   -0.40    0.60
  -5   8   1   -0.20    0.90
  -5   8   1    0.10    0.10
   4  -8  -1   17.00    1.30
   4  -8  -1   14.80    1.30
   4  -8  -1   16.00    1.50
   4  -8  -1   15.00    1.30
  -4   8   1   14.60    2.70
  -4   8   1   16.80    1.40
   3  -8  -1    4.30    0.50
   3  -8  -1    4.10    0.70
   3  -8  -1    3.40    1.10
   3  -8  -1    3.40    0.50
   3  -8  -1    3.60    0.70
  -3   8   1    4.60    0.80
  -3   8   1    4.10    0.60
  -3   8   1    4.10    0.70
  -3   8   1    4.20    1.40
   2  -8  -1   24.10    2.50
   2  -8  -1   23.90    1.80
   2  -8  -1   23.10    1.60
   2  -8  -1   22.40    1.70
   2  -8  -1   22.90    1.90
  -2   8   1   21.40    1.80
  -2   8   1   22.50    1.90
  -2   8   1   21.40    2.90
  -2   8   1   18.80    1.80
   1  -8  -1    4.90    0.60
   1  -8  -1    6.30    0.70
   1  -8  -1    5.70    0.60
   1  -8  -1    5.00    0.80
   1  -8  -1    6.60    1.50
  -1   8   1    5.50    0.70
  -1   8   1    5.60    1.70
  -1   8   1    4.30    0.90
  -1   8   1    5.40    0.80
   0  -8  -1   20.20    1.60
   0  -8  -1   18.40    1.70
   0  -8  -1   21.70    1.70
   0  -8  -1   18.70    1.60
   0  -8  -1   16.90    2.30
   0   8   1   18.70    1.50
   0   8   1   21.00    1.40
   0   8   1   18.70    1.70
   0   8   1   16.70    1.80
  -1  -8  -1   38.70    3.90
  -1  -8  -1   40.40    2.80
  -1  -8  -1   40.10    3.00
  -1  -8  -1   36.70    2.80
   1   8   1   35.90    3.10
   1   8   1   34.90    2.90
   1   8   1   39.40    2.60
   1   8   1   32.20    3.90
   1   8   1   34.10    2.70
  -2  -8  -1  142.39   11.00
  -2  -8  -1  155.98    9.80
  -2  -8  -1  156.18    9.60
  -2  -8  -1  128.99    9.60
   2   8   1  140.59   11.00
   2   8   1  143.99    9.30
   2   8   1  141.39    9.40
   2   8   1  126.19    9.80
  -3  -8  -1   29.40    3.80
  -3  -8  -1   25.50    2.60
  -3  -8  -1   34.00    2.70
  -3  -8  -1   31.40    2.50
   3   8   1   31.90    3.80
   3   8   1   31.20    2.40
   3   8   1   31.50    2.30
  -4  -8  -1    0.70    1.40
  -4  -8  -1   -0.20    0.30
  -4  -8  -1    0.60    0.40
  -4  -8  -1    0.50    0.60
  -4  -8  -1   -0.10    0.30
   4   8   1   -0.70    0.40
   4   8   1    0.00    0.30
   4   8   1   -0.10    0.50
   4   8   1   -0.10    0.10
   4   8   1   -0.20    0.80
   4   8   1   -0.20    0.20
  -5  -8  -1   35.30    4.60
  -5  -8  -1   40.50    3.10
  -5  -8  -1   41.30    3.30
   5   8   1   37.00    2.90
   5   8   1   38.50    4.50
   5   8   1   34.70    2.80
  -6  -8  -1    3.70    0.70
  -6  -8  -1    3.10    2.20
  -6  -8  -1    3.40    0.80
   6   8   1    2.60    0.60
   6   8   1    4.90    1.80
   6   8   1    3.70    0.80
   7  -9  -1    4.50    0.90
   7  -9  -1    5.00    0.80
   6  -9  -1   45.90    3.60
   6  -9  -1   56.89    4.70
   5  -9  -1   58.89    4.40
   5  -9  -1   69.79    4.30
   5  -9  -1   59.59    4.60
  -5   9   1   54.09    5.80
  -5   9   1   64.49    4.30
   4  -9  -1    1.70    0.80
   4  -9  -1    1.50    0.30
   4  -9  -1    1.30    0.40
   4  -9  -1    0.70    0.30
   4  -9  -1    1.40    0.50
  -4   9   1    2.00    0.40
  -4   9   1    0.80    1.20
   3  -9  -1    1.80    0.40
   3  -9  -1    2.70    1.00
   3  -9  -1    2.10    0.40
   3  -9  -1    2.40    0.50
   3  -9  -1    1.70    0.30
  -3   9   1    2.20    0.50
  -3   9   1    2.30    1.40
  -3   9   1    2.50    0.50
  -3   9   1    1.70    0.50
   2  -9  -1   51.09    3.50
   2  -9  -1   56.19    3.60
   2  -9  -1   47.70    3.60
   2  -9  -1   50.09    3.70
  -2   9   1   50.29    3.80
  -2   9   1   51.99    5.30
  -2   9   1   50.29    3.70
  -2   9   1   46.90    3.70
   1  -9  -1    3.70    0.60
   1  -9  -1    2.50    0.60
   1  -9  -1    3.20    1.20
   1  -9  -1    4.10    0.70
  -1   9   1    2.00    0.50
  -1   9   1    4.80    1.60
  -1   9   1    3.20    0.70
  -1   9   1    4.30    0.70
   0  -9  -1    4.60    0.70
   0  -9  -1    4.80    0.70
   0  -9  -1    4.00    0.70
   0   9   1    2.70    0.60
   0   9   1    3.20    0.80
   0   9   1    4.60    0.70
   0   9   1    2.50    1.40
   0   9   1    4.80    0.40
  -1  -9  -1    2.40    1.30
  -1  -9  -1    4.30    0.80
  -1  -9  -1    5.50    0.90
  -1  -9  -1    4.40    0.70
  -1  -9  -1    6.20    1.10
   1   9   1    5.00    0.70
   1   9   1    3.10    0.70
   1   9   1    2.00    1.30
   1   9   1    4.80    1.00
   1   9   1    4.70    0.60
   1   9   1    4.20    0.50
  -2  -9  -1    2.20    1.40
  -2  -9  -1    2.20    0.70
  -2  -9  -1    2.70    0.60
  -2  -9  -1    2.60    0.70
  -2  -9  -1    3.70    0.70
   2   9   1    2.70    0.50
   2   9   1    2.10    0.50
   2   9   1    2.60    0.70
   2   9   1    2.20    1.30
  -3  -9  -1   63.39    4.60
  -3  -9  -1   68.49    4.90
  -3  -9  -1   63.19    6.30
   3   9   1   51.79    4.90
   3   9   1   66.49    4.30
   3   9   1   62.89    4.40
   3   9   1   58.39    6.10
  -4  -9  -1   25.80    2.10
  -4  -9  -1   18.40    2.30
  -4  -9  -1   30.10    4.00
  -4  -9  -1   24.70    2.30
   4   9   1   23.30    1.90
   4   9   1   23.80    1.80
   4   9   1   24.50    4.00
  -5  -9  -1   17.60    1.90
  -5  -9  -1   17.40    1.70
  -5  -9  -1   16.60    4.00
   5   9   1   14.00    1.40
   5   9   1   15.70    1.40
   5   9   1   20.50    3.70
   6 -10  -1   23.90    2.10
   5 -10  -1    8.10    2.00
   5 -10  -1    9.50    0.80
   5 -10  -1    7.00    0.90
   4 -10  -1    0.80    0.30
   4 -10  -1    0.80    1.00
   4 -10  -1    0.90    0.30
   4 -10  -1    0.60    0.30
  -4  10   1    0.60    0.40
  -4  10   1    0.60    1.20
   3 -10  -1   18.00    1.70
   3 -10  -1   16.30    1.60
   3 -10  -1   20.00    1.50
   3 -10  -1   20.60    2.50
   3 -10  -1   17.60    1.50
  -3  10   1   17.30    1.50
  -3  10   1   15.40    3.50
  -3  10   1   17.70    1.70
  -3  10   1   18.50    1.80
   2 -10  -1   12.80    2.10
   2 -10  -1   10.40    1.00
   2 -10  -1   10.30    1.00
   2 -10  -1    8.40    1.10
   2 -10  -1   11.80    1.00
  -2  10   1    8.50    1.30
  -2  10   1    6.00    2.10
  -2  10   1    9.10    1.10
   1 -10  -1    5.10    0.80
   1 -10  -1    4.10    0.70
   1 -10  -1    4.80    0.80
   1 -10  -1    4.10    0.90
   1 -10  -1    2.10    1.30
  -1  10   1    3.30    0.70
  -1  10   1    3.40    0.80
  -1  10   1    2.80    1.60
   0 -10  -1    6.70    1.10
   0 -10  -1    8.10    0.90
   0 -10  -1    8.50    1.00
   0 -10  -1    9.40    1.00
   0 -10  -1    8.50    2.00
   0  10   1    7.70    1.30
   0  10   1    8.80    1.10
   0  10   1    7.10    2.20
   0  10   1    7.50    0.90
  -1 -10  -1   26.40    2.40
  -1 -10  -1   25.90    4.50
  -1 -10  -1   31.40    2.30
  -1 -10  -1   27.40    2.50
   1  10   1   20.00    3.80
  -2 -10  -1    0.50    0.50
  -2 -10  -1    0.50    0.40
  -2 -10  -1    1.50    0.50
   2  10   1    1.70    1.50
   2  10   1    1.50    0.80
   2  10   1    1.10    0.30
   2  10   1    0.60    0.50
   2  10   1    1.60    0.50
  -3 -10  -1    0.50    0.40
  -3 -10  -1    0.40    0.30
  -3 -10  -1   -0.10    0.40
   3  10   1    0.30    0.50
   3  10   1    0.10    1.60
   3  10   1    0.30    0.30
   3  10   1    0.60    0.30
  -4 -10  -1   -1.90    1.80
  -4 -10  -1    0.40    0.40
  -4 -10  -1    0.10    0.50
   4  10   1   -2.10    1.50
   4  10   1    0.30    0.70
   4  10   1    0.50    0.30
   5 -11  -1   19.70    1.80
  -5  11   1   21.00    1.70
   4 -11  -1    6.10    0.90
  -4  11   1    7.50    1.00
   3 -11  -1    6.10    0.80
   3 -11  -1    6.10    1.10
   3 -11  -1    5.30    1.50
   3 -11  -1    5.30    0.80
  -3  11   1    3.60    2.00
  -3  11   1    6.70    0.80
  -3  11   1    4.40    0.70
   2 -11  -1   22.10    3.00
   2 -11  -1   19.80    1.80
   2 -11  -1   23.60    1.80
   2 -11  -1   20.40    2.00
  -2  11   1   20.60    2.00
  -2  11   1   20.50    1.90
  -2  11   1   22.90    2.00
  -2  11   1   20.40    3.80
   1 -11  -1    0.20    1.30
   1 -11  -1    1.60    0.40
   1 -11  -1    0.70    0.40
  -1  11   1    1.00    1.60
  -1  11   1    2.10    0.60
  -1  11   1    0.80    0.60
   0 -11  -1   21.50    1.80
   0 -11  -1   18.80    1.90
   0 -11  -1   19.10    4.00
   0  11   1   20.20    2.00
   0  11   1   18.30    2.30
  -1 -11  -1    1.70    0.60
  -1 -11  -1    3.00    0.70
  -1 -11  -1    2.70    0.70
  -1 -11  -1    0.50    1.70
   1  11   1    0.00    2.00
   1  11   1    2.10    0.50
   1  11   1    2.00    0.50
   1  11   1    2.70    0.90
  -2 -11  -1   30.70    4.20
  -2 -11  -1   26.30    2.50
  -2 -11  -1   29.10    2.30
  -2 -11  -1   25.10    2.40
   2  11   1   24.90    1.90
   2  11   1   28.30    2.10
   2  11   1   21.20    2.10
  -3 -11  -1    7.00    1.20
  -3 -11  -1    6.00    2.60
  -3 -11  -1   11.50    1.70
   3  11   1    6.30    1.40
   3  11   1    9.40    0.90
   3  11   1    7.80    1.00
   3 -12  -1    3.50    0.70
   2 -12  -1    2.70    0.70
   2 -12  -1    2.80    0.60
  -2  12   1    2.60    0.90
  -2  12   1    2.60    0.60
   1 -12  -1    3.40    0.80
   1 -12  -1    4.00    0.70
  -1  12   1    4.00    0.80
  -1  12   1    3.20    1.10
   0 -12  -1    1.00    0.40
   0 -12  -1    1.10    0.50
   0  12   1    0.50    0.40
   0  12   1    0.30    0.90
  -1 -12  -1   22.20    2.00
   1  12   1   19.00    1.80
   1  12  -2    0.90    0.50
   1  12  -2    0.20    0.90
  -1 -12   2    0.20    0.50
  -1 -12   2   -0.10    0.50
  -1 -12   2    0.40    0.40
   0  12  -2    4.90    0.80
   0 -12   2    4.30    0.80
   0 -12   2    6.50    0.90
   0 -12   2    4.60    1.10
  -1  12  -2   12.60    1.00
   1 -12   2   13.60    1.60
   1 -12   2   12.60    1.30
   1 -12   2   13.00    1.30
   2 -12   2    5.90    1.00
   2 -12   2    7.20    0.90
   2 -12   2    8.70    1.00
   3  11  -2    8.90    2.40
   3  11  -2    7.00    1.30
   3  11  -2    8.00    0.80
   3  11  -2    8.60    0.90
  -3 -11   2    7.50    2.60
  -3 -11   2    6.80    1.20
  -3 -11   2    6.20    1.20
  -3 -11   2   12.80    2.20
   2  11  -2   -0.30    1.70
   2  11  -2    1.70    0.40
   2  11  -2   -0.70    0.70
   2  11  -2    2.00    0.50
  -2 -11   2    1.30    0.50
  -2 -11   2    1.20    0.60
  -2 -11   2    1.60    1.60
   1  11  -2    1.10    1.60
   1  11  -2    4.60    0.70
   1  11  -2    7.30    1.10
  -1 -11   2    5.00    2.20
  -1 -11   2    5.00    0.90
  -1 -11   2    3.60    0.90
  -1 -11   2    4.40    0.80
   0  11  -2   63.09    4.80
   0  11  -2   60.09    6.50
   0  11  -2   65.89    4.60
   0 -11   2   61.19    4.60
   0 -11   2   69.19    4.70
   0 -11   2   72.89    6.40
   0 -11   2   64.89    5.00
  -1  11  -2   51.49    5.40
  -1  11  -2   47.90    3.40
  -1  11  -2   46.50    3.50
   1 -11   2   47.80    3.50
   1 -11   2   50.29    5.00
   1 -11   2   47.10    3.80
   1 -11   2   50.69    3.60
  -2  11  -2   -1.00    1.10
  -2  11  -2    0.00    0.40
   2 -11   2    0.30    0.30
   2 -11   2    0.10    0.20
   2 -11   2    0.00    0.20
   2 -11   2    2.70    1.10
   2 -11   2    0.30    0.40
   3 -11   2   -0.10    0.30
   3 -11   2   -0.10    0.20
   3 -11   2    0.90    0.30
  -4  11  -2   13.80    1.40
   4 -11   2   13.30    1.20
   4 -11   2   11.50    1.30
   4 -11   2   12.30    1.10
   4 -11   2   13.90    1.30
   5  10  -2   20.90    1.80
   5  10  -2   22.30    1.80
   5  10  -2   30.10    4.10
  -5 -10   2   22.80    2.20
  -5 -10   2   11.90    3.80
  -5 -10   2   19.70    2.20
   4  10  -2    0.20    0.20
   4  10  -2    0.00    0.20
   4  10  -2    1.30    1.20
   4  10  -2    0.90    0.60
  -4 -10   2   -0.40    1.70
  -4 -10   2   -0.30    0.30
  -4 -10   2    0.90    0.60
  -4 -10   2    0.20    0.40
   3  10  -2   11.30    1.80
   3  10  -2   10.90    0.90
   3  10  -2    9.20    1.00
   3  10  -2    7.60    1.30
   3  10  -2    9.60    2.50
  -3 -10   2    8.00    1.30
  -3 -10   2   10.30    1.60
  -3 -10   2   10.40    1.30
  -3 -10   2   11.10    2.70
   2  10  -2    1.00    0.60
   2  10  -2    0.60    0.20
   2  10  -2   -0.10    1.20
  -2 -10   2    1.00    0.40
  -2 -10   2   -0.70    1.10
  -2 -10   2    1.10    0.50
  -2 -10   2    1.20    0.50
   1  10  -2   -0.70    0.40
   1  10  -2    0.20    0.20
   1  10  -2   -0.70    0.40
   1  10  -2    0.00    1.00
   1  10  -2   -0.10    0.10
  -1 -10   2    2.20    1.10
  -1 -10   2    0.40    0.30
  -1 -10   2   -0.20    0.30
  -1 -10   2    0.70    0.40
  -1 -10   2    0.30    0.30
   0  10  -2   12.20    1.60
   0  10  -2   14.20    1.30
   0  10  -2   13.40    2.80
   0  10  -2   13.60    1.50
   0 -10   2   14.40    1.50
   0 -10   2   16.50    1.40
   0 -10   2   16.70    2.90
   0 -10   2   15.50    1.50
   0 -10   2   16.70    1.70
  -1  10  -2   15.10    1.40
  -1  10  -2   15.90    2.90
  -1  10  -2   14.90    1.30
   1 -10   2   14.80    1.40
   1 -10   2   15.90    1.40
   1 -10   2   13.70    2.50
   1 -10   2   12.70    1.50
  -2  10  -2    0.90    0.40
  -2  10  -2   -1.00    0.90
   2 -10   2   -0.10    0.20
   2 -10   2   -0.20    0.20
   2 -10   2    0.20    0.20
   2 -10   2    0.60    0.90
   2 -10   2   -0.10    0.30
  -3  10  -2   11.00    1.20
  -3  10  -2    8.50    2.00
   3 -10   2    9.70    0.90
   3 -10   2    9.00    0.90
   3 -10   2    9.20    1.10
   3 -10   2   12.10    1.10
   3 -10   2    9.60    2.20
  -4  10  -2    9.60    2.10
  -4  10  -2   13.90    1.30
   4 -10   2   12.50    1.20
   4 -10   2   14.00    2.00
   4 -10   2   12.80    1.10
   4 -10   2   11.60    1.20
   4 -10   2   11.50    1.00
   5 -10   2    8.20    1.10
   5 -10   2    8.80    0.70
   5 -10   2    7.70    0.90
   5 -10   2    7.30    0.80
   6 -10   2    4.40    1.10
   6   9  -2   22.70    4.20
   6   9  -2   28.30    2.60
   6   9  -2   27.30    2.20
  -6  -9   2   25.30    2.50
  -6  -9   2   27.60    5.30
   5   9  -2    0.20    0.20
   5   9  -2    0.60    0.60
   5   9  -2   -0.20    0.20
   5   9  -2   -1.10    1.40
  -5  -9   2    0.60    0.50
  -5  -9   2   -0.30    0.30
  -5  -9   2   -0.60    0.40
   4   9  -2   92.19    6.20
   4   9  -2   91.79    6.20
   4   9  -2   83.79    7.90
  -4  -9   2   96.69    6.70
  -4  -9   2   93.59    6.80
   3   9  -2   20.70    1.70
   3   9  -2   22.50    1.60
   3   9  -2   19.70    3.30
  -3  -9   2   22.20    2.10
  -3  -9   2   18.40    2.00
  -3  -9   2   23.70    2.10
  -3  -9   2   18.30    3.60
   2   9  -2   18.80    1.60
   2   9  -2   22.10    1.50
   2   9  -2   15.80    1.80
   2   9  -2   22.10    2.00
   2   9  -2   18.00    3.00
   2   9  -2   19.50    2.10
  -2  -9   2   22.40    1.90
  -2  -9   2   17.80    1.70
  -2  -9   2   17.70    1.80
  -2  -9   2   19.90    2.00
   1   9  -2   28.30    1.90
   1   9  -2   20.90    3.10
   1   9  -2   23.50    2.30
   1   9  -2   22.40    2.00
  -1  -9   2   26.90    2.20
  -1  -9   2   27.00    2.20
  -1  -9   2   27.40    2.70
   0   9  -2    1.90    0.40
   0   9  -2    2.40    1.30
   0   9  -2    1.80    0.50
   0   9  -2    2.40    0.60
   0  -9   2    0.90    0.40
   0  -9   2    1.80    0.40
   0  -9   2    0.80    0.40
   0  -9   2    1.20    0.40
  -1   9  -2   21.60    1.90
  -1   9  -2   20.40    1.70
  -1   9  -2   21.20    2.80
  -1   9  -2   18.90    1.60
   1  -9   2   22.10    1.60
   1  -9   2   22.10    1.70
   1  -9   2   19.00    1.80
   1  -9   2   19.20    1.70
  -2   9  -2    0.50    0.90
  -2   9  -2    1.00    0.40
   2  -9   2    0.50    0.20
   2  -9   2    0.50    0.30
   2  -9   2    1.60    0.40
   2  -9   2    0.80    0.20
  -3   9  -2    2.00    1.00
  -3   9  -2    2.60    0.60
   3  -9   2    2.00    0.40
   3  -9   2    1.90    0.30
   3  -9   2    2.60    0.50
   3  -9   2    1.50    0.40
   3  -9   2    1.80    0.90
  -4   9  -2   -0.20    0.20
  -4   9  -2    1.40    0.90
   4  -9   2    0.00    0.20
   4  -9   2    0.30    0.20
   4  -9   2    0.20    0.20
   4  -9   2    0.00    0.60
   4  -9   2    0.20    0.20
   5  -9   2   15.60    1.80
   5  -9   2   13.60    1.50
   5  -9   2   15.20    1.20
   5  -9   2   14.90    1.30
   5  -9   2   14.00    1.20
   6  -9   2   -1.10    0.80
   6  -9   2    1.40    0.40
   6  -9   2    0.40    0.70
   6  -9   2    1.00    0.30
   7   8  -2    0.90    0.40
   7   8  -2    2.00    0.60
   7   8  -2    1.70    2.00
  -7  -8   2    1.50    0.60
  -7  -8   2    1.20    0.60
   6   8  -2   38.80    4.80
   6   8  -2   40.70    3.10
  -6  -8   2   38.40    5.30
  -6  -8   2   45.40    3.50
  -6  -8   2   43.90    3.60
   5   8  -2    7.50    2.10
   5   8  -2    7.80    0.80
  -5  -8   2    8.20    1.30
  -5  -8   2    6.10    2.30
  -5  -8   2    7.60    1.20
   4   8  -2    5.90    1.40
   4   8  -2    9.20    1.30
   4   8  -2    7.60    1.90
   4   8  -2    7.70    0.80
   4   8  -2    8.10    1.50
   4   8  -2    8.10    0.80
  -4  -8   2    9.70    1.20
  -4  -8   2    6.20    1.20
  -4  -8   2    6.40    2.20
  -4  -8   2    7.10    1.20
   3   8  -2    0.40    0.90
   3   8  -2    2.30    0.40
   3   8  -2    1.70    0.60
   3   8  -2    2.80    0.80
   3   8  -2    2.00    0.40
  -3  -8   2    2.00    1.00
  -3  -8   2    2.60    0.70
  -3  -8   2    2.60    0.80
  -3  -8   2    2.70    0.70
  -3  -8   2    0.90    1.30
   2   8  -2   77.89    5.20
   2   8  -2   86.09    6.60
   2   8  -2   68.59    5.60
   2   8  -2   77.79    5.10
  -2  -8   2   82.79    5.60
  -2  -8   2   72.89    5.50
  -2  -8   2   71.09    5.40
  -2  -8   2   84.59    5.60
  -2  -8   2   71.59    6.70
   1   8  -2  134.39    9.60
   1   8  -2  128.89    9.70
   1   8  -2  144.89   10.60
   1   8  -2  147.59    9.20
  -1  -8   2  156.08    9.60
  -1  -8   2  146.39   10.80
  -1  -8   2  155.38    9.70
  -1  -8   2  131.09    9.50
  -1  -8   2  130.79    9.40
   0   8  -2    4.40    1.30
   0   8  -2    5.10    0.90
   0   8  -2    4.90    0.80
   0   8  -2    4.10    0.50
   0  -8   2    3.50    1.20
   0  -8   2    3.70    0.70
   0  -8   2    4.90    0.90
   0  -8   2    5.50    0.70
   0  -8   2    4.50    0.50
  -1   8  -2   63.89    4.40
  -1   8  -2   60.19    4.30
  -1   8  -2   56.19    5.40
  -1   8  -2   65.89    4.60
   1  -8   2   66.29    4.30
   1  -8   2   59.19    5.20
   1  -8   2   65.79    4.60
   1  -8   2   66.99    4.40
  -2   8  -2   20.40    1.70
  -2   8  -2   21.60    2.60
   2  -8   2   19.00    1.70
   2  -8   2   19.00    1.40
   2  -8   2   19.20    1.50
  -3   8  -2   34.70    3.40
  -3   8  -2   34.70    2.50
   3  -8   2   30.40    2.50
   3  -8   2   32.80    2.50
   3  -8   2   31.50    2.20
   3  -8   2   29.00    2.30
  -4   8  -2   37.00    2.80
  -4   8  -2   41.90    3.70
   4  -8   2   34.70    2.70
   4  -8   2   39.90    3.30
   4  -8   2   41.90    2.60
   4  -8   2   36.80    2.80
   5  -8   2    6.60    0.80
   5  -8   2    8.20    1.20
   5  -8   2    6.30    0.70
   5  -8   2    8.60    0.70
   5  -8   2    6.10    1.30
   6  -8   2    9.90    0.80
   6  -8   2   10.00    1.00
   6  -8   2    9.20    1.00
   7  -8   2    2.30    0.60
   7  -8   2    3.30    0.40
   7  -8   2    4.70    0.90
   7  -8   2    2.80    0.70
   7  -8   2    2.60    0.50
   7  -8   2    2.40    0.70
   7   7  -2    7.40    1.10
   7   7  -2    8.70    2.60
   7   7  -2    6.70    1.10
  -7  -7   2    4.10    2.40
  -7  -7   2    8.50    1.30
  -7  -7   2    7.70    1.30
   6   7  -2    1.80    0.80
   6   7  -2    2.80    0.70
   6   7  -2    3.40    1.50
   6   7  -2    3.50    0.70
  -6  -7   2    4.60    0.90
  -6  -7   2    4.50    0.90
  -6  -7   2    7.40    2.40
   5   7  -2   21.00    2.10
   5   7  -2   25.40    1.90
   5   7  -2   25.60    2.00
   5   7  -2   21.30    2.50
   5   7  -2   25.60    3.30
  -5  -7   2   21.90    2.30
  -5  -7   2   23.90    2.20
  -5  -7   2   21.00    2.20
  -5  -7   2   20.00    3.80
   4   7  -2    0.10    0.30
   4   7  -2    0.80    0.80
   4   7  -2    0.30    0.30
   4   7  -2    0.30    0.20
   4   7  -2   -0.10    0.20
   4   7  -2    0.60    0.50
  -4  -7   2    0.10    0.30
  -4  -7   2    1.20    1.10
  -4  -7   2   -0.20    0.30
   3   7  -2    5.30    0.90
   3   7  -2    5.00    1.30
   3   7  -2    3.90    0.90
   3   7  -2    6.30    0.60
   3   7  -2    4.00    1.00
   3   7  -2    5.80    0.60
  -3  -7   2    5.00    0.90
  -3  -7   2    4.90    0.90
  -3  -7   2    4.90    0.90
  -3  -7   2    4.90    0.90
  -3  -7   2    4.50    1.60
   2   7  -2    4.60    0.40
   2   7  -2    3.70    0.80
   2   7  -2    2.60    0.70
   2   7  -2    4.00    0.50
   2   7  -2    4.10    1.20
   2   7  -2    3.00    0.60
  -2  -7   2    5.30    0.80
  -2  -7   2    2.80    0.70
  -2  -7   2    4.90    0.80
  -2  -7   2    5.50    1.60
  -2  -7   2    3.70    0.70
   1   7  -2   11.60    1.20
   1   7  -2   13.00    0.90
   1   7  -2   10.30    1.30
   1   7  -2   14.90    1.90
   1   7  -2   10.60    1.20
  -1  -7   2   13.10    2.20
  -1  -7   2   12.40    1.10
  -1  -7   2   13.30    1.30
  -1  -7   2   14.30    1.30
   0   7  -2   38.60    2.50
   0   7  -2   34.80    2.50
   0   7  -2   35.80    2.80
   0   7  -2   33.80    2.80
   0   7  -2   39.50    3.60
   0  -7   2   38.10    2.60
   0  -7   2   34.40    3.40
   0  -7   2   37.20    2.90
   0  -7   2   38.20    2.80
   0  -7   2   38.00    2.70
  -1   7  -2  192.98   13.00
  -1   7  -2  188.88   14.10
  -1   7  -2  190.48   13.10
  -1   7  -2  204.78   13.30
   1  -7   2  189.48   13.90
   1  -7   2  214.88   13.20
   1  -7   2  213.98   13.40
   1  -7   2  214.38   13.10
  -2   7  -2   78.59    6.60
  -2   7  -2   83.49    5.80
   2  -7   2   84.09    5.50
   2  -7   2   92.79    5.70
   2  -7   2   87.09    5.90
   2  -7   2   81.49    5.70
  -3   7  -2   24.00    2.50
  -3   7  -2   21.60    1.80
   3  -7   2   23.60    1.80
   3  -7   2   20.80    2.10
   3  -7   2   23.10    1.60
   3  -7   2   22.30    1.60
  -4   7  -2   48.10    4.00
   4  -7   2   43.10    3.10
   4  -7   2   49.40    3.60
   4  -7   2   46.90    3.10
   4  -7   2   44.00    3.30
   5  -7   2    7.40    0.80
   5  -7   2    8.60    1.10
   5  -7   2    8.80    0.70
   5  -7   2    9.00    0.90
   5  -7   2    7.50    1.40
   5  -7   2    8.40    0.70
   5  -7   2    6.30    0.80
   6  -7   2   18.30    1.50
   6  -7   2   20.40    1.60
   6  -7   2   15.00    1.70
   6  -7   2   16.10    1.30
   6  -7   2   21.10    2.30
   7  -7   2    1.60    0.70
   7  -7   2    0.10    0.40
   7  -7   2    0.20    0.50
   7  -7   2    0.00    0.50
   7  -7   2    0.10    0.30
   8  -7   2   12.30    1.40
   8  -7   2   13.10    1.40
   8  -7   2   10.80    1.60
   8  -7   2    8.90    1.90
   8   6  -2   12.20    1.50
   8   6  -2   11.70    1.80
   8   6  -2   11.90    2.80
  -8  -6   2   15.40    1.60
  -8  -6   2   12.20    1.50
  -8  -6   2   14.90    4.10
   7   6  -2    3.60    0.80
   7   6  -2    5.20    0.90
   7   6  -2    2.30    0.80
   7   6  -2    0.60    1.60
  -7  -6   2    4.20    0.90
  -7  -6   2    4.90    1.00
  -7  -6   2    3.60    1.80
   6   6  -2   55.09    5.00
   6   6  -2   55.29    4.00
   6   6  -2   43.60    5.10
   6   6  -2   53.09    4.10
   6   6  -2   52.09    4.00
  -6  -6   2   49.50    4.20
  -6  -6   2   54.09    4.10
  -6  -6   2   51.19    5.80
  -6  -6   2   56.49    4.10
   5   6  -2   13.10    1.90
   5   6  -2    9.90    1.20
   5   6  -2    9.20    1.10
   5   6  -2    9.10    2.10
  -5  -6   2    9.50    2.50
  -5  -6   2   12.00    1.30
   4   6  -2   27.30    2.00
   4   6  -2   21.40    2.10
   4   6  -2   22.40    2.40
   4   6  -2   25.70    3.00
   4   6  -2   26.10    1.90
  -4  -6   2   24.80    2.20
  -4  -6   2   26.00    2.20
  -4  -6   2   23.20    3.20
   3   6  -2   79.09    5.70
   3   6  -2   79.29    6.50
   3   6  -2   73.89    5.90
   3   6  -2   89.09    5.40
  -3  -6   2   69.89    5.60
  -3  -6   2   79.39    5.70
  -3  -6   2   83.19    5.80
  -3  -6   2   88.99    5.80
  -3  -6   2   82.69    7.00
   2   6  -2   23.50    2.40
   2   6  -2   20.80    1.50
   2   6  -2   20.70    1.50
  -2  -6   2   17.70    1.70
  -2  -6   2   19.80    1.70
  -2  -6   2   18.50    2.40
  -2  -6   2   22.30    1.90
  -2  -6   2   24.30    1.90
   1   6  -2   48.90    3.10
   1   6  -2   53.29    4.10
   1   6  -2   48.60    3.50
   1   6  -2   39.50    3.50
   1   6  -2   45.40    3.20
  -1  -6   2   43.60    4.10
  -1  -6   2   46.50    3.20
  -1  -6   2   46.50    3.30
  -1  -6   2   49.20    3.50
  -1  -6   2   48.40    3.50
   0   6  -2   19.70    2.10
   0   6  -2   18.00    1.60
   0   6  -2   19.80    1.70
   0   6  -2   17.90    1.40
   0   6  -2   19.80    1.40
   0  -6   2   20.90    1.50
   0  -6   2   19.20    1.70
   0  -6   2   21.40    1.40
   0  -6   2   19.70    1.60
   0  -6   2   19.30    2.10
  -1   6  -2   19.10    2.30
  -1   6  -2   22.40    1.80
  -1   6  -2   21.20    1.70
  -1   6  -2   21.50    1.60
   1  -6   2   23.50    2.00
   1  -6   2   23.40    1.60
   1  -6   2   23.80    1.80
   1  -6   2   24.70    2.30
   1  -6   2   23.20    1.60
  -2   6  -2   54.49    4.00
  -2   6  -2   56.79    4.70
   2  -6   2   57.39    3.80
   2  -6   2   60.69    4.10
   2  -6   2   60.79    3.90
   2  -6   2   56.29    4.40
  -3   6  -2   48.70    4.10
  -3   6  -2   47.30    3.50
   3  -6   2   49.70    3.50
   3  -6   2   50.59    3.30
   3  -6   2   52.29    3.40
   3  -6   2   49.50    3.30
   3  -6   2   52.59    3.80
   4  -6   2  151.18    9.80
   4  -6   2  163.48   10.20
   4  -6   2  143.89    9.80
   4  -6   2  145.79    9.70
   4  -6   2  148.99    9.70
   5  -6   2    0.20    0.10
   5  -6   2    0.00    0.20
   5  -6   2    0.30    0.30
   5  -6   2    0.20    0.20
   5  -6   2    0.90    0.50
   5  -6   2   -0.50    0.40
   6  -6   2   18.20    1.50
   6  -6   2   15.50    1.80
   6  -6   2   19.80    1.60
   6  -6   2   13.50    1.70
   6  -6   2   18.70    1.90
   7  -6   2   40.70    3.30
   7  -6   2   27.70    2.50
   7  -6   2   27.90    2.90
   7  -6   2   40.60    3.10
   8  -6   2    1.70    0.70
   8  -6   2    0.70    0.80
   8  -6   2    1.20    0.80
   8  -6   2    1.00    0.50
   8  -6   2    1.70    0.80
   8  -6   2    1.40    1.10
   8   5  -2    4.70    1.90
   8   5  -2    2.70    0.70
   8   5  -2    3.20    0.80
   8   5  -2    3.60    0.90
  -8  -5   2    3.70    0.90
  -8  -5   2    3.60    0.80
   7   5  -2    0.70    1.10
   7   5  -2   -0.10    0.30
   7   5  -2    0.40    0.30
  -7  -5   2    0.90    0.50
  -7  -5   2    0.20    1.40
  -7  -5   2    0.40    0.50
   6   5  -2    7.60    1.10
   6   5  -2    9.50    2.20
   6   5  -2    9.60    1.10
   6   5  -2    9.40    1.10
  -6  -5   2   10.80    1.20
  -6  -5   2    8.30    2.30
   5   5  -2   10.60    1.20
   5   5  -2    8.10    1.70
   5   5  -2   11.20    1.20
   5   5  -2    9.80    1.10
   5   5  -2    8.50    2.10
  -5  -5   2   13.10    1.40
  -5  -5   2   11.20    1.20
  -5  -5   2   12.00    2.60
  -5  -5   2    9.50    1.20
   4   5  -2   41.60    4.10
   4   5  -2   40.40    3.50
   4   5  -2   39.90    3.20
   4   5  -2   41.40    3.10
  -4  -5   2   42.60    4.50
  -4  -5   2   47.00    3.30
  -4  -5   2   39.00    3.30
  -4  -5   2   47.40    3.40
   3   5  -2    5.70    1.30
   3   5  -2    4.00    1.00
   3   5  -2    4.60    0.50
   3   5  -2    5.70    0.60
   3   5  -2    4.50    0.90
   3   5  -2    4.00    0.70
  -3  -5   2    3.40    0.70
  -3  -5   2    4.60    0.80
  -3  -5   2    3.50    1.20
  -3  -5   2    5.00    0.80
  -3  -5   2    4.20    0.80
   2   5  -2    5.30    0.90
   2   5  -2    6.60    1.40
   2   5  -2    7.70    0.80
   2   5  -2    9.00    0.70
   2   5  -2    7.10    0.60
   2   5  -2    8.00    1.00
  -2  -5   2    8.50    0.90
  -2  -5   2    7.10    0.80
  -2  -5   2    5.90    1.50
  -2  -5   2    6.60    0.80
  -2  -5   2    7.00    0.90
   1   5  -2    5.00    0.40
   1   5  -2    4.50    0.70
   1   5  -2    3.50    0.60
   1   5  -2    4.20    0.40
   1   5  -2    3.30    0.60
   1   5  -2    4.40    1.00
  -1  -5   2    3.90    0.60
  -1  -5   2    3.00    0.50
  -1  -5   2    5.60    0.50
  -1  -5   2    5.00    1.20
  -1  -5   2    4.70    0.60
   0   5  -2   83.39    5.60
   0   5  -2   70.49    5.10
   0   5  -2   64.39    5.10
   0   5  -2   78.39    4.80
   0  -5   2   73.69    5.10
   0  -5   2   66.99    5.50
   0  -5   2   77.89    4.90
   0  -5   2   80.49    4.90
   0  -5   2   72.69    5.10
  -1   5  -2    5.50    0.50
  -1   5  -2    4.40    1.00
  -1   5  -2    5.90    0.60
  -1   5  -2    5.10    0.60
   1  -5   2    5.40    0.60
   1  -5   2    5.30    0.40
   1  -5   2    5.00    0.50
   1  -5   2    5.30    1.00
  -2   5  -2  113.99    7.70
  -2   5  -2  115.39    8.30
   2  -5   2  123.99    7.60
   2  -5   2  126.59    7.60
   2  -5   2  115.79    7.70
   2  -5   2  105.79    7.50
   2  -5   2  119.49    8.00
  -3   5  -2   36.40    2.60
  -3   5  -2   36.30    3.10
   3  -5   2   39.10    2.60
   3  -5   2   34.80    2.50
   3  -5   2   39.00    2.80
   3  -5   2   35.50    2.50
   3  -5   2   38.20    2.50
   4  -5   2   29.80    2.20
   4  -5   2   31.60    2.10
   4  -5   2   29.60    2.60
   4  -5   2   29.70    2.50
   4  -5   2   31.40    2.10
   5  -5   2   22.70    2.20
   5  -5   2   23.60    1.90
   5  -5   2   23.00    2.20
   5  -5   2   21.60    1.70
   5  -5   2   24.40    1.60
   6  -5   2   55.29    4.40
   6  -5   2   56.99    4.30
   6  -5   2   54.79    4.00
   6  -5   2   51.29    3.80
   7  -5   2   -0.80    0.70
   7  -5   2    0.40    0.50
   7  -5   2    0.40    0.50
   7  -5   2    0.90    0.40
   7  -5   2    0.20    0.40
   7  -5   2    1.10    0.70
   8  -5   2    8.40    1.30
   8  -5   2    6.20    1.50
   8  -5   2   10.20    1.10
   9   4  -2   -1.80    1.50
   9   4  -2    0.20    0.40
   9   4  -2   -0.30    0.50
   9   4  -2    0.00    0.60
  -9  -4   2    0.30    0.40
  -9  -4   2    1.20    2.50
   8   4  -2   24.10    2.30
   8   4  -2   28.90    2.60
   8   4  -2   26.60    2.70
   8   4  -2   26.60    3.80
  -8  -4   2   24.70    2.50
  -8  -4   2   28.50    2.30
  -8  -4   2   33.80    2.60
  -8  -4   2   27.30    4.60
   7   4  -2   70.79    5.10
   7   4  -2   57.49    6.10
   7   4  -2   65.09    4.80
   7   4  -2   56.99    5.30
   7   4  -2   65.19    5.50
  -7  -4   2   74.39    4.90
  -7  -4   2   69.79    6.80
  -7  -4   2   71.89    5.00
   6   4  -2   65.49    4.70
   6   4  -2   63.09    4.80
   6   4  -2   61.49    4.60
   6   4  -2   54.49    5.70
  -6  -4   2   71.59    4.70
  -6  -4   2   55.59    4.70
  -6  -4   2   65.89    6.40
  -6  -4   2   71.19    4.80
   5   4  -2   10.60    1.20
   5   4  -2    9.30    1.10
   5   4  -2   10.50    1.60
   5   4  -2    8.00    1.60
   5   4  -2    9.40    2.00
   5   4  -2    9.00    1.10
  -5  -4   2   12.00    1.30
  -5  -4   2    9.60    1.20
  -5  -4   2   11.00    1.10
  -5  -4   2   10.10    2.30
   4   4  -2   60.29    5.00
   4   4  -2   62.29    5.60
   4   4  -2   66.29    4.70
   4   4  -2   70.29    4.80
   4   4  -2   65.29    4.70
  -4  -4   2   76.19    4.80
  -4  -4   2   68.79    6.00
  -4  -4   2   69.29    4.90
  -4  -4   2   63.99    4.80
   3   4  -2   27.60    2.00
   3   4  -2   27.90    2.10
   3   4  -2   26.10    2.30
   3   4  -2   27.60    2.10
   3   4  -2   28.90    2.90
  -3  -4   2   25.90    2.20
  -3  -4   2   26.00    2.20
  -3  -4   2   27.90    2.10
  -3  -4   2   22.60    2.10
  -3  -4   2   32.70    3.20
   2   4  -2    0.40    0.30
   2   4  -2   -0.60    0.30
   2   4  -2    0.10    0.20
   2   4  -2    0.10    0.20
   2   4  -2    0.00    0.10
   2   4  -2    0.20    0.20
  -2  -4   2   -0.40    0.50
  -2  -4   2   -0.20    0.10
  -2  -4   2    0.20    0.30
  -2  -4   2    0.30    0.20
  -2  -4   2    0.00    0.20
   1   4  -2   31.90    2.30
   1   4  -2   37.00    3.00
   1   4  -2   31.30    2.60
   1   4  -2   37.80    2.30
  -1  -4   2   33.60    2.60
  -1  -4   2   32.80    2.70
  -1  -4   2   34.60    2.50
  -1  -4   2   37.00    3.10
  -1  -4   2   35.60    2.40
   0   4  -2   40.00    3.00
   0   4  -2   41.60    3.20
   0   4  -2   45.80    3.20
   0   4  -2   46.30    3.50
   0   4  -2   47.60    3.00
   0  -4   2   48.90    3.00
   0  -4   2   44.80    3.50
   0  -4   2   42.90    3.20
   0  -4   2   44.10    3.20
   0  -4   2   51.79    3.10
  -1   4  -2   22.30    2.10
  -1   4  -2   23.90    1.80
   1  -4   2   24.50    1.70
   1  -4   2   23.30    1.80
   1  -4   2   23.40    2.00
   1  -4   2   24.70    1.60
  -2   4  -2  155.18   10.00
  -2   4  -2  141.29    9.60
   2  -4   2  140.69    9.50
   2  -4   2  143.29    9.60
   2  -4   2  147.99    9.50
   2  -4   2  147.49    9.70
   2  -4   2  157.58    9.50
   3  -4   2   13.10    1.10
   3  -4   2   14.40    1.10
   3  -4   2   14.60    1.00
   3  -4   2   12.00    1.30
   4  -4   2   38.10    3.20
   4  -4   2   40.00    2.90
   4  -4   2   42.80    2.70
   4  -4   2   40.80    2.70
   4  -4   2   38.30    3.10
   5  -4   2   53.69    4.00
   5  -4   2   50.39    3.70
   5  -4   2   49.00    3.50
   6  -4   2   48.10    3.50
   6  -4   2   35.20    3.50
   6  -4   2   42.60    3.20
   6  -4   2   43.60    3.70
   6  -4   2   35.60    2.90
   7  -4   2   66.29    5.00
   7  -4   2   66.09    4.70
   7  -4   2   51.69    5.00
   7  -4   2   65.39    5.20
   7  -4   2   58.99    4.40
   8  -4   2    5.20    1.00
   8  -4   2    5.00    1.30
   8  -4   2    4.40    1.50
   8  -4   2    5.50    0.90
   9  -4   2    4.70    1.10
   9  -4   2    3.70    0.80
   9  -4   2    4.80    1.20
   9  -4   2    3.90    1.40
   9   3  -2   17.50    4.00
   9   3  -2   16.90    2.00
   9   3  -2   18.50    2.20
   9   3  -2   18.20    1.70
  -9  -3   2   19.70    2.00
  -9  -3   2   19.40    4.30
  -9  -3   2   18.90    1.80
   8   3  -2    7.70    1.40
   8   3  -2    6.70    1.20
   8   3  -2    7.60    0.90
   8   3  -2    7.80    2.50
  -8  -3   2    7.70    2.20
  -8  -3   2    8.30    1.20
  -8  -3   2    7.30    0.90
   7   3  -2    5.40    1.80
   7   3  -2    6.20    0.80
   7   3  -2    6.40    1.10
   7   3  -2    4.20    1.10
   7   3  -2    6.90    1.40
  -7  -3   2    6.40    1.10
  -7  -3   2    3.20    1.70
  -7  -3   2    5.40    1.00
  -7  -3   2    7.40    0.90
   6   3  -2    9.80    1.50
   6   3  -2    4.60    1.20
   6   3  -2    7.10    1.10
   6   3  -2    7.00    0.90
   6   3  -2    7.80    1.90
   6   3  -2    5.60    1.20
  -6  -3   2    6.70    1.10
  -6  -3   2    8.50    1.10
  -6  -3   2    8.90    0.90
   5   3  -2  146.99   10.20
   5   3  -2  156.98   10.40
   5   3  -2  144.79   10.60
   5   3  -2  147.79   11.40
   5   3  -2  147.39   10.50
  -5  -3   2  163.58   10.50
  -5  -3   2  171.38   10.30
   4   3  -2   87.89    6.20
   4   3  -2   85.09    6.60
   4   3  -2   92.99    6.20
   4   3  -2   92.19    6.10
   4   3  -2   90.19    7.10
  -4  -3   2   84.39    6.40
  -4  -3   2   84.09    7.70
  -4  -3   2   96.09    6.10
  -4  -3   2   89.69    6.30
   3   3  -2    0.10    0.10
   3   3  -2    0.20    0.20
   3   3  -2    0.40    0.30
   3   3  -2    0.40    0.20
   3   3  -2    0.10    0.50
   3   3  -2   -0.30    0.20
  -3  -3   2    0.50    0.60
  -3  -3   2    0.20    0.20
  -3  -3   2    0.40    0.30
  -3  -3   2    0.00    0.20
   2   3  -2   12.80    1.20
   2   3  -2   11.90    1.50
   2   3  -2   14.00    1.00
   2   3  -2   12.10    1.10
   2   3  -2   12.60    1.00
  -2  -3   2   10.70    1.20
  -2  -3   2   14.70    1.70
  -2  -3   2   14.10    1.10
  -2  -3   2   11.40    1.10
  -2  -3   2   13.00    1.10
   1   3  -2   94.09    5.60
   1   3  -2   93.99    5.50
   1   3  -2   83.49    5.70
   1   3  -2   80.89    6.10
   1   3  -2   78.89    5.80
  -1  -3   2   87.99    5.70
  -1  -3   2   81.49    5.80
  -1  -3   2   81.09    5.70
  -1  -3   2   86.29    6.20
  -1  -3   2   85.59    5.60
   0   3  -2   58.79    3.60
   0   3  -2   54.79    3.70
   0   3  -2   54.49    3.70
   0   3  -2   56.39    4.00
   0   3  -2   51.09    3.70
   0  -3   2   53.89    4.00
   0  -3   2   53.19    3.80
   0  -3   2   61.09    3.60
   0  -3   2   54.19    3.80
  -1   3  -2  143.59   10.10
  -1   3  -2  156.58    9.90
   1  -3   2  151.38    9.90
   1  -3   2  162.48    9.80
   1  -3   2  143.69    9.80
   1  -3   2  155.48    9.80
   1  -3   2  153.28   10.00
  -2   3  -2   82.99    5.40
   2  -3   2   80.09    5.10
   2  -3   2   72.99    5.10
   2  -3   2   77.69    5.20
   2  -3   2   80.09    5.30
   3  -3   2   28.00    1.80
   3  -3   2   25.00    2.10
   3  -3   2   27.60    1.90
   3  -3   2   27.30    1.90
   3  -3   2   25.40    2.10
   4  -3   2    8.40    1.00
   4  -3   2    7.00    0.60
   4  -3   2    8.00    1.10
   4  -3   2    7.50    0.80
   4  -3   2    8.10    0.70
   5  -3   2   10.20    1.30
   5  -3   2    9.80    0.70
   5  -3   2   11.80    1.50
   5  -3   2    8.10    1.00
   5  -3   2    9.50    0.90
   5  -3   2    7.80    1.40
   6  -3   2   11.50    1.30
   6  -3   2   12.30    1.60
   6  -3   2   10.00    1.10
   6  -3   2   14.30    1.70
   7  -3   2    0.30    0.40
   7  -3   2    0.00    0.30
   7  -3   2   -0.20    0.60
   7  -3   2    0.80    0.50
   7  -3   2    1.40    0.80
   8  -3   2    8.60    1.20
   8  -3   2    8.90    2.10
   8  -3   2    6.70    1.40
   8  -3   2    7.60    1.60
   8  -3   2    7.30    1.30
   8  -3   2    5.80    1.40
   9  -3   2   20.20    2.50
   9  -3   2   22.80    2.20
   9   2  -2   12.80    1.60
   9   2  -2    9.50    2.60
   9   2  -2    9.70    1.10
   9   2  -2   11.40    2.00
  -9  -2   2   17.00    3.70
  -9  -2   2   13.10    1.40
   8   2  -2   32.70    4.10
   8   2  -2   35.80    2.70
   8   2  -2   31.40    3.00
   8   2  -2   37.80    3.40
  -8  -2   2   36.70    4.60
  -8  -2   2   29.40    2.80
  -8  -2   2   41.80    3.00
   7   2  -2    0.60    0.50
   7   2  -2   -0.30    0.50
   7   2  -2    0.50    0.40
   7   2  -2    0.30    0.50
   7   2  -2    2.00    1.00
  -7  -2   2    0.00    1.10
  -7  -2   2    0.60    0.30
  -7  -2   2    0.30    0.30
  -7  -2   2    0.70    0.40
   6   2  -2    2.20    0.50
   6   2  -2    1.20    0.60
   6   2  -2    2.40    0.60
   6   2  -2    2.90    0.80
   6   2  -2    2.20    0.80
   6   2  -2    1.90    1.10
  -6  -2   2    3.00    0.50
  -6  -2   2    2.00    0.60
  -6  -2   2    1.80    0.60
  -6  -2   2    0.10    0.80
   5   2  -2    2.80    0.90
   5   2  -2    3.40    0.60
   5   2  -2    3.70    0.90
   5   2  -2    3.00    0.70
   5   2  -2    4.70    1.40
   5   2  -2    3.40    0.80
  -5  -2   2    5.10    1.60
  -5  -2   2    3.90    0.70
  -5  -2   2    3.90    0.60
  -5  -2   2    4.80    0.80
   4   2  -2   73.89    5.50
   4   2  -2   81.99    5.50
   4   2  -2   75.89    5.60
   4   2  -2   76.79    5.30
   4   2  -2   79.09    6.30
  -4  -2   2   83.79    5.30
  -4  -2   2   74.09    5.40
  -4  -2   2   81.69    5.50
  -4  -2   2   77.49    6.40
   3   2  -2   62.29    4.30
   3   2  -2   66.49    5.20
   3   2  -2   60.59    4.50
   3   2  -2   60.29    4.60
  -3  -2   2   66.59    5.20
  -3  -2   2   70.09    4.40
  -3  -2   2   62.59    4.40
   2   2  -2   29.90    2.20
   2   2  -2   31.80    2.70
   2   2  -2   30.70    2.20
   2   2  -2   28.50    2.20
  -2  -2   2   34.10    2.20
  -2  -2   2   29.00    2.20
  -2  -2   2   30.00    2.80
  -2  -2   2   30.40    2.30
   1   2  -2  143.39    8.90
   1   2  -2  131.69    9.30
   1   2  -2  136.09    9.00
   1   2  -2  144.79    8.90
   1   2  -2  142.89    8.80
  -1  -2   2  132.79    9.00
  -1  -2   2  134.49    8.90
  -1  -2   2  125.29    8.80
  -1  -2   2  140.89    9.40
   0   2  -2   92.89    6.00
   0   2  -2   97.79    5.90
   0   2  -2   99.99    6.30
   0   2  -2   92.89    6.10
   0   2  -2   86.49    6.10
   0  -2   2   90.39    6.10
   0  -2   2   84.29    6.00
   0  -2   2   92.19    6.10
   0  -2   2   96.19    6.30
   0  -2   2   99.09    6.00
  -1   2  -2  201.08   13.00
  -1   2  -2  197.38   13.00
   1  -2   2  209.28   13.00
   1  -2   2  201.98   13.00
   2  -2   2  788.12   49.00
   2  -2   2  746.43   48.90
   3  -2   2    6.90    1.00
   3  -2   2    7.20    0.70
   3  -2   2    8.20    0.60
   3  -2   2    7.30    0.90
   4  -2   2    1.60    0.40
   4  -2   2    2.70    0.40
   4  -2   2    1.90    0.60
   4  -2   2    1.50    0.50
   5  -2   2   19.50    2.10
   5  -2   2   23.60    1.60
   5  -2   2   21.80    1.80
   5  -2   2   23.40    2.20
   5  -2   2   23.00    1.90
   6  -2   2    0.10    0.10
   6  -2   2   -0.20    0.30
   6  -2   2   -0.10    0.20
   6  -2   2    0.30    0.40
   6  -2   2    0.70    0.50
   7  -2   2   32.50    2.90
   7  -2   2   27.30    2.30
   7  -2   2   23.70    2.60
   7  -2   2   22.20    2.30
   8  -2   2    0.50    0.50
   8  -2   2   -1.20    0.50
   8  -2   2   -0.40    1.10
   8  -2   2    0.10    0.30
   8  -2   2    1.20    0.90
   9  -2   2   11.10    1.90
   9  -2   2   10.30    1.50
   9  -2   2    8.30    2.00
   9  -2   2   12.10    2.20
   9   1  -2    3.70    1.70
   9   1  -2    5.00    0.70
   9   1  -2    5.00    1.10
   9   1  -2    4.00    1.10
  -9  -1   2    7.00    0.90
  -9  -1   2    5.60    0.90
   8   1  -2   24.00    2.80
   8   1  -2   29.10    2.10
   8   1  -2   24.20    2.50
   8   1  -2   27.60    2.90
   8   1  -2   30.90    3.70
  -8  -1   2   29.70    2.40
  -8  -1   2   28.70    4.00
  -8  -1   2   30.00    2.40
   7   1  -2   14.60    2.70
   7   1  -2   13.30    1.20
   7   1  -2   14.30    2.10
   7   1  -2   15.20    1.60
   7   1  -2   12.00    1.70
  -7  -1   2   14.70    2.90
  -7  -1   2   16.90    1.30
  -7  -1   2   15.50    1.50
  -7  -1   2   17.30    1.60
   6   1  -2  137.39   10.40
   6   1  -2  136.99    8.90
   6   1  -2  132.99    9.20
   6   1  -2  131.09    9.40
   6   1  -2  123.59    9.40
  -6  -1   2  145.89    9.20
  -6  -1   2  140.29   10.60
  -6  -1   2  129.99    9.10
   5   1  -2   41.30    3.50
   5   1  -2   42.00    3.30
   5   1  -2   44.20    3.50
   5   1  -2   44.30    4.20
   5   1  -2   45.20    3.10
  -5  -1   2   42.20    4.20
  -5  -1   2   45.90    3.10
  -5  -1   2   45.40    3.30
  -5  -1   2   45.30    3.40
   4   1  -2   19.50    1.90
   4   1  -2   19.90    1.90
   4   1  -2   24.30    2.60
   4   1  -2   20.70    1.60
   4   1  -2   20.40    1.80
  -4  -1   2   22.50    2.50
  -4  -1   2   23.10    1.60
  -4  -1   2   24.80    1.90
  -4  -1   2   19.60    1.70
   3   1  -2    0.80    0.30
   3   1  -2    0.40    0.20
   3   1  -2    0.50    0.50
   3   1  -2    0.40    0.20
   3   1  -2    0.80    0.30
   3   1  -2    0.40    0.30
  -3  -1   2    0.50    0.30
  -3  -1   2    0.60    0.20
  -3  -1   2    0.50    0.60
  -3  -1   2    0.40    0.20
   2   1  -2  265.37   17.20
   2   1  -2  268.77   17.80
   2   1  -2  263.57   17.10
  -2  -1   2  257.77   17.30
  -2  -1   2  279.17   17.80
  -2  -1   2  259.97   17.20
  -2  -1   2  274.77   17.10
   1   1  -2 2920.91  243.28
  -1  -1   2 2421.76  247.48
  -1  -1   2 2849.01  246.68
   0   1  -2   22.20    1.50
   1  -1   2   88.39    5.80
  -2   1  -2    3.20    0.50
   2  -1   2    2.80    0.40
   2  -1   2    2.90    0.30
   2  -1   2    1.80    0.40
   2  -1   2    2.60    0.20
  -3   1  -2    0.40    0.40
   3  -1   2    0.30    0.20
   3  -1   2    0.30    0.20
   3  -1   2   -0.20    0.20
   3  -1   2    0.30    0.30
  -4   1  -2  139.79    9.50
   4  -1   2  134.89    9.40
   4  -1   2  137.89    8.80
   4  -1   2  146.39    9.00
   4  -1   2  121.49    9.30
   4  -1   2  133.79    9.00
   5  -1   2   14.20    1.30
   5  -1   2   11.80    1.30
   5  -1   2   11.30    1.50
   5  -1   2   16.40    1.10
  -6   1  -2    2.40    1.00
   6  -1   2    1.60    0.60
   6  -1   2    2.60    0.90
   6  -1   2    1.30    0.80
   6  -1   2    1.70    0.50
  -7   1  -2   33.50    3.50
   7  -1   2   33.10    3.10
   7  -1   2   27.00    2.50
   7  -1   2   30.80    2.10
   7  -1   2   27.40    2.90
   7  -1   2   29.40    2.70
   8  -1   2   22.10    2.00
   8  -1   2   21.30    1.50
   8  -1   2   16.60    2.10
   8  -1   2   19.70    2.40
   8  -1   2   22.40    2.60
   9  -1   2   14.50    2.50
   9  -1   2   17.10    1.80
   9  -1   2   16.50    2.60
   9   0  -2   10.50    1.70
   9   0  -2    8.10    2.20
   9   0  -2   10.70    2.00
  -9   0   2   13.00    1.20
  -9   0   2   14.10    1.30
   8   0  -2    1.80    1.10
   8   0  -2    0.70    0.50
   8   0  -2   -0.20    0.60
   8   0  -2    0.80    0.30
   8   0  -2    1.30    0.70
   8   0  -2    1.00    0.50
  -8   0   2    1.60    0.50
  -8   0   2   -1.10    0.90
   7   0  -2    9.30    1.80
   7   0  -2   10.10    0.90
   7   0  -2   10.10    2.20
   7   0  -2    9.30    1.70
   7   0  -2   10.20    1.30
   7   0  -2   10.90    1.70
  -7   0   2   11.10    1.10
  -7   0   2   11.40    1.20
   6   0  -2   21.10    2.40
   6   0  -2   28.10    2.00
   6   0  -2   28.10    2.40
   6   0  -2   24.80    2.60
   6   0  -2   27.50    3.10
  -6   0   2   28.30    3.30
  -6   0   2   28.20    2.30
  -6   0   2   28.80    1.90
  -6   0   2   28.00    2.20
   5   0  -2   27.20    2.50
   5   0  -2   28.90    2.40
   5   0  -2   30.50    2.10
   5   0  -2   28.90    3.10
  -5   0   2   30.50    2.10
  -5   0   2   26.70    2.20
  -5   0   2   29.80    2.40
  -5   0   2   31.40    3.20
   4   0  -2   58.39    5.00
   4   0  -2   61.69    4.00
   4   0  -2   58.29    4.20
   4   0  -2   52.39    4.30
  -4   0   2   62.99    4.20
  -4   0   2   59.39    4.30
  -4   0   2   60.89    5.00
  -4   0   2   63.19    4.00
   3   0  -2   58.19    4.70
   3   0  -2   60.29    3.90
   3   0  -2   52.79    4.10
   3   0  -2   54.69    4.00
  -3   0   2   58.39    4.00
  -3   0   2   56.99    4.10
  -3   0   2   60.49    4.70
  -3   0   2   64.99    3.90
   2   0  -2 3870.51  335.27
   2   0  -2 3623.64  345.67
  -2   0   2 3799.42  333.07
  -2   0   2 3776.92  352.16
   1   0  -2   90.89    6.20
   1   0  -2   86.39    5.70
   1   0  -2   88.19    6.10
  -1   0   2   87.29    5.80
  -1   0   2   88.29    5.70
   0   0  -2   60.29    3.90
  -1   0  -2  295.17   17.70
  -1   0  -2  247.48   17.60
  -1   0  -2  266.57   17.50
   1   0   2  259.67   17.60
   1   0   2  304.47   17.70
   1   0   2  275.67   17.50
  -2   0  -2  465.75   29.80
   2   0   2  415.56   29.60
   2   0   2  459.65   29.50
   2   0   2  483.65   29.40
   2   0   2  481.65   29.70
  -3   0  -2   22.30    1.50
  -3   0  -2   21.40    2.00
  -3   0  -2   21.50    1.50
   3   0   2   23.30    2.00
   3   0   2   20.60    1.60
   3   0   2   21.40    1.50
   3   0   2   20.30    1.80
  -4   0  -2   54.49    3.40
  -4   0  -2   48.60    3.40
  -4   0  -2   51.19    4.20
   4   0   2   51.29    4.00
   4   0   2   45.50    3.80
   4   0   2   52.69    3.60
   4   0   2   52.29    3.50
   4   0   2   50.29    3.60
  -5   0  -2    0.20    0.20
  -5   0  -2    0.70    0.60
  -5   0  -2    0.20    0.10
   5   0   2    0.20    0.20
   5   0   2    0.30    0.50
   5   0   2    0.40    0.30
   5   0   2    0.20    0.30
   5   0   2    0.20    0.30
  -6   0  -2   29.00    1.90
  -6   0  -2   27.00    1.90
  -6   0  -2   24.50    3.10
   6   0   2   29.00    2.00
   6   0   2   23.90    2.30
   6   0   2   27.50    2.30
   6   0   2   23.80    2.50
   6   0   2   24.70    2.80
  -7   0  -2    1.60    0.20
  -7   0  -2    1.20    0.20
  -7   0  -2    1.00    1.00
   7   0   2    0.60    0.40
   7   0   2    1.60    0.90
   7   0   2    1.10    0.60
   7   0   2    1.40    0.30
   7   0   2    2.20    0.80
  -8   0  -2    5.60    1.80
   8   0   2    6.30    0.70
   8   0   2    5.70    1.10
   8   0   2    8.50    1.40
   8   0   2    6.20    1.30
   8   0   2    6.00    1.50
  -9   0  -2   -0.10    1.70
   9   0   2    2.00    1.20
   9   0   2    0.20    0.80
   9   0   2    0.90    0.50
   9   0   2    0.30    0.20
   9  -1  -2    0.20    0.40
   9  -1  -2   -2.80    1.20
   9  -1  -2    0.50    0.50
   9  -1  -2   -0.90    1.70
  -9   1   2    0.10    0.20
   8  -1  -2    4.20    1.50
   8  -1  -2    3.80    1.20
   8  -1  -2    8.10    2.20
   8  -1  -2    3.40    1.10
   7  -1  -2   16.70    1.90
   7  -1  -2   15.10    1.70
   7  -1  -2   16.80    2.80
  -7   1   2   17.10    1.60
  -7   1   2   18.50    1.40
   6  -1  -2    3.00    1.00
   6  -1  -2    5.10    1.60
   6  -1  -2    4.40    0.80
   6  -1  -2    4.20    0.90
  -6   1   2    4.50    0.60
  -6   1   2    5.20    0.80
   5  -1  -2  166.78   11.50
   5  -1  -2  169.28   11.60
   5  -1  -2  176.08   12.40
  -5   1   2  169.38   11.50
  -5   1   2  179.98   11.30
  -5   1   2  174.38   11.10
   4  -1  -2   19.20    2.30
   4  -1  -2   19.00    1.80
  -4   1   2   20.40    1.70
  -4   1   2   22.30    1.40
  -4   1   2   20.00    1.60
   3  -1  -2    3.50    0.60
   3  -1  -2    4.40    1.00
   3  -1  -2    2.90    0.50
   3  -1  -2    3.90    1.00
   3  -1  -2    2.30    0.60
  -3   1   2    3.60    0.60
  -3   1   2    4.00    0.40
  -3   1   2    3.60    0.30
   2  -1  -2  155.58   10.30
   2  -1  -2  153.28    9.70
   2  -1  -2  144.59    9.80
   2  -1  -2  153.18   10.20
  -2   1   2  140.19    9.70
  -2   1   2  149.59    9.60
   1  -1  -2   87.99    6.70
   1  -1  -2  114.59    7.20
   1  -1  -2   98.09    6.70
   1  -1  -2  106.39    6.60
  -1   1   2  109.19    7.10
  -1   1   2  104.79    6.60
   0   1   2  210.18   12.40
   0   1   2  174.68   12.70
  -1  -1  -2  519.55   33.20
  -2  -1  -2  495.95   32.70
   2   1   2  490.95   32.90
   2   1   2  529.05   33.10
   2   1   2  508.65   32.70
   2   1   2  516.35   32.70
   2   1   2  532.55   32.70
  -3  -1  -2  240.88   16.30
  -3  -1  -2  231.98   15.60
  -3  -1  -2  256.27   15.50
   3   1   2  239.68   15.70
   3   1   2  227.38   15.90
   3   1   2  239.18   15.60
   3   1   2  261.07   16.20
   3   1   2  242.08   15.70
  -4  -1  -2   87.49    6.70
  -4  -1  -2   95.09    5.80
  -4  -1  -2   84.79    5.90
   4   1   2   86.19    6.00
   4   1   2   88.19    5.90
   4   1   2   89.09    6.50
   4   1   2   86.89    6.20
   4   1   2   82.89    6.00
  -5  -1  -2    4.00    0.60
  -5  -1  -2    4.50    1.30
   5   1   2    3.60    1.00
   5   1   2    4.00    0.70
   5   1   2    2.80    0.80
   5   1   2    3.80    0.60
  -6  -1  -2   38.40    4.10
  -6  -1  -2   39.60    3.00
  -6  -1  -2   46.60    2.90
   6   1   2   39.30    3.00
   6   1   2   40.00    3.40
   6   1   2   38.90    3.50
   6   1   2   39.10    3.20
   6   1   2   42.20    3.80
  -7  -1  -2   59.39    3.60
  -7  -1  -2   52.39    5.20
  -7  -1  -2   52.19    3.70
   7   1   2   60.79    4.90
   7   1   2   50.29    4.00
   7   1   2   45.00    4.20
   7   1   2   51.89    3.80
   7   1   2   48.80    4.40
  -8  -1  -2   37.60    2.70
  -8  -1  -2   42.90    2.60
  -8  -1  -2   34.50    4.50
   8   1   2   42.00    3.70
   8   1   2   32.90    3.40
   8   1   2   35.80    2.80
   8   1   2   45.60    4.20
   8   1   2   32.70    3.10
  -9  -1  -2   40.80    2.50
  -9  -1  -2   29.50    4.90
   9   1   2   35.30    3.20
   9   1   2   34.40    4.20
   9   1   2   39.10    2.90
   9   1   2   38.30    4.20
   9  -2  -2   -1.80    1.70
   9  -2  -2    1.00    0.50
   9  -2  -2    0.10    0.50
   9  -2  -2    0.90    1.30
  -9   2   2    0.20    0.20
   8  -2  -2   74.99    6.70
   8  -2  -2   90.39    6.70
   8  -2  -2   80.59    6.30
   8  -2  -2   81.39    7.40
   8  -2  -2   87.99    8.00
  -8   2   2   96.09    5.70
   7  -2  -2    2.70    0.70
   7  -2  -2    3.70    0.90
   7  -2  -2    2.00    1.10
   7  -2  -2    2.90    1.00
  -7   2   2    3.20    0.60
  -7   2   2    3.20    0.40
   6  -2  -2    1.40    1.00
   6  -2  -2    1.20    0.40
   6  -2  -2    0.50    0.40
   6  -2  -2    1.20    0.70
  -6   2   2    0.80    0.20
  -6   2   2    1.30    0.40
   5  -2  -2   28.60    3.20
   5  -2  -2   25.00    2.80
   5  -2  -2   28.20    2.40
   5  -2  -2   28.60    2.20
  -5   2   2   26.90    2.20
  -5   2   2   27.20    1.90
   4  -2  -2  328.77   20.60
   4  -2  -2  290.67   19.60
   4  -2  -2  293.27   20.20
   4  -2  -2  287.57   19.50
  -4   2   2  306.87   19.30
  -4   2   2  298.97   19.50
   3  -2  -2   11.10    1.10
   3  -2  -2   12.00    1.00
   3  -2  -2   11.40    1.60
   3  -2  -2   13.70    1.60
  -3   2   2   11.20    1.10
  -3   2   2   12.30    0.80
  -3   2   2   12.70    0.90
  -3   2   2   12.20    0.80
   2  -2  -2   10.30    0.80
   2  -2  -2    7.60    0.90
   2  -2  -2   10.20    0.90
  -2   2   2    8.50    0.90
  -2   2   2   10.90    0.70
  -2   2   2    9.30    1.30
   1  -2  -2  533.35   34.50
  -1   2   2  528.85   34.50
   0  -2  -2  224.38   13.90
   0   2   2  224.38   13.40
   0   2   2  185.78   13.90
   0   2   2  199.48   13.40
  -1  -2  -2  141.99    9.00
  -1  -2  -2  136.29    9.10
  -1  -2  -2  137.89    9.00
  -1  -2  -2  137.39    9.40
  -1  -2  -2  137.09    9.00
   1   2   2  136.69    9.00
   1   2   2  145.49    9.00
   1   2   2  140.39    9.40
   1   2   2  136.29    9.00
  -2  -2  -2  373.46   25.20
  -2  -2  -2  356.76   25.00
  -2  -2  -2  414.76   25.00
  -2  -2  -2  380.26   25.50
  -2  -2  -2  392.06   25.00
   2   2   2  397.36   25.10
   2   2   2  371.96   25.00
   2   2   2  400.96   25.00
   2   2   2  384.06   25.00
   2   2   2  429.86   25.60
  -3  -2  -2  214.18   14.90
  -3  -2  -2  245.68   14.80
   3   2   2  231.98   15.00
   3   2   2  222.38   14.90
   3   2   2  244.98   15.50
   3   2   2  229.18   14.90
   3   2   2  217.88   14.90
  -4  -2  -2   23.30    2.90
  -4  -2  -2   28.40    1.90
  -4  -2  -2   23.10    2.00
   4   2   2   25.10    2.20
   4   2   2   26.30    2.00
   4   2   2   26.20    2.00
   4   2   2   27.70    2.60
   4   2   2   22.50    2.10
  -5  -2  -2   36.50    3.00
  -5  -2  -2   44.70    2.90
   5   2   2   41.00    3.30
   5   2   2   41.30    3.00
   5   2   2   35.20    3.20
   5   2   2   40.10    2.90
   5   2   2   41.70    3.70
  -6  -2  -2    0.10    0.80
  -6  -2  -2    0.40    0.30
  -6  -2  -2    0.20    0.20
   6   2   2    0.20    0.40
   6   2   2    0.40    0.20
   6   2   2    0.70    0.70
   6   2   2    0.70    0.40
   6   2   2    0.30    0.40
  -7  -2  -2    9.00    0.80
  -7  -2  -2    7.80    1.00
  -7  -2  -2    5.00    1.80
   7   2   2    7.50    1.40
   7   2   2    6.90    1.60
   7   2   2    8.80    1.30
   7   2   2    7.50    1.80
  -8  -2  -2    0.30    1.60
  -8  -2  -2    0.90    0.40
  -8  -2  -2    0.80    0.30
   8   2   2    1.20    0.50
   8   2   2    0.80    0.60
   8   2   2    1.50    1.10
   8   2   2    0.60    0.30
  -9  -2  -2   17.50    1.30
  -9  -2  -2   15.50    3.60
   9   2   2   13.70    1.50
   9   2   2   19.30    2.30
   9   2   2   13.70    2.70
   9   2   2   16.30    1.80
   9  -3  -2    9.10    1.40
   9  -3  -2   11.80    2.50
   9  -3  -2   13.60    3.40
   9  -3  -2    8.60    1.70
   8  -3  -2    1.90    0.70
   8  -3  -2    0.40    1.40
   8  -3  -2    2.60    0.80
   8  -3  -2    1.90    1.30
   8  -3  -2    2.50    1.50
  -8   3   2    3.40    0.30
  -8   3   2    3.90    0.40
   7  -3  -2   33.20    3.90
   7  -3  -2   31.50    3.00
   7  -3  -2   40.30    3.30
  -7   3   2   41.20    2.60
  -7   3   2   42.30    2.80
   6  -3  -2   17.30    2.30
   6  -3  -2   11.10    1.40
   6  -3  -2   11.30    1.30
   6  -3  -2   11.70    2.20
  -6   3   2   15.20    1.00
  -6   3   2   14.10    1.30
   5  -3  -2   35.70    2.90
   5  -3  -2   37.20    2.70
   5  -3  -2   33.60    3.40
   5  -3  -2   36.60    3.70
  -5   3   2   33.30    2.70
  -5   3   2   37.60    2.40
   4  -3  -2   10.90    1.50
   4  -3  -2    9.30    1.00
   4  -3  -2   11.20    1.10
   4  -3  -2   10.90    1.90
  -4   3   2   11.00    1.10
  -4   3   2   11.10    0.80
   3  -3  -2   51.99    3.60
   3  -3  -2   51.79    3.80
   3  -3  -2   57.19    4.50
  -3   3   2   58.19    3.60
  -3   3   2   57.09    4.60
  -3   3   2   49.20    3.80
   2  -3  -2   78.69    5.00
   2  -3  -2   71.99    5.10
   2  -3  -2   77.19    5.80
   2  -3  -2   71.49    5.10
  -2   3   2   74.69    5.20
  -2   3   2   84.29    5.90
  -2   3   2   76.69    5.00
  -2   3   2   79.99    5.00
   1  -3  -2  434.26   27.10
  -1   3   2  431.46   27.10
  -1   3   2  404.66   27.90
   0  -3  -2    2.00    0.40
   0  -3  -2    2.40    0.30
   0  -3  -2    1.80    0.60
   0  -3  -2    2.20    0.20
   0  -3  -2    2.10    0.30
   0   3   2    2.10    0.70
   0   3   2    2.50    0.30
   0   3   2    2.50    0.30
   0   3   2    2.50    0.30
   0   3   2    2.70    0.40
   0   3   2    2.40    0.30
  -1  -3  -2    1.90    0.30
  -1  -3  -2    0.80    0.20
  -1  -3  -2    1.10    0.30
  -1  -3  -2    1.70    0.60
   1   3   2    1.00    0.20
   1   3   2    1.20    0.30
   1   3   2    2.10    0.40
   1   3   2    2.50    0.70
   1   3   2    1.30    0.20
  -2  -3  -2   19.40    1.50
  -2  -3  -2   19.50    2.00
  -2  -3  -2   18.20    1.60
   2   3   2   16.90    1.50
   2   3   2   18.10    1.50
   2   3   2   21.20    2.00
   2   3   2   21.30    1.50
  -3  -3  -2  106.29    8.30
  -3  -3  -2  123.59    9.00
  -3  -3  -2  126.89    8.10
  -3  -3  -2  118.69    8.10
  -3  -3  -2  131.19    8.00
   3   3   2  133.79    8.90
   3   3   2  124.89    8.20
   3   3   2  116.99    8.10
   3   3   2  114.99    8.20
   3   3   2  124.69    8.10
  -4  -3  -2   29.80    2.50
  -4  -3  -2   35.10    2.40
  -4  -3  -2   35.70    2.50
  -4  -3  -2   29.90    3.30
   4   3   2   34.60    2.50
   4   3   2   32.60    2.60
   4   3   2   32.40    2.50
   4   3   2   35.30    3.20
   4   3   2   30.40    2.70
  -5  -3  -2    1.10    0.30
  -5  -3  -2    0.70    0.30
  -5  -3  -2    1.00    1.00
  -5  -3  -2    1.20    0.50
   5   3   2    2.10    0.90
   5   3   2    1.00    0.40
   5   3   2    1.60    0.60
   5   3   2    1.10    0.30
   5   3   2    0.30    0.40
  -6  -3  -2    4.10    0.60
  -6  -3  -2    3.90    0.90
  -6  -3  -2    5.00    1.50
   6   3   2    3.00    0.70
   6   3   2    3.10    0.90
   6   3   2    2.30    0.80
   6   3   2    2.90    1.10
   6   3   2    3.50    0.70
  -7  -3  -2    7.10    2.20
  -7  -3  -2    8.90    1.10
   7   3   2    8.20    1.50
   7   3   2    8.50    1.00
   7   3   2   11.50    2.20
   7   3   2    6.90    1.10
  -8  -3  -2   40.90    3.30
   8   3   2   41.30    4.50
   8   3   2   43.20    3.40
   8   3   2   36.40    3.20
   8   3   2   52.69    4.00
   9  -4  -2   35.80    3.70
   9  -4  -2   39.40    4.30
   9  -4  -2   35.70    3.20
   8  -4  -2    0.60    0.50
   8  -4  -2    1.60    1.10
   8  -4  -2    3.50    1.60
   8  -4  -2    0.60    0.40
   8  -4  -2    0.30    0.40
   7  -4  -2    2.30    0.60
   7  -4  -2    4.20    1.60
   7  -4  -2    4.40    0.90
   7  -4  -2    2.80    0.90
  -7   4   2    4.20    0.40
  -7   4   2    3.90    0.40
   6  -4  -2   32.90    3.60
   6  -4  -2   32.50    2.70
   6  -4  -2   36.20    3.80
   6  -4  -2   36.20    3.00
  -6   4   2   35.90    2.60
  -6   4   2   37.80    2.40
   5  -4  -2   27.80    3.00
   5  -4  -2   23.40    1.90
   5  -4  -2   22.30    2.70
   5  -4  -2   25.20    2.10
  -5   4   2   21.00    1.90
  -5   4   2   25.90    1.70
   4  -4  -2  139.79    9.50
   4  -4  -2  138.09    9.30
   4  -4  -2  149.59   10.50
  -4   4   2  144.39   10.50
  -4   4   2  146.49    9.20
  -4   4   2  143.49    9.10
  -4   4   2  136.39    9.40
   3  -4  -2   51.59    3.60
   3  -4  -2   50.59    3.50
   3  -4  -2   50.69    4.40
  -3   4   2   48.80    3.70
  -3   4   2   53.59    3.50
  -3   4   2   55.09    3.50
  -3   4   2   54.69    4.50
   2  -4  -2    8.90    0.80
   2  -4  -2    9.70    0.80
   2  -4  -2    8.10    0.80
   2  -4  -2    8.20    1.50
   2  -4  -2    8.50    0.70
   2  -4  -2    9.40    0.70
  -2   4   2   10.30    1.70
  -2   4   2    7.30    0.80
  -2   4   2    9.20    0.80
  -2   4   2    9.50    0.70
   1  -4  -2   59.19    4.40
   1  -4  -2   51.99    3.60
   1  -4  -2   51.59    3.60
   1  -4  -2   55.59    3.50
   1  -4  -2   53.49    3.60
  -1   4   2   47.10    4.40
  -1   4   2   54.39    3.60
  -1   4   2   55.09    3.70
  -1   4   2   54.19    3.70
  -1   4   2   54.49    3.60
   0  -4  -2  241.68   15.40
   0  -4  -2  247.18   14.70
   0  -4  -2  219.08   14.70
   0  -4  -2  228.38   14.80
   0  -4  -2  224.98   14.60
   0   4   2  232.68   14.80
   0   4   2  203.98   15.50
   0   4   2  244.28   14.60
   0   4   2  225.18   14.80
   0   4   2  212.18   14.60
   0   4   2  228.98   14.70
  -1  -4  -2   34.20    2.40
  -1  -4  -2   32.40    2.50
  -1  -4  -2   33.90    2.40
  -1  -4  -2   33.80    2.50
   1   4   2   34.20    2.50
   1   4   2   32.20    3.10
   1   4   2   35.40    2.40
   1   4   2   35.40    2.30
   1   4   2   34.70    2.50
  -2  -4  -2   21.60    1.90
  -2  -4  -2   24.70    1.70
  -2  -4  -2   22.10    2.40
  -2  -4  -2   22.60    1.80
   2   4   2   20.70    1.60
   2   4   2   21.90    1.80
   2   4   2   22.50    1.90
   2   4   2   24.50    1.70
  -3  -4  -2   43.20    4.00
  -3  -4  -2   40.60    3.30
  -3  -4  -2   40.70    3.50
  -3  -4  -2   42.70    3.10
  -3  -4  -2   43.30    3.00
   3   4   2   41.20    3.10
   3   4   2   36.40    3.20
   3   4   2   45.20    3.90
   3   4   2   48.60    3.10
  -4  -4  -2   19.00    2.50
  -4  -4  -2   19.20    1.50
  -4  -4  -2   14.80    1.80
  -4  -4  -2   17.40    1.70
  -4  -4  -2   20.50    1.60
   4   4   2   17.80    1.80
   4   4   2   17.90    1.60
   4   4   2   21.10    1.60
   4   4   2   21.40    2.40
   4   4   2   17.30    1.60
  -5  -4  -2   27.50    3.50
  -5  -4  -2   29.00    2.20
  -5  -4  -2   26.10    2.40
   5   4   2   28.60    2.60
   5   4   2   29.50    2.40
   5   4   2   32.50    2.40
   5   4   2   32.30    3.30
   5   4   2   28.20    2.50
  -6  -4  -2    0.00    0.20
  -6  -4  -2    0.10    0.40
  -6  -4  -2   -0.70    1.10
   6   4   2    0.50    0.30
   6   4   2    0.40    0.50
   6   4   2    0.10    0.80
   6   4   2    0.60    0.60
   6   4   2    0.20    0.30
  -7  -4  -2   -1.70    1.10
  -7  -4  -2    0.10    0.40
  -7  -4  -2    0.10    0.30
   7   4   2    0.00    0.90
   7   4   2   -0.40    0.30
   7   4   2   -0.20    0.30
   7   4   2    0.00    0.30
  -8  -4  -2    4.80    0.70
  -8  -4  -2    3.80    2.30
   8   4   2    4.50    1.10
   8   4   2    4.80    0.90
   8   4   2    4.80    0.90
   8   4   2    3.50    1.80
   9  -5  -2    5.80    1.10
   9  -5  -2    4.30    1.90
   9  -5  -2    6.30    1.60
   8  -5  -2   50.49    4.90
   8  -5  -2   35.40    3.60
   8  -5  -2   42.20    4.30
   7  -5  -2    1.10    1.20
   7  -5  -2    6.20    1.10
   7  -5  -2    4.60    0.80
   7  -5  -2    4.20    1.00
   7  -5  -2    4.80    1.50
   6  -5  -2   38.10    3.10
   6  -5  -2   45.70    4.10
   6  -5  -2   38.60    3.30
  -6   5   2   42.60    2.80
  -6   5   2   42.10    2.70
   5  -5  -2  118.99    8.90
   5  -5  -2  111.19    7.80
   5  -5  -2  112.89    7.70
   5  -5  -2  100.99    8.50
  -5   5   2  118.09    7.60
  -5   5   2  120.09    7.40
   4  -5  -2    1.60    0.40
   4  -5  -2    0.80    0.70
   4  -5  -2    2.10    0.50
   4  -5  -2    1.40    0.40
  -4   5   2    2.60    1.00
  -4   5   2    2.20    0.50
  -4   5   2    2.00    0.30
  -4   5   2    1.80    0.30
   3  -5  -2   97.39    6.40
   3  -5  -2   96.19    6.50
   3  -5  -2   85.39    7.40
   3  -5  -2   98.99    6.40
  -3   5   2   88.39    6.60
  -3   5   2  103.39    6.50
  -3   5   2  105.89    6.40
  -3   5   2  102.49    7.70
   2  -5  -2  280.17   18.10
   2  -5  -2  254.57   18.30
   2  -5  -2  287.97   18.30
   2  -5  -2  263.57   19.20
   2  -5  -2  307.17   18.20
   2  -5  -2  296.77   18.30
  -2   5   2  274.87   18.40
  -2   5   2  296.87   18.30
  -2   5   2  294.37   19.50
  -2   5   2  282.17   18.30
   1  -5  -2   63.09    5.30
   1  -5  -2   71.99    4.80
   1  -5  -2   78.79    4.90
   1  -5  -2   79.59    5.70
   1  -5  -2   78.59    4.80
  -1   5   2   64.59    5.80
  -1   5   2   71.19    4.90
  -1   5   2   65.39    5.00
  -1   5   2   76.99    4.90
  -1   5   2   72.69    4.80
   0  -5  -2   98.99    6.20
   0  -5  -2  103.19    7.00
   0  -5  -2   98.39    6.20
   0  -5  -2   88.59    6.20
   0  -5  -2   91.49    6.30
   0   5   2   81.19    7.10
   0   5   2   91.79    6.30
   0   5   2  102.59    6.20
   0   5   2   93.59    6.30
   0   5   2   93.69    6.10
   0   5   2   91.29    6.30
  -1  -5  -2    7.10    0.70
  -1  -5  -2    6.20    0.70
  -1  -5  -2    5.80    0.70
  -1  -5  -2    7.20    0.70
  -1  -5  -2    7.30    1.30
   1   5   2    5.20    1.30
   1   5   2    5.70    0.70
   1   5   2    6.00    0.50
   1   5   2    7.00    0.60
   1   5   2    5.60    0.80
  -2  -5  -2   51.19    3.70
  -2  -5  -2   47.60    3.60
  -2  -5  -2   51.99    4.50
  -2  -5  -2   49.90    3.80
  -2  -5  -2   53.09    3.70
   2   5   2   55.09    4.50
   2   5   2   54.59    3.80
   2   5   2   52.89    3.50
   2   5   2   52.69    3.70
   2   5   2   47.80    3.50
  -3  -5  -2   31.20    3.40
  -3  -5  -2   35.90    2.60
  -3  -5  -2   28.80    2.70
  -3  -5  -2   36.20    2.50
   3   5   2   36.70    2.50
   3   5   2   29.60    2.70
   3   5   2   34.50    3.40
  -4  -5  -2    1.40    0.50
  -4  -5  -2    0.40    0.30
  -4  -5  -2    1.00    1.00
  -4  -5  -2    0.10    0.20
   4   5   2    0.60    0.30
   4   5   2    0.00    0.20
   4   5   2    1.50    0.90
   4   5   2    0.30    0.40
   4   5   2    0.60    0.30
  -5  -5  -2    1.20    1.10
  -5  -5  -2    0.60    0.50
  -5  -5  -2    0.90    0.40
  -5  -5  -2    0.80    0.40
  -5  -5  -2    0.60    0.40
   5   5   2    0.60    0.40
   5   5   2    0.80    0.40
   5   5   2    1.30    0.80
   5   5   2    1.20    0.40
   5   5   2   -0.30    0.40
  -6  -5  -2    7.10    1.20
  -6  -5  -2   10.10    1.10
   6   5   2    8.30    1.30
   6   5   2   10.80    1.10
   6   5   2    8.90    1.60
   6   5   2    8.60    2.00
   6   5   2   10.70    1.30
  -7  -5  -2   65.89    4.30
  -7  -5  -2   52.49    6.30
  -7  -5  -2   56.29    4.60
   7   5   2   52.69    4.40
   7   5   2   66.49    4.80
   7   5   2   55.59    5.70
   7   5   2   62.89    4.50
  -8  -5  -2    2.70    2.50
  -8  -5  -2    2.50    0.60
   8   5   2    1.40    1.90
   8   5   2    3.10    0.90
   8   5   2    3.20    1.10
   9  -6  -2   24.30    2.80
   9  -6  -2   24.90    2.40
   9  -6  -2   26.80    3.60
   8  -6  -2    1.30    0.50
   8  -6  -2    1.30    1.30
   8  -6  -2    0.90    0.50
   8  -6  -2   -1.80    1.20
   8  -6  -2    1.40    0.60
   7  -6  -2    4.20    0.90
   7  -6  -2    3.60    1.40
   7  -6  -2    4.40    1.50
   7  -6  -2    3.40    0.70
   7  -6  -2    5.50    1.10
   6  -6  -2   22.70    2.00
   6  -6  -2   22.10    1.80
   6  -6  -2   20.20    2.70
   6  -6  -2   19.50    1.90
   5  -6  -2   33.30    2.50
   5  -6  -2   36.30    2.70
   5  -6  -2   29.50    2.60
  -5   6   2   34.10    2.50
  -5   6   2   36.30    2.30
   4  -6  -2  309.27   19.10
   4  -6  -2  292.07   18.90
   4  -6  -2  274.37   20.70
   4  -6  -2  293.57   19.00
  -4   6   2  303.67   18.90
  -4   6   2  308.17   18.90
  -4   6   2  279.47   19.10
  -4   6   2  274.17   21.00
   3  -6  -2   -0.10    0.50
   3  -6  -2    0.00    0.10
   3  -6  -2    0.10    0.20
   3  -6  -2   -0.20    0.10
   3  -6  -2    0.00    0.10
  -3   6   2    0.20    0.20
  -3   6   2    0.10    0.20
  -3   6   2   -0.10    0.10
  -3   6   2    0.30    0.60
   2  -6  -2   34.20    3.20
   2  -6  -2   34.10    2.40
   2  -6  -2   35.50    2.30
   2  -6  -2   33.90    2.50
   2  -6  -2   34.80    2.50
  -2   6   2   30.90    2.50
  -2   6   2   32.80    3.50
  -2   6   2   34.70    2.50
  -2   6   2   34.00    2.50
   1  -6  -2   71.09    5.50
   1  -6  -2   68.29    4.80
   1  -6  -2   70.79    4.60
   1  -6  -2   69.99    4.70
   1  -6  -2   75.29    4.70
  -1   6   2   67.59    4.80
  -1   6   2   70.09    4.70
  -1   6   2   65.29    4.50
  -1   6   2   65.79    4.80
  -1   6   2   65.09    5.80
   0  -6  -2   54.49    3.80
   0  -6  -2   55.09    3.70
   0  -6  -2   57.29    3.70
   0  -6  -2   54.69    4.50
   0   6   2   49.90    3.80
   0   6   2   50.89    4.00
   0   6   2   57.19    3.60
   0   6   2   56.29    3.60
   0   6   2   48.40    3.70
   0   6   2   50.49    4.80
  -1  -6  -2    0.80    0.30
  -1  -6  -2    0.60    0.20
  -1  -6  -2    0.20    0.20
  -1  -6  -2    0.60    0.60
  -1  -6  -2    1.20    0.30
   1   6   2    0.60    0.30
   1   6   2    0.90    0.20
   1   6   2    0.60    0.60
   1   6   2    0.80    0.30
   1   6   2    0.70    0.20
  -2  -6  -2  110.69    8.60
  -2  -6  -2  125.39    7.60
  -2  -6  -2  106.29    7.70
  -2  -6  -2  107.09    7.70
  -2  -6  -2  116.29    7.70
   2   6   2  105.49    7.80
   2   6   2  116.29    7.40
   2   6   2  121.79    8.80
   2   6   2  103.59    7.70
   2   6   2  119.69    7.50
  -3  -6  -2    1.10    0.40
  -3  -6  -2    0.50    0.30
  -3  -6  -2    0.40    0.30
  -3  -6  -2    0.90    0.40
  -3  -6  -2    0.10    0.60
   3   6   2    0.60    0.30
   3   6   2    0.20    0.30
   3   6   2    0.60    0.20
   3   6   2    0.40    0.20
   3   6   2    0.70    0.70
  -4  -6  -2   81.59    6.50
  -4  -6  -2   79.89    7.60
  -4  -6  -2   96.09    6.40
  -4  -6  -2   84.39    6.40
   4   6   2   83.59    6.00
   4   6   2  101.09    6.20
   4   6   2   95.99    7.60
   4   6   2   92.49    6.40
  -5  -6  -2   56.89    4.60
  -5  -6  -2   59.69    6.00
   5   6   2   57.79    5.50
  -6  -6  -2    2.00    1.60
  -6  -6  -2    1.00    0.60
  -6  -6  -2    2.40    0.50
   6   6   2    2.20    0.60
   6   6   2    3.10    1.50
   6   6   2    1.30    0.50
   6   6   2    2.60    0.70
  -7  -6  -2   39.40    3.00
  -7  -6  -2   43.30    5.40
   7   6   2   41.10    3.20
   7   6   2   37.60    4.50
   7   6   2   36.30    3.20
   8  -7  -2   16.80    3.00
   8  -7  -2   15.80    1.90
   8  -7  -2   16.00    1.70
   8  -7  -2   19.80    1.90
   7  -7  -2   12.20    2.30
   7  -7  -2   12.70    1.40
   7  -7  -2   11.30    2.30
   7  -7  -2   10.30    1.30
   6  -7  -2    1.60    1.00
   6  -7  -2    1.70    0.50
   6  -7  -2    2.10    0.50
   6  -7  -2    2.90    1.20
   6  -7  -2    1.70    0.50
   5  -7  -2    7.70    0.70
   5  -7  -2    7.00    0.80
   5  -7  -2    6.90    0.80
  -5   7   2    6.30    1.70
  -5   7   2    7.70    0.60
  -5   7   2    6.60    0.60
  -5   7   2    7.80    0.70
   4  -7  -2  172.08   12.50
   4  -7  -2  170.18   11.20
   4  -7  -2  184.08   11.30
   4  -7  -2  154.48   11.40
  -4   7   2  174.78   12.90
  -4   7   2  178.68   11.20
  -4   7   2  166.28   11.30
  -4   7   2  171.98   11.20
   3  -7  -2  132.99    8.30
   3  -7  -2  119.59    8.30
   3  -7  -2  127.69    8.30
   3  -7  -2  125.09    8.50
  -3   7   2  117.59    8.50
  -3   7   2  139.99   10.10
  -3   7   2  128.99    8.40
  -3   7   2  122.59    8.30
   2  -7  -2   42.70    3.00
   2  -7  -2   44.30    2.80
   2  -7  -2   42.70    3.80
   2  -7  -2   44.30    3.10
   2  -7  -2   44.10    3.00
  -2   7   2   33.20    4.10
  -2   7   2   40.10    3.00
  -2   7   2   35.50    3.00
  -2   7   2   42.80    3.10
   1  -7  -2   17.30    2.10
   1  -7  -2   19.80    1.40
   1  -7  -2   18.00    1.50
   1  -7  -2   17.60    1.40
  -1   7   2   17.50    2.90
  -1   7   2   17.10    1.40
  -1   7   2   15.10    1.20
  -1   7   2   17.10    1.50
  -1   7   2   16.90    1.50
   0  -7  -2   18.30    2.20
   0  -7  -2   15.60    1.50
   0  -7  -2   18.60    1.40
   0  -7  -2   16.50    1.40
   0  -7  -2   17.90    1.40
   0   7   2   16.70    1.20
   0   7   2   13.40    1.30
   0   7   2   16.00    1.30
   0   7   2   15.80    2.70
   0   7   2   12.90    1.60
   0   7   2   14.70    1.50
  -1  -7  -2    7.70    1.70
  -1  -7  -2    8.00    0.80
  -1  -7  -2    6.70    0.80
  -1  -7  -2    5.90    0.80
   1   7   2    6.70    1.00
   1   7   2    6.20    1.70
   1   7   2    6.80    1.00
   1   7   2    6.10    0.70
   1   7   2    5.40    0.60
  -2  -7  -2   45.10    3.10
  -2  -7  -2   39.80    4.10
  -2  -7  -2   39.70    3.20
  -2  -7  -2   41.30    3.20
  -2  -7  -2   41.90    3.20
   2   7   2   38.80    4.10
   2   7   2   40.50    2.90
   2   7   2   45.90    3.00
   2   7   2   40.00    3.20
   2   7   2   36.20    3.30
  -3  -7  -2  245.38   15.30
  -3  -7  -2  217.08   15.60
  -3  -7  -2  216.58   15.40
  -3  -7  -2  233.48   16.90
  -3  -7  -2  249.08   15.50
   3   7   2  239.08   15.10
   3   7   2  231.98   16.80
   3   7   2  212.68   15.60
   3   7   2  246.88   15.20
  -4  -7  -2   28.30    3.50
  -4  -7  -2   24.60    2.20
  -4  -7  -2   28.10    2.10
  -4  -7  -2   21.50    2.30
   4   7   2   20.90    2.10
   4   7   2   24.80    2.00
   4   7   2   23.20    1.80
   4   7   2   20.80    3.40
  -5  -7  -2    3.60    0.70
  -5  -7  -2    1.90    1.70
  -5  -7  -2    3.20    1.00
  -5  -7  -2    3.30    0.80
  -5  -7  -2    2.10    0.70
   5   7   2    2.90    0.80
   5   7   2    4.00    1.60
   5   7   2    2.60    0.50
   5   7   2    3.10    0.60
  -6  -7  -2   27.00    4.70
  -6  -7  -2   36.70    2.70
   6   7   2   34.00    2.70
   6   7   2   29.00    2.50
   6   7   2   32.80    4.20
  -7  -7  -2    8.00    3.20
  -7  -7  -2    6.90    1.00
   7   7   2    6.90    2.50
   7   7   2    6.10    1.00
   8  -8  -2    5.30    1.00
   8  -8  -2    8.40    2.10
   8  -8  -2    5.80    1.00
   7  -8  -2    1.10    0.50
   7  -8  -2    0.50    0.40
   7  -8  -2    1.30    0.40
   7  -8  -2    1.70    1.20
   7  -8  -2    1.40    1.20
   6  -8  -2   19.80    1.70
   6  -8  -2   20.10    1.40
   6  -8  -2   16.20    1.70
   6  -8  -2   17.00    2.90
   5  -8  -2   37.10    3.10
   5  -8  -2   34.40    3.80
   5  -8  -2   42.80    2.90
   5  -8  -2   37.10    2.90
  -5   8   2   42.40    2.80
  -5   8   2   36.80    4.30
   4  -8  -2   25.80    2.10
   4  -8  -2   25.80    2.30
   4  -8  -2   31.60    2.10
  -4   8   2   32.60    3.60
  -4   8   2   26.90    2.20
  -4   8   2   30.30    2.20
  -4   8   2   26.60    2.10
   3  -8  -2    1.10    0.30
   3  -8  -2    1.80    0.30
   3  -8  -2    3.70    1.30
   3  -8  -2    1.30    0.40
   3  -8  -2    1.00    0.30
  -3   8   2    1.20    0.50
  -3   8   2    1.70    0.40
  -3   8   2    1.40    1.00
  -3   8   2    1.40    0.40
   2  -8  -2    5.90    0.60
   2  -8  -2    4.90    0.60
   2  -8  -2    4.10    0.70
   2  -8  -2    5.50    1.40
   2  -8  -2    5.20    0.60
  -2   8   2    5.00    0.80
  -2   8   2    5.10    1.60
  -2   8   2    5.80    0.90
  -2   8   2    5.70    0.80
   1  -8  -2   93.09    5.90
   1  -8  -2   83.19    5.80
   1  -8  -2   86.09    6.00
   1  -8  -2   93.69    5.90
  -1   8   2   76.99    7.40
  -1   8   2   89.69    6.00
  -1   8   2   82.59    6.00
  -1   8   2   84.89    6.10
   0  -8  -2   35.90    2.50
   0  -8  -2   34.40    2.50
   0  -8  -2   31.10    3.40
   0  -8  -2   34.20    2.50
   0  -8  -2   31.30    2.60
   0   8   2   27.20    2.50
   0   8   2   26.90    3.60
   0   8   2   30.70    2.40
   0   8   2   35.30    2.20
   0   8   2   29.40    2.60
  -1  -8  -2    1.00    0.70
  -1  -8  -2    0.80    0.40
  -1  -8  -2    0.60    0.30
  -1  -8  -2    0.30    0.30
   1   8   2    0.20    0.20
   1   8   2    0.80    0.40
   1   8   2    0.70    0.20
   1   8   2    0.60    0.30
   1   8   2    0.30    0.20
   1   8   2    1.90    1.20
  -2  -8  -2    1.20    1.00
  -2  -8  -2    0.40    0.30
  -2  -8  -2    0.30    0.30
  -2  -8  -2    0.80    0.40
   2   8   2    0.30    0.20
   2   8   2    0.20    0.20
   2   8   2    0.70    0.80
   2   8   2    1.20    0.50
  -3  -8  -2   44.90    4.90
  -3  -8  -2   47.80    3.30
  -3  -8  -2   48.20    3.50
  -3  -8  -2   38.50    3.50
   3   8   2   41.50    3.90
   3   8   2   42.50    3.20
   3   8   2   43.20    3.10
   3   8   2   41.50    4.70
  -4  -8  -2  158.58   10.70
  -4  -8  -2  147.19   12.40
  -4  -8  -2  171.68   10.60
   4   8   2  149.19   10.20
   4   8   2  153.88   10.40
   4   8   2  151.28   12.30
  -5  -8  -2   19.20    1.70
  -5  -8  -2   18.50    1.90
  -5  -8  -2   19.90    3.70
   5   8   2   17.50    1.50
   5   8   2   15.50    3.20
   5   8   2   19.70    1.70
  -6  -8  -2   -1.90    2.20
  -6  -8  -2    1.60    0.60
   6   8   2    1.50    0.40
   6   8   2    2.20    0.50
   6   8   2    1.90    1.40
   7  -9  -2    5.00    2.00
   7  -9  -2    7.20    1.10
   6  -9  -2    1.60    1.10
   6  -9  -2    0.10    0.20
   6  -9  -2    0.40    0.30
   5  -9  -2   27.30    2.30
   5  -9  -2   24.40    2.40
  -5   9   2   27.00    2.00
  -5   9   2   26.20    4.50
   4  -9  -2    0.60    0.40
   4  -9  -2    1.40    0.80
   4  -9  -2    0.20    0.20
   4  -9  -2    0.60    0.20
  -4   9   2    0.40    0.30
  -4   9   2    0.50    0.30
  -4   9   2    0.60    0.30
   3  -9  -2   49.80    3.30
   3  -9  -2   54.09    3.60
   3  -9  -2   47.80    4.40
   3  -9  -2   48.60    3.50
   3  -9  -2   44.30    3.40
  -3   9   2   46.30    3.60
  -3   9   2   47.50    3.50
  -3   9   2   52.59    5.30
  -3   9   2   42.00    3.50
   2  -9  -2    9.10    0.90
   2  -9  -2    7.60    0.70
   2  -9  -2    7.60    0.80
   2  -9  -2    6.80    0.90
  -2   9   2    6.60    2.10
  -2   9   2    7.10    0.90
  -2   9   2    6.40    1.00
  -2   9   2    8.40    1.00
   1  -9  -2   17.20    2.40
   1  -9  -2   16.30    1.60
   1  -9  -2   18.10    1.50
   1  -9  -2   19.10    1.50
  -1   9   2   15.90    3.20
  -1   9   2   16.90    1.60
  -1   9   2   17.80    1.70
  -1   9   2   16.30    1.70
   0  -9  -2   10.10    2.10
   0  -9  -2    7.60    1.20
   0  -9  -2    7.70    0.90
   0   9   2    9.10    0.90
   0   9   2    7.10    1.20
   0   9   2    9.90    0.80
   0   9   2    7.90    2.20
  -1  -9  -2    3.10    0.80
  -1  -9  -2    2.70    0.60
  -1  -9  -2    2.90    0.60
  -1  -9  -2    0.80    1.10
  -1  -9  -2    3.60    0.80
   1   9   2    2.80    0.60
   1   9   2    4.20    0.80
   1   9   2    3.00    0.50
   1   9   2    0.80    1.30
   1   9   2    2.40    0.90
   1   9   2    3.10    0.40
  -2  -9  -2    1.00    1.20
  -2  -9  -2    0.90    0.50
  -2  -9  -2    2.20    0.70
  -2  -9  -2    1.70    0.50
  -2  -9  -2    1.50    0.50
   2   9   2   -0.30    1.00
   2   9   2    1.30    0.40
   2   9   2    0.50    0.60
   2   9   2    1.10    0.50
   2   9   2    2.30    0.40
  -3  -9  -2    5.40    0.90
  -3  -9  -2    2.40    1.60
  -3  -9  -2    5.00    1.00
  -3  -9  -2    5.20    1.30
   3   9   2    6.30    2.00
   3   9   2    5.60    0.80
   3   9   2    5.30    0.60
  -4  -9  -2   19.10    2.40
  -4  -9  -2   24.30    2.30
  -4  -9  -2   23.90    4.20
  -4  -9  -2   25.70    2.20
   4   9   2   26.20    2.10
   4   9   2   21.40    3.90
   4   9   2   25.70    1.90
  -5  -9  -2    0.60    0.40
  -5  -9  -2    1.00    1.90
  -5  -9  -2   -0.10    0.40
   5   9   2    0.10    0.30
   5   9   2    2.10    1.80
   6 -10  -2   15.10    1.60
   5 -10  -2    7.30    1.00
   5 -10  -2    5.50    1.70
   5 -10  -2    7.00    0.90
  -5  10   2    8.60    0.90
   4 -10  -2    8.20    1.80
   4 -10  -2    8.70    0.80
   4 -10  -2    8.60    1.00
   4 -10  -2    8.00    0.90
  -4  10   2    8.40    1.00
  -4  10   2    8.00    0.80
  -4  10   2    8.60    0.90
  -4  10   2    6.60    2.20
   3 -10  -2    0.00    0.20
   3 -10  -2   -0.20    0.90
   3 -10  -2    0.10    0.20
   3 -10  -2   -0.40    0.20
  -3  10   2    1.00    1.30
  -3  10   2    0.60    0.30
  -3  10   2    0.30    0.40
  -3  10   2   -0.10    0.30
   2 -10  -2    9.50    1.10
   2 -10  -2   11.40    1.10
   2 -10  -2   12.10    2.20
   2 -10  -2   10.50    1.00
   2 -10  -2    9.70    1.00
  -2  10   2    9.30    1.10
  -2  10   2    8.20    1.10
  -2  10   2   10.70    2.70
  -2  10   2   12.70    1.90
   1 -10  -2    1.10    0.50
   1 -10  -2    2.20    0.50
   1 -10  -2    1.40    0.40
   1 -10  -2    1.10    0.40
   1 -10  -2    3.40    1.30
  -1  10   2    2.00    0.70
  -1  10   2    1.70    0.50
  -1  10   2    0.90    1.40
   0 -10  -2   10.70    2.30
   0 -10  -2    9.80    1.10
   0 -10  -2   10.50    1.10
   0 -10  -2    9.50    1.20
   0  10   2   10.70    1.10
   0  10   2    7.20    1.10
   0  10   2    7.50    0.80
   0  10   2    7.70    2.50
   0  10   2    9.10    1.40
   0  10   2    9.60    0.80
  -1 -10  -2    5.10    1.00
  -1 -10  -2    7.30    1.10
  -1 -10  -2    5.60    0.90
   1  10   2    6.80    0.60
   1  10   2    6.00    0.70
   1  10   2    4.40    1.10
   1  10   2    4.40    0.80
   1  10   2    4.40    1.90
  -2 -10  -2   -0.80    0.40
  -2 -10  -2    0.20    0.30
  -2 -10  -2    0.20    0.30
   2  10   2   -2.60    1.30
   2  10   2    0.20    0.20
   2  10   2    0.40    0.20
   2  10   2    0.60    0.30
   2  10   2   -0.40    0.30
  -3 -10  -2    5.20    0.90
  -3 -10  -2    5.80    1.00
  -3 -10  -2    4.10    1.10
   3  10   2    5.60    0.60
   3  10   2    3.20    0.90
   3  10   2    5.00    0.80
   3  10   2    5.30    2.20
  -4 -10  -2   35.00    3.30
  -4 -10  -2   29.60    2.60
   4  10   2   30.70    2.30
   4  10   2   30.90    2.50
   4  10   2   33.50    5.30
   5 -11  -2    2.00    0.60
  -5  11   2    2.70    0.60
   4 -11  -2    0.00    0.30
  -4  11   2    0.10    0.40
   3 -11  -2   32.50    2.60
   3 -11  -2   38.60    4.10
  -3  11   2   32.20    2.70
  -3  11   2   28.90    4.60
  -3  11   2   34.10    2.70
   2 -11  -2   27.20    2.10
   2 -11  -2   21.60    2.00
   2 -11  -2   30.30    3.40
   2 -11  -2   24.70    2.20
  -2  11   2   22.90    4.20
  -2  11   2   22.10    2.20
  -2  11   2   24.30    2.10
  -2  11   2   24.10    2.30
   1 -11  -2    2.20    0.60
   1 -11  -2    3.00    0.60
   1 -11  -2    3.10    0.70
  -1  11   2    1.50    0.60
  -1  11   2    2.20    0.70
  -1  11   2    2.50    1.70
   0 -11  -2    5.00    1.00
   0 -11  -2    7.40    1.90
   0 -11  -2    6.10    1.00
   0 -11  -2    4.20    0.80
   0  11   2    5.80    0.90
   0  11   2    3.50    2.20
   0  11   2    7.70    1.30
  -1 -11  -2   20.50    1.80
  -1 -11  -2   18.40    3.50
  -1 -11  -2   20.00    2.00
  -1 -11  -2   18.00    1.90
   1  11   2   17.10    1.60
  -2 -11  -2    4.00    1.70
  -2 -11  -2    0.10    0.40
  -2 -11  -2   -0.30    0.30
   2  11   2   -0.90    1.80
   2  11   2   -0.30    0.30
   2  11   2   -0.50    0.20
   2  11   2    0.10    0.20
  -3 -11  -2   41.20    3.40
  -3 -11  -2   40.40    5.80
  -3 -11  -2   43.40    3.20
   3  11   2   40.90    2.90
   3  11   2   33.40    2.80
   3  11   2   36.80    3.00
   3 -12  -2    0.60    0.30
  -3  12   2   -0.30    0.40
   2 -12  -2   -0.40    0.30
  -2  12   2   -0.30    0.40
  -2  12   2   -0.10    0.70
   1 -12  -2    1.80    0.70
   1 -12  -2    0.90    0.40
  -1  12   2    1.40    0.50
   0 -12  -2   17.70    1.90
   0  12   2   18.70    1.80
  -1 -12  -2    2.60    0.80
  -1 -12  -2   -0.10    2.10
  -1 -12  -2    1.50    0.60
   1  12   2    2.10    0.40
   1  12   2    1.10    0.40
   1  12   2    1.90    0.50
   1  12  -3    6.60    1.30
   1  12  -3    6.00    0.80
  -1 -12   3    5.10    0.90
  -1 -12   3    4.30    0.90
   0  12  -3    1.90    0.60
   0  12  -3    1.70    0.40
   0 -12   3    0.90    0.60
   0 -12   3    1.50    0.50
   0 -12   3    0.90    0.50
   1 -12   3   12.10    1.20
   1 -12   3   12.70    1.30
   1 -12   3   12.00    1.70
   2 -12   3   27.30    2.10
   2 -12   3   22.90    2.10
   2 -12   3   27.90    2.40
   3  11  -3    1.10    0.30
   3  11  -3    1.20    1.70
   3  11  -3    0.30    0.50
  -3 -11   3    2.40    1.20
  -3 -11   3    3.40    2.10
  -3 -11   3    0.40    0.50
  -3 -11   3    0.00    0.50
   2  11  -3    4.20    0.70
   2  11  -3    3.40    1.90
   2  11  -3    3.80    0.60
  -2 -11   3    4.10    1.00
  -2 -11   3    4.30    0.90
  -2 -11   3    5.80    2.20
  -2 -11   3    5.80    1.00
   1  11  -3   -0.70    1.20
   1  11  -3    0.30    0.30
   1  11  -3    0.20    0.60
  -1 -11   3    3.30    1.60
  -1 -11   3    0.20    0.40
  -1 -11   3    0.10    0.30
   0  11  -3   18.40    1.80
   0  11  -3   18.40    3.40
   0  11  -3   20.40    1.60
   0 -11   3   19.30    2.00
   0 -11   3   19.80    1.80
   0 -11   3   20.70    3.40
  -1  11  -3   10.60    2.50
   1 -11   3   11.90    1.20
   1 -11   3   10.20    1.00
   1 -11   3   11.40    2.30
   1 -11   3   10.60    1.20
   1 -11   3    9.10    1.40
  -2  11  -3    0.60    0.40
   2 -11   3    0.20    0.20
   2 -11   3    0.00    0.20
   2 -11   3   -0.40    0.30
   2 -11   3    0.00    0.30
   2 -11   3   -1.00    1.20
  -3  11  -3    5.20    1.00
   3 -11   3    5.30    0.80
   3 -11   3    4.60    0.60
   3 -11   3    3.40    0.80
   3 -11   3    4.80    0.70
   4 -11   3   -0.40    0.30
   4 -11   3   -0.60    0.30
   4 -11   3    0.20    0.20
   4 -11   3   -0.10    0.20
   5  10  -3    3.00    0.50
   5  10  -3    2.50    0.60
  -5 -10   3    2.50    0.80
  -5 -10   3    5.00    2.90
  -5 -10   3    1.60    0.70
   4  10  -3   -0.30    0.60
   4  10  -3    0.90    0.30
   4  10  -3    0.60    0.30
   4  10  -3    0.50    1.40
  -4 -10   3    0.20    0.50
  -4 -10   3   -0.50    0.50
  -4 -10   3    3.00    2.00
  -4 -10   3    0.60    0.50
   3  10  -3   32.90    2.50
   3  10  -3   37.50    4.20
   3  10  -3   39.20    2.40
   3  10  -3   31.20    3.10
   3  10  -3   27.70    2.80
  -3 -10   3   30.90    4.40
  -3 -10   3   28.20    2.70
  -3 -10   3   38.70    3.10
   2  10  -3   18.10    3.20
   2  10  -3   15.00    1.10
   2  10  -3   12.90    2.10
   2  10  -3   11.70    1.30
  -2 -10   3   14.40    1.60
  -2 -10   3   14.90    1.60
  -2 -10   3   15.30    3.00
  -2 -10   3   11.70    1.40
   1  10  -3    2.30    1.10
   1  10  -3    0.80    0.50
   1  10  -3    0.00    0.20
   1  10  -3    0.10    0.10
  -1 -10   3    0.80    0.50
  -1 -10   3   -0.60    1.00
  -1 -10   3    0.20    0.30
  -1 -10   3    0.20    0.30
   0  10  -3   27.60    2.40
   0  10  -3   26.90    2.00
   0  10  -3   24.30    3.40
   0  10  -3   24.80    2.20
   0 -10   3   26.50    2.20
   0 -10   3   26.90    2.40
   0 -10   3   27.30    3.30
   0 -10   3   24.50    2.30
  -1  10  -3    4.90    1.90
   1 -10   3    6.00    0.80
   1 -10   3    3.60    1.50
   1 -10   3    4.20    0.90
   1 -10   3    7.10    0.70
   1 -10   3    6.90    0.80
  -2  10  -3   30.90    3.00
   2 -10   3   39.90    2.80
   2 -10   3   36.90    4.20
   2 -10   3   36.80    3.00
   2 -10   3   35.70    2.70
   2 -10   3   39.50    2.80
  -3  10  -3    0.70    1.00
  -3  10  -3    1.00    0.30
   3 -10   3    0.80    0.40
   3 -10   3    0.40    0.80
  -4  10  -3    3.30    1.20
   4 -10   3    2.30    1.00
   4 -10   3    2.40    0.40
   4 -10   3    2.80    0.50
   4 -10   3    3.10    0.60
   4 -10   3    2.70    0.60
   5 -10   3   11.30    0.90
   5 -10   3   11.60    1.10
   5 -10   3   10.80    1.20
   5 -10   3   12.30    1.70
   5 -10   3    9.40    1.00
   6   9  -3   44.20    3.40
   6   9  -3   47.00    3.40
   6   9  -3   43.70    5.40
  -6  -9   3   49.70    4.00
  -6  -9   3   49.99    6.20
  -6  -9   3   50.79    4.30
   5   9  -3    3.60    1.30
   5   9  -3    5.70    0.70
   5   9  -3    5.70    1.90
   5   9  -3    4.60    0.70
  -5  -9   3    3.40    0.90
  -5  -9   3    5.70    2.50
  -5  -9   3    5.40    1.00
   4   9  -3    8.90    1.60
   4   9  -3    7.90    2.00
   4   9  -3    6.40    1.30
   4   9  -3    8.50    0.80
   4   9  -3    7.70    0.80
  -4  -9   3    7.30    1.20
  -4  -9   3    7.60    1.30
  -4  -9   3    9.50    1.40
   3   9  -3    3.60    1.40
   3   9  -3    3.70    0.50
   3   9  -3    2.60    1.00
   3   9  -3    5.60    0.60
  -3  -9   3    4.90    1.40
  -3  -9   3    4.70    0.90
  -3  -9   3    4.50    1.00
  -3  -9   3    3.80    0.80
   2   9  -3    1.50    0.40
   2   9  -3    1.60    0.50
   2   9  -3    0.60    0.60
   2   9  -3    1.70    1.00
   2   9  -3    1.60    0.30
   2   9  -3    0.90    0.40
  -2  -9   3    1.80    0.50
  -2  -9   3    1.70    0.50
  -2  -9   3    1.40    0.60
   1   9  -3   41.40    3.10
   1   9  -3   40.70    3.50
   1   9  -3   44.40    4.40
   1   9  -3   49.00    3.10
  -1  -9   3   42.50    3.40
  -1  -9   3   46.70    3.60
  -1  -9   3   43.10    3.20
  -1  -9   3   50.19    3.50
   0   9  -3   79.49    6.00
   0   9  -3   89.89    5.70
   0   9  -3   75.99    6.00
   0   9  -3   87.39    7.20
   0  -9   3   86.59    5.90
   0  -9   3   90.79    6.00
   0  -9   3   79.79    6.10
   0  -9   3   90.69    5.80
  -1   9  -3    1.50    0.50
  -1   9  -3    1.30    0.20
  -1   9  -3    1.90    1.10
   1  -9   3    1.00    0.30
   1  -9   3    1.30    0.50
   1  -9   3    1.60    0.40
   1  -9   3    1.00    0.30
  -2   9  -3   39.20    3.10
  -2   9  -3   38.50    4.00
   2  -9   3   40.30    2.80
   2  -9   3   41.30    2.90
   2  -9   3   35.20    3.00
  -3   9  -3   38.10    2.80
  -3   9  -3   37.00    3.60
   3  -9   3   36.80    3.30
   3  -9   3   31.90    2.50
   3  -9   3   31.50    2.70
   3  -9   3   34.20    2.40
   3  -9   3   36.60    2.60
  -4   9  -3   12.30    2.00
   4  -9   3   14.70    1.80
   4  -9   3   13.10    1.10
   4  -9   3   15.00    1.40
   4  -9   3   12.20    1.30
   4  -9   3   15.50    1.10
   5  -9   3    6.30    1.10
   5  -9   3    5.00    1.10
   5  -9   3    4.80    0.70
   5  -9   3    5.70    0.70
   5  -9   3    5.60    0.50
   6  -9   3    8.50    0.90
   6  -9   3    8.20    0.80
   7   8  -3   11.20    1.20
   7   8  -3   11.30    1.40
   7   8  -3   10.50    2.90
  -7  -8   3   10.50    1.60
  -7  -8   3   10.00    1.50
   6   8  -3    5.00    0.90
   6   8  -3    2.00    1.70
  -6  -8   3    3.60    1.90
  -6  -8   3    3.20    0.90
  -6  -8   3    4.60    1.00
   5   8  -3   39.80    2.90
  -5  -8   3   32.80    4.80
  -5  -8   3   43.30    3.40
  -5  -8   3   40.80    3.40
   4   8  -3    3.10    0.70
   4   8  -3    1.60    0.70
   4   8  -3    3.00    0.50
   4   8  -3    1.60    1.00
   4   8  -3    1.70    0.40
  -4  -8   3    2.90    0.70
  -4  -8   3    1.40    0.70
  -4  -8   3    3.80    1.70
  -4  -8   3    2.00    0.70
  -4  -8   3    1.90    0.70
   3   8  -3   11.00    1.50
   3   8  -3   14.00    1.10
   3   8  -3   13.50    1.10
   3   8  -3   13.40    2.40
   3   8  -3   12.10    1.60
  -3  -8   3   15.00    2.40
  -3  -8   3   17.20    1.60
  -3  -8   3   11.90    2.60
  -3  -8   3   10.70    1.30
   2   8  -3   10.20    0.90
   2   8  -3    7.50    1.30
   2   8  -3   10.90    0.80
   2   8  -3    8.30    1.10
   2   8  -3    9.90    1.90
  -2  -8   3   10.30    1.20
  -2  -8   3    7.80    1.00
  -2  -8   3   10.10    1.20
  -2  -8   3   11.80    2.40
  -2  -8   3   10.40    1.20
   1   8  -3    7.10    1.30
   1   8  -3    7.00    1.60
   1   8  -3    6.50    0.80
   1   8  -3    8.20    0.70
   1   8  -3    9.20    1.00
  -1  -8   3    7.30    1.70
  -1  -8   3    7.40    0.90
  -1  -8   3    9.70    1.10
  -1  -8   3    7.90    1.00
  -1  -8   3    7.00    0.80
   0   8  -3    0.40    0.30
   0   8  -3    0.40    0.60
   0   8  -3    0.60    0.40
   0  -8   3   -0.10    0.20
   0  -8   3    1.00    0.70
   0  -8   3    0.70    0.40
   0  -8   3    0.40    0.20
   0  -8   3    0.70    0.30
  -1   8  -3   12.50    1.00
  -1   8  -3   14.00    1.40
  -1   8  -3   10.80    2.10
   1  -8   3   14.70    1.10
   1  -8   3   12.50    1.20
   1  -8   3   14.50    1.40
   1  -8   3   15.50    1.20
  -2   8  -3    4.70    1.40
  -2   8  -3    7.10    1.10
   2  -8   3    7.50    0.70
   2  -8   3    8.10    0.90
   2  -8   3    6.90    0.70
   2  -8   3    6.50    0.70
  -3   8  -3    1.00    0.70
  -3   8  -3    0.90    0.40
   3  -8   3    0.60    0.30
   3  -8   3    0.80    0.20
   3  -8   3    0.30    0.60
   3  -8   3    0.70    0.20
   3  -8   3    0.70    0.30
  -4   8  -3    0.80    0.60
   4  -8   3    0.30    0.20
   4  -8   3   -0.20    0.10
   4  -8   3   -0.30    0.40
   4  -8   3    0.10    0.10
   5  -8   3   19.90    1.60
   5  -8   3   24.20    1.80
   5  -8   3   21.60    1.70
   5  -8   3   22.70    1.90
   6  -8   3   17.70    1.40
   6  -8   3   16.30    1.20
   6  -8   3   13.70    1.30
   7  -8   3    6.80    1.10
   7  -8   3   10.10    0.80
   7  -8   3    7.90    1.80
   7  -8   3    9.20    1.00
   7  -8   3    8.90    1.00
   7   7  -3   11.30    1.30
   7   7  -3   11.40    2.70
   7   7  -3   10.80    1.30
  -7  -7   3   13.90    1.60
  -7  -7   3   12.50    3.60
  -7  -7   3   11.70    1.70
   6   7  -3   48.90    3.60
   6   7  -3   46.30    3.70
  -6  -7   3   42.50    5.70
  -6  -7   3   48.20    3.90
  -6  -7   3   54.99    4.10
   5   7  -3   29.60    3.80
   5   7  -3   36.70    2.80
   5   7  -3   38.20    2.60
   5   7  -3   31.50    3.30
   5   7  -3   31.30    2.90
  -5  -7   3   33.60    4.50
  -5  -7   3   36.00    3.00
  -5  -7   3   37.00    3.10
   4   7  -3    2.60    1.10
   4   7  -3    5.20    1.00
   4   7  -3    4.90    0.60
   4   7  -3    5.20    0.80
   4   7  -3    6.70    1.30
  -4  -7   3    3.70    0.80
  -4  -7   3    6.20    1.10
  -4  -7   3    3.40    1.60
   3   7  -3   32.30    2.90
   3   7  -3   35.10    2.30
   3   7  -3   34.50    3.50
   3   7  -3   31.30    2.30
  -3  -7   3   31.60    2.70
  -3  -7   3   38.10    2.90
  -3  -7   3   29.90    3.80
  -3  -7   3   35.90    2.80
  -3  -7   3   27.20    2.50
   2   7  -3   19.30    1.50
   2   7  -3   20.50    1.40
   2   7  -3   21.80    2.00
   2   7  -3   21.00    1.80
   2   7  -3   17.10    2.30
  -2  -7   3   18.70    2.60
  -2  -7   3   16.80    1.60
  -2  -7   3   19.70    1.80
  -2  -7   3   19.10    1.80
  -2  -7   3   19.70    1.80
   1   7  -3   58.59    4.50
   1   7  -3   64.99    5.20
   1   7  -3   59.49    4.50
   1   7  -3   62.69    4.10
  -1  -7   3   63.49    4.60
  -1  -7   3   65.19    4.50
  -1  -7   3   65.99    5.50
  -1  -7   3   62.09    4.30
  -1  -7   3   59.79    4.50
   0   7  -3   89.29    5.90
   0   7  -3   81.19    6.20
   0   7  -3   98.39    7.00
   0   7  -3   85.99    5.90
   0  -7   3   95.29    6.20
   0  -7   3   94.69    6.30
   0  -7   3   92.49    5.90
   0  -7   3   89.69    7.00
  -1   7  -3    9.40    1.00
  -1   7  -3    9.00    0.80
  -1   7  -3    9.90    0.70
   1  -7   3    9.80    1.00
   1  -7   3   10.60    0.80
   1  -7   3    9.30    1.60
   1  -7   3   10.30    1.10
  -2   7  -3  125.59    9.80
   2  -7   3  140.29    9.20
   2  -7   3  143.69    9.70
   2  -7   3  132.69    8.90
   2  -7   3  127.29    9.00
   2  -7   3  153.38    9.00
  -3   7  -3    0.50    0.30
  -3   7  -3   -0.30    0.50
   3  -7   3    0.40    0.30
   3  -7   3    1.10    0.60
   3  -7   3    0.70    0.20
   3  -7   3    0.60    0.20
   4  -7   3   15.00    1.00
   4  -7   3   12.30    1.10
   4  -7   3   14.90    1.10
   4  -7   3   12.90    1.20
   5  -7   3   19.20    1.40
   5  -7   3   20.70    1.60
   5  -7   3   18.90    1.50
   5  -7   3   17.40    1.40
   5  -7   3   17.20    1.40
   6  -7   3    4.30    0.50
   6  -7   3    5.30    0.80
   6  -7   3    3.90    0.60
   6  -7   3    2.90    0.80
   6  -7   3    5.10    0.40
   6  -7   3    4.30    0.40
   7  -7   3   17.40    1.60
   7  -7   3   16.10    1.30
   7  -7   3   16.30    1.50
   7  -7   3   12.50    2.20
   8   6  -3    0.30    0.40
   8   6  -3    1.20    1.80
  -8  -6   3    0.40    0.50
  -8  -6   3    2.80    2.50
  -8  -6   3    0.60    0.60
   7   6  -3    2.60    0.80
   7   6  -3    0.90    1.40
   7   6  -3    1.60    0.60
   7   6  -3    3.40    0.80
  -7  -6   3    2.60    0.80
  -7  -6   3    2.60    1.90
  -7  -6   3    2.40    0.70
   6   6  -3    2.30    1.00
   6   6  -3    2.10    0.60
   6   6  -3    2.00    1.20
   6   6  -3    0.90    0.80
   6   6  -3    3.10    0.70
   6   6  -3    1.20    0.50
  -6  -6   3    1.30    0.60
  -6  -6   3    1.40    0.60
  -6  -6   3    7.10    2.10
  -6  -6   3    1.10    0.50
   5   6  -3    0.80    0.80
   5   6  -3    0.50    0.40
   5   6  -3    0.70    0.40
   5   6  -3    0.20    0.20
   5   6  -3    1.10    0.60
  -5  -6   3    1.10    1.10
  -5  -6   3    0.30    0.40
   4   6  -3    0.90    0.50
   4   6  -3    0.40    0.40
   4   6  -3    0.10    0.20
   4   6  -3    0.40    0.30
   4   6  -3    0.40    0.20
   4   6  -3    0.70    0.80
  -4  -6   3    1.50    1.10
  -4  -6   3   -0.10    0.30
  -4  -6   3    0.00    0.40
  -4  -6   3    0.20    0.30
   3   6  -3  122.19    8.70
   3   6  -3  117.09    9.50
   3   6  -3  134.79    8.40
  -3  -6   3  119.89    8.70
  -3  -6   3  125.09   10.00
  -3  -6   3  137.99    8.90
  -3  -6   3  134.39    8.80
   2   6  -3   18.90    1.30
   2   6  -3   15.80    2.10
   2   6  -3   17.00    1.70
   2   6  -3   17.00    1.30
   2   6  -3   17.20    1.70
  -2  -6   3   18.30    1.70
  -2  -6   3   17.50    1.60
  -2  -6   3   17.70    1.60
  -2  -6   3   16.80    1.50
  -2  -6   3   17.00    2.40
   1   6  -3    1.90    0.70
   1   6  -3    2.30    0.30
   1   6  -3    2.10    0.50
   1   6  -3    2.90    0.30
   1   6  -3    3.20    0.60
   1   6  -3    3.40    0.70
  -1  -6   3    1.40    0.50
  -1  -6   3    2.80    0.40
  -1  -6   3    1.70    0.40
  -1  -6   3    2.10    0.50
  -1  -6   3    2.50    1.00
   0   6  -3   -0.10    0.40
   0   6  -3    0.10    0.20
   0   6  -3    0.40    0.10
   0   6  -3    0.30    0.10
   0  -6   3    0.50    0.20
   0  -6   3    0.40    0.30
   0  -6   3    0.40    0.10
   0  -6   3   -0.10    0.40
   0  -6   3    0.60    0.30
  -1   6  -3   59.89    4.00
  -1   6  -3   55.89    4.50
   1  -6   3   58.69    3.80
   1  -6   3   58.09    4.10
   1  -6   3   51.09    3.70
   1  -6   3   60.49    4.00
   1  -6   3   55.49    4.40
  -2   6  -3   27.20    2.70
  -2   6  -3   31.30    2.30
   2  -6   3   31.20    2.00
   2  -6   3   31.00    2.20
   2  -6   3   31.90    2.30
   2  -6   3   28.00    2.50
  -3   6  -3   33.80    2.80
   3  -6   3   31.50    2.20
   3  -6   3   31.10    2.20
   3  -6   3   31.80    2.20
   3  -6   3   34.20    2.40
   3  -6   3   32.80    2.60
   4  -6   3   21.10    1.80
   4  -6   3   22.30    1.70
   4  -6   3   20.30    1.60
   4  -6   3   22.00    1.50
   4  -6   3   20.40    1.50
   4  -6   3   19.80    1.60
   5  -6   3    2.60    0.60
   5  -6   3    2.30    0.40
   5  -6   3    2.10    0.40
   5  -6   3    2.10    0.50
   5  -6   3    2.90    0.40
   6  -6   3   21.10    1.50
   6  -6   3   17.10    1.50
   6  -6   3   18.00    1.60
   7  -6   3   11.00    1.30
   7  -6   3   11.40    1.00
   7  -6   3   13.70    1.00
   8  -6   3    3.40    0.80
   8  -6   3    2.00    0.50
   8  -6   3    2.00    0.90
   8  -6   3    1.40    0.80
   8   5  -3    1.60    0.60
   8   5  -3    0.70    0.40
   8   5  -3    1.60    1.50
   8   5  -3    0.80    0.60
  -8  -5   3    1.20    0.60
  -8  -5   3   -0.80    1.80
  -8  -5   3    1.10    0.40
   7   5  -3    1.00    1.10
   7   5  -3    0.10    0.30
  -7  -5   3    0.70    0.50
  -7  -5   3   -0.10    1.30
  -7  -5   3    0.50    0.50
   6   5  -3   92.39    6.90
   6   5  -3   98.79    7.00
   6   5  -3   93.79    8.30
   6   5  -3  101.39    7.10
  -6  -5   3  108.49    7.10
  -6  -5   3   97.99    8.80
  -6  -5   3  104.99    7.20
   5   5  -3    9.30    1.00
   5   5  -3    9.00    2.00
   5   5  -3    8.30    1.00
   5   5  -3    8.40    1.50
   5   5  -3    8.10    1.00
  -5  -5   3    7.60    1.30
  -5  -5   3    8.80    1.10
  -5  -5   3    9.40    1.20
  -5  -5   3    7.70    2.10
   4   5  -3   19.50    1.60
   4   5  -3   17.70    2.40
   4   5  -3   18.10    1.70
   4   5  -3   22.10    1.60
   4   5  -3   19.40    2.00
  -4  -5   3   17.50    1.80
  -4  -5   3   19.60    1.70
  -4  -5   3   16.90    3.00
  -4  -5   3   16.00    1.80
   3   5  -3   66.59    4.80
   3   5  -3   70.09    5.70
   3   5  -3   65.79    5.00
   3   5  -3   72.99    4.60
   3   5  -3   67.59    4.70
  -3  -5   3   71.49    4.90
  -3  -5   3   60.39    5.80
  -3  -5   3   63.39    4.80
  -3  -5   3   70.19    5.00
   2   5  -3   64.09    4.80
   2   5  -3   70.39    5.40
   2   5  -3   70.69    4.40
  -2  -5   3   58.89    4.50
  -2  -5   3   68.29    4.70
  -2  -5   3   65.09    4.60
  -2  -5   3   63.59    4.80
  -2  -5   3   72.99    5.70
   1   5  -3   16.50    1.40
   1   5  -3   13.80    1.40
   1   5  -3   17.80    1.20
   1   5  -3   17.90    1.80
   1   5  -3   16.10    1.20
  -1  -5   3   18.10    2.10
  -1  -5   3   16.80    1.30
  -1  -5   3   15.90    1.50
  -1  -5   3   17.30    1.50
  -1  -5   3   17.20    1.40
   0   5  -3   19.20    1.40
   0   5  -3   18.20    1.50
   0   5  -3   22.80    1.90
   0   5  -3   19.10    1.60
   0   5  -3   20.20    1.30
   0  -5   3   19.50    1.40
   0  -5   3   16.10    1.60
   0  -5   3   18.60    1.60
   0  -5   3   17.90    2.00
   0  -5   3   21.20    1.30
  -1   5  -3   10.90    1.00
  -1   5  -3   10.40    1.30
   1  -5   3   11.70    0.80
   1  -5   3   10.40    1.30
   1  -5   3   12.10    1.10
   1  -5   3   12.40    1.00
   1  -5   3   10.80    0.90
  -2   5  -3    3.10    0.80
  -2   5  -3    3.30    0.50
   2  -5   3    3.40    0.40
   2  -5   3    3.30    0.30
   2  -5   3    3.00    0.60
   2  -5   3    3.50    0.60
   2  -5   3    3.80    0.40
   3  -5   3  154.98   10.50
   3  -5   3  164.48   10.70
   3  -5   3  172.98   10.50
   3  -5   3  161.78   10.50
   3  -5   3  161.98   10.70
   4  -5   3   10.20    0.80
   4  -5   3    9.70    0.90
   4  -5   3   11.00    0.90
   4  -5   3    9.10    1.00
   4  -5   3   10.00    0.90
   5  -5   3   52.59    3.60
   5  -5   3   47.80    3.60
   5  -5   3   52.19    3.40
   5  -5   3   48.40    3.60
   5  -5   3   48.30    3.40
   6  -5   3    3.70    0.70
   6  -5   3    2.50    0.70
   6  -5   3    3.80    0.80
   6  -5   3    2.40    0.80
   6  -5   3    2.90    0.50
   7  -5   3   21.10    2.00
   7  -5   3   29.10    2.30
   7  -5   3   28.80    2.40
   7  -5   3   24.60    2.70
   8  -5   3   11.40    1.30
   8  -5   3   12.70    1.30
   8  -5   3    8.40    1.50
   8  -5   3   10.40    2.00
   8  -5   3   12.80    1.60
   9   4  -3    3.00    0.90
   9   4  -3    4.70    0.90
   9   4  -3    4.70    1.20
   9   4  -3    3.40    1.90
  -9  -4   3    3.90    0.70
  -9  -4   3    0.90    2.60
  -9  -4   3    4.00    0.90
   8   4  -3    1.00    0.40
   8   4  -3    0.10    0.40
   8   4  -3   -2.10    1.10
   8   4  -3    0.70    0.50
  -8  -4   3    0.70    0.40
  -8  -4   3    1.30    0.50
  -8  -4   3    1.90    1.30
   7   4  -3    2.80    1.00
   7   4  -3    3.80    0.90
   7   4  -3    5.10    1.20
   7   4  -3    5.00    1.00
   7   4  -3    4.50    0.80
   7   4  -3    3.80    1.70
  -7  -4   3    5.20    1.00
  -7  -4   3    5.10    0.80
  -7  -4   3    6.00    2.30
   6   4  -3   92.19    6.60
   6   4  -3   89.99    8.00
   6   4  -3  101.19    6.80
   6   4  -3   97.59    6.90
  -6  -4   3   85.09    6.80
  -6  -4   3   94.99    8.40
  -6  -4   3  106.29    6.80
  -6  -4   3   98.29    6.90
   5   4  -3   36.50    2.90
   5   4  -3   34.40    2.80
   5   4  -3   34.10    3.70
   5   4  -3   32.40    3.10
  -5  -4   3   34.20    3.40
  -5  -4   3   40.50    4.30
  -5  -4   3   40.50    2.80
  -5  -4   3   33.20    2.90
   4   4  -3  128.39    9.30
   4   4  -3  119.49    8.10
   4   4  -3  118.89    8.10
   4   4  -3  114.19    8.10
   4   4  -3  105.89    8.30
  -4  -4   3  122.79    8.30
  -4  -4   3  115.59    9.40
  -4  -4   3  119.79    8.40
  -4  -4   3  135.39    8.20
   3   4  -3  107.59    7.60
   3   4  -3  120.39    7.50
   3   4  -3  116.59    7.60
   3   4  -3  107.59    7.90
   3   4  -3  121.49    8.60
  -3  -4   3  121.39    7.70
  -3  -4   3  116.39    7.90
  -3  -4   3  104.89    7.70
  -3  -4   3  106.49    8.70
   2   4  -3   10.20    1.10
   2   4  -3    9.00    0.80
   2   4  -3    9.70    0.70
   2   4  -3    8.40    0.90
   2   4  -3    7.70    1.50
  -2  -4   3    8.70    0.90
  -2  -4   3    8.20    1.00
  -2  -4   3    8.80    1.70
  -2  -4   3    8.70    0.90
  -2  -4   3    6.80    0.80
   1   4  -3  163.98   11.50
   1   4  -3  179.98   11.20
   1   4  -3  177.88   11.90
   1   4  -3  175.48   11.40
  -1  -4   3  170.88   11.50
  -1  -4   3  180.38   12.10
  -1  -4   3  179.48   11.30
  -1  -4   3  169.58   11.40
   0   4  -3   35.40    2.30
   0   4  -3   33.70    2.70
   0   4  -3   34.70    2.40
   0   4  -3   34.80    2.50
   0   4  -3   32.20    2.40
   0  -4   3   34.40    2.50
   0  -4   3   36.60    2.30
   0  -4   3   35.60    2.40
   0  -4   3   34.60    2.90
   0  -4   3   32.30    2.50
  -1   4  -3   23.10    1.70
  -1   4  -3   23.80    1.90
   1  -4   3   23.60    1.40
   1  -4   3   21.50    1.80
   1  -4   3   19.10    1.60
   1  -4   3   21.00    1.60
   1  -4   3   21.80    1.70
  -2   4  -3   25.10    1.90
   2  -4   3   22.60    1.80
   2  -4   3   26.50    1.70
   2  -4   3   22.00    1.80
   2  -4   3   23.90    1.60
   2  -4   3   22.60    1.60
   3  -4   3   41.40    2.70
   3  -4   3   38.20    2.80
   3  -4   3   41.40    2.80
   3  -4   3   45.30    2.80
   3  -4   3   37.90    2.70
   4  -4   3    2.40    0.30
   4  -4   3    2.80    0.40
   4  -4   3    2.90    0.50
   4  -4   3    2.20    0.50
   4  -4   3    2.90    0.40
   5  -4   3  101.99    7.00
   5  -4   3  103.29    7.10
   5  -4   3  105.99    6.90
   5  -4   3  105.79    6.80
   6  -4   3   19.20    1.70
   6  -4   3   18.80    1.70
   6  -4   3   15.90    1.50
   6  -4   3   16.10    2.00
   6  -4   3   19.80    2.00
   7  -4   3    0.60    0.30
   7  -4   3    0.10    0.40
   7  -4   3    0.30    0.70
   7  -4   3    0.30    0.30
   7  -4   3   -0.40    0.50
   8  -4   3    1.00    0.70
   8  -4   3    0.90    0.70
   8  -4   3    0.30    0.60
   8  -4   3    1.30    1.00
   8  -4   3    2.80    0.60
   9   3  -3   31.10    3.00
   9   3  -3   40.20    4.70
   9   3  -3   38.60    3.40
   9   3  -3   29.10    2.50
  -9  -3   3   27.70    5.20
   8   3  -3    9.70    1.50
   8   3  -3   11.10    2.60
   8   3  -3   10.10    1.10
   8   3  -3    9.80    1.80
  -8  -3   3   10.60    1.40
  -8  -3   3   11.20    1.40
  -8  -3   3    6.40    2.30
  -8  -3   3    9.50    1.10
   7   3  -3   14.70    1.40
   7   3  -3   13.70    2.10
   7   3  -3   14.40    1.60
   7   3  -3   14.30    2.70
   7   3  -3   16.00    1.80
  -7  -3   3   12.70    1.50
  -7  -3   3   15.20    1.40
  -7  -3   3   14.70    3.00
  -7  -3   3   14.90    1.60
   6   3  -3    7.30    1.40
   6   3  -3    5.30    1.00
   6   3  -3    7.00    1.90
   6   3  -3    7.20    0.80
   6   3  -3    7.20    1.20
  -6  -3   3    6.90    1.10
  -6  -3   3    5.70    1.10
  -6  -3   3    7.60    0.90
  -6  -3   3    7.30    2.10
   5   3  -3  113.39    8.50
   5   3  -3  103.19    7.40
   5   3  -3  101.29    7.60
   5   3  -3  108.09    7.30
   5   3  -3  104.39    7.10
  -5  -3   3  111.09    7.50
  -5  -3   3  111.69    7.20
  -5  -3   3  105.39    8.60
  -5  -3   3   92.99    7.30
   4   3  -3   16.80    1.60
   4   3  -3   20.60    2.50
   4   3  -3   17.00    1.50
   4   3  -3   15.40    1.70
   4   3  -3   16.80    1.40
  -4  -3   3   20.30    1.50
  -4  -3   3   18.50    1.80
  -4  -3   3   17.50    2.40
  -4  -3   3   15.10    1.60
   3   3  -3    4.70    0.60
   3   3  -3    4.40    0.60
   3   3  -3    5.00    0.90
   3   3  -3    3.50    0.60
   3   3  -3    4.80    1.20
  -3  -3   3    5.40    0.70
  -3  -3   3    5.10    1.30
  -3  -3   3    4.50    0.70
  -3  -3   3    4.60    0.90
   2   3  -3    1.00    0.30
   2   3  -3    0.80    0.30
   2   3  -3    1.40    0.30
   2   3  -3    2.30    0.60
   2   3  -3    2.80    0.90
  -2  -3   3    2.00    0.40
  -2  -3   3    0.90    0.40
  -2  -3   3    1.50    0.40
  -2  -3   3    1.70    0.70
   1   3  -3   32.80    2.00
   1   3  -3   31.70    2.20
   1   3  -3   25.30    2.20
   1   3  -3   31.30    2.30
   1   3  -3   29.10    2.60
   1   3  -3   33.00    2.10
  -1  -3   3   28.90    2.30
  -1  -3   3   27.10    2.00
  -1  -3   3   27.40    2.60
  -1  -3   3   30.10    2.20
  -1  -3   3   32.80    2.20
   0   3  -3    0.10    0.10
   0   3  -3    0.20    0.10
   0   3  -3    0.00    0.20
   0   3  -3    0.00    0.20
   0  -3   3    0.00    0.30
   0  -3   3    0.10    0.10
   0  -3   3    0.00    0.10
   0  -3   3    0.30    0.20
   0  -3   3    0.00    0.10
   0  -3   3    0.00    0.10
  -1   3  -3   89.79    5.80
  -1   3  -3   85.19    5.70
   1  -3   3   88.79    5.60
   1  -3   3   84.39    5.60
   1  -3   3   85.79    5.80
   1  -3   3   91.69    5.70
   1  -3   3   82.79    5.80
   2  -3   3  698.03   44.60
   3  -3   3   27.10    1.80
   3  -3   3   23.30    1.80
   3  -3   3   26.10    1.70
   3  -3   3   25.40    1.80
   3  -3   3   28.40    1.90
   4  -3   3   22.90    2.00
   4  -3   3   25.00    1.70
   4  -3   3   24.70    1.90
   4  -3   3   25.00    1.70
   4  -3   3   22.90    1.80
   5  -3   3   10.20    1.40
   5  -3   3   13.10    1.10
   5  -3   3   11.40    1.20
   5  -3   3    9.30    1.40
   5  -3   3   11.10    1.10
   5  -3   3   12.90    0.90
   6  -3   3    3.80    0.40
   6  -3   3    6.40    1.30
   6  -3   3    3.60    0.60
   6  -3   3    4.90    0.90
   6  -3   3    3.20    0.70
   6  -3   3    3.90    0.40
   6  -3   3    3.30    1.00
   7  -3   3    0.30    0.30
   7  -3   3    0.50    0.40
   7  -3   3   -0.10    0.30
   7  -3   3    0.40    0.60
   7  -3   3   -0.40    0.80
   8  -3   3   29.00    2.50
   8  -3   3   26.60    2.70
   8  -3   3   31.80    3.20
   8  -3   3   34.80    3.60
   9  -3   3    0.90    1.00
   9  -3   3   -0.20    0.40
   9  -3   3    2.20    0.80
   9   2  -3   87.39    6.60
   9   2  -3   93.89    7.50
   9   2  -3   99.49    7.20
  -9  -2   3   92.59    6.80
  -9  -2   3  110.79    7.00
  -9  -2   3  101.49    9.30
   8   2  -3   17.70    1.90
   8   2  -3   16.80    2.10
   8   2  -3   16.70    1.50
   8   2  -3   12.20    2.90
  -8  -2   3   19.50    1.60
  -8  -2   3   14.60    3.30
  -8  -2   3   18.80    1.90
   7   2  -3    0.20    0.50
   7   2  -3    0.00    0.20
   7   2  -3   -0.40    0.90
   7   2  -3   -0.10    0.30
   7   2  -3   -0.30    0.30
  -7  -2   3    0.60    1.20
  -7  -2   3   -0.20    0.30
  -7  -2   3   -0.40    0.30
  -7  -2   3    0.20    0.20
   6   2  -3    3.60    0.80
   6   2  -3    4.00    0.70
   6   2  -3    3.50    0.90
   6   2  -3    1.30    1.00
   6   2  -3    3.60    1.00
  -6  -2   3    4.10    0.80
  -6  -2   3    3.70    0.60
  -6  -2   3    4.60    0.90
  -6  -2   3    1.90    1.20
   5   2  -3  240.98   15.80
   5   2  -3  242.68   16.00
   5   2  -3  234.38   17.80
   5   2  -3  235.58   16.30
  -5  -2   3  255.27   17.40
  -5  -2   3  264.97   15.80
  -5  -2   3  230.08   16.00
  -5  -2   3  237.68   16.10
   4   2  -3  257.97   16.70
   4   2  -3  257.87   17.10
   4   2  -3  272.37   16.90
   4   2  -3  240.58   16.90
  -4  -2   3  258.37   17.00
  -4  -2   3  269.27   18.00
  -4  -2   3  250.07   16.90
   3   2  -3  136.59    9.90
   3   2  -3  151.08   10.00
   3   2  -3  159.18    9.90
  -3  -2   3  164.78    9.90
  -3  -2   3  141.89   10.00
  -3  -2   3  150.58   10.80
   2   2  -3  682.53   42.50
   2   2  -3  644.44   43.60
   2   2  -3  617.34   42.40
   2   2  -3  680.53   42.60
  -2  -2   3  681.03   42.70
  -2  -2   3  695.23   43.30
  -2  -2   3  650.63   42.50
   1   2  -3   57.09    3.70
   1   2  -3   55.99    3.60
   1   2  -3   54.49    4.10
   1   2  -3   50.99    3.60
   1   2  -3   54.69    3.50
  -1  -2   3   51.89    3.70
  -1  -2   3   52.99    3.60
  -1  -2   3   54.49    4.10
  -1  -2   3   49.90    3.60
   0   2  -3  132.89    8.00
   0   2  -3  130.09    8.20
   0   2  -3  118.79    8.30
   0   2  -3  137.49    8.10
   0  -2   3  115.49    8.00
   0  -2   3  112.99    8.20
   0  -2   3  127.99    8.10
   0  -2   3  125.99    8.20
   0  -2   3  126.89    8.10
   1  -2   3  184.48   11.90
   2  -2   3  584.54   34.00
   2  -2   3  480.35   34.20
   3  -2   3   42.90    3.00
   3  -2   3   45.50    2.80
   3  -2   3   36.90    3.20
   4  -2   3   50.99    3.50
   4  -2   3   48.20    3.20
   4  -2   3   41.20    3.60
   4  -2   3   45.50    3.20
   5  -2   3  133.99   10.30
   5  -2   3  161.98   10.20
   5  -2   3  140.09    9.90
   5  -2   3  155.28    9.70
   5  -2   3  153.68    9.90
   6  -2   3    1.00    0.20
   6  -2   3    1.50    0.40
   6  -2   3    0.50    0.60
   6  -2   3    0.60    0.40
   6  -2   3    0.40    0.40
   7  -2   3   10.70    2.10
   7  -2   3   11.60    2.00
   7  -2   3   12.30    1.70
   7  -2   3   12.60    1.00
   7  -2   3   12.00    1.70
   8  -2   3   -0.30    0.50
   8  -2   3   -0.20    0.90
   8  -2   3   -0.50    0.40
   8  -2   3   -1.20    1.00
   8  -2   3   -0.30    0.30
   9  -2   3    5.50    1.50
   9  -2   3    8.50    2.20
   9   1  -3   25.60    2.80
   9   1  -3   25.30    1.90
   9   1  -3   25.70    2.50
   9   1  -3   25.20    4.00
  -9  -1   3   18.40    3.80
  -9  -1   3   25.50    2.20
   8   1  -3   15.30    2.00
   8   1  -3   13.40    1.70
   8   1  -3   15.80    1.30
   8   1  -3   14.40    1.90
   8   1  -3   14.40    2.80
  -8  -1   3   16.70    1.70
  -8  -1   3   15.40    1.50
  -8  -1   3   12.10    3.00
  -8  -1   3   17.10    1.30
   7   1  -3    4.60    1.30
   7   1  -3    2.50    1.30
   7   1  -3    4.40    0.90
   7   1  -3    4.20    0.60
   7   1  -3    3.80    1.10
  -7  -1   3    4.30    0.80
  -7  -1   3    5.60    0.60
  -7  -1   3    3.70    1.70
  -7  -1   3    4.70    0.90
   6   1  -3    0.30    0.40
   6   1  -3    0.80    0.20
   6   1  -3    0.40    0.30
   6   1  -3    0.30    0.70
   6   1  -3    0.30    0.30
  -6  -1   3    0.50    0.30
  -6  -1   3    0.60    0.30
  -6  -1   3    0.60    0.40
  -6  -1   3    0.50    0.80
   5   1  -3    0.10    0.30
   5   1  -3    0.10    0.30
   5   1  -3   -0.10    0.20
   5   1  -3   -0.10    0.10
   5   1  -3   -0.30    0.50
   5   1  -3    0.20    0.30
  -5  -1   3   -0.20    0.20
  -5  -1   3    0.30    0.70
  -5  -1   3    0.30    0.20
  -5  -1   3    0.10    0.20
   4   1  -3    1.00    0.70
   4   1  -3    0.50    0.30
   4   1  -3    0.60    0.40
   4   1  -3    0.50    0.40
   4   1  -3    1.50    0.30
  -4  -1   3    1.00    0.40
  -4  -1   3    0.60    0.40
  -4  -1   3    1.10    0.30
  -4  -1   3    1.50    0.80
   3   1  -3    7.60    0.70
   3   1  -3    7.10    0.80
   3   1  -3    7.70    0.90
   3   1  -3    8.80    1.60
  -3  -1   3    6.40    1.40
  -3  -1   3    7.60    0.90
  -3  -1   3    7.30    0.80
  -3  -1   3    7.80    0.70
   2   1  -3 9999.00  730.83
   2   1  -3 9144.88  753.22
  -2  -1   3 9907.21  731.93
  -2  -1   3 9156.08  751.32
   1   1  -3 6475.25  489.75
  -1  -1   3 5947.71  500.05
  -1  -1   3 6550.94  487.05
   0   1  -3   29.10    2.00
   0   1  -3   33.80    2.10
   0   1  -3   32.50    2.30
   0   1  -3   30.00    2.30
   0   1  -3   29.70    2.00
   0   1  -3   28.90    1.90
   0  -1   3   32.00    2.00
   0  -1   3   28.60    2.00
   0  -1   3   29.30    2.00
   0  -1   3   30.20    2.10
  -1   1  -3   39.60    3.00
  -1   1  -3   49.70    3.00
   1  -1   3   45.80    3.00
   1  -1   3   46.60    3.00
   1  -1   3   40.10    3.00
  -2   1  -3   15.90    1.30
   2  -1   3   17.10    1.10
   2  -1   3   16.30    1.10
   2  -1   3   17.50    1.30
   2  -1   3   13.30    1.30
  -3   1  -3  209.18   15.00
   3  -1   3  226.28   13.90
   3  -1   3  235.18   14.20
   3  -1   3  200.48   14.30
   3  -1   3  211.38   14.00
  -4   1  -3    2.30    0.70
   4  -1   3    2.10    0.40
   4  -1   3    2.30    0.40
   4  -1   3    2.10    0.70
   4  -1   3    2.80    0.30
  -5   1  -3   75.59    6.00
   5  -1   3   76.69    5.70
   5  -1   3   77.79    5.20
   5  -1   3   76.49    5.40
   5  -1   3   76.39    5.80
   5  -1   3   81.39    5.40
  -6   1  -3   20.00    2.30
   6  -1   3   16.90    1.90
   6  -1   3   16.80    1.30
   6  -1   3   15.10    1.50
   6  -1   3   15.60    1.90
  -7   1  -3   10.00    2.10
   7  -1   3   10.90    1.50
   7  -1   3   12.50    1.30
   7  -1   3   12.80    1.80
   7  -1   3   13.10    1.10
   7  -1   3   13.20    2.10
  -8   1  -3   23.60    2.90
   8  -1   3   19.10    2.20
   8  -1   3   18.30    2.40
   8  -1   3   20.10    1.50
   8  -1   3   17.60    2.30
   8  -1   3   16.40    1.80
   9  -1   3    2.70    1.00
   9  -1   3    2.10    0.30
   9  -1   3    1.20    1.30
   9  -1   3    2.30    0.60
   9   0  -3    7.40    1.40
   9   0  -3   10.70    2.00
   9   0  -3    5.90    2.20
  -9   0   3   10.70    1.10
  -9   0   3   10.30    1.20
   8   0  -3   -0.40    1.30
   8   0  -3    0.70    0.60
   8   0  -3    0.80    0.70
   8   0  -3    0.90    0.50
   8   0  -3    1.80    0.70
  -8   0   3    1.00    0.50
  -8   0   3    1.30    1.20
  -8   0   3    0.30    0.30
   7   0  -3    5.30    1.00
   7   0  -3    5.50    1.20
   7   0  -3    4.00    1.10
   7   0  -3    5.20    1.70
   7   0  -3    5.50    0.60
  -7   0   3    6.40    0.60
  -7   0   3    6.60    1.00
  -7   0   3    5.50    1.90
   6   0  -3   98.09    8.10
   6   0  -3   94.69    7.00
   6   0  -3  100.89    6.50
   6   0  -3   96.19    7.20
  -6   0   3  101.89    6.80
  -6   0   3  106.29    6.60
  -6   0   3   89.19    8.00
  -6   0   3   99.49    7.00
   5   0  -3    2.70    0.40
   5   0  -3    1.80    0.50
   5   0  -3    2.20    1.00
   5   0  -3    1.60    0.70
  -5   0   3    2.90    0.60
  -5   0   3    3.30    0.70
  -5   0   3    3.10    1.10
  -5   0   3    2.30    0.40
   4   0  -3   -0.30    0.10
   4   0  -3   -0.30    0.40
   4   0  -3    0.10    0.10
   4   0  -3   -0.20    0.10
   4   0  -3   -0.10    0.20
  -4   0   3    0.00    0.20
  -4   0   3    0.00    0.10
  -4   0   3    0.10    0.50
  -4   0   3    0.10    0.30
   3   0  -3   10.70    0.80
   3   0  -3    7.80    1.40
   3   0  -3    7.60    1.00
  -3   0   3   10.10    1.00
  -3   0   3   10.90    1.50
  -3   0   3    9.40    0.80
   2   0  -3  155.28   10.60
   2   0  -3  159.18   11.00
   2   0  -3  161.08   10.50
  -2   0   3  166.68   10.40
  -2   0   3  164.78   10.50
  -2   0   3  157.18   10.60
   1   0  -3 2872.41  285.17
  -1   0   3 3138.09  285.97
  -1   0   3 3570.44  284.47
   0   0  -3   49.60    3.60
   0   0  -3   47.10    3.20
   0   0  -3   48.90    3.20
   0   0  -3   50.09    3.20
   0   0   3   48.30    3.20
   0   0   3   49.90    3.20
   0   0   3   45.00    3.20
   0   0   3   48.00    3.60
   0   0   3   53.29    3.30
  -1   0  -3    7.20    0.70
  -1   0  -3    6.00    0.70
  -1   0  -3    6.90    0.50
  -1   0  -3    6.90    0.50
   1   0   3    5.30    0.70
   1   0   3    6.30    0.60
   1   0   3    7.30    0.50
   1   0   3    7.40    0.50
  -2   0  -3   20.40    1.80
  -2   0  -3   21.50    1.40
  -2   0  -3   20.50    1.40
   2   0   3   22.10    1.50
   2   0   3   20.90    1.50
   2   0   3   22.90    1.80
   2   0   3   22.20    1.70
  -3   0  -3   20.50    2.00
  -3   0  -3   21.70    1.40
   3   0   3   22.30    1.60
   3   0   3   21.50    1.60
   3   0   3   21.50    1.60
   3   0   3   17.50    1.80
   3   0   3   23.00    1.90
  -4   0  -3  114.29    8.30
  -4   0  -3  116.89    7.50
  -4   0  -3  121.69    7.40
   4   0   3  125.69    8.20
   4   0   3  114.39    7.70
   4   0   3  118.39    7.60
   4   0   3  110.39    7.70
   4   0   3  104.79    8.00
  -5   0  -3  218.78   15.20
  -5   0  -3  218.38   14.10
  -5   0  -3  230.08   14.00
   5   0   3  211.58   14.80
   5   0   3  202.88   14.40
   5   0   3  217.08   14.20
   5   0   3  222.48   14.40
   5   0   3  232.18   14.90
  -6   0  -3  112.19    6.80
  -6   0  -3  110.49    8.30
   6   0   3   99.09    7.40
   6   0   3  102.39    7.10
   6   0   3  105.89    8.20
   6   0   3  104.69    7.30
   6   0   3  107.79    7.80
  -7   0  -3    7.70    1.80
   7   0   3    6.30    1.20
   7   0   3    5.80    1.50
   7   0   3    6.40    1.00
   7   0   3    4.50    1.10
   7   0   3    5.60    0.70
  -8   0  -3    6.40    1.80
   8   0   3    3.80    1.00
   8   0   3    3.70    0.80
   8   0   3    3.60    0.60
   8   0   3    2.40    1.10
   8   0   3    2.30    0.80
  -9   0  -3   12.30    2.80
   9   0   3   12.70    2.30
   9   0   3   13.10    1.20
   9   0   3   15.30    2.10
   9   0   3   13.50    1.60
  10  -1  -3   22.40    3.80
  10  -1  -3   20.10    2.60
  10  -1  -3   19.00    2.30
 -10   1   3   23.00    1.80
   9  -1  -3   10.30    2.40
   9  -1  -3    7.10    1.60
   9  -1  -3    7.70    2.70
   9  -1  -3    8.10    1.50
  -9   1   3   11.70    1.20
  -9   1   3   10.30    1.00
   8  -1  -3    8.00    1.50
   8  -1  -3    7.90    1.90
   8  -1  -3   14.10    2.00
   8  -1  -3    8.30    2.70
   8  -1  -3   10.60    2.40
   8  -1  -3   12.20    1.50
  -8   1   3   11.10    1.60
  -8   1   3   12.10    1.30
   7  -1  -3   74.59    6.50
   7  -1  -3   67.89    5.30
   7  -1  -3   65.69    7.40
   7  -1  -3   67.39    5.50
  -7   1   3   74.99    5.00
  -7   1   3   74.29    5.20
   6  -1  -3   38.90    3.30
   6  -1  -3   50.99    4.80
   6  -1  -3   41.30    4.20
   6  -1  -3   41.40    3.80
  -6   1   3   41.40    3.30
  -6   1   3   41.70    3.00
  -6   1   3   44.00    2.80
   5  -1  -3  104.99    7.80
   5  -1  -3  114.69    9.00
   5  -1  -3  114.39    8.70
   5  -1  -3  103.79    7.60
  -5   1   3  108.19    7.50
  -5   1   3  115.59    7.70
  -5   1   3  123.39    7.30
   4  -1  -3    0.30    0.60
   4  -1  -3    0.30    0.20
   4  -1  -3   -0.50    0.50
   4  -1  -3    0.10    0.20
   4  -1  -3    0.40    0.30
  -4   1   3    0.00    0.20
  -4   1   3    0.30    0.10
  -4   1   3    0.40    0.30
   3  -1  -3   20.20    1.60
   3  -1  -3   19.70    2.20
   3  -1  -3   19.10    1.70
   3  -1  -3   22.50    2.40
  -3   1   3   19.70    1.50
  -3   1   3   21.30    1.40
   2  -1  -3   21.70    1.70
   2  -1  -3   17.20    1.70
   2  -1  -3   23.90    2.30
  -2   1   3   23.50    1.60
  -2   1   3   26.40    2.30
  -2   1   3   21.50    1.70
   1  -1  -3  106.89    6.70
   1  -1  -3  107.29    7.30
   1  -1  -3   97.69    6.60
   1  -1  -3  106.69    6.70
  -1   1   3   99.79    6.70
  -1   1   3   94.09    6.70
  -1   1   3  106.99    7.30
   0  -1  -3   34.00    2.20
   0  -1  -3   35.20    2.20
   0  -1  -3   32.40    2.20
   0  -1  -3   31.50    2.20
   0   1   3   33.50    2.20
   0   1   3   29.40    2.70
   0   1   3   32.30    2.20
   0   1   3   33.60    2.20
   0   1   3   35.20    2.20
  -1  -1  -3   39.60    2.60
  -1  -1  -3   39.00    2.60
   1   1   3   36.80    3.00
   1   1   3   41.40    2.70
   1   1   3   36.70    2.60
  -2  -1  -3   47.30    3.80
  -2  -1  -3   53.09    4.00
  -2  -1  -3   57.49    3.50
  -2  -1  -3   50.49    3.60
   2   1   3   55.09    3.60
   2   1   3   50.99    3.60
   2   1   3   56.19    3.60
   2   1   3   62.69    4.10
  -3  -1  -3  139.69    9.80
  -3  -1  -3  157.18    9.70
  -3  -1  -3  141.09   10.40
   3   1   3  152.88    9.80
   3   1   3  150.98    9.80
   3   1   3  149.29   10.10
   3   1   3  160.48   10.30
   3   1   3  150.48    9.80
  -4  -1  -3   11.10    1.80
  -4  -1  -3   10.20    1.00
  -4  -1  -3   10.50    1.30
  -4  -1  -3   11.90    0.90
   4   1   3   10.70    1.00
   4   1   3   11.80    1.00
   4   1   3   14.10    1.50
   4   1   3    9.70    1.10
   4   1   3    9.70    1.20
  -5  -1  -3    6.20    0.50
  -5  -1  -3    3.30    1.20
  -5  -1  -3    6.00    0.70
   5   1   3    6.20    1.10
   5   1   3    8.30    1.50
   5   1   3    5.50    0.70
   5   1   3    4.40    0.90
  -6  -1  -3  153.98   10.60
  -6  -1  -3  175.98   10.50
  -6  -1  -3  157.58   12.00
   6   1   3  153.28   11.10
   6   1   3  158.28   10.70
   6   1   3  163.48   11.30
   6   1   3  175.08   11.70
   6   1   3  159.38   10.90
  -7  -1  -3   46.80    2.90
  -7  -1  -3   35.20    4.40
  -7  -1  -3   44.40    3.00
   7   1   3   53.99    4.30
   7   1   3   46.80    3.90
   7   1   3   43.40    3.20
   7   1   3   37.50    3.30
   7   1   3   36.20    3.60
  -8  -1  -3    2.00    1.50
  -8  -1  -3    2.00    0.30
  -8  -1  -3    2.40    0.30
   8   1   3    2.80    1.20
   8   1   3    2.40    0.80
   8   1   3    2.00    0.80
  -9  -1  -3   11.20    2.90
   9   1   3    8.20    1.30
   9   1   3    7.30    0.90
   9   1   3    7.80    1.50
   9   1   3   10.40    2.10
   9  -2  -3   11.60    1.80
   9  -2  -3   16.00    3.50
   9  -2  -3   12.10    3.00
   9  -2  -3   15.30    2.50
  -9   2   3   17.00    1.40
   8  -2  -3   -0.30    0.80
   8  -2  -3    2.20    1.70
   8  -2  -3   -0.40    1.10
  -8   2   3    1.20    0.50
   7  -2  -3    4.60    0.90
   7  -2  -3    6.30    1.70
   7  -2  -3    7.20    2.00
   7  -2  -3    5.10    1.10
   7  -2  -3    4.90    1.30
  -7   2   3    7.00    1.00
  -7   2   3    6.00    0.60
   6  -2  -3    5.70    1.70
   6  -2  -3    5.80    1.00
   6  -2  -3    6.20    1.50
  -6   2   3    7.00    0.90
  -6   2   3    6.40    0.70
   5  -2  -3  114.29    7.80
   5  -2  -3  102.39    7.50
   5  -2  -3  106.99    8.50
   5  -2  -3  116.29    8.90
  -5   2   3  113.79    7.70
  -5   2   3  115.59    7.40
   4  -2  -3    7.30    1.00
   4  -2  -3   10.00    1.90
   4  -2  -3    9.70    0.90
   4  -2  -3    7.20    1.00
   4  -2  -3    7.50    1.50
  -4   2   3    9.40    0.60
  -4   2   3    9.30    1.00
  -4   2   3    8.60    0.80
   3  -2  -3   11.40    1.80
   3  -2  -3    8.80    1.10
   3  -2  -3   11.50    1.00
   3  -2  -3   11.70    1.10
  -3   2   3   11.60    1.10
  -3   2   3   11.20    0.90
   2  -2  -3   80.49    6.10
   2  -2  -3   94.09    6.90
   2  -2  -3   97.89    6.00
   2  -2  -3   91.29    6.10
  -2   2   3   88.49    6.80
  -2   2   3   90.39    6.10
  -2   2   3   97.79    6.00
   1  -2  -3  222.58   15.20
   1  -2  -3  223.88   14.50
   1  -2  -3  234.08   14.50
  -1   2   3  226.78   14.50
  -1   2   3  217.58   15.20
  -1   2   3  223.58   14.40
  -1   2   3  226.28   14.50
   0  -2  -3  181.38   11.40
   0  -2  -3  172.18   11.40
   0  -2  -3  166.98   12.00
   0  -2  -3  183.58   11.40
   0   2   3  181.68   11.40
   0   2   3  190.58   11.40
   0   2   3  173.48   11.40
   0   2   3  159.98   12.00
   0   2   3  181.48   11.40
  -1  -2  -3    0.00    0.10
  -1  -2  -3    0.10    0.10
  -1  -2  -3    0.50    0.10
  -1  -2  -3    0.20    0.20
   1   2   3    0.10    0.10
   1   2   3    0.00    0.10
   1   2   3    0.10    0.10
   1   2   3   -0.30    0.30
   1   2   3    0.00    0.10
  -2  -2  -3  213.18   15.00
  -2  -2  -3  233.38   14.70
  -2  -2  -3  217.38   14.80
   2   2   3  253.67   15.40
   2   2   3  221.38   14.80
   2   2   3  225.78   14.80
   2   2   3  242.58   14.80
  -3  -2  -3    6.20    1.00
  -3  -2  -3   10.00    0.80
  -3  -2  -3    7.60    0.80
   3   2   3    9.10    0.80
   3   2   3   10.00    1.00
   3   2   3    8.00    0.80
   3   2   3    8.10    0.90
   3   2   3   11.40    1.30
  -4  -2  -3   34.50    2.80
  -4  -2  -3   41.30    2.70
   4   2   3   38.70    3.10
   4   2   3   38.20    2.80
   4   2   3   44.60    3.50
   4   2   3   37.50    3.00
   4   2   3   39.80    2.90
  -5  -2  -3   49.20    4.70
  -5  -2  -3   49.30    3.70
  -5  -2  -3   53.79    3.50
   5   2   3   48.00    3.80
   5   2   3   55.79    4.50
   5   2   3   49.60    3.70
   5   2   3   52.59    4.00
  -6  -2  -3   11.80    2.40
  -6  -2  -3   12.10    1.20
  -6  -2  -3   12.50    1.00
   6   2   3   10.90    1.20
   6   2   3   12.00    1.30
   6   2   3   12.80    1.60
   6   2   3   13.00    1.50
   6   2   3   12.00    2.10
  -7  -2  -3   52.49    4.00
  -7  -2  -3   59.29    3.80
  -7  -2  -3   50.79    5.40
   7   2   3   56.49    4.10
   7   2   3   56.09    4.60
   7   2   3   48.40    5.50
   7   2   3   62.79    5.20
  -8  -2  -3   12.10    0.90
  -8  -2  -3    9.80    2.50
  -8  -2  -3   10.00    1.00
   8   2   3    7.80    1.10
   8   2   3   12.00    2.00
   8   2   3    9.40    2.10
   8   2   3   11.30    1.30
   9  -3  -3    6.50    1.70
   9  -3  -3    6.50    2.50
   9  -3  -3    6.20    2.00
   9  -3  -3    6.30    1.20
  -9   3   3    8.20    0.60
   8  -3  -3  224.48   16.80
   8  -3  -3  208.08   16.20
  -8   3   3  229.58   14.60
  -8   3   3  223.78   14.30
   7  -3  -3   50.09    5.00
   7  -3  -3   47.20    4.00
   7  -3  -3   51.49    4.30
  -7   3   3   56.99    3.60
  -7   3   3   54.59    3.90
   6  -3  -3    1.80    0.60
   6  -3  -3    3.10    1.20
   6  -3  -3    2.30    1.10
   6  -3  -3    3.20    0.70
  -6   3   3    3.30    0.40
  -6   3   3    4.20    0.80
   5  -3  -3    0.50    0.70
   5  -3  -3    1.70    0.90
   5  -3  -3    1.50    0.50
   5  -3  -3    0.70    0.40
   5  -3  -3    1.00    0.40
  -5   3   3    1.10    0.40
  -5   3   3    1.00    0.20
   4  -3  -3    5.40    1.30
   4  -3  -3    5.80    1.40
   4  -3  -3    4.70    0.80
   4  -3  -3    5.80    0.70
   4  -3  -3    5.20    0.90
  -4   3   3    5.60    0.80
  -4   3   3    5.70    0.50
  -4   3   3    5.50    0.40
  -4   3   3    5.80    0.40
   3  -3  -3    2.30    0.50
   3  -3  -3    2.40    0.50
   3  -3  -3    4.00    1.10
   3  -3  -3    2.00    0.40
  -3   3   3    2.40    0.30
  -3   3   3    2.90    0.30
  -3   3   3    2.50    0.90
  -3   3   3    2.70    0.60
   2  -3  -3 1058.99   65.79
  -2   3   3  975.60   65.79
   1  -3  -3  127.39    9.80
   1  -3  -3  152.48    9.00
   1  -3  -3  141.79    9.10
   1  -3  -3  139.89    9.10
   1  -3  -3  146.29    9.00
  -1   3   3  137.79    9.10
  -1   3   3  131.69    9.10
  -1   3   3  141.49    9.10
  -1   3   3  137.89    9.10
   0  -3  -3   13.40    1.00
   0  -3  -3   14.10    1.00
   0  -3  -3   14.00    1.60
   0   3   3   13.10    1.00
   0   3   3   13.40    1.00
   0   3   3   12.40    1.10
   0   3   3   13.00    1.00
   0   3   3   13.00    1.00
  -1  -3  -3  142.19    8.90
  -1  -3  -3  144.79    9.50
  -1  -3  -3  144.29    8.90
  -1  -3  -3  132.99    9.00
   1   3   3  135.99    8.90
   1   3   3  126.49    8.90
   1   3   3  137.29    8.90
   1   3   3  138.19    9.70
   1   3   3  128.09    8.80
  -2  -3  -3  234.58   16.10
  -2  -3  -3  257.07   15.80
  -2  -3  -3  234.68   15.90
  -2  -3  -3  240.68   16.60
   2   3   3  274.57   16.70
   2   3   3  243.98   16.00
   2   3   3  245.68   15.90
   2   3   3  239.98   15.90
  -3  -3  -3  175.38   10.80
  -3  -3  -3  156.68   11.00
  -3  -3  -3  167.68   11.80
  -3  -3  -3  150.68   11.20
   3   3   3  161.38   11.00
   3   3   3  173.68   10.90
   3   3   3  164.38   11.00
   3   3   3  181.68   11.80
   3   3   3  169.08   11.00
  -4  -3  -3    1.40    0.30
  -4  -3  -3    1.00    0.80
  -4  -3  -3    1.30    0.60
  -4  -3  -3    1.10    0.40
   4   3   3    1.10    0.50
   4   3   3    1.10    0.70
   4   3   3    1.60    0.40
   4   3   3    2.10    0.40
   4   3   3    0.80    0.40
  -5  -3  -3    3.10    1.20
  -5  -3  -3    3.00    0.50
  -5  -3  -3    2.40    0.60
  -5  -3  -3    1.80    0.60
   5   3   3    1.40    0.60
   5   3   3    4.70    1.30
   5   3   3    2.20    0.50
   5   3   3    1.80    0.60
   5   3   3    2.30    0.50
  -6  -3  -3   45.40    3.00
  -6  -3  -3   39.30    3.20
   6   3   3   44.00    4.10
   6   3   3   39.40    3.20
   6   3   3   37.60    3.40
   6   3   3   44.10    3.50
   6   3   3   40.80    3.20
  -7  -3  -3    6.20    0.70
  -7  -3  -3    5.10    0.90
   7   3   3    7.50    1.70
   7   3   3    5.70    0.90
   7   3   3    5.50    1.20
   7   3   3    5.70    0.90
   7   3   3    3.80    0.90
  -8  -3  -3   32.60    2.50
  -8  -3  -3   33.50    4.50
   8   3   3   26.80    2.50
   8   3   3   27.60    2.60
   8   3   3   34.40    3.10
   8   3   3   32.30    3.80
   9  -4  -3    0.50    0.50
   9  -4  -3    1.90    1.50
   8  -4  -3   -0.10    1.10
   8  -4  -3    0.80    0.60
   8  -4  -3    1.00    0.60
   8  -4  -3    0.30    0.60
   8  -4  -3    2.00    1.30
  -8   4   3    0.50    0.20
  -8   4   3    0.70    0.30
   7  -4  -3    8.00    1.20
   7  -4  -3   10.80    1.60
   7  -4  -3   12.40    2.30
   7  -4  -3    7.60    1.30
  -7   4   3    9.90    0.80
   6  -4  -3   91.59    7.80
   6  -4  -3   98.09    7.00
   6  -4  -3  103.29    8.20
   6  -4  -3   95.49    6.80
  -6   4   3   99.79    6.40
  -6   4   3   99.29    6.80
   5  -4  -3   32.40    2.50
   5  -4  -3   28.10    3.10
   5  -4  -3   28.70    2.30
  -5   4   3   29.50    2.10
   4  -4  -3    1.70    0.50
   4  -4  -3    1.60    0.80
   4  -4  -3    0.90    0.30
   4  -4  -3    1.70    0.50
  -4   4   3    2.10    0.20
  -4   4   3    1.50    0.80
  -4   4   3    1.90    0.50
  -4   4   3    1.70    0.30
   3  -4  -3    1.30    0.30
   3  -4  -3    0.90    0.20
   3  -4  -3    1.00    0.30
   3  -4  -3    0.80    0.70
  -3   4   3    1.00    0.20
  -3   4   3    1.20    0.20
  -3   4   3    0.10    0.50
  -3   4   3    0.60    0.30
  -3   4   3    0.80    0.30
   2  -4  -3    3.80    1.10
   2  -4  -3    4.10    0.50
   2  -4  -3    3.50    0.40
   2  -4  -3    4.60    0.40
   2  -4  -3    3.80    0.50
  -2   4   3    4.20    0.40
  -2   4   3    3.30    0.40
  -2   4   3    4.30    0.70
  -2   4   3    4.40    1.20
   1  -4  -3  443.96   26.70
   1  -4  -3  436.46   26.80
   1  -4  -3  422.86   27.70
   1  -4  -3  372.86   26.80
  -1   4   3  441.26   26.80
  -1   4   3  421.26   26.80
  -1   4   3  427.56   26.80
  -1   4   3  384.76   27.80
  -1   4   3  404.96   26.80
   0  -4  -3   31.30    2.20
   0  -4  -3   35.90    2.90
   0  -4  -3   32.30    2.20
   0  -4  -3   28.00    2.40
   0  -4  -3   32.60    2.20
   0   4   3   31.50    2.30
   0   4   3   31.70    2.30
   0   4   3   28.90    2.30
   0   4   3   31.70    2.20
   0   4   3   24.80    2.90
   0   4   3   33.90    2.20
  -1  -4  -3  136.29    9.10
  -1  -4  -3  138.59    9.00
  -1  -4  -3  141.29    9.10
  -1  -4  -3  136.39    9.10
  -1  -4  -3  138.69    9.70
   1   4   3  128.59    9.10
   1   4   3  140.49    9.10
   1   4   3  146.29    9.00
   1   4   3  140.29    9.00
  -2  -4  -3    7.90    0.80
  -2  -4  -3    8.10    0.90
  -2  -4  -3    8.70    0.90
  -2  -4  -3    7.20    1.40
  -2  -4  -3    7.10    0.80
   2   4   3    7.30    0.70
   2   4   3   11.70    1.60
   2   4   3    6.90    0.80
   2   4   3    8.60    0.90
   2   4   3    8.60    0.80
  -3  -4  -3    7.50    1.60
  -3  -4  -3    7.90    1.10
  -3  -4  -3    9.10    0.80
   3   4   3   10.40    0.90
   3   4   3    9.40    0.90
   3   4   3    8.00    0.90
   3   4   3    9.30    1.70
   3   4   3    7.30    1.00
  -4  -4  -3   20.70    1.90
  -4  -4  -3   23.60    1.70
  -4  -4  -3   19.50    2.10
  -4  -4  -3   17.10    2.90
   4   4   3   22.50    1.90
   4   4   3   21.80    1.90
   4   4   3   25.20    1.80
   4   4   3   20.40    2.50
   4   4   3   18.60    1.90
  -5  -4  -3   -1.70    0.80
  -5  -4  -3   -0.30    0.30
  -5  -4  -3   -0.10    0.30
  -5  -4  -3    0.10    0.20
   5   4   3   -0.20    0.40
   5   4   3    0.00    0.20
   5   4   3    0.30    0.30
   5   4   3    0.10    0.20
   5   4   3    0.20    0.30
  -6  -4  -3   14.00    2.90
  -6  -4  -3   19.00    1.50
  -6  -4  -3   16.70    1.70
   6   4   3   17.20    2.80
   6   4   3   15.20    1.90
   6   4   3   14.90    1.60
   6   4   3   18.50    1.60
  -7  -4  -3    1.90    0.40
  -7  -4  -3    2.30    0.60
  -7  -4  -3    1.90    1.40
   7   4   3    1.10    0.40
   7   4   3    1.10    0.50
   7   4   3    1.20    1.10
  -8  -4  -3    2.30    2.10
  -8  -4  -3    1.80    0.70
  -8  -4  -3    2.80    0.50
   8   4   3    2.00    0.60
   8   4   3    1.80    0.80
   8   4   3    2.60    1.60
   8   4   3    1.30    0.60
   9  -5  -3   10.60    1.80
   9  -5  -3   13.80    2.70
   9  -5  -3   11.90    1.50
   8  -5  -3    0.80    1.20
   8  -5  -3    1.20    0.50
   8  -5  -3    0.50    0.60
   8  -5  -3    3.80    1.70
   8  -5  -3    1.60    0.80
   7  -5  -3    1.20    1.10
   7  -5  -3    1.10    0.50
   7  -5  -3    0.30    0.50
   7  -5  -3   -0.30    1.00
   7  -5  -3    0.10    0.20
  -7   5   3    0.40    0.10
  -7   5   3    0.60    0.30
   6  -5  -3   11.40    1.30
   6  -5  -3    9.30    1.90
   6  -5  -3    8.70    1.00
   6  -5  -3    7.70    1.20
  -6   5   3   10.30    1.10
  -6   5   3   10.10    0.80
   5  -5  -3   62.39    6.30
   5  -5  -3   65.99    4.70
   5  -5  -3   58.19    4.70
   5  -5  -3   64.49    4.60
  -5   5   3   71.29    4.30
   4  -5  -3   61.99    4.60
   4  -5  -3   67.09    4.80
   4  -5  -3   68.59    5.80
   4  -5  -3   61.69    4.50
  -4   5   3   72.79    4.40
  -4   5   3   69.99    4.40
  -4   5   3   66.89    5.80
  -4   5   3   58.39    4.70
   3  -5  -3   71.79    4.60
   3  -5  -3   61.79    5.60
   3  -5  -3   68.59    4.60
   3  -5  -3   71.59    4.50
  -3   5   3   68.19    4.50
  -3   5   3   64.79    5.70
  -3   5   3   63.09    4.70
  -3   5   3   63.49    4.50
   2  -5  -3   17.60    1.30
   2  -5  -3   14.30    2.00
   2  -5  -3   15.80    1.40
   2  -5  -3   16.40    1.30
   2  -5  -3   18.50    1.20
  -2   5   3   17.90    1.30
  -2   5   3   17.10    1.40
  -2   5   3   19.00    2.40
  -2   5   3   16.50    1.50
   1  -5  -3    1.60    0.30
   1  -5  -3    1.90    0.40
   1  -5  -3    1.40    0.70
   1  -5  -3    1.50    0.30
   1  -5  -3    1.60    0.30
  -1   5   3    1.40    0.30
  -1   5   3    1.30    0.30
  -1   5   3    1.60    0.40
  -1   5   3    1.50    0.30
  -1   5   3    0.90    0.30
  -1   5   3    1.00    0.80
   0  -5  -3  256.07   16.60
   0  -5  -3  240.18   15.80
   0  -5  -3  236.28   15.70
   0  -5  -3  262.17   15.80
   0  -5  -3  242.28   15.70
   0   5   3  263.97   15.70
   0   5   3  235.78   15.80
   0   5   3  233.28   15.80
   0   5   3  253.47   15.70
   0   5   3  234.08   15.80
   0   5   3  214.48   16.80
  -1  -5  -3  252.77   16.40
  -1  -5  -3  264.47   16.50
  -1  -5  -3  263.37   16.30
  -1  -5  -3  249.48   16.40
  -1  -5  -3  250.17   17.10
   1   5   3  256.97   16.30
   1   5   3  248.38   17.50
   1   5   3  238.88   16.40
   1   5   3  228.88   16.40
   1   5   3  262.07   16.20
  -2  -5  -3    0.00    0.20
  -2  -5  -3   -0.10    0.50
  -2  -5  -3    0.20    0.20
  -2  -5  -3    0.20    0.20
  -2  -5  -3    0.10    0.20
   2   5   3    0.00    0.20
   2   5   3    0.20    0.10
   2   5   3   -0.10    0.20
   2   5   3    0.00    0.10
   2   5   3    0.60    0.70
  -3  -5  -3    7.30    0.90
  -3  -5  -3    7.00    0.80
  -3  -5  -3    5.70    1.10
  -3  -5  -3    6.20    0.70
  -3  -5  -3    6.20    1.50
   3   5   3    6.70    0.70
   3   5   3    5.20    0.90
   3   5   3    6.40    0.80
   3   5   3    6.00    0.60
   3   5   3    6.40    1.50
  -4  -5  -3   38.10    3.00
  -4  -5  -3   44.00    2.80
  -4  -5  -3   34.40    3.20
   4   5   3   32.40    3.10
   4   5   3   39.60    2.90
   4   5   3   35.80    3.80
   4   5   3   37.60    3.00
  -5  -5  -3   10.60    1.40
  -5  -5  -3   12.60    1.20
  -5  -5  -3   12.90    2.50
  -5  -5  -3   11.30    1.90
   5   5   3   13.50    2.70
   5   5   3   15.00    2.80
   5   5   3   13.60    1.40
   5   5   3   13.60    1.40
  -6  -5  -3  105.99    8.00
  -6  -5  -3  101.99    9.60
  -6  -5  -3  124.79    7.80
   6   5   3  121.49    8.10
   6   5   3  125.99    9.60
   6   5   3  106.39    8.00
  -7  -5  -3    5.30    2.40
  -7  -5  -3    3.40    0.60
  -7  -5  -3    2.40    0.80
   7   5   3    3.60    1.60
   7   5   3    4.60    0.80
   7   5   3    3.70    0.90
   7   5   3    3.10    0.90
  -8  -5  -3   -0.70    0.60
  -8  -5  -3    1.40    2.50
  -8  -5  -3    0.40    0.30
   8   5   3    0.80    0.50
   8   5   3    0.50    1.50
   8   5   3   -0.30    0.30
   9  -6  -3    2.50    0.80
   9  -6  -3    2.60    1.60
   9  -6  -3    2.70    0.90
   8  -6  -3    4.00    0.90
   8  -6  -3    4.60    1.60
   8  -6  -3    4.30    1.10
   8  -6  -3    9.50    2.30
   8  -6  -3    5.30    1.10
   7  -6  -3    1.50    0.70
   7  -6  -3   -1.50    0.90
   7  -6  -3    0.30    0.40
   7  -6  -3    0.00    0.90
   7  -6  -3    0.80    0.40
   6  -6  -3    0.40    0.30
   6  -6  -3    0.70    0.30
   6  -6  -3    0.40    0.80
  -6   6   3   -0.10    0.20
   5  -6  -3    3.10    0.60
   5  -6  -3    2.20    0.50
   5  -6  -3    1.30    1.20
   5  -6  -3    1.40    0.40
  -5   6   3    3.10    0.40
  -5   6   3    3.60    1.40
  -5   6   3    2.60    0.30
   4  -6  -3   32.10    2.40
   4  -6  -3   32.20    2.30
   4  -6  -3   29.70    3.40
   4  -6  -3   32.20    2.40
  -4   6   3   27.80    2.50
  -4   6   3   35.30    2.30
  -4   6   3   33.30    2.30
   3  -6  -3    0.70    0.30
   3  -6  -3    0.80    0.20
   3  -6  -3    1.10    0.20
   3  -6  -3    0.20    0.60
   3  -6  -3    0.90    0.30
  -3   6   3    0.20    0.80
  -3   6   3    0.80    0.20
  -3   6   3    0.70    0.20
  -3   6   3    0.80    0.40
   2  -6  -3  142.09    9.40
   2  -6  -3  147.29    9.50
   2  -6  -3  148.89    9.30
   2  -6  -3  144.49   10.50
  -2   6   3  146.89   10.90
  -2   6   3  134.79    9.60
  -2   6   3  142.29    9.50
  -2   6   3  144.39    9.50
   1  -6  -3   48.60    4.20
   1  -6  -3   49.00    3.20
   1  -6  -3   47.00    3.40
   1  -6  -3   47.60    3.30
  -1   6   3   48.30    3.40
  -1   6   3   43.40    4.50
  -1   6   3   45.50    3.20
  -1   6   3   45.70    3.40
  -1   6   3   47.30    3.30
   0  -6  -3    4.20    0.50
   0  -6  -3    6.30    1.40
   0  -6  -3    5.80    0.70
   0  -6  -3    5.80    0.60
   0   6   3    6.10    0.50
   0   6   3    5.30    0.80
   0   6   3    5.50    0.60
   0   6   3    5.30    1.60
   0   6   3    5.30    0.80
   0   6   3    5.70    0.60
  -1  -6  -3    7.90    0.90
  -1  -6  -3    7.30    0.90
  -1  -6  -3    8.50    0.80
  -1  -6  -3    6.30    1.50
   1   6   3    7.60    0.70
   1   6   3    9.10    1.10
   1   6   3    7.60    1.80
   1   6   3    6.50    0.90
   1   6   3    7.20    0.80
  -2  -6  -3   21.00    2.60
  -2  -6  -3   23.00    1.90
  -2  -6  -3   22.20    1.90
  -2  -6  -3   22.60    1.80
   2   6   3   21.30    2.00
   2   6   3   21.80    2.70
   2   6   3   22.10    1.70
   2   6   3   22.30    1.60
   2   6   3   20.30    1.90
  -3  -6  -3   33.40    2.70
  -3  -6  -3   30.60    2.80
  -3  -6  -3   31.20    2.70
  -3  -6  -3   35.40    3.70
  -3  -6  -3   37.10    2.60
   3   6   3   35.70    2.50
   3   6   3   34.50    2.40
   3   6   3   37.60    3.80
   3   6   3   30.20    2.80
   3   6   3   32.80    2.70
  -4  -6  -3    1.70    0.70
  -4  -6  -3    2.00    0.50
  -4  -6  -3    0.70    0.40
  -4  -6  -3    2.40    1.20
   4   6   3    1.80    0.50
   4   6   3    1.40    0.40
   4   6   3    1.40    0.40
   4   6   3    1.70    1.10
  -5  -6  -3    1.10    0.40
  -5  -6  -3    1.50    0.60
  -5  -6  -3    0.10    1.20
   5   6   3    1.50    0.70
   5   6   3    1.10    0.40
   5   6   3    0.70    0.30
   5   6   3    1.00    1.10
  -6  -6  -3   16.70    1.50
  -6  -6  -3   14.80    1.80
  -6  -6  -3   13.40    3.20
   6   6   3   13.20    2.80
   6   6   3   18.30    1.70
   6   6   3   20.50    1.70
  -7  -6  -3   25.50    4.70
  -7  -6  -3   26.40    2.20
   7   6   3   29.00    3.90
   7   6   3   27.60    2.40
   7   6   3   25.80    2.40
   8  -7  -3   10.00    2.40
   8  -7  -3   10.60    1.40
   8  -7  -3   11.90    1.50
   7  -7  -3    0.10    0.40
   7  -7  -3    0.80    1.20
   7  -7  -3    0.70    1.10
   7  -7  -3    0.20    0.40
   7  -7  -3    0.00    0.40
   6  -7  -3    1.90    0.50
   6  -7  -3    3.00    0.70
   6  -7  -3    0.40    1.20
   6  -7  -3    3.90    0.70
  -6   7   3    2.90    0.40
  -6   7   3    3.40    0.50
   5  -7  -3    0.30    0.20
   5  -7  -3    0.40    0.30
   5  -7  -3    0.10    0.20
  -5   7   3    0.30    0.20
  -5   7   3   -0.60    0.90
  -5   7   3    0.20    0.20
   4  -7  -3   15.50    1.50
   4  -7  -3   15.50    1.40
   4  -7  -3   16.90    1.40
   4  -7  -3   13.10    2.50
  -4   7   3   13.30    1.50
  -4   7   3   15.00    2.80
  -4   7   3   17.90    1.40
  -4   7   3   16.70    1.30
   3  -7  -3    0.20    0.20
   3  -7  -3    0.30    0.20
   3  -7  -3    0.20    0.20
  -3   7   3    0.30    0.20
  -3   7   3   -0.50    0.50
  -3   7   3    0.50    0.30
   2  -7  -3    9.60    1.00
   2  -7  -3   10.20    1.90
   2  -7  -3    9.30    0.80
   2  -7  -3    9.30    0.90
   2  -7  -3   10.80    1.00
  -2   7   3    9.30    1.10
  -2   7   3    8.90    1.00
  -2   7   3    8.80    2.10
  -2   7   3    8.50    1.00
   1  -7  -3   16.00    1.40
   1  -7  -3   15.70    1.20
   1  -7  -3   14.60    1.40
   1  -7  -3   15.20    1.30
   1  -7  -3   13.90    1.90
  -1   7   3   14.00    2.70
  -1   7   3   15.30    1.30
  -1   7   3   15.40    1.40
  -1   7   3   14.00    1.20
  -1   7   3   13.40    1.30
   0  -7  -3   53.69    4.90
   0  -7  -3   60.69    4.10
   0  -7  -3   57.49    4.00
   0  -7  -3   63.59    4.20
   0   7   3   53.39    4.10
   0   7   3   64.69    3.90
   0   7   3   54.69    4.40
   0   7   3   44.80    5.10
   0   7   3   49.10    4.00
   0   7   3   59.39    3.90
  -1  -7  -3   38.60    3.90
  -1  -7  -3   42.50    3.00
  -1  -7  -3   40.80    3.00
  -1  -7  -3   41.00    2.90
  -1  -7  -3   40.40    2.90
   1   7   3   36.40    4.10
   1   7   3   37.20    3.00
   1   7   3   37.40    3.10
   1   7   3   35.40    2.70
   1   7   3   39.40    2.90
   1   7   3   40.20    2.70
  -2  -7  -3   42.90    3.60
  -2  -7  -3   54.99    3.60
  -2  -7  -3   48.60    4.80
  -2  -7  -3   51.99    3.80
  -2  -7  -3   48.10    3.80
   2   7   3   46.80    4.90
   2   7   3   52.89    3.40
   2   7   3   50.49    3.50
   2   7   3   45.40    3.80
  -3  -7  -3    6.60    1.90
  -3  -7  -3    7.50    1.30
  -3  -7  -3    8.00    0.90
  -3  -7  -3    8.30    1.10
   3   7   3    7.40    0.80
   3   7   3    7.60    2.00
   3   7   3    8.10    0.80
  -4  -7  -3   12.90    1.70
  -4  -7  -3   17.50    1.60
  -4  -7  -3   15.10    1.40
  -4  -7  -3   11.30    2.60
   4   7   3   12.50    2.60
   4   7   3   12.80    1.50
   4   7   3   13.80    1.20
  -5  -7  -3   13.10    2.90
  -5  -7  -3    9.30    1.90
  -5  -7  -3   12.70    1.60
  -5  -7  -3   15.20    1.40
   5   7   3   13.40    1.20
   5   7   3   15.60    1.40
   5   7   3   11.20    2.70
  -6  -7  -3   28.40    4.60
  -6  -7  -3   25.20    2.10
   6   7   3   23.60    2.00
   6   7   3   19.00    3.70
   6   7   3   25.50    2.20
  -7  -7  -3    3.60    2.90
  -7  -7  -3    1.00    0.50
   7   7   3    1.30    2.00
   7   7   3    1.20    0.40
   8  -8  -3    3.20    1.90
   8  -8  -3    4.30    0.90
   8  -8  -3    5.40    1.00
   7  -8  -3   18.90    1.70
   7  -8  -3   15.50    1.70
   7  -8  -3   15.90    1.50
   7  -8  -3   15.40    2.90
   7  -8  -3   17.10    3.00
   6  -8  -3   23.60    1.70
   5  -8  -3   27.80    3.30
   5  -8  -3   28.70    1.80
   5  -8  -3   27.50    2.10
   5  -8  -3   25.10    2.30
   5  -8  -3   23.30    2.10
  -5   8   3   26.00    2.00
  -5   8   3   27.30    2.00
  -5   8   3   26.00    4.10
   4  -8  -3   85.09    5.30
   4  -8  -3   73.99    5.30
   4  -8  -3   75.99    5.50
  -4   8   3   74.69    5.50
  -4   8   3   75.99    5.30
  -4   8   3   76.19    7.10
  -4   8   3   79.09    5.30
   3  -8  -3    4.70    0.60
   3  -8  -3    5.10    0.50
   3  -8  -3    6.10    0.70
  -3   8   3    5.80    1.00
  -3   8   3    4.80    0.80
  -3   8   3    4.90    0.90
  -3   8   3    5.20    1.80
   2  -8  -3   37.50    2.70
   2  -8  -3   37.60    2.80
   2  -8  -3   38.60    2.60
   2  -8  -3   38.70    3.70
   2  -8  -3   38.30    2.80
  -2   8   3   35.20    2.80
  -2   8   3   35.10    2.90
  -2   8   3   37.20    3.00
  -2   8   3   39.00    4.40
   1  -8  -3    7.40    0.80
   1  -8  -3    6.50    0.80
   1  -8  -3    6.50    0.70
   1  -8  -3    6.60    1.60
   1  -8  -3    6.50    0.70
  -1   8   3    6.00    1.00
  -1   8   3    6.30    0.80
  -1   8   3    5.80    0.90
  -1   8   3    6.00    0.60
   0  -8  -3   90.29    7.20
   0  -8  -3   91.69    6.10
   0  -8  -3   89.69    6.00
   0  -8  -3   83.79    6.20
   0  -8  -3   96.89    6.10
   0   8   3   84.79    6.00
   0   8   3   79.39    6.20
   0   8   3   84.29    6.30
   0   8   3   93.79    5.90
  -1  -8  -3    2.00    0.50
  -1  -8  -3    2.30    1.10
  -1  -8  -3    2.40    0.60
  -1  -8  -3    1.10    0.40
   1   8   3    1.40    0.40
   1   8   3    1.80    0.30
   1   8   3    1.20    0.50
   1   8   3    2.50    0.40
   1   8   3    1.40    1.20
   1   8   3    1.50    0.40
  -2  -8  -3   -0.20    0.90
  -2  -8  -3    0.30    0.30
  -2  -8  -3    0.20    0.30
  -2  -8  -3    1.50    0.60
   2   8   3    0.60    0.70
   2   8   3    0.30    0.20
   2   8   3    0.60    0.20
  -3  -8  -3   68.79    5.30
  -3  -8  -3   62.39    5.40
  -3  -8  -3   77.19    5.40
  -3  -8  -3   77.19    5.10
  -3  -8  -3   68.49    6.70
   3   8   3   72.39    6.90
   3   8   3   73.99    4.90
   3   8   3   74.29    5.00
   3   8   3   68.29    5.50
  -4  -8  -3   19.70    3.60
  -4  -8  -3   19.30    1.70
   4   8   3   18.90    3.50
   4   8   3   18.50    1.60
   4   8   3   18.90    1.50
  -5  -8  -3    6.00    0.90
  -5  -8  -3    4.50    2.10
   5   8   3    3.70    2.00
   5   8   3    3.30    0.60
   5   8   3    3.60    0.60
  -6  -8  -3   12.40    3.50
  -6  -8  -3   18.00    1.70
   6   8   3   16.50    3.40
   6   8   3   19.70    1.80
   6   8   3   17.30    1.60
   7  -9  -3   -1.10    1.30
   7  -9  -3    0.30    0.30
   6  -9  -3    0.20    0.40
   6  -9  -3    2.00    1.10
   6  -9  -3    0.70    0.30
   5  -9  -3   16.80    1.30
   5  -9  -3   14.20    1.40
  -5   9   3   16.80    1.30
  -5   9   3   14.20    1.30
  -5   9   3   13.40    1.20
   4  -9  -3   17.90    1.60
   4  -9  -3   19.00    2.50
  -4   9   3   15.60    1.50
  -4   9   3   15.10    3.10
  -4   9   3   14.20    1.50
  -4   9   3   17.20    1.50
   3  -9  -3   29.90    3.40
   3  -9  -3   32.90    2.40
   3  -9  -3   31.30    2.20
   3  -9  -3   29.00    2.30
  -3   9   3   28.80    2.40
  -3   9   3   24.90    3.70
  -3   9   3   29.70    2.50
  -3   9   3   29.10    2.40
   2  -9  -3   39.80    2.70
   2  -9  -3   36.60    2.80
   2  -9  -3   40.00    2.80
  -2   9   3   36.00    2.90
  -2   9   3   36.20    3.00
  -2   9   3   32.90    4.40
  -2   9   3   36.30    2.90
   1  -9  -3    0.30    0.30
   1  -9  -3    0.30    0.20
   1  -9  -3   -0.40    0.80
   1  -9  -3    0.00    0.20
  -1   9   3    0.70    0.40
  -1   9   3    0.20    0.30
  -1   9   3    0.20    0.20
  -1   9   3    2.00    1.40
  -1   9   3    0.20    0.10
   0  -9  -3   23.70    2.00
   0  -9  -3   22.70    1.90
   0  -9  -3   20.90    2.20
   0  -9  -3   23.60    1.90
   0  -9  -3   24.80    3.00
   0   9   3   22.00    1.90
   0   9   3   21.10    2.10
   0   9   3   20.20    3.70
   0   9   3   23.50    1.70
  -1  -9  -3    3.60    0.80
  -1  -9  -3    3.30    0.70
  -1  -9  -3    3.30    0.60
  -1  -9  -3    2.20    1.20
  -1  -9  -3    3.20    0.80
   1   9   3    4.30    0.50
   1   9   3    0.50    1.20
   1   9   3    3.10    0.80
   1   9   3    3.90    0.70
  -2  -9  -3    0.70    1.10
  -2  -9  -3   -0.20    0.20
  -2  -9  -3    0.20    0.30
   2   9   3   -1.30    1.10
   2   9   3    0.00    0.10
   2   9   3    0.10    0.20
   2   9   3    0.30    0.50
  -3  -9  -3    8.70    2.30
  -3  -9  -3   13.40    1.40
  -3  -9  -3    8.40    1.10
  -3  -9  -3    8.50    1.50
   3   9   3   10.60    2.60
   3   9   3    9.10    1.00
   3   9   3   11.00    1.00
  -4  -9  -3    2.50    2.00
  -4  -9  -3    1.40    0.50
   4   9   3   -0.10    1.30
   4   9   3    2.00    0.40
   4   9   3    1.90    0.50
  -5  -9  -3    7.40    1.10
  -5  -9  -3    2.90    2.30
   5   9   3    4.70    2.50
   5   9   3    7.30    1.20
   5   9   3    6.70    0.90
   6 -10  -3   25.80    2.40
  -6  10   3   28.70    2.00
   5 -10  -3    1.50    1.20
   5 -10  -3    0.30    0.30
  -5  10   3    0.60    0.30
  -5  10   3    1.00    0.40
   4 -10  -3   10.00    2.00
   4 -10  -3    5.30    0.90
  -4  10   3    7.10    1.00
  -4  10   3    7.20    1.10
  -4  10   3    4.90    2.20
  -4  10   3    8.70    1.00
   3 -10  -3   43.70    3.10
   3 -10  -3   39.20    2.80
   3 -10  -3   45.00    4.20
   3 -10  -3   41.70    3.00
  -3  10   3   39.00    4.80
  -3  10   3   36.60    3.10
  -3  10   3   34.20    3.10
   2 -10  -3   49.40    4.70
   2 -10  -3   43.90    3.30
   2 -10  -3   46.40    3.40
   2 -10  -3   48.40    3.40
  -2  10   3   48.40    5.50
  -2  10   3   47.80    3.60
  -2  10   3   42.10    3.60
   1 -10  -3   13.70    2.60
   1 -10  -3   15.50    1.50
   1 -10  -3   14.30    1.50
   1 -10  -3   13.10    1.30
  -1  10   3   14.40    1.40
  -1  10   3   12.30    1.40
  -1  10   3   11.20    2.80
  -1  10   3   11.10    1.50
   0 -10  -3   11.10    1.30
   0 -10  -3   10.80    1.50
   0 -10  -3   10.90    1.10
   0  10   3    8.70    1.20
   0  10   3   10.50    1.10
   0  10   3    7.10    2.20
   0  10   3    9.90    0.90
  -1 -10  -3    2.20    0.50
  -1 -10  -3    1.50    0.50
  -1 -10  -3    2.10    0.60
   1  10   3    4.20    1.90
   1  10   3    1.60    0.80
   1  10   3    1.70    0.40
   1  10   3    2.00    0.50
  -2 -10  -3   10.20    1.50
  -2 -10  -3    8.60    1.50
  -2 -10  -3    8.90    1.10
   2  10   3    8.80    0.90
   2  10   3    9.40    1.10
   2  10   3    9.70    2.70
   2  10   3    9.10    0.90
  -3 -10  -3   19.10    2.00
  -3 -10  -3   18.50    1.70
   3  10   3   13.40    3.40
   3  10   3   17.60    1.50
   3  10   3   16.30    1.60
  -4 -10  -3   19.00    2.40
   4  10   3   21.90    2.00
   4  10   3   14.50    3.60
   4  10   3   20.90    1.90
   5 -11  -3   25.20    2.30
  -5  11   3   26.40    2.20
   4 -11  -3    0.10    0.30
  -4  11   3   -0.10    0.40
  -4  11   3   -0.20    0.50
  -4  11   3    0.10    0.40
   3 -11  -3   13.20    2.50
   3 -11  -3    9.30    1.10
  -3  11   3   12.30    3.20
  -3  11   3   12.20    1.40
  -3  11   3   11.10    1.30
  -3  11   3   10.60    1.30
   2 -11  -3    3.70    0.70
   2 -11  -3    6.20    2.00
  -2  11   3    2.70    0.70
  -2  11   3    3.30    0.80
  -2  11   3    3.80    2.10
  -2  11   3    6.20    1.00
   1 -11  -3   14.50    1.40
  -1  11   3   13.80    1.50
  -1  11   3   15.20    3.90
   0 -11  -3    6.10    2.10
   0 -11  -3    5.00    1.00
   0 -11  -3    5.10    0.80
   0  11   3    3.50    0.50
   0  11   3    4.40    0.80
   0  11   3    7.20    2.70
   0  11   3    5.80    1.10
   0  11   3    4.40    0.50
  -1 -11  -3    3.50    2.00
  -1 -11  -3    5.80    1.00
  -1 -11  -3    5.20    1.00
   1  11   3    4.10    0.90
   1  11   3    3.80    2.40
   1  11   3    6.00    0.90
  -2 -11  -3    5.40    2.20
  -2 -11  -3    1.70    0.70
  -2 -11  -3    2.60    1.00
   2  11   3    2.60    0.90
   2  11   3    2.30    0.60
   2  11   3    2.60    0.50
   2  11   3    4.10    2.30
   2  11   3    2.30    0.60
  -3 -11  -3    2.00    2.10
  -3 -11  -3    1.10    0.50
   3  11   3    1.20    0.50
   3  11   3    0.00    1.60
   2 -12  -3    0.00    0.30
  -2  12   3    0.10    0.90
   1 -12  -3   12.80    2.10
  -1  12   3    8.00    1.50
  -1  12   3    9.20    1.30
   0 -12  -3    4.30    2.30
   0 -12  -3    1.00    0.40
   0  12   3    0.90    0.50
   1  12  -4    0.40    0.40
  -1 -12   4    1.50    0.70
  -1 -12   4    0.60    0.50
  -1 -12   4   -0.30    0.50
   0 -12   4    6.00    1.20
   0 -12   4    9.50    1.10
   0 -12   4    6.90    0.90
   1 -12   4    3.30    0.60
   1 -12   4    2.70    0.60
   1 -12   4    3.40    0.80
   3  11  -4   27.20    1.90
   3  11  -4   22.10    2.30
   3  11  -4   19.30    2.60
  -3 -11   4   20.30    4.20
  -3 -11   4   24.40    3.00
  -3 -11   4   29.10    2.50
   2  11  -4    8.60    0.90
   2  11  -4   10.90    2.50
   2  11  -4    9.90    1.60
   2  11  -4    9.10    0.90
  -2 -11   4    8.20    2.60
  -2 -11   4    7.60    1.30
  -2 -11   4    9.10    1.50
   1  11  -4    8.40    2.30
   1  11  -4    7.20    0.80
   1  11  -4    6.10    1.20
  -1 -11   4    7.50    2.30
  -1 -11   4    9.10    1.50
  -1 -11   4    5.50    0.90
  -1 -11   4    6.10    0.80
   0  11  -4    0.00    0.20
   0  11  -4   -0.40    1.30
   0  11  -4    0.10    0.30
   0 -11   4    0.80    0.40
   0 -11   4    1.50    1.20
   0 -11   4    0.20    0.40
   0 -11   4   -0.20    0.30
   1 -11   4    1.00    0.30
   1 -11   4    1.30    0.40
   1 -11   4    1.80    0.50
   1 -11   4    0.50    0.40
  -2  11  -4    0.00    0.50
   2 -11   4    0.30    0.20
   2 -11   4    0.70    0.30
   2 -11   4    0.50    0.40
   2 -11   4    0.20    0.40
  -3  11  -4   38.40    2.90
   3 -11   4   30.30    2.80
   3 -11   4   31.90    2.90
   3 -11   4   32.00    2.60
   3 -11   4   35.40    2.50
   5  10  -4   16.20    1.50
   5  10  -4   28.30    4.20
   5  10  -4   17.10    1.50
  -5 -10   4   10.60    3.70
  -5 -10   4   21.20    2.10
  -5 -10   4   19.40    2.10
   4  10  -4   54.59    3.80
   4  10  -4   52.19    3.80
  -4 -10   4   42.30    7.30
  -4 -10   4   56.39    4.50
  -4 -10   4   62.59    4.50
   3  10  -4    3.70    0.50
   3  10  -4    3.50    0.80
   3  10  -4    1.80    1.40
  -3 -10   4    5.80    2.10
  -3 -10   4    4.30    1.00
  -3 -10   4    3.90    0.90
  -3 -10   4    2.40    0.60
   2  10  -4    5.40    0.60
   2  10  -4    4.40    0.70
   2  10  -4    4.90    1.10
   2  10  -4    2.50    1.30
  -2 -10   4    4.30    0.80
  -2 -10   4    4.90    0.90
  -2 -10   4    5.80    1.10
  -2 -10   4    3.30    1.70
   1  10  -4    0.80    1.20
   1  10  -4    2.00    0.70
   1  10  -4    2.10    0.30
   1  10  -4    2.60    0.40
  -1 -10   4    1.20    0.50
  -1 -10   4   -0.40    1.20
  -1 -10   4    1.10    0.50
  -1 -10   4    2.50    0.50
  -1 -10   4    2.00    0.60
   0  10  -4   33.80    2.70
   0  10  -4   30.20    3.70
   0  10  -4   30.00    2.30
   0  10  -4   28.20    2.20
   0 -10   4   30.70    3.20
   0 -10   4   29.70    3.70
   0 -10   4   27.60    2.60
   0 -10   4   32.10    2.30
  -1  10  -4   24.20    2.20
   1 -10   4   23.80    2.00
   1 -10   4   19.60    2.10
   1 -10   4   25.10    1.80
   1 -10   4   22.40    3.00
   1 -10   4   22.30    1.90
  -2  10  -4    1.40    1.10
   2 -10   4    0.10    0.20
   2 -10   4    0.60    0.20
   2 -10   4   -0.10    1.00
   2 -10   4    0.60    0.30
  -3  10  -4   20.30    1.80
  -3  10  -4   18.40    2.50
   3 -10   4   18.00    1.80
   3 -10   4   17.90    1.50
   3 -10   4   17.40    1.50
   3 -10   4   20.90    2.50
   3 -10   4   20.50    1.60
   4 -10   4    8.30    0.80
   4 -10   4    5.50    0.60
   4 -10   4    7.10    0.90
   4 -10   4    9.00    1.40
   4 -10   4    7.20    0.90
   5 -10   4    0.00    0.20
   5 -10   4    0.40    0.20
   5 -10   4   -0.20    0.30
   5 -10   4   -0.60    0.30
   6   9  -4   26.80    2.20
   6   9  -4   30.40    4.20
  -6  -9   4   26.60    5.00
   5   9  -4    5.00    0.70
   5   9  -4    6.40    0.70
   5   9  -4    1.80    1.60
  -5  -9   4   10.00    2.70
  -5  -9   4    7.20    1.30
  -5  -9   4    5.40    1.20
   4   9  -4   17.10    1.30
   4   9  -4   12.80    1.80
   4   9  -4   16.20    2.90
   4   9  -4   14.40    2.20
   4   9  -4   15.60    1.30
  -4  -9   4   18.30    1.90
  -4  -9   4   18.10    1.90
  -4  -9   4   12.60    3.10
   3   9  -4   12.80    2.50
   3   9  -4   14.80    1.30
   3   9  -4   17.20    1.20
   3   9  -4   13.00    2.00
  -3  -9   4   17.70    1.80
  -3  -9   4    9.80    2.80
  -3  -9   4   18.10    1.80
  -3  -9   4   13.90    1.50
   2   9  -4   68.09    5.80
   2   9  -4   64.79    4.80
   2   9  -4   56.49    4.60
   2   9  -4   67.69    4.20
   2   9  -4   65.09    4.90
  -2  -9   4   67.89    4.80
  -2  -9   4   68.69    4.90
  -2  -9   4   59.79    4.70
  -2  -9   4   56.09    4.50
   1   9  -4   14.20    1.20
   1   9  -4   18.70    2.50
   1   9  -4   14.30    1.60
   1   9  -4   14.20    1.10
  -1  -9   4   13.50    1.50
  -1  -9   4   16.70    1.70
  -1  -9   4   13.50    1.30
  -1  -9   4   14.20    1.50
   0   9  -4    7.60    1.90
   0   9  -4    8.70    1.00
   0   9  -4    9.80    0.80
   0  -9   4   13.00    2.20
   0  -9   4    9.40    0.90
   0  -9   4    9.70    1.10
   0  -9   4    7.90    1.00
   0  -9   4    9.10    1.20
  -1   9  -4   32.10    3.50
  -1   9  -4   33.80    2.70
   1  -9   4   31.00    2.50
   1  -9   4   36.10    2.30
   1  -9   4   31.00    2.50
   1  -9   4   31.30    2.70
  -2   9  -4   30.40    2.60
  -2   9  -4   32.50    3.50
   2  -9   4   28.40    2.40
   2  -9   4   34.30    2.30
   2  -9   4   29.50    2.60
   2  -9   4   33.60    3.20
   2  -9   4   37.20    2.40
  -3   9  -4   44.40    4.00
  -3   9  -4   49.40    3.40
   3  -9   4   43.00    3.40
   3  -9   4   43.70    3.10
   3  -9   4   42.30    3.10
   3  -9   4   49.90    3.90
   4  -9   4   -0.20    0.20
   4  -9   4    0.70    0.30
   4  -9   4    0.00    0.10
   4  -9   4    0.00    0.10
   4  -9   4   -0.10    0.60
   5  -9   4   15.40    1.20
   5  -9   4   13.00    1.30
   6  -9   4   10.30    1.10
   6  -9   4   12.20    1.00
   6  -9   4   12.30    1.00
   7   8  -4    2.90    0.70
   7   8  -4    2.00    0.50
   7   8  -4    3.50    2.10
  -7  -8   4    1.30    0.80
  -7  -8   4    1.30    0.70
   6   8  -4   20.80    1.70
   6   8  -4   15.00    3.20
   6   8  -4   22.10    2.00
  -6  -8   4   22.10    2.30
  -6  -8   4   22.30    2.20
   5   8  -4    2.80    0.50
   5   8  -4    3.50    0.70
   5   8  -4    4.00    1.60
  -5  -8   4    5.70    1.10
  -5  -8   4    2.60    1.70
  -5  -8   4    3.30    0.90
   4   8  -4    0.00    0.40
   4   8  -4    1.00    1.00
   4   8  -4    0.90    0.40
   4   8  -4    0.80    0.30
   4   8  -4    1.40    0.30
  -4  -8   4    0.30    0.50
  -4  -8   4    1.60    0.60
  -4  -8   4    0.50    0.40
   3   8  -4    1.00    0.50
   3   8  -4    1.90    0.40
   3   8  -4    0.20    0.80
   3   8  -4    2.10    0.70
   3   8  -4    1.40    0.30
  -3  -8   4    0.50    0.40
  -3  -8   4    0.80    0.40
  -3  -8   4    2.30    1.10
   2   8  -4   24.90    2.40
   2   8  -4   31.20    2.00
   2   8  -4   32.20    3.20
   2   8  -4   26.10    2.00
  -2  -8   4   30.80    4.10
  -2  -8   4   33.70    2.60
  -2  -8   4   26.40    2.20
  -2  -8   4   30.90    2.50
  -2  -8   4   27.90    2.40
   1   8  -4   68.59    4.40
   1   8  -4   68.29    4.90
   1   8  -4   62.09    4.60
   1   8  -4   76.89    5.80
   1   8  -4   66.89    4.90
  -1  -8   4   69.89    5.00
  -1  -8   4   63.19    4.70
  -1  -8   4   67.79    6.60
  -1  -8   4   63.49    4.80
  -1  -8   4   64.99    4.50
   0   8  -4  191.08   12.70
   0   8  -4  175.78   12.50
   0   8  -4  203.68   13.60
   0   8  -4  206.98   12.20
   0   8  -4  182.58   12.30
   0  -8   4  180.98   12.50
   0  -8   4  186.68   12.60
   0  -8   4  199.98   12.80
   0  -8   4  186.68   12.30
  -1   8  -4   25.40    2.20
  -1   8  -4   25.40    2.90
   1  -8   4   26.90    1.90
   1  -8   4   25.40    2.00
   1  -8   4   26.00    2.20
   1  -8   4   25.80    2.10
  -2   8  -4    8.80    1.00
  -2   8  -4    7.50    1.50
   2  -8   4    7.40    1.50
   2  -8   4    8.60    0.90
   2  -8   4    9.60    0.80
   2  -8   4    8.50    1.00
  -3   8  -4   44.40    3.70
  -3   8  -4   47.50    3.30
   3  -8   4   43.80    2.90
   3  -8   4   45.70    3.30
   3  -8   4   41.90    3.00
   3  -8   4   40.80    3.20
   3  -8   4   46.40    3.60
   4  -8   4   24.70    2.00
   4  -8   4   19.70    1.80
   4  -8   4   24.80    1.60
   4  -8   4   21.30    1.90
   4  -8   4   22.80    1.70
   5  -8   4   34.10    2.70
   5  -8   4   38.50    2.50
   5  -8   4   33.70    2.60
   5  -8   4   40.00    2.50
   6  -8   4    0.30    0.40
   6  -8   4   -0.30    0.20
   6  -8   4    0.20    0.20
   6  -8   4    0.50    0.30
   6  -8   4   -0.20    0.20
   6  -8   4    0.20    0.20
   7  -8   4    2.30    0.50
   7  -8   4    1.80    0.50
   7  -8   4    1.40    0.60
   7  -8   4    2.90    0.40
   7   7  -4   28.10    2.60
   7   7  -4   32.50    2.60
   7   7  -4   31.10    4.10
  -7  -7   4   31.40    2.80
  -7  -7   4   31.50    5.30
  -7  -7   4   34.10    3.00
   6   7  -4   22.30    1.80
   6   7  -4   19.50    1.90
   6   7  -4   20.90    3.60
  -6  -7   4   22.20    2.10
  -6  -7   4   20.10    2.20
  -6  -7   4   20.00    4.00
   5   7  -4    3.50    0.70
   5   7  -4    1.00    1.20
   5   7  -4    1.70    0.70
   5   7  -4    2.80    0.60
   5   7  -4    2.20    0.90
   5   7  -4    3.10    0.50
  -5  -7   4    4.10    0.90
  -5  -7   4    3.30    0.80
   4   7  -4    0.30    0.40
   4   7  -4    0.10    0.30
   4   7  -4    0.30    0.30
   4   7  -4    0.20    0.20
   4   7  -4   -0.20    0.50
  -4  -7   4    0.10    0.40
  -4  -7   4   -0.60    1.00
   3   7  -4    5.40    0.60
   3   7  -4    6.10    1.20
   3   7  -4    3.90    0.90
  -3  -7   4    5.60    0.80
  -3  -7   4    8.30    1.20
  -3  -7   4    8.00    1.20
  -3  -7   4    5.70    1.80
  -3  -7   4    8.40    1.00
   2   7  -4   67.89    4.40
   2   7  -4   65.79    4.80
   2   7  -4   65.19    4.40
   2   7  -4   60.09    4.90
   2   7  -4   68.79    6.00
  -2  -7   4   70.99    4.90
  -2  -7   4   72.39    4.90
  -2  -7   4   56.49    4.50
  -2  -7   4   69.99    6.00
  -2  -7   4   68.79    4.80
   1   7  -4    0.60    0.30
   1   7  -4    0.40    0.30
   1   7  -4   -0.10    0.30
   1   7  -4    0.60    0.20
  -1  -7   4    0.70    0.80
  -1  -7   4    0.30    0.30
  -1  -7   4    0.80    0.20
  -1  -7   4    0.90    0.30
  -1  -7   4    0.10    0.30
   0   7  -4    7.60    0.60
   0   7  -4    8.20    1.70
   0   7  -4    6.70    0.90
   0   7  -4    7.70    0.80
   0   7  -4    6.60    0.60
   0  -7   4    6.40    1.80
   0  -7   4    7.40    0.90
   0  -7   4    6.60    0.90
   0  -7   4    6.60    0.80
   0  -7   4    7.70    0.60
  -1   7  -4  158.68   10.50
  -1   7  -4  140.09   11.00
   1  -7   4  146.39   11.00
   1  -7   4  156.38   10.50
   1  -7   4  165.28   10.20
   1  -7   4  161.58   10.20
   1  -7   4  163.88   10.40
  -2   7  -4   23.30    1.90
  -2   7  -4   27.90    2.50
   2  -7   4   24.40    2.00
   2  -7   4   25.10    1.90
   2  -7   4   27.80    2.40
   2  -7   4   23.20    1.60
   2  -7   4   20.20    1.80
  -3   7  -4   98.39    6.70
   3  -7   4   93.79    6.20
   3  -7   4   97.19    6.60
   3  -7   4   91.89    6.10
   3  -7   4   90.29    6.40
   4  -7   4    0.00    0.10
   4  -7   4   -0.10    0.10
   4  -7   4    0.00    0.10
   4  -7   4    0.00    0.20
   5  -7   4   37.30    2.50
   5  -7   4   32.40    2.60
   5  -7   4   35.10    2.50
   6  -7   4   21.10    1.60
   6  -7   4   21.40    1.60
   6  -7   4   21.70    1.50
   6  -7   4   17.00    1.60
   6  -7   4   16.10    2.10
   7  -7   4    9.80    1.90
   7  -7   4   11.60    1.70
   7  -7   4   15.00    1.20
   7  -7   4   13.00    1.30
   7  -7   4   13.90    1.30
   8   6  -4    9.90    1.30
  -8  -6   4    8.40    1.30
  -8  -6   4    8.70    3.20
  -8  -6   4    9.60    1.50
   7   6  -4    2.20    1.60
   7   6  -4    1.70    0.60
   7   6  -4    2.30    0.80
  -7  -6   4    1.20    1.80
  -7  -6   4    1.40    0.80
  -7  -6   4    2.30    0.70
   6   6  -4    0.20    0.50
   6   6  -4    1.50    0.40
   6   6  -4    1.10    0.50
   6   6  -4    0.90    0.60
   6   6  -4    1.30    0.50
   6   6  -4    2.30    1.20
  -6  -6   4    1.30    0.60
  -6  -6   4    1.40    0.50
  -6  -6   4    1.10    1.10
  -6  -6   4    1.50    0.70
   5   6  -4    5.90    1.00
   5   6  -4    3.70    1.40
   5   6  -4    2.60    0.90
   5   6  -4    5.20    0.70
   5   6  -4    3.90    0.70
  -5  -6   4    4.90    0.90
  -5  -6   4    4.40    1.20
  -5  -6   4    4.00    1.90
   4   6  -4   54.19    3.90
   4   6  -4   57.59    3.70
   4   6  -4   53.59    5.00
   4   6  -4   49.30    4.30
   4   6  -4   49.90    4.00
  -4  -6   4   52.49    5.40
  -4  -6   4   60.79    4.30
  -4  -6   4   54.99    4.10
  -4  -6   4   51.29    4.10
   3   6  -4   48.20    3.00
   3   6  -4   37.60    3.80
   3   6  -4   42.90    4.10
   3   6  -4   42.80    3.30
  -3  -6   4   48.40    3.50
  -3  -6   4   37.70    3.20
  -3  -6   4   47.20    3.60
  -3  -6   4   42.70    4.50
  -3  -6   4   48.00    3.50
   2   6  -4    6.20    0.50
   2   6  -4    5.80    0.50
   2   6  -4    5.50    1.00
   2   6  -4    6.10    1.40
   2   6  -4    6.60    0.90
   2   6  -4    4.70    0.90
  -2  -6   4    5.90    0.90
  -2  -6   4    4.40    0.60
  -2  -6   4    4.90    0.90
  -2  -6   4    6.10    0.90
  -2  -6   4    6.40    1.60
   1   6  -4   24.50    2.10
   1   6  -4   28.90    2.70
   1   6  -4   27.00    2.20
   1   6  -4   28.80    2.20
  -1  -6   4   26.90    2.30
  -1  -6   4   29.10    2.30
  -1  -6   4   29.40    2.20
  -1  -6   4   29.90    3.00
  -1  -6   4   26.20    1.90
   0   6  -4   42.50    3.20
   0   6  -4   49.60    3.70
   0   6  -4   43.50    2.90
   0   6  -4   42.10    3.10
   0   6  -4   46.70    3.00
   0  -6   4   41.90    3.80
   0  -6   4   41.60    3.10
   0  -6   4   46.40    2.90
   0  -6   4   42.70    3.30
   0  -6   4   41.50    3.20
  -1   6  -4   23.20    2.20
  -1   6  -4   23.50    1.90
   1  -6   4   21.80    2.20
   1  -6   4   22.60    1.60
   1  -6   4   23.90    1.90
   1  -6   4   22.00    1.80
  -2   6  -4   92.89    6.20
  -2   6  -4   91.49    6.60
   2  -6   4   90.09    5.90
   2  -6   4   89.59    6.40
   2  -6   4   95.59    6.10
   2  -6   4   88.59    6.20
   3  -6   4    3.80    0.60
   3  -6   4    4.80    0.40
   3  -6   4    4.30    0.40
   3  -6   4    4.30    0.50
   3  -6   4    5.20    0.70
   4  -6   4   15.60    1.20
   4  -6   4   15.60    1.10
   4  -6   4   17.20    1.20
   4  -6   4   14.60    1.30
   5  -6   4   23.70    1.80
   5  -6   4   26.30    1.90
   5  -6   4   27.60    2.00
   5  -6   4   25.70    1.90
   6  -6   4    0.10    0.20
   6  -6   4    0.20    0.40
   6  -6   4    0.20    0.10
   6  -6   4   -0.30    0.30
   6  -6   4    0.30    0.20
   7  -6   4   19.30    1.60
   7  -6   4   13.90    2.00
   7  -6   4   14.60    1.40
   7  -6   4   17.20    1.50
   8  -6   4   79.29    5.50
   8  -6   4   67.49    6.10
   8  -6   4   76.59    5.40
   8   5  -4    4.00    1.60
   8   5  -4    6.10    1.00
   8   5  -4    6.30    1.20
   8   5  -4    4.00    1.00
  -8  -5   4    4.80    1.00
  -8  -5   4    6.60    2.40
  -8  -5   4    7.10    1.10
   7   5  -4   73.79    5.30
   7   5  -4   68.29    5.20
  -7  -5   4   68.89    7.20
  -7  -5   4   68.19    5.40
  -7  -5   4   70.59    5.50
   6   5  -4    0.60    0.40
   6   5  -4    1.10    1.10
   6   5  -4    0.30    0.30
   6   5  -4    0.50    0.40
   6   5  -4   -0.30    0.40
  -6  -5   4    0.40    0.50
  -6  -5   4    0.30    0.30
  -6  -5   4    0.10    1.20
   5   5  -4    8.60    1.00
   5   5  -4    9.10    2.10
   5   5  -4    6.80    0.90
   5   5  -4    6.10    1.20
   5   5  -4    8.90    1.00
  -5  -5   4    6.90    1.20
  -5  -5   4    8.30    2.30
  -5  -5   4   10.00    1.10
   4   5  -4   31.10    3.40
   4   5  -4   30.40    2.40
   4   5  -4   31.30    2.20
   4   5  -4   26.40    2.60
   4   5  -4   26.70    2.30
  -4  -5   4   32.70    2.70
  -4  -5   4   26.60    2.50
  -4  -5   4   31.60    2.50
  -4  -5   4   27.90    3.40
   3   5  -4  163.68   10.20
   3   5  -4  148.39   10.40
   3   5  -4  159.18   11.40
   3   5  -4  160.68   10.30
   3   5  -4  144.29   10.60
  -3  -5   4  155.88   11.70
  -3  -5   4  150.78   10.50
  -3  -5   4  159.98   10.70
  -3  -5   4  162.78   10.50
   2   5  -4    2.70    0.30
   2   5  -4    1.50    0.50
   2   5  -4    2.60    0.40
   2   5  -4    1.60    0.50
   2   5  -4    3.10    0.90
   2   5  -4    3.00    0.60
  -2  -5   4    2.20    0.50
  -2  -5   4    1.60    0.90
  -2  -5   4    2.60    0.40
  -2  -5   4    2.40    0.60
  -2  -5   4    2.60    0.60
   1   5  -4   39.40    2.90
   1   5  -4   38.70    2.60
   1   5  -4   38.40    2.90
   1   5  -4   33.20    2.80
   1   5  -4   42.20    3.40
  -1  -5   4   40.40    2.90
  -1  -5   4   39.70    2.60
  -1  -5   4   41.70    3.60
  -1  -5   4   40.60    3.00
  -1  -5   4   39.20    2.80
   0   5  -4    2.50    0.50
   0   5  -4    2.30    0.40
   0   5  -4    2.20    0.20
   0   5  -4    2.40    0.30
   0   5  -4    2.70    0.70
   0  -5   4    2.10    0.20
   0  -5   4    1.90    0.50
   0  -5   4    1.30    0.40
   0  -5   4    3.20    0.80
   0  -5   4    1.70    0.30
   0  -5   4    1.40    0.40
  -1   5  -4   44.30    3.20
  -1   5  -4   50.19    3.50
   1  -5   4   46.70    3.30
   1  -5   4   42.20    3.50
   1  -5   4   45.00    3.20
  -2   5  -4    7.10    0.90
   2  -5   4    7.70    0.70
   2  -5   4    6.90    0.90
   2  -5   4    7.80    0.50
   2  -5   4    6.90    0.70
   2  -5   4    7.80    0.80
   3  -5   4   15.60    1.20
   3  -5   4   17.60    1.20
   3  -5   4   18.70    1.30
   4  -5   4   50.59    3.60
   4  -5   4   55.39    3.70
   4  -5   4   50.29    3.60
   4  -5   4   55.59    3.50
   5  -5   4    1.90    0.30
   5  -5   4    1.40    0.40
   5  -5   4    0.80    0.50
   5  -5   4    2.00    0.30
   6  -5   4   79.09    5.00
   6  -5   4   73.39    5.30
   7  -5   4   19.90    2.50
   7  -5   4   23.70    2.50
   7  -5   4   25.30    2.00
   8  -5   4    0.00    0.50
   8  -5   4    0.70    0.60
   8  -5   4    0.50    0.50
   8  -5   4    0.30    0.40
   9   4  -4    0.10    1.90
   9   4  -4    1.20    0.70
   9   4  -4    1.60    0.80
   9   4  -4    2.70    0.70
  -9  -4   4   -0.30    1.70
  -9  -4   4    1.40    0.60
  -9  -4   4    2.80    0.80
   8   4  -4   11.40    1.60
   8   4  -4   10.70    1.30
   8   4  -4    7.70    2.50
   8   4  -4   12.80    1.50
  -8  -4   4   13.80    1.40
  -8  -4   4   10.80    3.00
  -8  -4   4   13.60    1.60
   7   4  -4    4.90    1.80
   7   4  -4    4.70    0.90
   7   4  -4    2.30    0.80
   7   4  -4    3.10    0.80
   7   4  -4    6.00    1.00
  -7  -4   4    4.70    0.90
  -7  -4   4    2.90    0.90
  -7  -4   4    6.00    2.20
   6   4  -4   37.40    3.20
   6   4  -4   41.10    3.10
   6   4  -4   39.20    3.20
   6   4  -4   37.30    4.30
  -6  -4   4   36.30    3.20
  -6  -4   4   41.40    3.10
  -6  -4   4   41.10    4.70
  -6  -4   4   42.70    3.40
   5   4  -4    5.10    1.60
   5   4  -4    3.40    0.90
   5   4  -4    3.40    0.70
   5   4  -4    5.60    0.90
   5   4  -4    4.10    0.80
  -5  -4   4    4.40    0.90
  -5  -4   4    4.90    0.80
  -5  -4   4    5.60    1.70
  -5  -4   4    4.00    0.80
   4   4  -4   98.09    7.80
   4   4  -4   97.09    6.60
   4   4  -4   95.39    6.60
   4   4  -4   96.69    6.60
   4   4  -4   87.79    6.90
  -4  -4   4   96.19    6.90
  -4  -4   4  105.29    7.70
  -4  -4   4   92.89    7.90
  -4  -4   4  103.49    6.70
   3   4  -4    0.50    0.20
   3   4  -4    1.40    0.80
   3   4  -4    0.60    0.40
   3   4  -4    1.10    0.30
   3   4  -4    0.40    0.30
   3   4  -4    0.50    0.40
  -3  -4   4    0.30    0.40
  -3  -4   4    0.60    0.30
  -3  -4   4    1.00    0.80
   2   4  -4    0.00    0.40
   2   4  -4    0.20    0.30
   2   4  -4    0.00    0.10
   2   4  -4    0.00    0.10
   2   4  -4    0.30    0.20
   2   4  -4    0.10    0.20
  -2  -4   4   -0.10    0.20
  -2  -4   4    0.00    0.20
  -2  -4   4    0.20    0.30
  -2  -4   4   -0.10    0.20
  -2  -4   4   -0.30    0.50
   1   4  -4   52.49    4.00
   1   4  -4   58.79    4.40
   1   4  -4   60.49    4.00
   1   4  -4   55.99    4.00
  -1  -4   4   57.79    3.90
  -1  -4   4   53.89    3.70
  -1  -4   4   58.39    4.60
  -1  -4   4   57.69    4.10
  -1  -4   4   57.29    4.00
   0   4  -4   39.50    2.50
   0   4  -4   37.40    2.90
   0   4  -4   38.70    2.40
   0   4  -4   32.60    2.60
   0   4  -4   36.70    2.70
   0  -4   4   36.60    2.50
   0  -4   4   36.00    2.70
   0  -4   4   32.10    3.00
   0  -4   4   36.30    2.70
   0  -4   4   39.30    2.40
  -1   4  -4   27.20    1.90
   1  -4   4   25.30    1.90
   1  -4   4   27.80    2.10
   1  -4   4   23.40    1.70
   1  -4   4   24.70    1.90
   2  -4   4  144.09    9.80
   2  -4   4  161.18    9.60
   2  -4   4  162.38    9.70
   2  -4   4  142.49    9.60
   2  -4   4  137.59    9.60
   3  -4   4    0.90    0.30
   3  -4   4    0.90    0.20
   3  -4   4    0.90    0.10
   4  -4   4   37.00    2.50
   4  -4   4   38.50    2.60
   4  -4   4   36.50    2.60
   5  -4   4   31.10    3.10
   5  -4   4   35.10    2.60
   5  -4   4   38.90    2.50
   5  -4   4   37.40    2.60
   6  -4   4    1.60    0.60
   6  -4   4    2.10    0.30
   6  -4   4    2.10    0.50
   6  -4   4    2.40    0.30
   6  -4   4    1.60    0.70
   6  -4   4    2.00    0.50
   7  -4   4   19.90    1.80
   7  -4   4   15.00    2.10
   7  -4   4   18.80    1.80
   8  -4   4   17.90    1.60
   8  -4   4   15.10    2.00
   8  -4   4   16.00    2.20
   8  -4   4   15.70    1.90
   8  -4   4   16.80    1.60
   9   3  -4    1.20    0.70
   9   3  -4    0.30    0.30
   9   3  -4    1.80    1.60
   9   3  -4    1.00    0.60
  -9  -3   4   -1.60    2.00
  -9  -3   4    0.60    0.60
  -9  -3   4    0.50    0.30
   8   3  -4    7.50    1.00
   8   3  -4   10.60    1.80
   8   3  -4   10.50    2.60
   8   3  -4    7.50    1.30
  -8  -3   4   10.10    1.10
  -8  -3   4    8.50    1.30
  -8  -3   4    8.40    1.30
  -8  -3   4    9.20    2.70
   7   3  -4    4.10    1.00
   7   3  -4    4.90    1.00
   7   3  -4    4.50    1.20
   7   3  -4    4.50    0.80
   7   3  -4    5.30    1.80
  -7  -3   4    4.60    1.00
  -7  -3   4    4.70    0.80
  -7  -3   4    4.00    1.60
   6   3  -4    3.00    0.70
   6   3  -4    3.10    0.70
   6   3  -4    1.60    0.80
   6   3  -4    2.90    0.60
   6   3  -4    2.70    1.30
  -6  -3   4    0.70    1.10
  -6  -3   4    3.80    0.90
  -6  -3   4    3.90    0.70
  -6  -3   4    3.20    0.70
   5   3  -4   67.29    5.40
   5   3  -4   74.99    6.40
   5   3  -4   71.69    5.20
   5   3  -4   73.09    5.20
  -5  -3   4   72.49    6.50
  -5  -3   4   79.09    5.40
  -5  -3   4   67.39    5.20
   4   3  -4  389.56   26.00
   4   3  -4  379.86   24.70
   4   3  -4  377.36   24.80
  -4  -3   4  409.06   24.80
  -4  -3   4  365.36   25.00
  -4  -3   4  393.56   26.20
  -4  -3   4  362.76   24.80
   3   3  -4   76.79    5.70
   3   3  -4   80.59    5.50
   3   3  -4   83.99    6.40
   3   3  -4   75.59    5.40
   3   3  -4   75.09    5.50
  -3  -3   4   80.19    5.60
  -3  -3   4   88.79    5.50
  -3  -3   4   83.79    6.50
  -3  -3   4   79.69    5.70
   2   3  -4   14.20    1.80
   2   3  -4   11.70    1.30
   2   3  -4   14.00    1.20
   2   3  -4   12.70    1.30
   2   3  -4   14.90    1.20
   2   3  -4   15.00    1.10
  -2  -3   4   13.50    1.80
  -2  -3   4   14.70    1.30
  -2  -3   4   14.20    1.20
  -2  -3   4   13.30    1.50
   1   3  -4   29.30    2.20
   1   3  -4   28.70    2.60
   1   3  -4   26.90    2.20
   1   3  -4   31.60    2.00
   1   3  -4   30.50    2.20
  -1  -3   4   30.20    2.30
  -1  -3   4   29.60    2.20
  -1  -3   4   29.00    2.70
  -1  -3   4   28.40    2.10
   0   3  -4    8.60    0.80
   0   3  -4    9.10    0.60
   0   3  -4    9.40    0.70
   0   3  -4    8.80    1.00
   0  -3   4    6.80    0.80
   0  -3   4    7.60    0.60
   0  -3   4    8.40    0.70
   0  -3   4    8.00    1.00
   0  -3   4    7.90    0.80
   1  -3   4  663.63   43.30
   1  -3   4  701.73   43.30
   1  -3   4  665.03   43.10
   2  -3   4   51.19    3.30
   2  -3   4   47.20    3.40
   3  -3   4  126.39    7.40
   3  -3   4   97.69    7.70
   4  -3   4    0.30    0.20
   4  -3   4    0.30    0.20
   4  -3   4    0.50    0.20
   4  -3   4    0.30    0.40
   4  -3   4    0.10    0.20
   4  -3   4    0.30    0.10
   5  -3   4   11.30    1.10
   5  -3   4   10.70    1.40
   5  -3   4   14.10    1.20
   5  -3   4   12.60    1.10
   5  -3   4   13.20    1.00
   6  -3   4   34.20    2.50
   6  -3   4   30.80    2.10
   6  -3   4   27.50    2.80
   6  -3   4   31.80    2.80
   6  -3   4   30.90    2.10
   6  -3   4   26.00    2.30
   6  -3   4   30.00    2.50
   7  -3   4    0.50    0.30
   7  -3   4    0.00    0.40
   7  -3   4    0.80    0.20
   7  -3   4    0.50    0.40
   7  -3   4    0.70    0.50
   7  -3   4    0.40    0.70
   7  -3   4    0.40    0.20
   8  -3   4   14.80    1.70
   8  -3   4   14.60    2.30
   8  -3   4   14.20    1.50
   8  -3   4   15.00    2.00
   9   2  -4    0.50    0.30
   9   2  -4    0.00    0.50
   9   2  -4   -0.10    0.40
   9   2  -4    2.10    1.50
  -9  -2   4    0.50    0.50
  -9  -2   4    0.30    0.40
  -9  -2   4    0.70    0.30
   8   2  -4    0.70    0.40
   8   2  -4    0.20    0.20
   8   2  -4   -1.00    0.90
   8   2  -4   -0.40    0.30
  -8  -2   4   -0.80    1.30
  -8  -2   4    0.10    0.40
   7   2  -4    0.40    0.90
   7   2  -4   -0.10    0.20
   7   2  -4   -0.10    0.30
  -7  -2   4   -0.20    1.00
  -7  -2   4    0.30    0.20
  -7  -2   4    0.30    0.40
  -7  -2   4    0.20    0.40
   6   2  -4    0.90    0.50
   6   2  -4    1.50    0.40
   6   2  -4    2.60    0.80
   6   2  -4    2.20    1.20
   6   2  -4    1.80    0.60
   6   2  -4    0.20    0.60
  -6  -2   4    2.00    0.60
  -6  -2   4    0.80    0.60
  -6  -2   4    1.70    1.20
  -6  -2   4    2.50    0.50
   5   2  -4   21.50    2.10
   5   2  -4   21.80    2.00
   5   2  -4   21.60    1.80
   5   2  -4   25.60    3.00
  -5  -2   4   21.20    2.10
  -5  -2   4   26.80    1.90
  -5  -2   4   20.40    1.90
  -5  -2   4   26.80    3.10
   4   2  -4   12.30    1.10
   4   2  -4   10.90    1.20
   4   2  -4   15.70    1.50
   4   2  -4   10.50    1.40
   4   2  -4   14.80    2.00
  -4  -2   4   14.20    2.40
  -4  -2   4   13.80    1.40
  -4  -2   4   14.80    1.20
  -4  -2   4   11.80    1.20
   3   2  -4   89.09    6.60
   3   2  -4   74.59    5.70
   3   2  -4   82.99    5.80
   3   2  -4   88.49    5.70
  -3  -2   4   83.79    6.70
  -3  -2   4   80.99    5.90
  -3  -2   4   89.59    5.70
  -3  -2   4   86.79    5.80
   2   2  -4   56.79    4.60
   2   2  -4   49.70    4.10
   2   2  -4   60.39    4.10
   2   2  -4   51.39    3.80
   2   2  -4   58.59    4.00
  -2  -2   4   63.49    4.00
  -2  -2   4   60.59    4.70
  -2  -2   4   61.89    4.00
   1   2  -4  302.57   19.30
   1   2  -4  298.67   18.80
   1   2  -4  297.27   18.70
   1   2  -4  307.07   18.80
   1   2  -4  261.67   18.90
  -1  -2   4  299.77   18.80
  -1  -2   4  311.37   19.40
  -1  -2   4  272.47   18.80
  -1  -2   4  281.27   18.90
   0   2  -4  143.89    9.40
   0  -2   4  143.59    9.40
   0  -2   4  132.89    9.20
   0  -2   4  145.89    9.00
   0  -2   4  132.39    9.10
   0  -2   4  136.79    9.00
   0  -2   4  147.99    9.20
  -1   2  -4    0.90    0.20
  -1   2  -4    0.50    0.20
   1  -2   4    0.60    0.20
   1  -2   4    1.20    0.30
   1  -2   4    0.90    0.20
   2  -2   4   96.39    6.30
   2  -2   4   95.89    6.50
   3  -2   4   12.50    0.90
   3  -2   4   12.00    1.30
   3  -2   4   12.80    1.00
   3  -2   4   12.50    0.90
   4  -2   4  190.58   12.20
   4  -2   4  170.18   12.70
   4  -2   4  206.98   12.40
   4  -2   4  185.98   12.20
   5  -2   4    5.80    0.70
   5  -2   4    5.80    0.90
   5  -2   4    4.80    0.70
   5  -2   4    4.50    1.00
   5  -2   4    6.00    0.60
   6  -2   4   11.80    1.20
   6  -2   4   12.40    1.40
   6  -2   4   11.80    1.30
   6  -2   4   11.40    1.60
   6  -2   4   13.10    1.00
   7  -2   4    0.60    0.50
   7  -2   4    0.20    0.40
   7  -2   4    0.50    0.80
   7  -2   4   -0.10    0.20
   7  -2   4    0.70    0.50
   8  -2   4   25.50    1.80
   8  -2   4   25.40    2.20
   8  -2   4   26.40    1.80
   8  -2   4   22.40    2.70
   8  -2   4   24.00    2.50
   9   1  -4   31.60    4.80
   9   1  -4   32.20    3.20
   9   1  -4   34.80    3.50
  -9  -1   4   38.80    3.10
  -9  -1   4   37.90    5.00
   8   1  -4    2.90    0.90
   8   1  -4    3.70    1.10
   8   1  -4    2.90    0.80
   8   1  -4    4.00    1.80
   8   1  -4    4.90    0.70
  -8  -1   4    4.80    0.70
  -8  -1   4    5.30    0.90
  -8  -1   4    4.70    1.00
  -8  -1   4    1.60    1.60
   7   1  -4    0.20    0.40
   7   1  -4    0.50    0.50
   7   1  -4    0.60    0.50
   7   1  -4    0.60    0.20
   7   1  -4   -0.30    0.90
   7   1  -4    0.10    0.30
  -7  -1   4    0.30    0.30
  -7  -1   4    0.90    0.50
  -7  -1   4   -0.60    0.90
  -7  -1   4    0.20    0.30
   6   1  -4    8.00    2.00
   6   1  -4    8.60    1.10
   6   1  -4    7.90    0.80
   6   1  -4    7.30    1.60
   6   1  -4    9.70    1.30
   6   1  -4    6.00    1.20
  -6  -1   4    7.80    1.00
  -6  -1   4    9.20    1.30
  -6  -1   4   10.40    2.20
  -6  -1   4    9.50    0.90
   5   1  -4   34.90    2.40
   5   1  -4   32.30    2.70
   5   1  -4   35.30    3.60
  -5  -1   4   30.90    2.60
  -5  -1   4   32.80    2.80
  -5  -1   4   35.90    2.50
  -5  -1   4   30.70    3.60
   4   1  -4   72.49    5.50
   4   1  -4   78.39    5.10
   4   1  -4   73.19    5.30
   4   1  -4   74.99    6.20
  -4  -1   4   78.59    5.50
  -4  -1   4   78.29    6.40
  -4  -1   4   79.19    5.10
  -4  -1   4   74.19    5.30
   3   1  -4   60.59    4.00
   3   1  -4   55.89    4.20
   3   1  -4   65.79    5.00
  -3  -1   4   60.39    4.90
  -3  -1   4   56.19    4.10
  -3  -1   4   57.79    4.00
   2   1  -4 3166.48  339.77
   2   1  -4 2934.01  434.96
  -2  -1   4 3046.40  339.87
  -2  -1   4 3431.96  327.27
   1   1  -4  150.98   11.50
   1   1  -4  163.68   10.90
   1   1  -4  168.28   10.80
   1   1  -4  161.88   10.80
  -1  -1   4  173.38   10.80
  -1  -1   4  178.68   11.30
  -1  -1   4  171.38   10.80
  -1  -1   4  158.98   10.80
   0   1  -4   89.99    6.20
   0   1  -4   89.69    6.60
   0   1  -4  101.79    6.20
   0   1  -4   92.29    6.30
   0   1  -4  106.19    6.30
   0   1  -4   95.89    6.70
   0  -1   4   94.49    6.30
   0  -1   4   99.49    6.40
   0  -1   4  101.59    6.20
   0  -1   4   93.39    6.30
  -1   1  -4  271.77   18.20
   1  -1   4  287.17   18.30
   1  -1   4  288.37   18.00
   1  -1   4  283.87   18.20
  -2   1  -4   15.40    1.50
   2  -1   4   16.10    1.40
   2  -1   4   18.70    1.20
   2  -1   4   15.60    1.40
   2  -1   4   18.00    1.20
  -3   1  -4   73.49    5.40
   3  -1   4   78.69    5.00
   3  -1   4   83.49    5.30
   3  -1   4   77.09    5.10
   3  -1   4   71.39    5.40
  -4   1  -4  236.28   16.30
   4  -1   4  241.28   15.80
   4  -1   4  233.48   16.20
   4  -1   4  246.18   15.80
   4  -1   4  264.37   16.10
  -5   1  -4   52.59    4.30
   5  -1   4   57.69    4.10
   5  -1   4   51.39    3.70
   5  -1   4   53.19    4.20
   5  -1   4   54.19    3.60
   5  -1   4   48.20    3.80
  -6   1  -4    5.50    1.30
   6  -1   4    3.50    1.00
   6  -1   4    5.30    0.60
   6  -1   4    6.30    1.20
   6  -1   4    4.20    1.00
   6  -1   4    4.80    0.80
  -7   1  -4    4.80    1.40
   7  -1   4    4.10    0.90
   7  -1   4    3.40    0.70
   7  -1   4    5.60    1.20
   7  -1   4    4.90    0.60
   7  -1   4    5.80    1.30
  -8   1  -4    0.30    1.00
   8  -1   4   -0.60    0.80
   8  -1   4    0.00    0.20
   8  -1   4   -0.10    0.60
   8  -1   4   -0.10    0.40
   8  -1   4    0.30    0.30
  10   0  -4    0.10    0.50
  10   0  -4    0.50    1.70
 -10   0   4    0.20    0.50
   9   0  -4    6.50    1.50
   9   0  -4    4.30    1.80
   9   0  -4    5.10    1.20
  -9   0   4    8.10    0.90
  -9   0   4    8.40    1.20
   8   0  -4    1.30    0.60
   8   0  -4    1.00    0.60
   8   0  -4    1.00    0.60
   8   0  -4    1.90    0.90
   8   0  -4   -0.40    1.00
  -8   0   4    1.60    0.50
  -8   0   4    1.90    0.30
  -8   0   4    1.90    0.70
   7   0  -4   28.90    2.90
   7   0  -4   29.90    3.70
   7   0  -4   29.00    2.60
  -7   0   4   32.10    2.20
  -7   0   4   31.50    2.50
  -7   0   4   28.10    3.70
  -7   0   4   28.80    2.60
   6   0  -4   45.00    3.90
   6   0  -4   50.29    4.20
   6   0  -4   51.29    5.00
   6   0  -4   52.49    3.50
  -6   0   4   49.80    5.00
  -6   0   4   49.70    3.80
  -6   0   4   55.19    4.10
  -6   0   4   57.29    3.60
   5   0  -4    0.80    0.50
   5   0  -4    0.50    0.20
   5   0  -4    0.60    0.40
   5   0  -4   -0.10    0.30
   5   0  -4    0.50    0.80
  -5   0   4    0.50    0.30
  -5   0   4    0.20    0.30
  -5   0   4    0.70    0.20
  -5   0   4    1.90    0.90
   4   0  -4   10.50    1.10
   4   0  -4   10.10    1.90
   4   0  -4   11.80    1.30
  -4   0   4   12.20    1.30
  -4   0   4   12.60    2.20
  -4   0   4   13.00    1.10
  -4   0   4    8.30    1.30
  -4   0   4   11.70    0.90
   3   0  -4   31.40    2.30
   3   0  -4   29.50    2.40
   3   0  -4   31.10    3.00
  -3   0   4   31.40    2.30
  -3   0   4   29.80    2.10
  -3   0   4   30.20    2.40
   2   0  -4  890.91   54.49
   2   0  -4  788.12   54.19
   1   0  -4   14.90    1.10
   1   0  -4   14.50    1.20
   1   0  -4   15.30    1.20
   1   0  -4   15.70    1.10
  -1   0   4   15.20    1.60
  -1   0   4   13.90    1.20
  -1   0   4   14.80    1.10
   0   0  -4   44.80    3.30
   0   0  -4   50.19    3.80
   0   0  -4   53.49    3.40
   0   0  -4   51.79    3.30
   0   0  -4   49.90    3.30
   0   0   4   49.60    3.80
   0   0   4   51.09    3.30
   0   0   4   49.10    3.30
   0   0   4   49.30    3.30
   0   0   4   55.19    3.40
  -1   0  -4    0.00    0.10
  -1   0  -4    0.20    0.20
  -1   0  -4    0.00    0.10
  -1   0  -4    0.00    0.20
   1   0   4    0.00    0.10
   1   0   4    0.10    0.10
   1   0   4    0.00    0.10
   1   0   4    0.00    0.30
   1   0   4    0.00    0.10
  -2   0  -4   75.59    4.90
  -2   0  -4   72.79    4.90
  -2   0  -4   65.89    5.20
  -2   0  -4   82.49    5.30
   2   0   4   77.39    5.40
   2   0   4   75.89    5.20
   2   0   4   77.59    4.90
   2   0   4   82.09    5.00
  -3   0  -4  199.18   13.90
   3   0   4  205.58   13.40
   3   0   4  213.28   13.40
   3   0   4  195.68   13.70
   3   0   4  222.78   13.80
  -4   0  -4  210.98   15.40
   4   0   4  229.38   14.80
   4   0   4  222.08   14.80
   4   0   4  225.38   15.20
   4   0   4  243.98   15.20
   4   0   4  233.18   14.80
  -5   0  -4  107.79    8.10
   5   0   4  108.39    7.20
   5   0   4  105.19    7.40
   5   0   4  103.99    7.70
   5   0   4  113.99    7.30
  -6   0  -4    2.40    1.10
   6   0   4    3.00    0.80
   6   0   4    2.90    0.60
   6   0   4    5.90    1.20
   6   0   4    3.20    0.60
  -7   0  -4   54.29    5.10
   7   0   4   54.59    3.90
   7   0   4   55.69    4.60
   7   0   4   50.49    4.00
   7   0   4   48.30    4.20
   7   0   4   63.69    4.80
  -8   0  -4   16.10    2.80
   8   0   4   15.80    1.70
   8   0   4   17.60    2.00
   8   0   4   16.70    2.10
   8   0   4   18.80    2.70
   8   0   4   15.60    1.40
  10  -1  -4    0.10    0.50
  10  -1  -4   -1.70    1.70
  10  -1  -4    0.80    0.60
 -10   1   4    0.60    0.50
 -10   1   4    1.80    0.40
   9  -1  -4   16.50    3.10
   9  -1  -4   12.00    3.30
   9  -1  -4   13.60    1.70
   9  -1  -4   10.40    1.90
  -9   1   4   16.50    1.60
  -9   1   4   15.90    1.40
   8  -1  -4   13.10    2.10
   8  -1  -4   24.10    4.10
   8  -1  -4   18.20    1.90
   8  -1  -4   14.70    3.00
   8  -1  -4   17.40    2.10
   8  -1  -4   16.20    2.10
  -8   1   4   19.60    1.60
  -8   1   4   19.70    1.80
   7  -1  -4    2.50    0.70
   7  -1  -4    1.50    1.20
   7  -1  -4    1.40    0.60
   7  -1  -4    1.60    0.60
   7  -1  -4   -0.10    0.90
  -7   1   4    1.80    0.30
  -7   1   4    1.90    0.60
   6  -1  -4   -0.10    0.30
   6  -1  -4   -0.50    0.70
   6  -1  -4    0.30    0.90
   6  -1  -4    0.70    0.50
   6  -1  -4   -0.10    0.30
  -6   1   4   -0.10    0.20
  -6   1   4    0.10    0.30
  -6   1   4    0.10    0.10
   5  -1  -4    6.80    0.90
   5  -1  -4    5.80    1.80
   5  -1  -4    6.20    1.10
   5  -1  -4    8.20    1.80
  -5   1   4    6.30    0.70
  -5   1   4    7.10    0.60
  -5   1   4    5.20    1.00
   4  -1  -4   50.99    4.20
   4  -1  -4   42.20    3.30
   4  -1  -4   49.20    3.50
  -4   1   4   43.80    3.40
  -4   1   4   44.00    3.00
  -4   1   4   43.30    3.20
   3  -1  -4    3.00    0.70
   3  -1  -4    2.50    0.60
   3  -1  -4    1.80    0.40
   3  -1  -4    2.80    1.10
   3  -1  -4    2.60    0.80
  -3   1   4    3.60    0.50
  -3   1   4    2.80    0.30
  -3   1   4    1.80    0.60
  -3   1   4    3.00    0.60
   2  -1  -4    3.70    0.60
   2  -1  -4    3.30    0.90
   2  -1  -4    3.90    0.50
  -2   1   4    2.70    0.50
  -2   1   4    2.70    0.60
  -2   1   4    3.30    0.90
  -2   1   4    3.50    0.40
   1  -1  -4   60.49    3.90
   1  -1  -4   58.19    4.50
   1  -1  -4   63.39    3.90
   1  -1  -4   56.99    3.80
   1  -1  -4   59.29    3.80
  -1   1   4   59.19    3.80
  -1   1   4   56.59    4.00
  -1   1   4   55.39    3.90
  -1   1   4   52.69    4.40
  -1   1   4   51.89    3.80
   0  -1  -4   20.20    1.50
   0  -1  -4   21.40    1.40
   0  -1  -4   20.70    1.50
   0   1   4   21.40    1.50
   0   1   4   20.80    1.40
   0   1   4   18.80    2.00
   0   1   4   23.30    1.50
   0   1   4   21.00    1.50
  -1  -1  -4   18.10    1.50
  -1  -1  -4   21.00    1.80
  -1  -1  -4   20.30    1.30
  -1  -1  -4   19.10    1.30
   1   1   4   17.20    1.40
   1   1   4   19.10    1.30
   1   1   4   17.80    1.30
   1   1   4   18.70    1.40
   1   1   4   16.70    1.80
  -2  -1  -4    2.60    0.60
  -2  -1  -4    2.60    0.70
  -2  -1  -4    3.10    0.40
  -2  -1  -4    2.90    0.30
   2   1   4    3.40    0.80
   2   1   4    3.50    0.40
   2   1   4    3.30    0.40
  -3  -1  -4    8.10    0.60
  -3  -1  -4    6.20    0.90
  -3  -1  -4    6.30    0.70
  -3  -1  -4    7.90    1.30
   3   1   4    7.10    0.70
   3   1   4    7.90    0.70
   3   1   4    8.00    0.70
   3   1   4    7.60    0.90
   3   1   4    8.00    1.10
  -4  -1  -4  162.18    9.90
  -4  -1  -4  143.59   10.10
  -4  -1  -4  146.19   10.90
   4   1   4  158.68   10.20
   4   1   4  157.58   10.20
   4   1   4  144.19   10.20
   4   1   4  157.08   10.50
   4   1   4  166.18   10.80
  -5  -1  -4   38.30    2.90
  -5  -1  -4   39.20    3.90
  -5  -1  -4   45.60    2.80
   5   1   4   40.90    3.40
   5   1   4   38.90    3.00
   5   1   4   46.40    3.70
   5   1   4   40.10    3.20
   5   1   4   42.10    3.10
  -6  -1  -4   34.50    2.30
  -6  -1  -4   28.50    3.50
  -6  -1  -4   34.80    2.20
   6   1   4   31.00    2.60
   6   1   4   32.50    2.50
   6   1   4   38.10    3.40
   6   1   4   30.10    2.80
  -7  -1  -4    4.50    0.40
  -7  -1  -4    2.80    1.40
   7   1   4    4.50    1.20
   7   1   4    3.20    0.90
   7   1   4    4.30    0.80
   7   1   4    3.80    1.00
  -8  -1  -4   -1.30    1.20
   8   1   4   -0.30    0.30
   8   1   4    0.50    0.50
   8   1   4    0.10    0.90
   8   1   4    0.80    0.40
  10  -2  -4   -1.10    1.60
  10  -2  -4    0.10    0.60
  10  -2  -4    1.10    0.70
   9  -2  -4   -0.80    0.40
   9  -2  -4    0.20    1.90
   9  -2  -4    0.20    0.40
   9  -2  -4   -0.10    1.30
  -9   2   4    0.80    0.40
  -9   2   4    0.60    0.30
   8  -2  -4   21.00    2.80
   8  -2  -4   26.60    2.50
   8  -2  -4   31.50    4.10
   8  -2  -4   30.10    2.80
   8  -2  -4   26.50    3.50
  -8   2   4   28.50    2.40
   7  -2  -4   88.69    7.70
   7  -2  -4   80.99    6.40
   7  -2  -4   94.49    6.80
  -7   2   4   92.59    6.50
  -7   2   4   93.49    6.10
   6  -2  -4   33.70    3.80
   6  -2  -4   32.60    2.90
   6  -2  -4   29.70    2.70
   6  -2  -4   37.80    4.10
  -6   2   4   34.60    2.50
  -6   2   4   34.80    2.80
   5  -2  -4    4.10    0.70
   5  -2  -4    4.40    1.40
   5  -2  -4    5.00    1.40
   5  -2  -4    3.40    0.80
  -5   2   4    3.80    0.80
  -5   2   4    4.50    0.40
  -5   2   4    5.50    0.60
   4  -2  -4    1.90    0.50
   4  -2  -4    2.10    1.10
   4  -2  -4    2.70    0.70
   4  -2  -4    2.50    0.50
   4  -2  -4    2.20    0.90
  -4   2   4    2.00    0.40
  -4   2   4    2.00    0.30
  -4   2   4    3.30    0.70
  -4   2   4    2.30    0.70
   3  -2  -4   32.80    2.60
   3  -2  -4   29.80    2.60
   3  -2  -4   35.10    3.40
  -3   2   4   36.90    2.40
  -3   2   4   35.50    2.60
  -3   2   4   32.60    3.30
   2  -2  -4  149.29    9.60
   2  -2  -4  127.19    9.50
   2  -2  -4  150.48    9.50
   2  -2  -4  143.69    9.60
   2  -2  -4  164.18   10.60
  -2   2   4  147.19    9.70
  -2   2   4  148.29    9.50
   1  -2  -4  549.15   35.70
  -1   2   4  541.05   35.70
   0  -2  -4   35.80    2.40
   0  -2  -4   35.50    2.30
   0  -2  -4   31.40    3.00
   0  -2  -4   34.90    2.40
   0   2   4   34.00    2.30
   0   2   4   33.50    2.30
   0   2   4   29.60    3.00
   0   2   4   34.00    2.40
   0   2   4   38.00    2.40
  -1  -2  -4    1.50    0.20
  -1  -2  -4    0.90    0.30
  -1  -2  -4    2.10    0.30
  -1  -2  -4    1.70    0.50
   1   2   4    1.50    0.30
   1   2   4    2.00    0.80
   1   2   4    1.70    0.20
   1   2   4    1.30    0.30
  -2  -2  -4   12.70    1.30
  -2  -2  -4   14.60    1.20
  -2  -2  -4   15.20    1.10
   2   2   4   14.50    1.10
   2   2   4   13.30    1.20
   2   2   4   17.10    1.80
   2   2   4   15.10    1.30
  -3  -2  -4   28.50    2.40
  -3  -2  -4   34.90    2.30
  -3  -2  -4   29.00    2.60
   3   2   4   32.40    2.40
   3   2   4   35.10    2.40
   3   2   4   32.40    2.40
   3   2   4   31.60    2.50
   3   2   4   37.40    3.10
  -4  -2  -4    1.90    0.40
  -4  -2  -4    1.40    0.30
  -4  -2  -4    0.80    0.40
  -4  -2  -4    0.00    0.70
   4   2   4    1.00    0.60
   4   2   4    1.10    0.30
   4   2   4    1.20    0.30
   4   2   4    0.80    0.40
   4   2   4    2.20    0.80
  -5  -2  -4   29.10    3.30
  -5  -2  -4   32.60    2.10
  -5  -2  -4   29.70    2.30
   5   2   4   31.90    2.70
   5   2   4   28.00    2.30
   5   2   4   33.90    3.10
   5   2   4   31.10    2.40
   5   2   4   25.20    2.50
  -6  -2  -4   36.80    2.90
  -6  -2  -4   43.40    2.70
  -6  -2  -4   37.60    4.10
   6   2   4   42.10    3.40
   6   2   4   41.60    3.80
   6   2   4   37.60    3.00
   6   2   4   33.80    3.20
   6   2   4   36.70    2.90
  -7  -2  -4    9.80    1.00
  -7  -2  -4   11.60    0.90
  -7  -2  -4    8.00    2.00
   7   2   4   12.20    1.60
   7   2   4    7.50    1.00
   7   2   4    8.20    1.10
   7   2   4   12.40    2.10
   7   2   4    9.90    1.60
  -8  -2  -4    1.40    0.30
  -8  -2  -4    2.60    1.60
   8   2   4    1.20    0.50
   8   2   4    2.20    0.80
   8   2   4    1.20    0.40
   9  -3  -4    4.30    1.80
   9  -3  -4    4.60    1.10
   9  -3  -4    7.20    2.70
  -9   3   4    6.20    0.90
   8  -3  -4   27.20    2.60
   8  -3  -4   25.00    2.80
   8  -3  -4   38.70    4.50
   8  -3  -4   32.00    3.70
  -8   3   4   29.00    2.50
  -8   3   4   30.20    2.10
   7  -3  -4    0.30    1.00
   7  -3  -4    1.10    0.50
   7  -3  -4    2.50    0.80
   7  -3  -4    1.00    0.60
   7  -3  -4    0.30    0.90
  -7   3   4    1.20    0.50
   6  -3  -4    0.60    0.70
   6  -3  -4   -0.50    0.30
   6  -3  -4   -0.20    0.20
   6  -3  -4    0.00    0.20
  -6   3   4    0.00    0.20
  -6   3   4    0.20    0.30
   5  -3  -4   72.19    5.20
   5  -3  -4   80.39    6.60
   5  -3  -4   71.99    6.20
   5  -3  -4   73.69    5.40
  -5   3   4   77.69    5.00
  -5   3   4   71.49    5.30
   4  -3  -4   20.80    1.70
   4  -3  -4   24.60    2.70
   4  -3  -4   17.80    1.80
   4  -3  -4   21.80    1.80
  -4   3   4   20.80    1.80
  -4   3   4   21.50    1.50
  -4   3   4   20.00    1.40
   3  -3  -4   11.40    1.10
   3  -3  -4   10.50    1.10
   3  -3  -4   12.30    2.00
   3  -3  -4   11.70    1.00
  -3   3   4    8.40    1.10
  -3   3   4   11.40    0.90
  -3   3   4   11.40    2.00
  -3   3   4    9.90    1.20
   2  -3  -4    3.70    1.10
   2  -3  -4    2.50    0.40
   2  -3  -4    3.00    0.40
   2  -3  -4    3.70    0.60
   2  -3  -4    2.50    0.40
  -2   3   4    3.10    0.40
  -2   3   4    4.70    0.70
  -2   3   4    2.40    0.50
  -2   3   4    5.10    1.20
  -2   3   4    3.90    0.40
   1  -3  -4  232.18   14.00
   1  -3  -4  225.08   14.10
   1  -3  -4  209.18   14.00
   1  -3  -4  198.48   14.90
  -1   3   4  218.08   14.00
  -1   3   4  215.38   14.10
  -1   3   4  216.98   14.10
  -1   3   4  223.78   14.10
   0  -3  -4  130.49    8.50
   0  -3  -4  134.49    8.50
   0  -3  -4  130.89    9.30
   0  -3  -4  140.09    8.60
   0   3   4  128.79    8.50
   0   3   4  134.29    8.50
   0   3   4  114.39    9.40
   0   3   4  143.79    8.60
   0   3   4  128.29    8.60
   0   3   4  122.59    8.60
  -1  -3  -4   20.30    2.00
  -1  -3  -4   21.90    1.50
   1   3   4   21.20    1.50
   1   3   4   18.60    2.20
   1   3   4   19.40    1.50
   1   3   4   19.70    1.40
   1   3   4   18.00    1.50
  -2  -3  -4  125.79    9.00
  -2  -3  -4  130.09    8.30
  -2  -3  -4  121.89    8.30
  -2  -3  -4  124.89    8.60
   2   3   4  133.89    9.20
   2   3   4  135.69    8.40
   2   3   4  126.79    8.40
   2   3   4  117.99    8.20
   2   3   4  124.29    8.30
  -3  -3  -4   15.60    1.20
  -3  -3  -4   13.30    1.50
  -3  -3  -4   16.00    2.00
  -3  -3  -4   15.20    1.40
   3   3   4   18.30    1.30
   3   3   4   17.50    2.00
   3   3   4   14.50    1.40
   3   3   4   13.90    1.30
   3   3   4   15.50    1.40
  -4  -3  -4   16.40    1.50
  -4  -3  -4   15.40    1.70
  -4  -3  -4   17.80    1.30
  -4  -3  -4   14.40    2.40
   4   3   4   18.00    1.40
   4   3   4   16.90    1.60
   4   3   4   14.90    1.40
   4   3   4   14.80    1.70
   4   3   4   19.40    2.20
  -5  -3  -4   35.20    3.50
  -5  -3  -4   45.50    3.00
  -5  -3  -4   40.90    3.50
   5   3   4   39.70    3.30
   5   3   4   42.10    3.10
   5   3   4   44.00    3.20
   5   3   4   47.20    4.10
   5   3   4   41.00    3.40
  -6  -3  -4   18.50    1.40
  -6  -3  -4   15.50    1.60
   6   3   4   24.10    2.70
   6   3   4   16.60    1.80
   6   3   4   16.90    1.60
   6   3   4   18.30    1.60
   6   3   4   14.40    1.80
  -7  -3  -4    1.00    0.50
  -7  -3  -4    2.20    1.40
  -7  -3  -4    1.80    0.40
   7   3   4    2.10    1.00
   7   3   4    1.10    0.40
   7   3   4    2.00    0.90
   7   3   4    1.90    0.50
  -8  -3  -4    0.20    0.20
  -8  -3  -4    0.50    0.40
  -8  -3  -4    1.10    1.70
   8   3   4   -0.70    0.30
   8   3   4   -0.80    1.00
   8   3   4   -0.30    0.30
   8   3   4   -0.10    0.40
   9  -4  -4    4.20    1.80
   9  -4  -4    4.40    1.00
   9  -4  -4    4.30    4.00
  -9   4   4    6.50    0.60
  -9   4   4    6.30    0.90
   8  -4  -4   81.29    7.50
   8  -4  -4   68.79    6.60
   8  -4  -4   74.39    5.70
   8  -4  -4   59.09    5.30
  -8   4   4   78.79    5.20
  -8   4   4   74.79    4.80
   7  -4  -4    0.20    0.40
   7  -4  -4   -1.10    0.80
   7  -4  -4    0.80    0.50
   7  -4  -4    0.50    0.50
  -7   4   4    0.90    0.50
  -7   4   4    0.40    0.20
   6  -4  -4    3.20    1.00
   6  -4  -4    4.80    0.80
   6  -4  -4    3.00    1.30
   6  -4  -4    4.60    1.40
   6  -4  -4    3.80    0.80
  -6   4   4    4.00    0.50
  -6   4   4    4.40    0.80
   5  -4  -4    0.90    0.80
   5  -4  -4    0.60    0.30
   5  -4  -4    0.20    0.30
   5  -4  -4    0.30    0.80
   5  -4  -4    0.80    0.40
  -5   4   4    0.50    0.40
  -5   4   4    0.40    0.20
   4  -4  -4    0.10    0.20
   4  -4  -4    0.00    0.20
   4  -4  -4   -0.20    0.10
   4  -4  -4   -0.70    0.50
  -4   4   4    0.50    0.70
  -4   4   4    0.00    0.20
  -4   4   4    0.00    0.10
  -4   4   4    0.00    0.20
  -4   4   4    0.20    0.10
   3  -4  -4   57.49    4.10
   3  -4  -4   63.49    4.20
   3  -4  -4   57.79    5.20
   3  -4  -4   61.89    4.20
  -3   4   4   60.19    4.10
  -3   4   4   62.19    4.10
  -3   4   4   61.29    5.30
  -3   4   4   59.39    4.30
   2  -4  -4   57.59    3.70
   2  -4  -4   52.19    4.70
   2  -4  -4   49.90    3.70
   2  -4  -4   55.79    3.70
  -2   4   4   53.89    3.70
  -2   4   4   55.49    3.60
  -2   4   4   56.79    4.80
  -2   4   4   50.69    3.80
   1  -4  -4   12.70    0.90
   1  -4  -4    8.40    1.70
   1  -4  -4   12.20    1.00
   1  -4  -4   10.40    0.90
  -1   4   4   11.40    2.00
  -1   4   4   11.80    0.90
  -1   4   4   10.60    1.00
  -1   4   4   11.80    1.00
  -1   4   4   12.60    1.00
  -1   4   4   11.90    1.00
   0  -4  -4   63.59    4.50
   0  -4  -4   67.19    4.50
   0   4   4   66.99    4.60
   0   4   4   70.39    4.60
   0   4   4   64.09    4.60
   0   4   4   70.19    4.50
   0   4   4   75.59    4.50
   0   4   4   61.29    5.50
  -1  -4  -4  312.77   19.90
  -1  -4  -4  310.67   20.00
  -1  -4  -4  317.57   20.70
  -1  -4  -4  322.07   19.90
   1   4   4  310.47   19.90
   1   4   4  310.57   20.00
   1   4   4  299.77   20.00
   1   4   4  285.77   21.00
   1   4   4  310.77   19.80
  -2  -4  -4   80.09    6.20
  -2  -4  -4   80.89    5.30
  -2  -4  -4   79.29    5.40
   2   4   4   81.39    6.40
   2   4   4   76.89    5.20
  -3  -4  -4    4.80    0.80
  -3  -4  -4    5.90    0.60
  -3  -4  -4    5.20    1.30
   3   4   4    5.80    1.40
   3   4   4    5.30    0.70
   3   4   4    3.70    0.70
   3   4   4    5.60    0.70
   3   4   4    4.20    0.50
  -4  -4  -4    9.60    1.40
  -4  -4  -4   11.00    1.20
  -4  -4  -4   12.70    1.00
  -4  -4  -4    8.80    1.90
   4   4   4   13.90    1.20
   4   4   4   11.20    2.10
   4   4   4    9.50    1.20
   4   4   4   10.90    1.20
   4   4   4   11.30    1.20
  -5  -4  -4    3.80    1.00
  -5  -4  -4    4.20    0.80
  -5  -4  -4    3.90    1.40
  -5  -4  -4    5.10    0.60
   5   4   4    5.40    0.80
   5   4   4    7.30    1.20
   5   4   4    5.60    1.00
   5   4   4    3.90    0.80
   5   4   4    6.80    1.60
  -6  -4  -4   40.30    2.70
  -6  -4  -4   32.30    2.90
  -6  -4  -4   34.30    4.20
   6   4   4   38.80    2.90
   6   4   4   34.30    2.90
   6   4   4   38.40    3.10
   6   4   4   36.90    3.90
   6   4   4   33.00    3.20
  -7  -4  -4   40.30    2.80
  -7  -4  -4   33.30    3.00
   7   4   4   36.50    4.20
   7   4   4   40.30    3.10
   7   4   4   42.80    3.40
   7   4   4   34.00    3.00
  -8  -4  -4    3.90    0.90
   8   4   4    5.30    0.90
   8   4   4    2.90    0.80
   8   4   4    5.60    1.90
   9  -5  -4   18.20    2.40
   9  -5  -4   22.90    3.60
   9  -5  -4   18.90    2.10
   8  -5  -4   12.90    2.70
   8  -5  -4   16.80    1.90
   8  -5  -4   12.40    1.60
   8  -5  -4   14.00    1.90
   8  -5  -4   18.10    3.50
  -8   5   4   16.60    1.20
   7  -5  -4   57.19    4.40
   7  -5  -4   62.29    6.00
   7  -5  -4   49.99    4.60
   7  -5  -4   54.19    5.50
   7  -5  -4   62.79    4.60
  -7   5   4   62.69    3.90
  -7   5   4   60.79    4.30
   6  -5  -4    3.60    1.30
   6  -5  -4    3.30    0.80
   6  -5  -4    3.70    1.40
   6  -5  -4    2.20    0.80
   6  -5  -4    2.40    0.60
  -6   5   4    3.80    0.40
  -6   5   4    4.30    0.80
   5  -5  -4  114.29    7.70
   5  -5  -4  102.79    7.80
   5  -5  -4  115.69    7.80
  -5   5   4  106.19    7.80
  -5   5   4  117.29    7.40
  -5   5   4  120.69    7.30
   4  -5  -4   12.80    1.20
   4  -5  -4   10.80    1.10
   4  -5  -4   10.90    2.20
   4  -5  -4   11.20    1.10
  -4   5   4   12.00    1.00
  -4   5   4   11.70    1.00
  -4   5   4   14.50    2.60
  -4   5   4   12.50    1.30
   3  -5  -4   77.79    5.60
   3  -5  -4   84.59    5.60
   3  -5  -4   76.19    6.70
  -3   5   4   78.29    5.70
  -3   5   4   83.69    5.50
  -3   5   4   87.79    7.00
  -3   5   4   86.09    5.50
   2  -5  -4   10.40    0.90
   2  -5  -4   12.20    0.90
   2  -5  -4   11.40    0.90
   2  -5  -4   10.00    1.90
   2  -5  -4   11.10    1.00
  -2   5   4   13.30    2.30
  -2   5   4    9.30    0.90
  -2   5   4   11.70    1.10
  -2   5   4   10.50    0.90
   1  -5  -4   84.79    5.30
   1  -5  -4   85.29    5.20
   1  -5  -4   83.49    6.30
   1  -5  -4   75.09    5.30
  -1   5   4   80.29    5.30
  -1   5   4   73.09    6.50
  -1   5   4   77.49    5.30
  -1   5   4   68.29    5.30
  -1   5   4   76.09    5.30
  -1   5   4   82.69    5.30
   0  -5  -4   77.79    5.50
   0  -5  -4   88.09    6.50
   0  -5  -4   80.39    5.50
   0   5   4   77.79    5.60
   0   5   4   88.99    5.50
   0   5   4   74.19    6.70
   0   5   4   92.39    5.50
   0   5   4   77.49    5.60
   0   5   4   85.19    5.60
  -1  -5  -4   42.40    3.30
  -1  -5  -4   46.70    3.20
  -1  -5  -4   47.50    4.00
  -1  -5  -4   45.30    3.10
   1   5   4   37.90    4.10
   1   5   4   44.00    3.10
   1   5   4   47.20    3.20
   1   5   4   40.80    3.20
   1   5   4   44.00    3.00
  -2  -5  -4    7.80    0.90
  -2  -5  -4    7.50    1.60
  -2  -5  -4    9.20    0.80
  -2  -5  -4    6.90    1.00
   2   5   4    9.50    0.80
   2   5   4   10.90    2.10
   2   5   4    8.80    0.80
  -3  -5  -4    2.00    0.40
  -3  -5  -4    1.40    0.50
  -3  -5  -4    4.00    1.50
  -3  -5  -4    2.30    0.60
   3   5   4    2.10    0.50
   3   5   4    2.70    0.60
   3   5   4    3.60    1.30
   3   5   4    2.50    0.40
  -4  -5  -4  110.49    7.70
  -4  -5  -4  123.59    7.40
  -4  -5  -4   99.29    7.90
  -4  -5  -4  114.59    9.00
   4   5   4  100.29    9.40
   4   5   4  110.19    7.60
   4   5   4  103.69    7.30
   4   5   4  106.69    7.80
   4   5   4  122.49    7.60
  -5  -5  -4    3.90    0.60
  -5  -5  -4    4.60    1.60
  -5  -5  -4    1.80    0.70
  -5  -5  -4    2.60    0.70
   5   5   4    4.00    0.70
   5   5   4    3.60    1.40
   5   5   4    4.70    1.00
   5   5   4    3.00    0.70
   5   5   4    4.20    0.80
  -6  -5  -4   -0.80    1.20
  -6  -5  -4    1.00    0.50
  -6  -5  -4    0.30    0.30
   6   5   4    0.30    0.40
   6   5   4    0.40    0.40
   6   5   4    0.80    1.10
   6   5   4    0.80    0.30
  -7  -5  -4   11.20    1.10
  -7  -5  -4   10.00    2.80
   7   5   4   10.90    1.40
   7   5   4   11.20    1.30
   7   5   4   13.20    2.70
   9  -6  -4    7.40    2.10
   9  -6  -4    7.00    1.40
   9  -6  -4    7.20    1.30
   8  -6  -4    2.90    1.90
   8  -6  -4    6.80    1.40
   8  -6  -4    3.30    1.70
   8  -6  -4    5.70    1.10
  -8   6   4    7.60    0.60
   7  -6  -4    3.20    0.90
   7  -6  -4    0.20    1.10
   7  -6  -4    2.40    1.10
  -7   6   4    2.30    0.40
  -7   6   4    2.30    0.70
   6  -6  -4   33.80    2.90
   6  -6  -4   32.10    2.80
   6  -6  -4   39.30    4.10
   6  -6  -4   39.70    3.00
  -6   6   4   35.10    2.80
  -6   6   4   37.40    2.50
   5  -6  -4   46.20    4.80
   5  -6  -4   37.60    3.20
   5  -6  -4   42.10    3.20
   5  -6  -4   49.40    3.30
  -5   6   4   43.70    3.00
  -5   6   4   40.90    4.60
  -5   6   4   41.30    3.30
  -5   6   4   43.90    2.90
   4  -6  -4   46.70    3.00
   4  -6  -4   42.90    3.10
   4  -6  -4   36.50    3.20
   4  -6  -4   46.10    3.10
   4  -6  -4   41.30    4.30
  -4   6   4   36.80    3.20
  -4   6   4   43.80    3.00
  -4   6   4   43.40    3.00
   3  -6  -4   75.79    7.00
   3  -6  -4   87.19    5.80
   3  -6  -4   88.19    6.00
   3  -6  -4   89.39    5.80
  -3   6   4   81.99    6.00
  -3   6   4   85.19    5.80
  -3   6   4   89.29    5.80
  -3   6   4   94.19    7.50
   2  -6  -4    0.20    0.40
   2  -6  -4    0.00    0.20
   2  -6  -4    0.00    0.10
   2  -6  -4    0.10    0.10
  -2   6   4   -0.10    0.10
  -2   6   4    0.20    0.20
  -2   6   4    0.00    0.10
  -2   6   4    0.10    0.20
  -2   6   4    0.70    0.70
   1  -6  -4    9.50    0.80
   1  -6  -4   11.10    0.90
   1  -6  -4   10.80    0.90
   1  -6  -4   12.70    1.70
  -1   6   4    9.00    1.00
  -1   6   4   10.30    2.20
  -1   6   4    7.40    1.00
  -1   6   4    8.50    0.90
  -1   6   4   10.10    0.90
  -1   6   4   10.60    1.00
   0  -6  -4   56.99    4.60
   0  -6  -4   56.69    3.60
   0  -6  -4   54.39    3.70
   0   6   4   48.00    3.70
   0   6   4   49.60    3.50
   0   6   4   48.00    3.70
   0   6   4   58.09    3.50
   0   6   4   41.50    4.70
   0   6   4   46.40    3.60
  -1  -6  -4   10.60    1.90
  -1  -6  -4    9.80    0.90
  -1  -6  -4   10.50    1.00
   1   6   4    9.20    1.00
   1   6   4    8.40    0.80
   1   6   4   10.80    0.80
   1   6   4    9.10    0.90
   1   6   4   10.50    1.10
   1   6   4    7.40    1.80
  -2  -6  -4   24.10    2.20
  -2  -6  -4   23.60    2.00
  -2  -6  -4   24.70    2.10
  -2  -6  -4   28.50    3.00
   2   6   4   26.70    1.80
   2   6   4   24.30    2.10
   2   6   4   24.20    2.20
   2   6   4   20.20    2.90
   2   6   4   26.90    2.00
  -3  -6  -4    8.20    1.20
  -3  -6  -4   10.00    0.90
  -3  -6  -4    9.10    2.10
  -3  -6  -4    8.60    1.10
   3   6   4    8.40    0.80
   3   6   4    8.10    1.00
   3   6   4    8.20    2.00
   3   6   4    9.00    0.90
  -4  -6  -4   19.50    2.20
  -4  -6  -4   19.50    2.00
  -4  -6  -4   23.00    1.80
  -4  -6  -4   18.60    3.30
   4   6   4   23.80    2.50
   4   6   4   19.80    2.00
   4   6   4   24.70    3.20
   4   6   4   24.70    1.90
   4   6   4   23.90    1.80
  -5  -6  -4   10.90    2.70
  -5  -6  -4   15.90    1.40
   5   6   4   16.80    1.40
   5   6   4   17.80    1.60
   5   6   4   17.10    3.00
   5   6   4   16.40    3.00
   5   6   4   15.30    1.60
  -6  -6  -4   52.79    3.50
  -6  -6  -4   40.20    3.70
  -6  -6  -4   48.20    5.50
   6   6   4   49.50    3.70
   6   6   4   44.20    3.40
   6   6   4   48.30    5.20
  -7  -6  -4   34.00    2.70
   7   6   4   37.20    3.20
   7   6   4   40.00    4.80
   8  -7  -4    1.80    0.60
   8  -7  -4    1.00    0.60
   8  -7  -4    0.50    1.40
   7  -7  -4   13.40    1.60
   7  -7  -4   15.50    1.60
   7  -7  -4   14.10    1.60
   7  -7  -4   12.10    2.80
  -7   7   4   16.20    1.20
  -7   7   4   16.70    1.30
   6  -7  -4   36.70    2.70
   6  -7  -4   35.60    2.80
   6  -7  -4   30.60    2.80
   6  -7  -4   42.20    4.40
  -6   7   4   36.10    2.50
  -6   7   4   33.80    2.80
   5  -7  -4    0.10    0.20
   5  -7  -4    0.00    0.10
   5  -7  -4   -0.10    0.20
   5  -7  -4    0.10    0.20
  -5   7   4    0.10    0.20
  -5   7   4    1.20    1.10
  -5   7   4   -0.40    0.30
  -5   7   4    0.00    0.20
   4  -7  -4   15.10    2.90
   4  -7  -4   16.20    1.60
   4  -7  -4   20.20    1.80
   4  -7  -4   21.70    1.40
   4  -7  -4   21.20    1.60
  -4   7   4   18.90    3.30
  -4   7   4   15.40    1.70
  -4   7   4   19.60    1.60
  -4   7   4   20.10    1.60
   3  -7  -4   54.69    5.20
   3  -7  -4   55.59    3.90
   3  -7  -4   59.89    3.80
   3  -7  -4   59.79    4.00
  -3   7   4   51.89    3.90
  -3   7   4   55.29    3.90
  -3   7   4   51.09    4.10
  -3   7   4   51.59    6.00
   2  -7  -4   27.30    2.90
   2  -7  -4   25.80    1.90
   2  -7  -4   24.50    1.80
   2  -7  -4   24.60    1.90
  -2   7   4   25.40    1.90
  -2   7   4   23.20    2.00
  -2   7   4   21.10    1.90
  -2   7   4   19.80    3.40
   1  -7  -4   89.39    5.80
   1  -7  -4   91.59    5.80
   1  -7  -4   97.89    7.00
   1  -7  -4   84.49    5.70
  -1   7   4   78.99    5.70
  -1   7   4   84.19    5.90
  -1   7   4   75.29    7.20
  -1   7   4   81.09    6.10
   0  -7  -4   92.89    7.20
   0  -7  -4   91.39    6.10
   0  -7  -4   94.59    6.10
   0   7   4   90.39    6.20
   0   7   4   85.59    6.20
   0   7   4   80.19    6.10
   0   7   4   92.79    6.00
  -1  -7  -4  105.99    7.00
  -1  -7  -4  101.89    6.90
  -1  -7  -4   98.59    8.00
  -1  -7  -4  110.89    6.80
   1   7   4  100.59    6.70
   1   7   4   87.69    8.30
   1   7   4  104.09    6.70
   1   7   4   99.99    6.80
   1   7   4   96.59    7.00
   1   7   4   93.29    7.00
  -2  -7  -4   12.70    1.40
  -2  -7  -4   12.50    1.20
  -2  -7  -4   13.10    2.40
  -2  -7  -4   11.60    1.30
   2   7   4   12.20    1.00
   2   7   4   10.00    2.30
   2   7   4   12.50    1.20
   2   7   4   13.10    1.40
  -3  -7  -4   43.00    3.20
  -3  -7  -4   40.40    4.40
  -3  -7  -4   36.10    3.40
   3   7   4   46.10    3.10
   3   7   4   43.20    2.90
   3   7   4   33.50    4.30
   3   7   4   32.80    3.40
  -4  -7  -4    1.80    0.70
  -4  -7  -4    1.40    1.00
  -4  -7  -4    1.90    0.50
  -4  -7  -4    3.40    0.80
   4   7   4    2.60    1.40
   4   7   4    2.60    0.80
   4   7   4    1.90    0.40
   4   7   4    2.10    0.50
   4   7   4    2.20    0.60
  -5  -7  -4    7.70    2.40
  -5  -7  -4    8.80    1.00
   5   7   4    7.10    2.20
   5   7   4    8.20    0.90
   5   7   4    8.20    1.00
  -6  -7  -4    5.50    2.10
  -6  -7  -4    3.30    0.60
   6   7   4    0.60    1.50
   6   7   4    2.70    0.60
   6   7   4    3.10    0.70
   8  -8  -4   28.00    2.80
   8  -8  -4   34.80    3.40
   8  -8  -4   32.70    4.30
   7  -8  -4    2.60    1.50
   7  -8  -4    0.80    1.40
   7  -8  -4    0.70    0.40
   6  -8  -4   10.90    3.80
   6  -8  -4    8.50    0.70
   6  -8  -4    5.60    1.00
   6  -8  -4    6.90    0.90
  -6   8   4    6.70    0.80
  -6   8   4    7.60    1.10
   5  -8  -4   13.80    1.30
   5  -8  -4    8.60    2.20
   5  -8  -4   13.40    1.40
   5  -8  -4   11.70    1.30
   5  -8  -4   15.50    1.00
  -5   8   4   13.30    1.20
  -5   8   4   11.70    1.40
  -5   8   4   13.20    1.20
  -5   8   4   14.00    2.90
   4  -8  -4   38.40    2.80
   4  -8  -4   39.70    2.60
   4  -8  -4   30.60    2.60
  -4   8   4   34.30    2.60
  -4   8   4   30.40    2.80
  -4   8   4   29.20    4.00
  -4   8   4   35.70    2.60
   3  -8  -4    1.40    0.30
   3  -8  -4    1.50    0.40
   3  -8  -4    1.90    0.50
  -3   8   4    1.20    0.40
  -3   8   4    1.40    0.50
  -3   8   4    3.40    1.40
  -3   8   4    1.20    0.40
   2  -8  -4   62.89    4.10
   2  -8  -4   60.19    4.10
   2  -8  -4   61.99    5.30
   2  -8  -4   58.29    3.90
  -2   8   4   52.69    5.70
  -2   8   4   53.39    4.20
  -2   8   4   54.89    4.10
  -2   8   4   53.89    4.10
   1  -8  -4    0.10    0.90
   1  -8  -4    0.60    0.20
   1  -8  -4    0.70    0.30
   1  -8  -4    0.40    0.20
  -1   8   4    0.50    0.30
  -1   8   4    0.60    0.30
  -1   8   4    0.30    0.30
  -1   8   4    0.60    0.20
   0  -8  -4   10.10    1.00
   0  -8  -4   12.50    1.10
   0  -8  -4   12.20    1.10
   0  -8  -4    8.90    1.90
   0   8   4   10.10    1.00
   0   8   4    4.80    1.90
   0   8   4   10.00    1.10
   0   8   4   10.20    0.90
   0   8   4    7.60    1.00
   0   8   4    8.10    1.20
  -1  -8  -4   26.20    2.20
  -1  -8  -4   26.70    2.30
  -1  -8  -4   25.70    3.20
   1   8   4   25.90    2.00
   1   8   4   23.30    2.30
   1   8   4   24.80    2.10
   1   8   4   27.20    2.00
   1   8   4   25.90    3.60
  -2  -8  -4    1.00    0.40
  -2  -8  -4    3.00    1.50
  -2  -8  -4    1.60    0.60
   2   8   4    1.80    0.40
   2   8   4    1.60    1.10
   2   8   4    1.50    0.40
   2   8   4    2.20    0.40
  -3  -8  -4   10.00    1.30
  -3  -8  -4    9.10    1.60
  -3  -8  -4    8.30    2.20
  -3  -8  -4   11.60    1.10
   3   8   4   10.10    0.90
   3   8   4   10.00    1.10
   3   8   4    9.30    1.50
   3   8   4    8.00    2.40
  -4  -8  -4   -0.50    1.40
  -4  -8  -4   -0.30    0.20
   4   8   4   -0.40    1.30
   4   8   4    0.10    0.20
   4   8   4    0.40    0.20
  -5  -8  -4    3.40    1.90
  -5  -8  -4    2.30    0.60
   5   8   4    1.80    0.50
   5   8   4    1.90    0.40
   5   8   4    2.70    1.70
  -6  -8  -4    2.70    3.00
  -6  -8  -4    2.30    0.60
   6   8   4    2.80    0.50
   6   8   4    1.30    0.50
   6   8   4    0.30    1.90
   7  -9  -4   23.60    1.60
   7  -9  -4   23.10    2.20
   6  -9  -4    7.10    1.10
   6  -9  -4    7.40    1.90
  -6   9   4    8.00    0.90
  -6   9   4    6.30    2.50
  -6   9   4    8.30    0.70
  -6   9   4    8.10    0.80
   5  -9  -4   18.50    1.40
   5  -9  -4   14.80    1.60
  -5   9   4   15.60    1.70
  -5   9   4   18.00    1.50
  -5   9   4   18.30    1.50
   4  -9  -4    0.50    0.90
   4  -9  -4    0.40    0.20
   4  -9  -4    0.10    0.20
   4  -9  -4    0.20    0.20
  -4   9   4    0.20    1.10
  -4   9   4    0.60    0.40
  -4   9   4    0.30    0.40
  -4   9   4   -0.20    0.30
   3  -9  -4   26.20    1.90
   3  -9  -4   25.50    2.10
   3  -9  -4   30.10    2.20
   3  -9  -4   22.20    4.00
  -3   9   4   24.70    2.30
  -3   9   4   25.20    4.20
  -3   9   4   25.70    2.20
  -3   9   4   26.20    2.20
   2  -9  -4    2.20    0.50
   2  -9  -4    2.10    0.50
   2  -9  -4   -0.20    1.00
   2  -9  -4    2.20    0.40
  -2   9   4    0.90    1.40
  -2   9   4    1.10    0.50
  -2   9   4    2.10    0.50
  -2   9   4    1.50    0.50
   1  -9  -4   78.49    5.00
   1  -9  -4   65.59    4.80
  -1   9   4   62.59    4.70
  -1   9   4   70.19    5.10
  -1   9   4   67.79    6.90
  -1   9   4   73.79    5.00
  -1   9   4   72.19    5.10
   0  -9  -4   -0.20    0.20
   0  -9  -4    1.50    1.10
   0  -9  -4    0.40    0.30
   0  -9  -4   -0.10    0.20
   0   9   4    0.20    0.10
   0   9   4   -0.10    1.00
   0   9   4    0.00    0.20
   0   9   4    0.00    0.40
   0   9   4    0.20    0.20
  -1  -9  -4   -0.70    0.20
  -1  -9  -4    0.30    0.20
  -1  -9  -4   -0.40    0.70
   1   9   4    0.30    0.20
   1   9   4   -2.60    1.00
   1   9   4   -0.20    0.40
   1   9   4   -0.10    0.10
   1   9   4    0.10    0.30
  -2  -9  -4    3.40    0.80
  -2  -9  -4    4.90    0.80
   2   9   4    3.70    0.50
   2   9   4    4.70    0.60
   2   9   4    5.10    2.10
   2   9   4    2.70    0.60
  -3  -9  -4   26.00    2.20
   3   9   4   24.00    4.40
   3   9   4   26.80    2.00
   3   9   4   25.50    2.20
  -4  -9  -4    7.40    0.90
  -4  -9  -4    6.40    2.80
   4   9   4    6.90    0.80
   4   9   4    1.70    2.20
   4   9   4    6.40    0.90
  -5  -9  -4   48.30    3.80
   5   9   4   50.39    3.50
   5   9   4   48.10    3.70
   5   9   4   43.70    5.90
   6 -10  -4   -0.30    0.30
  -6  10   4    0.60    0.30
   5 -10  -4    9.60    1.20
   5 -10  -4   12.70    2.50
  -5  10   4   10.90    1.30
  -5  10   4   12.20    1.20
  -5  10   4   11.40    1.30
   4 -10  -4   31.20    2.60
   4 -10  -4   41.30    4.10
  -4  10   4   29.20    2.70
  -4  10   4   32.60    2.60
  -4  10   4   30.80    4.40
   3 -10  -4   20.60    1.90
   3 -10  -4   21.60    1.80
   3 -10  -4   22.00    3.00
  -3  10   4   22.30    1.90
  -3  10   4   17.20    3.60
  -3  10   4   19.20    1.80
  -3  10   4   18.50    1.90
   2 -10  -4   32.10    2.40
   2 -10  -4   33.40    3.60
   2 -10  -4   26.70    2.30
  -2  10   4   25.70    4.40
  -2  10   4   25.10    2.40
  -2  10   4   28.90    2.50
   1 -10  -4    2.60    0.60
   1 -10  -4    2.40    1.30
   1 -10  -4    2.40    0.60
  -1  10   4    2.50    0.70
  -1  10   4    2.00    0.40
  -1  10   4    2.90    0.60
  -1  10   4    1.90    1.70
   0 -10  -4   27.00    2.40
   0 -10  -4   28.60    2.30
   0  10   4   28.00    2.40
   0  10   4   28.60    2.30
   0  10   4   23.40    4.40
   0  10   4   23.80    2.50
  -1 -10  -4    0.00    0.20
  -1 -10  -4    0.30    0.40
   1  10   4    0.00    0.10
   1  10   4   -0.20    0.20
   1  10   4    1.30    1.60
   1  10   4   -0.40    0.20
  -2 -10  -4    0.40    0.30
   2  10   4    0.20    0.20
   2  10   4   -2.30    1.50
   2  10   4   -0.10    0.20
   2  10   4   -0.10    0.30
  -3 -10  -4    4.00    0.70
   3  10   4    3.80    0.60
   3  10   4    0.60    2.20
   3  10   4    4.30    0.80
  -4 -10  -4    0.20    0.30
   4  10   4    1.80    2.40
   4  10   4   -0.10    0.20
   4  10   4    0.00    0.30
   5 -11  -4    5.90    1.00
  -5  11   4    5.00    0.80
  -5  11   4    3.40    0.70
  -5  11   4    5.00    1.10
   4 -11  -4    4.40    0.90
  -4  11   4    2.80    0.80
  -4  11   4    5.80    1.30
   3 -11  -4    2.80    0.70
   3 -11  -4    3.40    1.70
  -3  11   4    2.70    0.80
  -3  11   4    0.30    2.10
  -3  11   4    1.10    0.50
  -3  11   4    2.10    0.70
   2 -11  -4    3.20    0.70
   2 -11  -4    2.50    1.60
  -2  11   4    3.40    0.80
  -2  11   4    6.00    2.10
   1 -11  -4   16.20    3.50
   1 -11  -4   16.40    1.60
  -1  11   4   17.10    1.90
  -1  11   4   16.00    1.70
   0 -11  -4   19.40    3.50
   0 -11  -4   20.20    1.70
   0  11   4   16.60    1.40
   0  11   4   13.40    3.50
   0  11   4   18.70    1.70
  -1 -11  -4    3.60    1.90
  -1 -11  -4    4.00    0.80
   1  11   4    3.50    0.70
   1  11   4    3.60    0.90
   1  11   4    4.40    0.60
   1  11   4    1.50    2.20
  -2 -11  -4    8.70    2.90
  -2 -11  -4   12.50    1.30
   2  11   4   10.40    1.10
   2  11   4   12.10    1.10
   2  11   4    9.10    1.20
   2  11   4    6.40    3.00
   2 -12  -4    5.70    1.00
  -2  12   4    6.20    1.30
  -2  12   4    5.70    1.00
   1 -12  -4    3.30    0.70
  -1  12   4    3.10    0.80
   3  11  -5    1.50    0.90
   3  11  -5    1.10    0.50
   3  11  -5    1.60    0.30
  -3 -11   5    1.80    0.70
  -3 -11   5    0.50    0.60
   2  11  -5    5.60    1.10
   2  11  -5    4.20    0.60
   2  11  -5    3.70    0.60
  -2 -11   5    4.00    0.90
  -2 -11   5    3.00    0.60
  -2 -11   5    3.70    0.90
   1  11  -5    9.00    1.10
   1  11  -5    8.10    0.80
  -1 -11   5    7.00    1.10
  -1 -11   5   10.30    1.50
  -1 -11   5    7.40    0.90
   0 -11   5    0.40    0.40
   0 -11   5    0.50    0.30
   0 -11   5    0.20    0.40
   1 -11   5   18.10    1.80
   1 -11   5   18.00    1.90
   1 -11   5   20.00    1.70
   1 -11   5   17.80    1.50
   2 -11   5   21.10    2.20
   2 -11   5   25.10    1.80
   2 -11   5   25.30    2.10
   2 -11   5   24.40    2.00
   3 -11   5    9.40    0.90
   3 -11   5    7.10    1.20
   3 -11   5    8.10    1.00
   5  10  -5    0.70    0.30
   5  10  -5    1.60    1.70
   5  10  -5    1.40    0.40
  -5 -10   5    1.20    2.20
  -5 -10   5    0.20    0.60
  -5 -10   5    0.80    0.50
   4  10  -5    1.60    0.40
   4  10  -5    2.30    0.80
   4  10  -5    1.50    0.40
   4  10  -5    5.00    1.80
  -4 -10   5    3.50    2.30
  -4 -10   5    1.60    0.70
  -4 -10   5    1.30    0.70
   3  10  -5   19.80    2.10
   3  10  -5   21.70    3.50
  -3 -10   5   26.30    2.40
  -3 -10   5   27.40    2.40
   2  10  -5    5.90    1.10
   2  10  -5    4.10    0.70
   2  10  -5    4.90    0.50
  -2 -10   5    8.50    2.50
  -2 -10   5    6.20    1.20
  -2 -10   5    3.20    0.80
  -2 -10   5    4.80    0.60
   1  10  -5   29.80    2.40
   1  10  -5   30.80    1.90
   1  10  -5   27.50    2.00
  -1 -10   5   26.60    2.40
  -1 -10   5   25.90    2.50
  -1 -10   5   23.80    2.10
  -1 -10   5   28.60    2.40
   0  10  -5   16.60    2.00
   0  10  -5   12.10    3.00
   0 -10   5   17.80    1.40
   0 -10   5   20.50    1.90
  -1  10  -5    4.40    1.60
  -1  10  -5    5.60    1.00
   1 -10   5    4.90    0.80
   1 -10   5    5.40    1.90
   1 -10   5    6.80    0.80
   1 -10   5    5.10    0.60
   1 -10   5    4.80    1.00
  -2  10  -5   13.10    2.20
   2 -10   5   11.90    1.10
   2 -10   5   11.90    1.10
   2 -10   5   11.40    1.20
   2 -10   5   12.70    2.20
   2 -10   5   12.30    1.40
  -3  10  -5   64.39    5.10
   3 -10   5   61.29    4.60
   3 -10   5   59.79    5.00
   3 -10   5   61.49    4.20
   3 -10   5   58.19    4.20
   3 -10   5   60.99    4.20
   4 -10   5    0.40    0.40
   4 -10   5    0.40    0.20
   5 -10   5    4.10    0.80
   5 -10   5    5.80    0.80
   5 -10   5    5.00    0.60
   5 -10   5    5.40    0.50
   6   9  -5   12.30    3.10
   6   9  -5   11.40    1.20
   6   9  -5   14.00    1.20
  -6  -9   5   14.30    3.40
  -6  -9   5   14.80    1.80
  -6  -9   5   13.70    2.60
   5   9  -5    6.60    2.20
   5   9  -5    6.20    1.50
   5   9  -5    6.70    0.80
   5   9  -5    7.20    0.70
  -5  -9   5    0.80    2.40
  -5  -9   5    7.60    1.30
  -5  -9   5    6.60    1.30
   4   9  -5   40.50    2.90
   4   9  -5   37.00    3.60
   4   9  -5   38.50    2.80
   4   9  -5   40.00    4.50
  -4  -9   5   41.80    3.50
  -4  -9   5   45.20    3.60
  -4  -9   5   44.50    5.20
   3   9  -5    5.00    1.60
   3   9  -5    8.30    1.20
   3   9  -5    9.70    0.80
   3   9  -5    6.50    1.30
  -3  -9   5   10.50    1.30
  -3  -9   5    7.90    2.30
  -3  -9   5    8.00    1.30
   2   9  -5   24.20    2.40
   2   9  -5   24.30    2.20
   2   9  -5   28.30    1.90
   2   9  -5   25.80    3.00
   2   9  -5   24.00    2.40
  -2  -9   5   28.70    2.50
  -2  -9   5   27.50    3.50
  -2  -9   5   27.80    2.40
  -2  -9   5   25.30    2.40
   1   9  -5   59.59    3.90
   1   9  -5   59.29    3.80
   1   9  -5   53.89    4.20
   1   9  -5   69.99    5.50
   1   9  -5   56.49    4.30
  -1  -9   5   56.39    4.40
  -1  -9   5   52.09    3.90
  -1  -9   5   59.09    4.30
  -1  -9   5   54.79    4.20
  -1  -9   5   53.39    5.40
   0   9  -5   19.50    2.50
   0  -9   5   15.20    2.00
   0  -9   5   15.40    1.50
   0  -9   5   14.60    1.50
   0  -9   5   16.20    1.30
  -1   9  -5   44.50    3.50
  -1   9  -5   43.40    4.30
   1  -9   5   46.80    3.10
   1  -9   5   45.00    3.30
   1  -9   5   47.40    3.40
   1  -9   5   45.70    3.60
  -2   9  -5    7.30    1.60
  -2   9  -5    8.60    1.00
   2  -9   5    8.70    0.80
   2  -9   5    6.80    1.10
   2  -9   5    8.10    1.60
   2  -9   5    7.00    0.80
  -3   9  -5   21.30    2.10
   3  -9   5   17.20    1.40
   3  -9   5   15.70    1.60
   3  -9   5   19.90    2.00
   3  -9   5   16.10    1.40
   4  -9   5   45.50    3.30
   4  -9   5   43.70    2.90
   4  -9   5   43.90    2.90
   4  -9   5   36.40    3.10
   5  -9   5    1.00    0.30
   5  -9   5    1.20    0.60
   5  -9   5    0.80    0.40
   5  -9   5    1.10    0.20
   6  -9   5   38.10    2.60
   6  -9   5   33.40    2.60
   6  -9   5   37.50    2.60
   7   8  -5   34.10    2.70
   7   8  -5   33.40    3.10
   7   8  -5   31.90    5.20
  -7  -8   5   31.90    5.50
  -7  -8   5   34.90    3.30
  -7  -8   5   38.50    3.20
   6   8  -5    1.50    0.50
   6   8  -5    2.00    0.40
   6   8  -5    2.30    1.60
  -6  -8   5    0.60    0.50
  -6  -8   5    2.60    0.90
   5   8  -5    1.00    0.80
   5   8  -5    1.80    1.20
   5   8  -5    1.00    0.30
   5   8  -5    1.90    0.50
  -5  -8   5    0.90    0.60
  -5  -8   5    1.30    0.60
   4   8  -5    1.90    0.30
   4   8  -5    1.00    0.60
   4   8  -5    0.30    0.80
   4   8  -5    2.10    0.80
  -4  -8   5    0.90    1.50
  -4  -8   5    1.30    0.60
  -4  -8   5    1.70    0.70
  -4  -8   5    0.40    0.60
   3   8  -5   -0.10    0.40
   3   8  -5    0.00    0.10
   3   8  -5   -1.40    0.60
   3   8  -5   -0.20    0.10
   3   8  -5    0.20    0.30
  -3  -8   5    0.70    0.50
  -3  -8   5    1.10    1.10
  -3  -8   5    0.20    0.50
  -3  -8   5    0.20    0.40
   2   8  -5   44.60    3.90
   2   8  -5   35.00    3.10
   2   8  -5   40.80    2.60
   2   8  -5   32.60    2.90
  -2  -8   5   39.10    4.20
  -2  -8   5   37.80    3.20
  -2  -8   5   38.90    3.10
   1   8  -5  115.99    8.40
   1   8  -5  130.39    7.90
   1   8  -5  138.59    9.20
   1   8  -5  120.09    8.30
   1   8  -5  120.99    8.10
  -1  -8   5  131.19    8.50
  -1  -8   5  106.59    9.30
  -1  -8   5  123.89    8.30
  -1  -8   5  117.39    8.40
  -1  -8   5  112.69    8.00
   0   8  -5   22.40    1.60
   0   8  -5   21.00    2.00
   0   8  -5   26.10    1.60
   0   8  -5   19.30    2.50
   0  -8   5   22.70    2.00
   0  -8   5   24.40    2.00
   0  -8   5   22.40    2.10
   0  -8   5   23.80    1.70
  -1   8  -5   28.00    2.30
  -1   8  -5   22.60    2.70
   1  -8   5   26.80    2.10
   1  -8   5   25.80    2.20
   1  -8   5   26.10    2.30
   1  -8   5   30.00    1.90
  -2   8  -5  119.59    8.30
  -2   8  -5  127.89    9.00
   2  -8   5  122.69    8.80
   2  -8   5  133.29    8.10
   2  -8   5  117.29    8.40
   2  -8   5  123.59    8.10
   2  -8   5  116.59    8.10
  -3   8  -5    4.20    0.80
   3  -8   5    5.20    0.90
   3  -8   5    4.40    0.40
   3  -8   5    4.40    0.80
   3  -8   5    3.80    0.70
   3  -8   5    3.50    0.50
   4  -8   5    0.50    0.20
   4  -8   5    0.70    0.20
   4  -8   5    0.50    0.30
   5  -8   5   13.00    1.10
   5  -8   5   11.00    1.00
   5  -8   5    7.50    1.50
   5  -8   5   10.90    0.90
   5  -8   5   12.10    0.90
   6  -8   5    0.60    0.50
   6  -8   5    0.20    0.30
   6  -8   5    0.80    0.30
   6  -8   5    0.80    0.20
   6  -8   5    0.00    0.40
   7   7  -5    3.70    1.70
   7   7  -5    0.60    0.40
  -7  -7   5    1.00    0.60
  -7  -7   5    0.30    0.50
  -7  -7   5    0.00    2.00
   6   7  -5    4.90    1.60
   6   7  -5    4.60    0.80
   6   7  -5    2.40    1.00
   6   7  -5    4.80    0.60
  -6  -7   5    3.10    0.80
  -6  -7   5    4.30    1.00
  -6  -7   5    2.20    1.70
   5   7  -5    2.90    0.60
   5   7  -5    1.50    0.70
   5   7  -5    2.90    1.00
   5   7  -5    2.60    0.50
   5   7  -5    2.40    0.70
   5   7  -5    1.90    1.10
  -5  -7   5    2.70    0.70
  -5  -7   5    1.50    1.50
  -5  -7   5    2.90    0.90
   4   7  -5    0.30    0.50
   4   7  -5    0.60    0.50
   4   7  -5    1.70    1.00
   4   7  -5    0.20    0.30
   4   7  -5    0.80    0.40
  -4  -7   5   -0.20    0.90
  -4  -7   5    0.60    0.40
  -4  -7   5    0.00    0.40
  -4  -7   5    0.60    0.60
   3   7  -5   17.00    1.20
   3   7  -5   12.50    1.60
   3   7  -5   14.50    2.50
   3   7  -5   11.80    1.60
  -3  -7   5   16.00    1.70
  -3  -7   5   16.40    1.60
  -3  -7   5   16.20    3.00
  -3  -7   5   17.30    1.70
   2   7  -5   48.90    4.10
   2   7  -5   42.60    2.90
   2   7  -5   38.50    3.30
   2   7  -5   41.40    3.30
   2   7  -5   39.50    3.80
  -2  -7   5   46.10    3.40
  -2  -7   5   39.90    3.30
  -2  -7   5   43.10    3.40
  -2  -7   5   46.20    4.40
   1   7  -5   15.90    1.30
   1   7  -5   14.90    1.90
   1   7  -5   15.20    1.50
   1   7  -5   15.50    1.50
  -1  -7   5   14.90    2.50
  -1  -7   5   14.60    1.20
  -1  -7   5   16.00    1.60
  -1  -7   5   14.90    1.40
  -1  -7   5   13.50    1.50
   0   7  -5   22.40    1.60
   0   7  -5   23.00    2.00
   0   7  -5   25.70    2.50
   0   7  -5   26.60    1.70
   0  -7   5   24.80    2.70
   0  -7   5   23.90    1.60
   0  -7   5   22.00    2.00
   0  -7   5   21.50    1.80
   0  -7   5   22.50    2.00
  -1   7  -5    3.00    0.60
  -1   7  -5    2.70    0.90
   1  -7   5    3.20    0.50
   1  -7   5    3.50    0.70
   1  -7   5    4.00    1.00
   1  -7   5    3.70    0.40
   1  -7   5    2.90    0.60
  -2   7  -5   44.30    3.20
  -2   7  -5   42.60    3.50
   2  -7   5   46.40    3.50
   2  -7   5   44.60    3.00
   2  -7   5   37.90    2.90
   2  -7   5   40.20    3.20
   3  -7   5   11.80    0.80
   3  -7   5   11.80    0.90
   3  -7   5   12.40    1.10
   3  -7   5   10.70    1.10
   3  -7   5   10.10    1.00
   4  -7   5   21.30    1.80
   4  -7   5   21.80    1.70
   4  -7   5   19.90    1.50
   4  -7   5   24.20    1.50
   5  -7   5   13.60    1.00
   5  -7   5   12.00    1.00
   5  -7   5   10.70    1.50
   5  -7   5   13.70    1.10
   5  -7   5   12.70    1.20
   6  -7   5    3.50    0.50
   6  -7   5    3.20    0.50
   6  -7   5    3.00    1.00
   6  -7   5    2.40    0.40
   6  -7   5    3.40    0.50
   7  -7   5   18.10    1.90
   7  -7   5   17.00    2.30
   7  -7   5   19.50    1.70
   7  -7   5   20.00    1.60
   8   6  -5   -0.30    1.70
   8   6  -5    1.80    0.60
  -8  -6   5    1.00    1.80
  -8  -6   5    1.60    0.80
  -8  -6   5    2.00    0.60
   7   6  -5    5.70    2.30
   7   6  -5    9.10    1.20
   7   6  -5   10.10    1.20
  -7  -6   5   12.10    1.40
  -7  -6   5   11.10    1.70
  -7  -6   5    7.80    3.40
   6   6  -5   28.90    3.80
   6   6  -5   27.50    3.00
   6   6  -5   28.90    2.60
   6   6  -5   28.90    2.60
   6   6  -5   33.10    2.50
  -6  -6   5   33.80    2.70
  -6  -6   5   30.30    4.30
  -6  -6   5   33.80    2.90
   5   6  -5   -0.50    0.40
   5   6  -5    0.20    0.30
   5   6  -5    0.20    0.20
   5   6  -5    0.50    0.50
   5   6  -5    0.70    1.00
  -5  -6   5    1.60    1.10
  -5  -6   5    0.50    0.40
  -5  -6   5    1.00    0.60
   4   6  -5    0.20    0.30
   4   6  -5    1.60    1.00
   4   6  -5    1.20    0.60
   4   6  -5   -0.20    0.50
   4   6  -5    1.30    0.30
   4   6  -5    0.80    0.30
  -4  -6   5    3.40    1.40
  -4  -6   5    0.60    0.40
  -4  -6   5    0.60    0.50
  -4  -6   5    1.00    0.50
   3   6  -5   12.70    1.50
   3   6  -5   14.40    1.00
   3   6  -5   15.30    1.20
   3   6  -5   14.90    1.40
   3   6  -5   14.10    2.00
  -3  -6   5   11.50    1.40
  -3  -6   5   14.80    1.50
  -3  -6   5   13.90    1.60
  -3  -6   5   14.10    2.70
   2   6  -5   69.19    5.30
   2   6  -5   58.79    4.10
   2   6  -5   61.99    4.10
   2   6  -5   55.19    4.60
   2   6  -5   63.59    4.60
   2   6  -5   65.69    4.60
  -2  -6   5   64.79    4.60
  -2  -6   5   68.99    5.70
  -2  -6   5   63.59    4.70
  -2  -6   5   62.89    4.50
   1   6  -5    0.10    0.10
   1   6  -5   -0.50    0.40
   1   6  -5    0.20    0.20
   1   6  -5    0.20    0.10
   1   6  -5    0.10    0.20
  -1  -6   5    0.20    0.20
  -1  -6   5    0.30    0.20
  -1  -6   5    0.60    0.40
  -1  -6   5    0.50    0.30
  -1  -6   5   -0.50    0.50
   0   6  -5   45.20    3.50
   0   6  -5   40.40    2.70
   0   6  -5   41.60    3.10
   0   6  -5   39.90    2.70
   0   6  -5   44.80    2.80
   0  -6   5   41.80    3.70
   0  -6   5   41.20    3.10
   0  -6   5   39.10    2.90
   0  -6   5   40.90    3.20
   0  -6   5   41.50    2.70
  -1   6  -5   49.00    3.90
  -1   6  -5   48.10    3.60
   1  -6   5   51.29    3.30
   1  -6   5   46.90    3.90
   1  -6   5   49.60    3.50
   1  -6   5   53.49    3.70
   1  -6   5   47.40    3.30
  -2   6  -5   20.30    1.80
   2  -6   5   19.70    1.40
   2  -6   5   17.90    1.60
   2  -6   5   20.20    1.80
   2  -6   5   22.50    1.60
   2  -6   5   22.40    1.80
   3  -6   5   21.90    1.50
   3  -6   5   23.60    1.70
   3  -6   5   21.90    1.80
   3  -6   5   23.80    1.60
   4  -6   5   14.10    1.10
   4  -6   5   13.80    1.30
   4  -6   5   15.50    1.20
   4  -6   5   16.20    1.10
   5  -6   5    8.80    1.60
   5  -6   5    9.90    0.80
   5  -6   5   10.30    0.90
   5  -6   5    9.50    0.90
   6  -6   5   12.30    1.10
   6  -6   5    9.30    1.60
   6  -6   5   10.80    1.00
   6  -6   5   11.70    0.90
   6  -6   5    9.50    1.00
   7  -6   5   37.70    2.70
   7  -6   5   31.60    2.50
   7  -6   5   31.40    2.50
   7  -6   5   29.70    3.20
   8   5  -5   -0.10    0.40
   8   5  -5    0.90    1.50
   8   5  -5    0.30    0.40
   8   5  -5   -0.30    0.30
  -8  -5   5    1.00    0.70
  -8  -5   5   -1.50    1.40
  -8  -5   5    0.20    0.40
   7   5  -5    3.50    1.50
   7   5  -5    1.40    0.60
   7   5  -5    1.50    0.50
   7   5  -5    2.20    0.70
  -7  -5   5    1.10    0.60
  -7  -5   5    1.80    1.50
  -7  -5   5    1.20    0.50
   6   5  -5    1.90    0.50
   6   5  -5    0.10    1.10
   6   5  -5    0.40    0.60
   6   5  -5    1.30    0.50
   6   5  -5    1.90    0.60
  -6  -5   5    3.20    0.70
  -6  -5   5    3.50    1.60
  -6  -5   5    1.60    0.70
  -6  -5   5    0.80    0.50
   5   5  -5    0.70    0.90
   5   5  -5    0.20    0.20
   5   5  -5    0.10    0.40
   5   5  -5    0.20    0.40
   5   5  -5   -0.20    0.20
   5   5  -5    0.40    0.30
  -5  -5   5   -0.30    0.40
  -5  -5   5   -0.40    0.20
  -5  -5   5    0.40    1.00
   4   5  -5   81.49    7.10
   4   5  -5   86.09    6.00
   4   5  -5   87.89    6.00
   4   5  -5   79.79    6.30
  -4  -5   5   88.99    6.40
  -4  -5   5   81.69    6.10
  -4  -5   5   94.09    6.10
  -4  -5   5   86.99    7.50
   3   5  -5   59.19    4.80
   3   5  -5   67.89    5.00
   3   5  -5   72.29    4.50
   3   5  -5   68.99    5.70
   3   5  -5   69.89    4.70
  -3  -5   5   63.99    5.00
  -3  -5   5   63.59    5.90
  -3  -5   5   71.89    5.60
  -3  -5   5   66.49    4.80
   2   5  -5    0.30    0.10
   2   5  -5    0.30    0.50
   2   5  -5    0.30    0.20
   2   5  -5    0.50    0.30
   2   5  -5    0.30    0.20
   2   5  -5    0.10    0.20
  -2  -5   5    0.30    0.30
  -2  -5   5    0.60    0.40
  -2  -5   5    0.30    0.30
  -2  -5   5    0.60    0.60
  -2  -5   5    0.20    0.30
   1   5  -5   24.90    2.00
   1   5  -5   25.60    2.20
   1   5  -5   24.10    2.00
   1   5  -5   24.10    1.70
   1   5  -5   23.70    2.40
  -1  -5   5   27.20    2.70
  -1  -5   5   24.10    2.10
  -1  -5   5   24.80    2.00
  -1  -5   5   25.60    1.90
   0   5  -5   57.19    4.20
   0   5  -5   58.49    4.00
   0   5  -5   59.99    3.70
   0  -5   5   57.39    3.60
   0  -5   5   50.59    3.90
   0  -5   5   55.39    4.50
   0  -5   5   49.70    3.90
   0  -5   5   53.79    3.80
  -1   5  -5   20.60    1.70
  -1   5  -5   18.10    1.50
   1  -5   5   15.00    1.40
   1  -5   5   16.10    1.70
   1  -5   5   17.20    1.40
   1  -5   5   16.20    1.50
   1  -5   5   18.80    1.30
  -2   5  -5    1.20    0.20
   2  -5   5    0.60    0.20
   2  -5   5    0.70    0.30
   2  -5   5    0.60    0.10
   2  -5   5    1.00    0.30
   2  -5   5    0.60    0.20
   3  -5   5    4.10    0.60
   3  -5   5    3.70    0.40
   3  -5   5    3.90    0.40
   3  -5   5    3.70    0.80
   3  -5   5    4.60    0.50
   4  -5   5    6.60    0.70
   4  -5   5    6.80    0.50
   4  -5   5    7.40    0.70
   4  -5   5    5.40    1.10
   4  -5   5    5.20    0.60
   5  -5   5   31.40    3.10
   5  -5   5   35.50    2.90
   5  -5   5   40.10    2.70
   5  -5   5   41.20    2.60
   5  -5   5   36.80    2.70
   6  -5   5    0.00    0.10
   6  -5   5   -0.50    0.30
   6  -5   5    0.20    0.20
   6  -5   5   -0.40    0.30
   6  -5   5   -0.30    0.20
   7  -5   5   18.70    2.30
   7  -5   5   22.20    1.90
   7  -5   5   20.50    1.80
   8  -5   5   -0.20    0.50
   8  -5   5    0.20    0.40
   8  -5   5   -0.30    0.50
   9   4  -5   13.80    1.90
   9   4  -5   16.50    1.70
   9   4  -5   16.40    2.10
   9   4  -5   15.00    3.60
  -9  -4   5   16.40    3.80
  -9  -4   5   19.40    1.70
  -9  -4   5   20.10    2.10
   8   4  -5   16.10    1.90
   8   4  -5   15.90    1.70
   8   4  -5   18.30    1.90
   8   4  -5   16.80    3.40
  -8  -4   5   21.30    2.10
  -8  -4   5   13.90    3.50
  -8  -4   5   19.90    2.00
   7   4  -5   30.70    3.90
   7   4  -5   27.30    2.40
   7   4  -5   28.30    2.60
   7   4  -5   30.90    2.60
  -7  -4   5   30.80    2.80
  -7  -4   5   31.80    2.50
  -7  -4   5   26.80    4.60
  -7  -4   5   24.90    2.60
   6   4  -5    1.30    0.50
   6   4  -5    0.60    0.50
   6   4  -5    1.20    0.50
   6   4  -5    0.30    1.10
   6   4  -5    2.00    0.50
  -6  -4   5    1.60    0.70
  -6  -4   5    0.70    1.20
  -6  -4   5    0.20    0.30
  -6  -4   5    1.00    0.40
   5   4  -5    5.60    0.90
   5   4  -5    6.70    1.20
   5   4  -5    3.40    1.00
   5   4  -5    6.30    0.90
   5   4  -5    5.10    1.50
   5   4  -5    4.70    0.90
  -5  -4   5    5.30    0.80
  -5  -4   5    3.80    1.00
  -5  -4   5    5.30    1.00
  -5  -4   5    5.80    1.80
   4   4  -5    9.40    1.10
   4   4  -5   10.60    1.30
   4   4  -5    9.50    1.00
   4   4  -5    9.80    2.10
   4   4  -5   10.50    1.10
  -4  -4   5   10.30    1.10
  -4  -4   5   10.80    1.20
  -4  -4   5   13.40    2.50
  -4  -4   5   11.50    1.40
   3   4  -5   66.09    4.70
   3   4  -5   69.99    4.50
   3   4  -5   62.99    4.90
   3   4  -5   73.59    5.80
   3   4  -5   63.79    4.70
  -3  -4   5   64.79    5.00
  -3  -4   5   71.69    4.80
  -3  -4   5   68.49    5.80
   2   4  -5   29.50    2.30
   2   4  -5   31.90    1.90
   2   4  -5   29.80    2.40
   2   4  -5   30.80    2.20
   2   4  -5   26.30    2.40
   2   4  -5   28.10    2.90
  -2  -4   5   27.10    2.40
  -2  -4   5   31.70    2.30
  -2  -4   5   28.10    3.00
  -2  -4   5   28.00    2.30
   1   4  -5    4.70    0.70
   1   4  -5    4.30    0.40
   1   4  -5    3.40    0.50
   1   4  -5    3.90    0.60
   1   4  -5    3.40    0.80
  -1  -4   5    4.70    1.10
  -1  -4   5    3.30    0.60
  -1  -4   5    3.50    0.60
  -1  -4   5    3.10    0.70
  -1  -4   5    3.30    0.70
   0   4  -5   41.40    2.90
   0   4  -5   40.40    3.20
   0  -4   5   39.80    2.90
   0  -4   5   40.00    2.80
   0  -4   5   41.50    3.00
   0  -4   5   40.90    3.30
  -1   4  -5   40.00    2.70
   1  -4   5   40.20    2.50
   1  -4   5   38.30    2.80
   1  -4   5   37.40    2.90
   1  -4   5   34.80    2.70
   1  -4   5   36.60    2.60
   2  -4   5   85.19    6.00
   2  -4   5   91.29    5.90
   3  -4   5   18.10    1.50
   3  -4   5   18.70    1.40
   3  -4   5   15.40    1.60
   4  -4   5    5.10    0.60
   4  -4   5    5.00    1.00
   4  -4   5    5.60    0.50
   4  -4   5    5.20    0.40
   5  -4   5    0.80    0.30
   5  -4   5    0.50    0.40
   5  -4   5    0.60    0.20
   5  -4   5    0.60    0.20
   6  -4   5   26.70    2.20
   6  -4   5   29.70    2.20
   6  -4   5   31.90    2.10
   6  -4   5   31.50    2.40
   7  -4   5   27.50    2.30
   7  -4   5   31.10    2.00
   7  -4   5   29.30    2.00
   8  -4   5    4.20    1.00
   8  -4   5    4.30    0.80
   8  -4   5    4.00    1.20
   9   3  -5    0.30    0.60
   9   3  -5   -0.70    0.40
   9   3  -5    2.10    1.70
   9   3  -5   -0.10    0.30
  -9  -3   5    0.40    2.00
  -9  -3   5    0.40    0.30
   8   3  -5    0.80    0.50
   8   3  -5    0.10    1.40
   8   3  -5    0.30    0.40
   8   3  -5    0.90    0.40
  -8  -3   5    1.30    0.40
  -8  -3   5    0.90    1.50
  -8  -3   5    0.20    0.50
  -8  -3   5    0.20    0.50
   7   3  -5    0.70    0.40
   7   3  -5    0.60    0.40
   7   3  -5    1.20    0.50
   7   3  -5    0.60    1.20
  -7  -3   5    1.30    1.30
  -7  -3   5    0.70    0.50
  -7  -3   5    0.90    0.40
   6   3  -5    5.00    1.00
   6   3  -5    2.90    0.70
   6   3  -5    3.20    0.80
   6   3  -5    5.00    1.70
   6   3  -5    1.70    0.70
  -6  -3   5    3.20    0.70
  -6  -3   5    4.80    0.80
  -6  -3   5    4.70    1.00
  -6  -3   5    3.20    1.40
   5   3  -5  100.09    7.50
   5   3  -5  109.59    7.50
   5   3  -5  101.09    8.70
   5   3  -5  106.69    7.30
   5   3  -5  109.89    7.80
  -5  -3   5  107.49    7.60
  -5  -3   5  116.09    9.10
  -5  -3   5  116.09    7.40
  -5  -3   5  111.19    7.80
   4   3  -5  175.28   12.20
   4   3  -5  163.08   11.80
   4   3  -5  181.68   13.10
   4   3  -5  181.08   11.90
   4   3  -5  185.68   11.80
  -4  -3   5  180.98   13.30
  -4  -3   5  177.98   12.00
  -4  -3   5  174.98   12.20
  -4  -3   5  195.48   11.90
   3   3  -5    1.70    0.50
   3   3  -5    1.80    0.40
   3   3  -5    2.20    0.90
   3   3  -5    2.40    0.60
   3   3  -5    3.20    0.60
  -3  -3   5    1.90    0.60
  -3  -3   5    3.10    0.60
  -3  -3   5    2.20    0.50
  -3  -3   5    4.10    1.20
  -3  -3   5    1.40    0.50
   2   3  -5   21.80    1.50
   2   3  -5   21.20    1.60
   2   3  -5   18.50    1.80
   2   3  -5   22.10    2.30
   2   3  -5   20.90    1.70
   2   3  -5   20.90    1.80
  -2  -3   5   19.10    1.80
  -2  -3   5   20.30    1.70
  -2  -3   5   21.20    2.40
   1   3  -5  197.28   13.20
   1   3  -5  210.08   12.90
   1   3  -5  201.68   13.70
   1   3  -5  201.18   13.10
   1   3  -5  198.38   13.10
  -1  -3   5  191.88   13.10
  -1  -3   5  213.68   13.80
  -1  -3   5  201.08   13.10
  -1  -3   5  197.68   13.20
   0   3  -5   12.90    0.90
   0   3  -5   10.40    1.20
   0  -3   5   11.50    1.00
   0  -3   5   11.10    1.30
   0  -3   5   11.80    0.90
   0  -3   5   12.00    0.80
   0  -3   5    9.80    1.00
  -1   3  -5   17.50    1.30
  -1   3  -5   16.30    1.30
   1  -3   5   17.20    1.30
   1  -3   5   17.20    1.10
   1  -3   5   15.80    1.30
   1  -3   5   14.80    1.30
   1  -3   5   15.20    1.10
   2  -3   5   62.39    4.30
   2  -3   5   70.69    4.30
   2  -3   5   56.39    4.40
   3  -3   5    1.00    0.20
   3  -3   5    0.70    0.30
   3  -3   5    0.60    0.30
   4  -3   5   57.39    3.70
   4  -3   5   51.19    4.30
   4  -3   5   56.79    3.90
   4  -3   5   58.19    3.70
   5  -3   5  136.69    9.90
   5  -3   5  151.58    9.30
   5  -3   5  146.49    9.30
   5  -3   5  146.89    9.30
   5  -3   5  125.69    9.20
   6  -3   5    5.80    0.70
   6  -3   5    6.20    0.60
   6  -3   5    7.30    1.30
   6  -3   5    5.30    1.00
   6  -3   5    6.20    1.40
   6  -3   5    5.70    0.60
   6  -3   5    6.30    0.90
   7  -3   5   22.80    2.10
   7  -3   5   25.40    1.80
   7  -3   5   21.90    2.60
   7  -3   5   27.20    2.50
   7  -3   5   26.30    2.30
   7  -3   5   26.70    1.80
   8  -3   5   -0.90    0.30
   8  -3   5    0.80    0.90
   8  -3   5   -0.50    0.70
   8  -3   5    0.50    0.50
   8  -3   5   -0.60    0.50
   9   2  -5   16.70    2.00
   9   2  -5   16.40    3.40
   9   2  -5   15.20    2.10
   9   2  -5   15.60    1.50
  -9  -2   5   18.20    1.50
  -9  -2   5   11.50    3.40
  -9  -2   5   20.00    2.00
   8   2  -5   24.10    2.60
   8   2  -5   25.50    2.50
  -8  -2   5   23.90    2.40
  -8  -2   5   28.10    2.10
  -8  -2   5   26.10    2.30
  -8  -2   5   24.30    4.20
   7   2  -5   12.20    2.00
   7   2  -5   15.80    1.90
   7   2  -5   14.70    2.90
   7   2  -5   14.80    1.30
   7   2  -5   15.40    1.70
  -7  -2   5   15.40    1.40
  -7  -2   5   11.80    2.80
  -7  -2   5   13.60    1.50
  -7  -2   5   10.40    1.70
   6   2  -5   23.50    1.90
   6   2  -5   23.70    2.40
   6   2  -5   22.00    2.10
   6   2  -5   18.30    2.10
   6   2  -5   23.60    3.10
  -6  -2   5   25.60    2.00
  -6  -2   5   27.30    3.50
  -6  -2   5   22.40    2.10
  -6  -2   5   28.30    2.40
   5   2  -5    1.80    0.40
   5   2  -5    0.50    0.80
   5   2  -5    2.20    0.60
   5   2  -5    2.70    0.70
   5   2  -5    1.90    0.60
  -5  -2   5    2.60    0.50
  -5  -2   5    2.70    0.80
  -5  -2   5    2.50    0.70
  -5  -2   5    4.00    1.30
   4   2  -5    4.30    0.50
   4   2  -5    2.00    0.70
   4   2  -5    5.40    0.80
   4   2  -5    2.50    0.80
   4   2  -5    3.60    0.70
   4   2  -5    3.90    1.30
  -4  -2   5    5.30    0.70
  -4  -2   5    3.10    1.20
  -4  -2   5    3.40    0.90
  -4  -2   5    3.60    0.80
   3   2  -5  536.75   33.80
   3   2  -5  533.65   34.90
   3   2  -5  517.55   33.90
  -3  -2   5  511.25   33.90
  -3  -2   5  546.65   35.00
  -3  -2   5  507.25   34.10
  -3  -2   5  536.65   33.80
   2   2  -5   85.69    6.40
   2   2  -5   90.29    6.20
   2   2  -5   97.79    6.20
   2   2  -5   92.19    6.90
   2   2  -5   91.09    6.30
  -2  -2   5   91.79    6.40
  -2  -2   5   96.49    7.00
  -2  -2   5   97.39    6.20
  -2  -2   5   89.79    6.20
   1   2  -5   20.60    1.60
   1   2  -5   22.70    1.40
   1   2  -5   22.80    2.10
   1   2  -5   21.50    1.70
   1   2  -5   20.70    1.60
  -1  -2   5   20.60    1.70
  -1  -2   5   21.20    1.60
  -1  -2   5   23.70    2.20
   0   2  -5   12.40    1.30
   0   2  -5   13.70    1.40
   0  -2   5   12.70    1.00
   0  -2   5   14.60    0.90
   0  -2   5   12.00    1.10
   0  -2   5   12.20    1.10
   0  -2   5   12.70    1.00
  -1   2  -5   27.90    2.10
  -1   2  -5   28.60    2.10
   1  -2   5   25.20    2.00
   1  -2   5   29.30    1.80
   1  -2   5   26.60    1.90
   1  -2   5   31.00    2.00
   1  -2   5   27.70    2.00
   2  -2   5   61.99    4.50
   2  -2   5   68.09    4.40
   3  -2   5    5.80    0.90
   3  -2   5    5.30    0.50
   3  -2   5    6.10    0.50
   3  -2   5    5.60    0.60
  -4   2  -5    9.40    1.00
   4  -2   5    8.00    1.10
   4  -2   5    9.00    0.90
   4  -2   5    7.90    0.80
   4  -2   5    9.10    0.70
   5  -2   5    2.10    0.60
   5  -2   5    2.30    0.50
   5  -2   5    2.00    0.60
   5  -2   5    2.50    0.50
   6  -2   5   56.89    4.20
   6  -2   5   58.59    4.00
   6  -2   5   53.89    4.80
   6  -2   5   66.89    4.40
   6  -2   5   53.69    4.10
   7  -2   5    6.30    1.00
   7  -2   5    6.80    0.70
   7  -2   5    8.40    1.70
   7  -2   5    8.10    1.30
   7  -2   5    6.50    1.10
   7  -2   5    7.50    1.60
   8  -2   5    4.30    0.80
   8  -2   5    4.00    1.10
   8  -2   5    3.40    1.00
   8  -2   5    5.10    2.20
   8  -2   5    4.10    0.80
   8  -2   5    4.50    0.50
   9   1  -5   12.30    1.60
   9   1  -5   11.30    2.90
   9   1  -5    8.30    1.70
  -9  -1   5   11.70    1.10
  -9  -1   5   14.90    1.60
  -9  -1   5   13.80    1.50
   8   1  -5    2.40    1.70
   8   1  -5    5.80    1.90
   8   1  -5    8.00    1.30
   8   1  -5    4.40    1.10
  -8  -1   5    7.80    0.80
  -8  -1   5    6.10    1.40
   7   1  -5    3.70    0.60
   7   1  -5    3.50    1.40
   7   1  -5    1.80    0.70
   7   1  -5    3.00    0.90
   7   1  -5    1.20    0.70
   7   1  -5    2.40    0.80
  -7  -1   5    2.70    0.70
  -7  -1   5    2.30    0.80
  -7  -1   5    1.20    1.40
  -7  -1   5    3.90    0.60
   6   1  -5   17.20    3.10
   6   1  -5   22.00    2.00
   6   1  -5   16.60    2.00
   6   1  -5   19.20    2.10
   6   1  -5   21.20    1.70
  -6  -1   5   20.20    1.90
  -6  -1   5   21.40    3.00
  -6  -1   5   24.10    1.70
  -6  -1   5   22.70    2.10
   5   1  -5   13.20    1.40
   5   1  -5   14.40    1.20
   5   1  -5   12.90    2.40
   5   1  -5   11.20    1.60
  -5  -1   5   14.50    1.60
  -5  -1   5   15.60    1.30
  -5  -1   5   15.20    1.40
  -5  -1   5   18.00    2.90
   4   1  -5   81.49    5.60
   4   1  -5   78.89    5.80
   4   1  -5   80.99    5.40
   4   1  -5   83.89    6.70
  -4  -1   5   79.59    5.80
  -4  -1   5   73.79    5.60
  -4  -1   5   87.89    6.80
  -4  -1   5   82.69    5.40
   3   1  -5   16.70    1.40
   3   1  -5   13.90    1.10
   3   1  -5   13.40    1.90
   3   1  -5   13.00    1.20
   3   1  -5   10.80    1.40
  -3  -1   5   14.70    1.20
  -3  -1   5   14.20    1.90
  -3  -1   5   13.90    1.40
  -3  -1   5   14.30    1.30
   2   1  -5 1006.00   64.29
   2   1  -5 1010.60   63.59
  -2  -1   5  967.20   63.59
   1   1  -5  206.98   13.00
   1   1  -5  191.98   13.50
   1   1  -5  189.68   12.90
   1   1  -5  215.88   12.80
   1   1  -5  206.18   12.90
  -1  -1   5  201.68   12.90
  -1  -1   5  179.08   13.00
  -1  -1   5  203.98   13.00
   0   1  -5   38.80    2.80
   0   1  -5   41.30    2.70
   0   1  -5   40.10    3.20
   0   1  -5   37.90    2.70
   0   1  -5   45.40    2.80
   0  -1   5   43.60    2.70
   0  -1   5   38.50    2.80
   0  -1   5   42.20    2.90
   0  -1   5   39.20    2.70
  -1   1  -5    0.00    0.20
  -1   1  -5   -0.10    0.10
   1  -1   5    0.20    0.20
   1  -1   5    0.10    0.10
   1  -1   5    0.20    0.10
   1  -1   5    0.20    0.10
   1  -1   5    0.50    0.30
  -2   1  -5    0.40    0.20
  -2   1  -5    0.30    0.20
   2  -1   5    0.10    0.10
   2  -1   5    0.50    0.30
   2  -1   5    0.30    0.20
  -3   1  -5   13.30    1.30
   3  -1   5   14.10    1.00
   3  -1   5   14.30    1.00
   3  -1   5   10.60    1.30
   3  -1   5   13.00    1.30
  -4   1  -5  327.37   22.90
   4  -1   5  355.56   22.40
   4  -1   5  332.97   22.90
   4  -1   5  357.06   22.50
   4  -1   5  371.66   22.80
  -5   1  -5   16.00    2.00
   5  -1   5   22.20    2.00
   5  -1   5   18.40    2.00
   5  -1   5   17.40    1.60
   5  -1   5   19.10    1.50
   5  -1   5   20.20    1.60
  -6   1  -5    1.50    0.80
   6  -1   5    1.80    0.40
   6  -1   5    1.60    0.50
   6  -1   5    1.00    0.40
   6  -1   5    2.70    0.80
  -7   1  -5   15.00    2.40
   7  -1   5   15.70    1.70
   7  -1   5   15.30    1.90
   7  -1   5   12.70    1.40
   7  -1   5   18.90    2.10
   7  -1   5   16.50    1.30
   8  -1   5    2.60    1.10
   8  -1   5    2.70    0.70
   8  -1   5    2.40    0.50
   8  -1   5    2.20    1.00
  10   0  -5    9.80    2.00
  10   0  -5   17.20    3.70
  10   0  -5   13.60    2.20
 -10   0   5   18.50    1.80
 -10   0   5   14.90    1.60
   9   0  -5    8.40    1.50
   9   0  -5    8.20    2.40
   9   0  -5    5.50    3.10
   9   0  -5    5.00    1.40
  -9   0   5   10.00    1.50
   8   0  -5    8.50    2.30
   8   0  -5   16.30    1.90
   8   0  -5   12.10    1.60
   8   0  -5   10.20    1.90
  -8   0   5   12.70    1.60
  -8   0   5   14.50    1.10
  -8   0   5   14.70    1.40
   7   0  -5  120.99    8.70
   7   0  -5  111.89    9.90
   7   0  -5  120.39    8.90
  -7   0   5  123.99    8.40
  -7   0   5  135.99    8.20
  -7   0   5  119.99    8.70
   6   0  -5    3.50    1.00
   6   0  -5    3.80    0.80
   6   0  -5    3.80    1.50
   6   0  -5    3.90    1.10
  -6   0   5    1.90    0.70
  -6   0   5    3.60    0.70
  -6   0   5    4.00    0.60
   5   0  -5   11.00    1.30
   5   0  -5    8.50    1.30
   5   0  -5    9.40    2.10
   5   0  -5   12.10    1.20
  -5   0   5   11.80    1.00
  -5   0   5    7.40    1.20
  -5   0   5   10.10    1.10
   4   0  -5   14.90    1.80
   4   0  -5   17.60    2.30
   4   0  -5   20.70    1.80
   4   0  -5   20.40    1.70
  -4   0   5   20.10    1.40
  -4   0   5   17.30    1.70
  -4   0   5   17.40    1.50
   3   0  -5   42.70    3.80
   3   0  -5   34.80    2.80
   3   0  -5   34.50    2.70
  -3   0   5   36.20    2.70
  -3   0   5   33.20    2.80
  -3   0   5   38.80    2.60
   2   0  -5    6.40    0.80
   2   0  -5    6.70    0.70
   2   0  -5    7.00    1.40
   2   0  -5    7.00    0.70
   2   0  -5    6.10    1.20
  -2   0   5    6.30    0.80
  -2   0   5    8.10    0.70
  -2   0   5    7.30    0.70
   1   0  -5  148.19    9.60
   1   0  -5  148.39    9.60
   1   0  -5  154.38    9.70
   1   0  -5  163.48    9.50
  -1   0   5  153.88   10.40
  -1   0   5  150.08    9.60
  -1   0   5  138.59    9.70
  -1   0   5  132.89    9.50
  -1   0   5  142.39    9.80
   0   0  -5   44.20    3.30
   0   0  -5   50.59    3.20
   0   0  -5   52.59    3.30
   0   0  -5   48.10    3.80
   0   0  -5   46.60    3.30
   0   0   5   47.60    3.80
   0   0   5   48.00    3.30
   0   0   5   51.89    3.30
   0   0   5   52.79    3.40
   0   0   5   50.19    3.30
  -1   0  -5    2.50    0.30
  -1   0  -5    3.20    0.70
  -1   0  -5    3.70    0.60
   1   0   5    2.70    0.20
   1   0   5    2.50    0.30
   1   0   5    2.60    0.70
   1   0   5    3.20    0.40
   1   0   5    3.20    0.40
  -2   0  -5    1.60    0.50
  -2   0  -5    2.50    0.50
   2   0   5    1.90    0.20
   2   0   5    1.80    0.60
   2   0   5    2.10    0.30
  -3   0  -5    2.50    0.70
  -3   0  -5    3.80    0.80
   3   0   5    3.80    0.40
   3   0   5    3.50    0.40
   3   0   5    3.50    0.70
   3   0   5    3.20    0.80
  -4   0  -5    0.80    0.50
   4   0   5    0.50    0.20
   4   0   5    0.60    0.40
   4   0   5    0.40    0.30
   4   0   5    0.30    0.20
  -5   0  -5   86.69    7.20
   5   0   5  108.69    7.10
   5   0   5   93.09    6.90
   5   0   5   96.79    6.50
   5   0   5  101.59    6.50
   5   0   5   90.29    6.60
  -6   0  -5   10.00    1.90
   6   0   5    9.00    1.00
   6   0   5    8.90    1.60
   6   0   5    8.40    1.60
   6   0   5   10.30    1.10
  -7   0  -5    6.50    1.80
   7   0   5    8.10    1.50
   7   0   5   12.10    1.90
   7   0   5    8.40    0.90
   7   0   5    7.80    1.00
   7   0   5    8.30    1.30
  -8   0  -5    3.80    1.60
   8   0   5    1.80    0.90
   8   0   5    7.20    1.70
   8   0   5    5.60    1.10
   8   0   5    4.00    1.00
   8   0   5    3.50    0.70
  10  -1  -5   13.40    3.20
  10  -1  -5   19.60    2.50
  10  -1  -5   16.00    3.20
 -10   1   5   18.30    1.90
   9  -1  -5    6.40    2.10
   9  -1  -5    5.20    2.40
   9  -1  -5    5.20    1.10
   9  -1  -5    7.30    1.60
  -9   1   5    7.30    0.90
  -9   1   5    8.90    1.30
   8  -1  -5    0.60    0.50
   8  -1  -5    1.10    0.70
   8  -1  -5    1.70    1.40
   8  -1  -5    2.00    0.70
   8  -1  -5    2.10    1.60
  -8   1   5    0.80    0.50
  -8   1   5    1.00    0.40
   7  -1  -5   -0.60    1.00
   7  -1  -5   -0.50    0.40
   7  -1  -5    0.50    0.50
   7  -1  -5   -0.50    0.80
   7  -1  -5   -0.30    0.30
  -7   1   5    0.50    0.20
  -7   1   5    1.20    0.60
  -7   1   5    0.30    0.30
   6  -1  -5  236.58   16.60
   6  -1  -5  214.38   14.90
   6  -1  -5  210.08   15.90
   6  -1  -5  212.88   14.70
  -6   1   5  239.08   14.20
  -6   1   5  212.38   14.80
  -6   1   5  212.88   14.40
   5  -1  -5    2.30    0.60
   5  -1  -5    4.30    1.50
   5  -1  -5    2.60    0.70
   5  -1  -5    2.30    1.00
   5  -1  -5    2.90    0.80
  -5   1   5    3.20    0.80
  -5   1   5    2.90    0.40
   4  -1  -5    0.30    0.20
   4  -1  -5   -0.10    0.40
   4  -1  -5   -0.20    0.20
   4  -1  -5   -0.10    0.40
   4  -1  -5   -0.10    0.20
  -4   1   5   -0.20    0.10
  -4   1   5    0.10    0.30
  -4   1   5    0.00    0.10
  -4   1   5    0.20    0.30
   3  -1  -5    7.20    1.60
   3  -1  -5    6.70    1.50
   3  -1  -5    6.00    0.70
   3  -1  -5    6.90    0.80
   3  -1  -5    5.50    0.80
  -3   1   5    6.40    0.70
  -3   1   5    6.40    0.60
  -3   1   5    6.00    0.90
   2  -1  -5   32.10    2.50
   2  -1  -5   34.60    2.50
   2  -1  -5   31.00    2.40
   2  -1  -5   33.60    2.40
   2  -1  -5   38.20    3.40
  -2   1   5   36.00    2.40
  -2   1   5   34.40    2.60
  -2   1   5   34.80    3.30
   1  -1  -5    9.20    1.40
   1  -1  -5   10.90    0.90
   1  -1  -5   11.10    0.90
   1  -1  -5   12.00    0.90
   1  -1  -5   12.50    1.00
  -1   1   5   10.70    0.90
  -1   1   5   10.30    0.90
  -1   1   5   12.50    1.60
  -1   1   5   10.60    1.00
  -1   1   5   11.00    1.00
   0  -1  -5  216.98   14.40
   0  -1  -5  236.88   14.40
   0  -1  -5  226.88   14.50
   0  -1  -5  230.58   14.50
   0   1   5  209.98   15.10
   0   1   5  221.68   14.40
   0   1   5  222.48   14.40
   0   1   5  228.18   14.40
  -1  -1  -5  216.88   14.50
  -1  -1  -5  227.18   14.30
  -1  -1  -5  240.18   14.90
  -1  -1  -5  223.58   14.30
   1   1   5  224.48   14.30
   1   1   5  225.28   14.40
   1   1   5  197.78   15.00
   1   1   5  222.98   14.40
   1   1   5  226.08   14.30
  -2  -1  -5    9.60    1.00
  -2  -1  -5    8.50    0.80
  -2  -1  -5   10.00    1.20
  -2  -1  -5   10.00    0.80
   2   1   5    9.80    0.90
   2   1   5   10.60    0.80
   2   1   5    9.40    1.30
  -3  -1  -5  115.99    8.00
  -3  -1  -5  126.79    7.90
  -3  -1  -5  120.19    8.70
   3   1   5  125.79    8.80
   3   1   5  128.79    8.40
   3   1   5  121.19    8.10
   3   1   5  119.99    8.10
   3   1   5  126.39    8.20
  -4  -1  -5   20.30    2.20
  -4  -1  -5   23.70    1.80
  -4  -1  -5   21.60    2.50
  -4  -1  -5   25.70    1.70
   4   1   5   25.00    1.90
   4   1   5   23.70    1.90
   4   1   5   26.00    1.90
   4   1   5   25.20    2.20
   4   1   5   27.30    2.50
  -5  -1  -5   10.80    2.00
  -5  -1  -5   11.10    0.90
  -5  -1  -5   11.40    0.80
   5   1   5   10.70    1.10
   5   1   5   12.00    1.10
   5   1   5   11.80    1.20
   5   1   5   10.80    1.40
   5   1   5   14.50    1.70
  -6  -1  -5   42.10    4.30
   6   1   5   39.70    3.40
   6   1   5   46.10    4.00
   6   1   5   47.50    3.70
   6   1   5   39.40    3.20
  -7  -1  -5   43.60    4.90
   7   1   5   61.89    4.90
   7   1   5   52.69    4.20
   7   1   5   50.89    3.70
   7   1   5   47.60    3.80
   7   1   5   50.59    4.30
  -8  -1  -5    3.10    1.70
   8   1   5    2.50    0.70
   8   1   5    3.60    1.10
   8   1   5    2.50    1.40
   8   1   5    2.50    0.60
  10  -2  -5   17.10    2.90
  10  -2  -5   10.00    3.00
 -10   2   5   19.40    1.50
   9  -2  -5   38.50    5.40
   9  -2  -5   31.20    3.20
   9  -2  -5   34.40    4.50
  -9   2   5   38.90    3.10
  -9   2   5   40.90    2.80
   8  -2  -5   70.59    5.70
   8  -2  -5   61.79    6.60
   8  -2  -5   84.09    7.70
   8  -2  -5   60.89    5.30
  -8   2   5   77.19    5.00
  -8   2   5   78.19    5.40
   7  -2  -5   40.50    5.20
   7  -2  -5   28.10    3.10
   7  -2  -5   34.00    3.10
   7  -2  -5   27.70    3.80
   7  -2  -5   34.30    2.90
  -7   2   5   38.20    3.00
  -7   2   5   39.00    2.60
   6  -2  -5   20.00    2.00
   6  -2  -5   24.30    3.20
   6  -2  -5   19.80    1.90
   6  -2  -5   19.00    2.70
   6  -2  -5   16.30    2.00
  -6   2   5   20.90    1.40
  -6   2   5   19.80    1.60
  -6   2   5   18.80    1.90
   5  -2  -5   18.10    2.50
   5  -2  -5   17.30    1.60
   5  -2  -5   17.90    1.80
   5  -2  -5   18.00    3.00
  -5   2   5   17.20    1.40
  -5   2   5   18.80    1.30
  -5   2   5   17.20    1.70
   4  -2  -5    0.60    0.30
   4  -2  -5    0.00    0.20
   4  -2  -5    0.10    0.50
   4  -2  -5    0.40    0.60
   4  -2  -5    0.10    0.20
  -4   2   5    0.30    0.10
  -4   2   5    0.10    0.30
  -4   2   5    0.50    0.30
  -4   2   5    0.10    0.20
   3  -2  -5   64.39    4.40
   3  -2  -5   58.69    4.40
   3  -2  -5   60.59    4.30
  -3   2   5   58.69    4.50
  -3   2   5   61.79    5.30
  -3   2   5   68.69    4.20
   2  -2  -5   82.59    5.30
   2  -2  -5   78.19    5.30
   2  -2  -5   78.09    5.40
   2  -2  -5   84.99    6.40
   2  -2  -5   77.49    5.30
  -2   2   5   78.39    5.30
  -2   2   5   76.99    5.40
  -2   2   5   82.09    6.40
   1  -2  -5   82.79    5.20
   1  -2  -5   77.09    5.20
   1  -2  -5   81.79    5.20
   1  -2  -5   79.09    6.10
  -1   2   5   84.49    5.20
  -1   2   5   70.39    5.20
  -1   2   5   76.49    6.10
  -1   2   5   77.29    5.30
  -1   2   5   77.99    5.30
   0  -2  -5   28.00    2.10
   0  -2  -5   30.80    2.00
   0  -2  -5   30.30    2.80
   0  -2  -5   28.30    2.10
   0   2   5   28.30    2.00
   0   2   5   28.70    2.00
   0   2   5   30.70    2.00
   0   2   5   29.60    2.90
  -1  -2  -5  240.28   16.10
  -1  -2  -5  257.97   15.90
  -1  -2  -5  275.77   15.90
   1   2   5  226.08   16.80
   1   2   5  254.77   16.00
   1   2   5  255.07   15.90
   1   2   5  221.58   16.00
   1   2   5  243.98   15.80
  -2  -2  -5   10.10    1.10
  -2  -2  -5   10.90    0.80
  -2  -2  -5    9.80    0.90
   2   2   5   10.80    0.90
   2   2   5    9.70    1.00
   2   2   5   10.70    1.00
   2   2   5   11.10    1.50
   2   2   5   10.40    0.80
  -3  -2  -5    7.50    1.40
  -3  -2  -5    5.00    1.00
  -3  -2  -5    6.70    0.60
  -3  -2  -5    7.20    0.80
   3   2   5    7.40    0.70
   3   2   5    6.80    0.80
   3   2   5    8.10    1.50
   3   2   5    7.70    0.70
   3   2   5    6.80    0.80
  -4  -2  -5    3.10    0.90
  -4  -2  -5    2.60    1.10
  -4  -2  -5    4.10    0.60
   4   2   5    4.00    0.60
   4   2   5    4.90    0.70
   4   2   5    4.20    0.70
   4   2   5    5.00    1.20
  -5  -2  -5    5.20    0.50
  -5  -2  -5    5.00    0.70
  -5  -2  -5    5.00    1.50
   5   2   5    5.50    1.30
   5   2   5    4.70    0.70
   5   2   5    5.40    0.90
   5   2   5    4.40    0.80
   5   2   5    3.40    0.70
  -6  -2  -5   40.60    4.30
  -6  -2  -5   39.10    3.00
  -6  -2  -5   46.20    2.90
   6   2   5   38.10    3.10
   6   2   5   37.70    3.40
   6   2   5   43.30    3.50
   6   2   5   44.30    4.10
   6   2   5   40.60    3.10
  -7  -2  -5    1.00    0.20
  -7  -2  -5    1.00    0.30
  -7  -2  -5    2.00    1.60
   7   2   5    1.40    0.70
   7   2   5    0.70    0.60
   7   2   5    0.40    0.30
   7   2   5   -0.10    0.90
   7   2   5    1.40    0.40
  -8  -2  -5   -0.10    1.60
   8   2   5    0.60    1.30
   8   2   5    0.80    0.40
   8   2   5    0.20    0.40
   8   2   5    0.60    0.80
   9  -3  -5    1.40    1.80
   9  -3  -5   -0.30    1.20
   9  -3  -5    0.20    0.50
  -9   3   5    0.80    0.30
  -9   3   5    1.40    0.50
   8  -3  -5    0.30    0.50
   8  -3  -5   -0.10    0.40
   8  -3  -5    0.60    0.70
   8  -3  -5   -0.90    1.60
   8  -3  -5    1.70    1.10
  -8   3   5   -0.10    0.20
  -8   3   5    0.10    0.40
   7  -3  -5   54.89    5.50
   7  -3  -5   47.40    4.50
   7  -3  -5   64.39    4.50
   7  -3  -5   52.99    4.20
   7  -3  -5   46.10    5.50
  -7   3   5   60.09    4.30
   6  -3  -5   95.59    8.40
   6  -3  -5  104.29    7.30
   6  -3  -5  116.39    9.90
   6  -3  -5  110.29    7.60
  -6   3   5  102.09    7.40
  -6   3   5  105.99    7.00
   5  -3  -5    2.80    0.80
   5  -3  -5    4.00    0.80
   5  -3  -5    2.90    0.60
   5  -3  -5    2.10    1.10
   5  -3  -5    4.70    1.60
  -5   3   5    3.50    0.50
  -5   3   5    3.40    0.40
  -5   3   5    3.70    0.80
   4  -3  -5   51.29    4.30
   4  -3  -5   60.89    4.40
   4  -3  -5   59.49    4.20
  -4   3   5   63.29    5.40
  -4   3   5   56.99    4.30
  -4   3   5   61.29    4.00
   3  -3  -5    7.50    1.70
   3  -3  -5    8.40    0.90
   3  -3  -5    7.90    0.80
   3  -3  -5    7.60    0.80
   3  -3  -5    6.90    0.80
  -3   3   5    7.90    0.70
  -3   3   5    5.80    0.90
  -3   3   5    6.90    1.60
  -3   3   5    6.90    1.00
   2  -3  -5  183.08   12.90
   2  -3  -5  190.78   11.70
   2  -3  -5  174.18   11.70
   2  -3  -5  175.18   11.70
   2  -3  -5  177.08   11.60
  -2   3   5  169.88   11.80
  -2   3   5  182.88   11.60
  -2   3   5  180.48   12.80
   1  -3  -5   11.90    2.10
   1  -3  -5   17.30    1.30
   1  -3  -5   18.00    1.20
   1  -3  -5   15.60    1.30
   1  -3  -5   18.00    1.20
  -1   3   5   15.20    1.30
  -1   3   5   13.60    1.30
  -1   3   5   14.20    2.00
  -1   3   5   16.90    1.20
  -1   3   5   16.50    1.30
   0  -3  -5   23.50    1.70
   0  -3  -5   24.60    1.80
   0  -3  -5   26.20    2.50
   0  -3  -5   23.60    1.70
   0   3   5   25.10    1.70
   0   3   5   23.20    1.80
   0   3   5   23.60    1.70
   0   3   5   22.50    1.80
   0   3   5   23.10    2.60
   0   3   5   26.40    1.80
  -1  -3  -5   54.69    3.50
  -1  -3  -5   57.49    4.30
  -1  -3  -5   51.69    3.70
   1   3   5   44.00    4.30
   1   3   5   55.09    3.50
   1   3   5   48.70    3.60
   1   3   5   48.30    3.40
   1   3   5   53.09    3.50
   1   3   5   49.10    3.50
  -2  -3  -5   88.59    5.40
  -2  -3  -5   82.99    6.20
  -2  -3  -5   79.39    5.90
  -2  -3  -5   81.39    5.50
   2   3   5   76.39    5.60
   2   3   5   82.79    5.50
   2   3   5   84.59    5.50
   2   3   5   77.89    5.40
   2   3   5   80.29    6.40
  -3  -3  -5   16.80    1.40
  -3  -3  -5   16.20    1.20
  -3  -3  -5   14.90    1.90
   3   3   5   13.10    2.00
   3   3   5   14.40    1.40
   3   3   5   16.70    1.40
   3   3   5   16.60    1.40
  -4  -3  -5    0.70    0.40
  -4  -3  -5    1.80    0.30
  -4  -3  -5    1.20    0.40
   4   3   5   -0.70    0.60
   4   3   5    1.30    0.40
   4   3   5    1.70    0.50
   4   3   5    1.60    0.40
   4   3   5    0.80    0.30
  -5  -3  -5    6.30    1.40
  -5  -3  -5    6.40    1.70
  -5  -3  -5    8.40    0.80
   5   3   5    8.60    1.00
   5   3   5    7.60    1.80
   5   3   5    7.80    1.10
   5   3   5    7.40    0.90
   5   3   5    8.20    1.20
  -6  -3  -5   13.10    2.50
  -6  -3  -5   12.80    1.50
  -6  -3  -5   13.00    1.10
   6   3   5   14.70    2.50
   6   3   5   12.90    1.30
   6   3   5   13.40    1.60
  -7  -3  -5   15.70    3.00
  -7  -3  -5   12.20    1.00
   7   3   5   11.70    1.30
   7   3   5   14.90    2.70
   7   3   5   12.30    1.60
  -8  -3  -5   18.70    1.30
  -8  -3  -5   16.70    1.50
   8   3   5   16.70    1.70
   8   3   5   18.40    2.10
   8   3   5   25.20    3.30
   8   3   5   14.90    1.70
   9  -4  -5    2.40    1.90
   9  -4  -5    3.40    1.40
   9  -4  -5    0.90    0.60
  -9   4   5    2.10    0.60
  -9   4   5    2.80    0.40
   8  -4  -5   -0.40    0.30
   8  -4  -5    0.50    0.60
   8  -4  -5   -0.30    0.40
   8  -4  -5    0.30    1.30
   8  -4  -5    0.50    1.00
  -8   4   5   -0.10    0.20
  -8   4   5    0.10    0.40
   7  -4  -5   28.10    3.00
   7  -4  -5   36.10    3.10
   7  -4  -5   32.20    2.90
   7  -4  -5   35.70    4.10
  -7   4   5   36.60    2.90
  -7   4   5   36.80    2.50
   6  -4  -5  107.59    7.60
   6  -4  -5   95.49    7.80
   6  -4  -5  112.69    7.80
   6  -4  -5  104.99    8.80
   6  -4  -5  128.19    9.50
  -6   4   5  110.09    7.70
  -6   4   5  117.79    7.30
   5  -4  -5   98.89    6.80
   5  -4  -5  102.79    8.30
   5  -4  -5  100.49    6.90
   5  -4  -5   95.19    7.90
   5  -4  -5   86.59    6.90
  -5   4   5   86.19    6.90
  -5   4   5  109.19    6.60
  -5   4   5  102.39    6.40
   4  -4  -5   17.90    1.60
   4  -4  -5   16.50    1.60
   4  -4  -5   15.70    1.50
   4  -4  -5   17.30    2.80
  -4   4   5   17.50    1.30
  -4   4   5   18.10    2.90
  -4   4   5   18.00    1.30
  -4   4   5   16.40    1.60
   3  -4  -5   22.00    1.70
   3  -4  -5   22.10    2.70
   3  -4  -5   20.40    1.70
   3  -4  -5   21.10    1.70
  -3   4   5   21.70    1.60
  -3   4   5   20.40    1.80
  -3   4   5   19.40    2.60
  -3   4   5   20.10    1.50
   2  -4  -5  412.86   24.50
   2  -4  -5  357.76   24.50
   2  -4  -5  356.16   25.70
   2  -4  -5  387.96   24.50
  -2   4   5  388.26   25.90
  -2   4   5  376.96   24.50
  -2   4   5  389.46   24.40
  -2   4   5  375.06   24.70
   1  -4  -5  104.89    7.50
   1  -4  -5  116.49    7.60
   1  -4  -5  124.49    7.60
   1  -4  -5  122.89    7.50
   1  -4  -5  105.99    8.60
  -1   4   5  107.39    7.60
  -1   4   5  120.19    7.60
  -1   4   5  115.29    7.60
  -1   4   5  115.69    7.70
  -1   4   5  115.19    8.80
   0  -4  -5  486.95   31.60
   0  -4  -5  508.75   30.60
   0  -4  -5  468.55   30.40
   0  -4  -5  501.65   30.50
[truncated: 506,910 more chars]
