# Supplementary material for: Imidazo[1,5‐a]pyridines – A Versatile Platform for Structurally Distinct N‐Heterocyclic Olefins and π‐Extended Heterocycles
Source: Angew Chem Int Ed Engl. 2025 May 19;64(29):e202506305. doi: 10.1002/anie.202506305 (PMC12258668; doi:10.1002/anie.202506305)
Supplement: Supplementary file 2 — compound_8bCy [file ANIE-64-e202506305-s001.zip › compound_13Cy+.cif]

data_mo_b3545_01m
_audit_creation_date               2025-02-18
_audit_creation_method
;
Olex2 1.5
(compiled 2023.08.24 svn.re1ec1418 for OlexSys, GUI svn.r6817)
;
_shelx_SHELXL_version_number       '2019/1'
_audit_contact_author_address      ?
_audit_contact_author_email        ?
_audit_contact_author_name         ''
_audit_contact_author_phone        ?
_publ_contact_author_id_orcid      ?
_publ_section_references
;
Dolomanov, O.V., Bourhis, L.J., Gildea, R.J, Howard, J.A.K. & Puschmann, H.
 (2009), J. Appl. Cryst. 42, 339-341.

Sheldrick, G.M. (2008). Acta Cryst. A64, 112-122.

Sheldrick, G.M. (2015). Acta Cryst. A71, 3-8.
;
_chemical_name_common              ?
_chemical_name_systematic          ?
_chemical_formula_moiety           'F6 Sb, C22 H24 N2, 0.5[C2H3N]'
_chemical_formula_sum              'C23 H25.50 F6 N2.50 Sb'
_chemical_formula_weight           572.71
_chemical_absolute_configuration   ad
_chemical_melting_point            ?
loop_
  _atom_type_symbol
  _atom_type_description
  _atom_type_scat_dispersion_real
  _atom_type_scat_dispersion_imag
  _atom_type_scat_source
 'C' 'C' 0.0033 0.0016 'International Tables Vol C Tables 4.2.6.8 and 6.1.1.4'
 'H' 'H' 0.0000 0.0000 'International Tables Vol C Tables 4.2.6.8 and 6.1.1.4'
 'F' 'F' 0.0171 0.0103 'International Tables Vol C Tables 4.2.6.8 and 6.1.1.4'
 'N' 'N' 0.0061 0.0033 'International Tables Vol C Tables 4.2.6.8 and 6.1.1.4'
 'Sb' 'Sb' -0.5866 1.5461
 'International Tables Vol C Tables 4.2.6.8 and 6.1.1.4'

_shelx_space_group_comment
;
The symmetry employed for this shelxl refinement is uniquely defined
by the following loop, which should always be used as a source of
symmetry information in preference to the above space-group names.
They are only intended as comments.
;
_space_group_crystal_system        'orthorhombic'
_space_group_IT_number             19
_space_group_name_H-M_alt          'P 21 21 21'
_space_group_name_Hall             'P 2ac 2ab'
loop_
  _space_group_symop_operation_xyz
 'x, y, z'
 '-x+1/2, -y, z+1/2'
 '-x, y+1/2, -z+1/2'
 'x+1/2, -y+1/2, -z'

_cell_length_a                     6.7903(14)
_cell_length_b                     16.728(3)
_cell_length_c                     20.345(5)
_cell_angle_alpha                  90
_cell_angle_beta                   90
_cell_angle_gamma                  90
_cell_volume                       2311.0(9)
_cell_formula_units_Z              4
_cell_measurement_reflns_used      9982
_cell_measurement_temperature      101.00
_cell_measurement_theta_max        27.753
_cell_measurement_theta_min        2.344
_shelx_estimated_absorpt_T_max     0.946
_shelx_estimated_absorpt_T_min     0.671
_exptl_absorpt_coefficient_mu      1.256
_exptl_absorpt_correction_T_max    0.5620
_exptl_absorpt_correction_T_min    0.5126
_exptl_absorpt_correction_type     multi-scan
_exptl_absorpt_process_details
;
SADABS-2016/2 (Bruker,2016/2) was used for absorption correction.
wR2(int) was 0.1076 before and 0.0583 after correction.
The Ratio of minimum to maximum transmission is 0.9121.
The \l/2 correction factor is Not present.
;
_exptl_absorpt_special_details     ?
_exptl_crystal_colour              red
_exptl_crystal_colour_lustre       .
_exptl_crystal_colour_modifier     .
_exptl_crystal_colour_primary      red
_exptl_crystal_density_diffrn      1.646
_exptl_crystal_density_meas        ?
_exptl_crystal_density_method      ?
_exptl_crystal_description         needle
_exptl_crystal_F_000               1144
_exptl_crystal_size_max            0.345
_exptl_crystal_size_mid            0.069
_exptl_crystal_size_min            0.045
_exptl_transmission_factor_max     ?
_exptl_transmission_factor_min     ?
_diffrn_reflns_av_R_equivalents    0.0819
_diffrn_reflns_av_unetI/netI       0.0408
_diffrn_reflns_Laue_measured_fraction_full  1.000
_diffrn_reflns_Laue_measured_fraction_max  0.917
_diffrn_reflns_limit_h_max         8
_diffrn_reflns_limit_h_min         -9
_diffrn_reflns_limit_k_max         21
_diffrn_reflns_limit_k_min         -22
_diffrn_reflns_limit_l_max         26
_diffrn_reflns_limit_l_min         -26
_diffrn_reflns_number              46803
_diffrn_reflns_point_group_measured_fraction_full  1.000
_diffrn_reflns_point_group_measured_fraction_max  0.898
_diffrn_reflns_theta_full          25.242
_diffrn_reflns_theta_max           29.585
_diffrn_reflns_theta_min           2.002
_diffrn_ambient_temperature        101.00
_diffrn_detector_area_resol_mean   10.4167
_diffrn_detector_type              'CPAD PHOTON II area detector'
_diffrn_measured_fraction_theta_full  1.000
_diffrn_measured_fraction_theta_max  0.917
_diffrn_measurement_device         'four-circle diffractometer'
_diffrn_measurement_device_type    'Bruker D8 VENTURE area detector'
_diffrn_measurement_method         '\w and \f scans'
_diffrn_radiation_type             MoK\a
_diffrn_radiation_wavelength       0.71073
_diffrn_source                     ?
_reflns_Friedel_coverage           0.728
_reflns_Friedel_fraction_full      1.000
_reflns_Friedel_fraction_max       0.874
_reflns_number_gt                  5155
_reflns_number_total               5835
_reflns_special_details
;
 Reflections were merged by SHELXL according to the crystal
 class for the calculation of statistics and refinement.
 
 Structure factors included contributions from the .fab file.
 
 _reflns_Friedel_fraction is defined as the number of unique
 Friedel pairs measured divided by the number that would be
 possible theoretically, ignoring centric projections and
 systematic absences.
;
_reflns_threshold_expression       'I > 2\s(I)'
_computing_cell_refinement         'SAINT V8.40B (?, 2016)'
_computing_data_collection         ?
_computing_data_reduction          'SAINT V8.40B (?, 2016)'
_computing_molecular_graphics      'Olex2 1.5 (Dolomanov et al., 2009)'
_computing_publication_material    'Olex2 1.5 (Dolomanov et al., 2009)'
_computing_structure_refinement    'XL  (Sheldrick, 2008)'
_computing_structure_solution      'SHELXT  (Sheldrick, 2015)'
_refine_diff_density_max           0.981
_refine_diff_density_min           -0.487
_refine_diff_density_rms           0.086
_refine_ls_abs_structure_details
;
 Flack x determined using 1958 quotients [(I+)-(I-)]/[(I+)+(I-)]
 (Parsons, Flack and Wagner, Acta Cryst. B69 (2013) 249-259).
;
_refine_ls_abs_structure_Flack     -0.021(17)
_refine_ls_extinction_coef         .
_refine_ls_extinction_method       none
_refine_ls_goodness_of_fit_ref     1.036
_refine_ls_hydrogen_treatment      constr
_refine_ls_matrix_type             full
_refine_ls_number_parameters       338
_refine_ls_number_reflns           5835
_refine_ls_number_restraints       4
_refine_ls_R_factor_all            0.0458
_refine_ls_R_factor_gt             0.0362
_refine_ls_restrained_S_all        1.043
_refine_ls_shift/su_max            0.001
_refine_ls_shift/su_mean           0.000
_refine_ls_structure_factor_coef   Fsqd
_refine_ls_weighting_details      
 'w=1/[\s^2^(Fo^2^)+(0.0345P)^2^+1.2362P] where P=(Fo^2^+2Fc^2^)/3'
_refine_ls_weighting_scheme        calc
_refine_ls_wR_factor_gt            0.0748
_refine_ls_wR_factor_ref           0.0802
_refine_special_details            ?
_olex2_refinement_description
;
1. Fixed Uiso
 At 1.2 times of:
  All C(H) groups
 At 1.5 times of:
  All C(H,H,H) groups
2. Restrained distances
 Sb1-F5A \\sim Sb1-F6B
 with sigma of 0.02
 Sb1-F6A \\sim Sb1-F3B
 with sigma of 0.02
 Sb1-F4A \\sim Sb1-F5B
 with sigma of 0.02
 Sb1-F3A \\sim Sb1-F4B
 with sigma of 0.02
3. Others
 Sof(C20B)=Sof(H20A)=Sof(H20B)=Sof(H20C)=Sof(C19B)=Sof(H19D)=Sof(H19E)=
 Sof(H19F)=Sof(C21B)=Sof(H21D)=Sof(H21E)=Sof(H21F)=1-FVAR(1)
 Sof(C19A)=Sof(H19A)=Sof(H19B)=Sof(H19C)=Sof(C21A)=Sof(H21A)=Sof(H21B)=
 Sof(H21C)=Sof(C20A)=Sof(H20D)=Sof(H20E)=Sof(H20F)=FVAR(1)
 Sof(F4B)=Sof(F5B)=Sof(F6B)=Sof(F3B)=1-FVAR(2)
 Sof(F5A)=Sof(F6A)=Sof(F4A)=Sof(F3A)=FVAR(2)
4.a Aromatic/amide H refined with riding coordinates:
 C2(H2), C4(H4), C13(H13), C17(H17), C8(H8), C6(H6), C14(H14), C15(H15),
 C16(H16)
4.b Idealised Me refined as rotating group:
 C22(H22A,H22B,H22C), C11(H11A,H11B,H11C), C19A(H19A,H19B,H19C), C21A(H21A,
 H21B,H21C), C20B(H20A,H20B,H20C), C20A(H20D,H20E,H20F), C19B(H19D,H19E,H19F),
 C21B(H21D,H21E,H21F)
;
_atom_sites_solution_hydrogens     geom
_atom_sites_solution_primary       dual
_atom_sites_solution_secondary     ?
loop_
  _atom_site_label
  _atom_site_type_symbol
  _atom_site_fract_x
  _atom_site_fract_y
  _atom_site_fract_z
  _atom_site_U_iso_or_equiv
  _atom_site_adp_type
  _atom_site_occupancy
  _atom_site_site_symmetry_order
  _atom_site_calc_flag
  _atom_site_refinement_flags_posn
  _atom_site_refinement_flags_adp
  _atom_site_refinement_flags_occupancy
  _atom_site_disorder_assembly
  _atom_site_disorder_group
 Sb1 Sb 1.01812(5) 0.62671(2) 0.73144(2) 0.03189(10) Uani 1 1 d D . . . .
 F2 F 1.0367(6) 0.73778(18) 0.72789(17) 0.0502(8) Uani 1 1 d . . . . .
 F1 F 1.0011(7) 0.5157(2) 0.7348(2) 0.0737(12) Uani 1 1 d . . . . .
 N2 N 0.9764(5) 0.6246(2) 0.39789(15) 0.0230(6) Uani 1 1 d . . . . .
 C3 C 0.9657(6) 0.7564(3) 0.4768(2) 0.0234(8) Uani 1 1 d . . . . .
 F5A F 1.1762(18) 0.6227(13) 0.6558(7) 0.055(4) Uani 0.51(3) 1 d D . P A 1
 C2 C 0.9456(6) 0.6803(3) 0.5047(2) 0.0260(9) Uani 1 1 d . . . . .
 H2 H 0.927101 0.674269 0.550731 0.031 Uiso 1 1 calc R U . . .
 C5 C 0.9944(8) 0.6973(2) 0.3681(2) 0.0239(8) Uani 1 1 d . . . . .
 C12 C 0.9603(6) 0.8291(3) 0.5191(2) 0.0238(9) Uani 1 1 d . . . . .
 N1 N 0.9377(6) 0.5347(2) 0.4748(2) 0.0301(9) Uani 1 1 d . . . . .
 C4 C 0.9907(7) 0.7638(2) 0.4087(2) 0.0245(8) Uani 1 1 d . . . . .
 H4 H 1.005467 0.815490 0.389939 0.029 Uiso 1 1 calc R U . . .
 F6A F 1.223(2) 0.6097(8) 0.7848(6) 0.059(4) Uani 0.51(3) 1 d D . P A 1
 C1 C 0.9531(6) 0.6142(3) 0.4644(2) 0.0254(9) Uani 1 1 d . . . . .
 C13 C 0.9936(7) 0.8238(3) 0.5867(2) 0.0260(8) Uani 1 1 d . . . . .
 H13 H 1.018165 0.773122 0.606080 0.031 Uiso 1 1 calc R U . . .
 C17 C 0.9198(7) 0.9042(3) 0.4923(2) 0.0261(10) Uani 1 1 d . . . . .
 H17 H 0.891791 0.908825 0.446724 0.031 Uiso 1 1 calc R U . . .
 C8 C 0.9923(9) 0.5501(3) 0.2961(2) 0.0332(11) Uani 1 1 d . . . . .
 H8 H 0.991844 0.501266 0.272294 0.040 Uiso 1 1 calc R U . . .
 C9 C 0.9763(9) 0.5511(2) 0.3658(2) 0.0269(9) Uani 1 1 d . . . . .
 C7 C 1.0091(7) 0.6253(3) 0.2630(2) 0.0309(8) Uani 1 1 d . . . . .
 C18 C 1.0153(8) 0.6275(3) 0.1875(2) 0.0409(11) Uani 1 1 d . . . . .
 C6 C 1.0120(9) 0.6956(3) 0.2983(2) 0.0309(10) Uani 1 1 d . . . . .
 H6 H 1.026237 0.744628 0.275233 0.037 Uiso 1 1 calc R U . . .
 C14 C 0.9913(6) 0.8918(3) 0.6261(2) 0.0291(9) Uani 1 1 d . . . . .
 H14 H 1.015050 0.887191 0.671925 0.035 Uiso 1 1 calc R U . . .
 C10 C 0.9527(8) 0.4928(3) 0.4151(3) 0.0329(11) Uani 1 1 d . . . . .
 C15 C 0.9549(7) 0.9660(3) 0.5989(2) 0.0313(10) Uani 1 1 d . . . . .
 H15 H 0.953594 1.012363 0.625886 0.038 Uiso 1 1 calc R U . . .
 C16 C 0.9199(7) 0.9723(3) 0.5314(3) 0.0316(10) Uani 1 1 d . . . . .
 H16 H 0.896219 1.023226 0.512281 0.038 Uiso 1 1 calc R U . . .
 F4A F 0.8035(15) 0.6344(12) 0.6705(5) 0.060(4) Uani 0.51(3) 1 d D . P A 1
 F3A F 0.839(2) 0.6261(12) 0.7984(8) 0.084(4) Uani 0.51(3) 1 d D . P A 1
 C22 C 0.9481(10) 0.4094(3) 0.4094(3) 0.0469(14) Uani 1 1 d . . . . .
 H22A H 1.032454 0.385662 0.443270 0.070 Uiso 1 1 calc R U . . .
 H22B H 0.996070 0.393741 0.365837 0.070 Uiso 1 1 calc R U . . .
 H22C H 0.812654 0.390446 0.415158 0.070 Uiso 1 1 calc R U . . .
 C11 C 0.9134(9) 0.4982(3) 0.5387(3) 0.0387(12) Uani 1 1 d . . . . .
 H11A H 1.035330 0.470810 0.551149 0.058 Uiso 1 1 calc R U . . .
 H11B H 0.805174 0.459498 0.537002 0.058 Uiso 1 1 calc R U . . .
 H11C H 0.883057 0.539623 0.571228 0.058 Uiso 1 1 calc R U . . .
 F4B F 0.761(2) 0.6299(10) 0.709(2) 0.140(13) Uani 0.49(3) 1 d D . P A 2
 F5B F 1.096(4) 0.6184(14) 0.6477(7) 0.094(7) Uani 0.49(3) 1 d D . P A 2
 F6B F 1.2901(17) 0.6298(8) 0.7561(11) 0.066(5) Uani 0.49(3) 1 d D . P A 2
 F3B F 0.956(5) 0.6425(7) 0.8222(8) 0.127(11) Uani 0.49(3) 1 d D . P A 2
 C19A C 1.012(3) 0.5424(5) 0.1578(4) 0.054(3) Uani 0.712(13) 1 d . . P B 1
 H19A H 1.129266 0.512994 0.172378 0.081 Uiso 0.712(13) 1 calc R U P B 1
 H19B H 1.012276 0.546022 0.109726 0.081 Uiso 0.712(13) 1 calc R U P B 1
 H19C H 0.893608 0.514279 0.172476 0.081 Uiso 0.712(13) 1 calc R U P B 1
 C21A C 0.850(2) 0.6714(9) 0.1613(6) 0.074(5) Uani 0.712(13) 1 d . . P B 1
 H21A H 0.727041 0.647461 0.177231 0.111 Uiso 0.712(13) 1 calc R U P B 1
 H21B H 0.853069 0.669225 0.113216 0.111 Uiso 0.712(13) 1 calc R U P B 1
 H21C H 0.857350 0.727155 0.175799 0.111 Uiso 0.712(13) 1 calc R U P B 1
 C20B C 1.051(4) 0.7176(12) 0.1609(10) 0.037(5) Uiso 0.288(13) 1 d . . P B 2
 H20A H 0.945902 0.752520 0.176874 0.056 Uiso 0.288(13) 1 calc R U P B 2
 H20B H 1.051466 0.717483 0.112717 0.056 Uiso 0.288(13) 1 calc R U P B 2
 H20C H 1.178537 0.737193 0.176952 0.056 Uiso 0.288(13) 1 calc R U P B 2
 C20A C 1.221(2) 0.6609(10) 0.1681(6) 0.094(6) Uani 0.712(13) 1 d . . P B 1
 H20D H 1.244549 0.711488 0.191063 0.141 Uiso 0.712(13) 1 calc R U P B 1
 H20E H 1.225816 0.669824 0.120531 0.141 Uiso 0.712(13) 1 calc R U P B 1
 H20F H 1.323295 0.622237 0.180514 0.141 Uiso 0.712(13) 1 calc R U P B 1
 C19B C 1.134(5) 0.5750(19) 0.1567(16) 0.069(8) Uiso 0.288(13) 1 d . . P B 2
 H19D H 1.260234 0.571798 0.179981 0.103 Uiso 0.288(13) 1 calc R U P B 2
 H19E H 1.157035 0.592899 0.111425 0.103 Uiso 0.288(13) 1 calc R U P B 2
 H19F H 1.071812 0.522193 0.156129 0.103 Uiso 0.288(13) 1 calc R U P B 2
 C21B C 0.779(4) 0.616(2) 0.1679(15) 0.066(8) Uiso 0.288(13) 1 d . . P B 2
 H21D H 0.745475 0.558948 0.169190 0.099 Uiso 0.288(13) 1 calc R U P B 2
 H21E H 0.756375 0.636701 0.123507 0.099 Uiso 0.288(13) 1 calc R U P B 2
 H21F H 0.697152 0.645109 0.199329 0.099 Uiso 0.288(13) 1 calc R U P B 2

loop_
  _atom_site_aniso_label
  _atom_site_aniso_U_11
  _atom_site_aniso_U_22
  _atom_site_aniso_U_33
  _atom_site_aniso_U_23
  _atom_site_aniso_U_13
  _atom_site_aniso_U_12
 Sb1 0.03077(15) 0.03469(16) 0.03023(15) 0.01235(13) 0.00336(15) 0.00426(14)
 F2 0.068(2) 0.0364(15) 0.0467(17) -0.0003(13) -0.009(2) -0.0012(16)
 F1 0.074(3) 0.0327(16) 0.114(3) 0.0284(18) 0.019(4) 0.0023(19)
 N2 0.0179(15) 0.0272(16) 0.0238(15) -0.0031(14) -0.0029(13) -0.003(2)
 C3 0.0135(18) 0.029(2) 0.027(2) -0.0030(16) -0.0014(17) 0.0022(17)
 F5A 0.060(6) 0.057(6) 0.047(8) -0.005(7) 0.039(6) -0.010(6)
 C2 0.020(2) 0.034(2) 0.023(2) -0.0013(17) -0.0010(16) 0.0014(18)
 C5 0.014(2) 0.032(2) 0.026(2) -0.0044(15) 0.000(2) 0.002(2)
 C12 0.0148(19) 0.029(2) 0.028(2) -0.0052(16) -0.0002(17) -0.0013(17)
 N1 0.026(2) 0.0278(19) 0.036(2) -0.0012(17) -0.0013(16) -0.0022(16)
 C4 0.017(2) 0.029(2) 0.028(2) -0.0010(15) -0.003(2) 0.0014(19)
 F6A 0.067(7) 0.048(7) 0.062(7) 0.017(5) -0.047(5) -0.002(5)
 C1 0.0151(17) 0.029(2) 0.032(2) 0.0017(18) -0.0034(15) -0.0009(17)
 C13 0.018(2) 0.034(2) 0.0258(19) -0.0033(15) 0.000(2) 0.003(2)
 C17 0.024(2) 0.029(2) 0.025(2) -0.0020(17) 0.0004(17) -0.0025(17)
 C8 0.031(3) 0.033(2) 0.036(2) -0.0049(17) -0.002(3) -0.002(2)
 C9 0.021(2) 0.027(2) 0.033(2) -0.0071(16) -0.002(2) 0.002(2)
 C7 0.0229(19) 0.039(2) 0.031(2) -0.007(2) -0.002(3) 0.000(3)
 C18 0.054(3) 0.041(2) 0.028(2) -0.009(2) 0.002(3) -0.009(5)
 C6 0.031(3) 0.035(2) 0.026(2) -0.0028(16) -0.004(3) -0.003(2)
 C14 0.020(2) 0.043(2) 0.0245(19) -0.0069(16) 0.0012(19) -0.001(2)
 C10 0.025(2) 0.031(2) 0.042(3) -0.003(2) -0.003(2) -0.002(2)
 C15 0.025(2) 0.036(2) 0.033(2) -0.0113(19) 0.0044(19) -0.003(2)
 C16 0.030(2) 0.031(2) 0.034(3) -0.006(2) 0.003(2) 0.0000(19)
 F4A 0.039(5) 0.088(9) 0.052(6) 0.020(6) -0.018(3) -0.011(6)
 F3A 0.091(9) 0.100(10) 0.060(8) 0.006(8) 0.036(6) -0.004(9)
 C22 0.057(4) 0.034(3) 0.050(3) -0.001(2) 0.004(3) 0.001(3)
 C11 0.043(3) 0.034(3) 0.039(3) 0.006(2) -0.003(2) -0.006(2)
 F4B 0.036(5) 0.051(7) 0.33(4) 0.035(18) -0.049(15) -0.010(6)
 F5B 0.21(2) 0.043(6) 0.027(5) 0.005(4) -0.022(10) 0.001(13)
 F6B 0.049(5) 0.036(6) 0.112(13) 0.005(6) -0.033(6) 0.002(4)
 F3B 0.28(3) 0.037(5) 0.065(8) 0.027(5) 0.110(15) 0.063(11)
 C19A 0.088(9) 0.051(5) 0.024(4) -0.010(3) -0.009(6) -0.003(7)
 C21A 0.100(11) 0.095(11) 0.028(5) -0.008(6) -0.006(5) 0.053(9)
 C20A 0.092(9) 0.158(16) 0.031(6) -0.032(7) 0.027(6) -0.077(9)

_geom_special_details
;
 All esds (except the esd in the dihedral angle between two l.s. planes)
 are estimated using the full covariance matrix.  The cell esds are taken
 into account individually in the estimation of esds in distances, angles
 and torsion angles; correlations between esds in cell parameters are only
 used when they are defined by crystal symmetry.  An approximate (isotropic)
 treatment of cell esds is used for estimating esds involving l.s. planes.
;
loop_
  _geom_bond_atom_site_label_1
  _geom_bond_atom_site_label_2
  _geom_bond_distance
  _geom_bond_site_symmetry_2
  _geom_bond_publ_flag
 Sb1 F2 1.864(3) . ?
 Sb1 F1 1.862(3) . ?
 Sb1 F5A 1.877(9) . ?
 Sb1 F6A 1.788(9) . ?
 Sb1 F4A 1.918(10) . ?
 Sb1 F3A 1.829(12) . ?
 Sb1 F4B 1.809(12) . ?
 Sb1 F5B 1.790(15) . ?
 Sb1 F6B 1.914(9) . ?
 Sb1 F3B 1.912(11) . ?
 N2 C5 1.366(6) . ?
 N2 C1 1.373(5) . ?
 N2 C9 1.391(5) . ?
 C3 C2 1.401(7) . ?
 C3 C12 1.489(6) . ?
 C3 C4 1.403(6) . ?
 C2 H2 0.9500 . ?
 C2 C1 1.376(6) . ?
 C5 C4 1.385(6) . ?
 C5 C6 1.426(6) . ?
 C12 C13 1.397(6) . ?
 C12 C17 1.398(6) . ?
 N1 C1 1.352(6) . ?
 N1 C10 1.407(7) . ?
 N1 C11 1.446(7) . ?
 C4 H4 0.9500 . ?
 C13 H13 0.9500 . ?
 C13 C14 1.391(6) . ?
 C17 H17 0.9500 . ?
 C17 C16 1.390(7) . ?
 C8 H8 0.9500 . ?
 C8 C9 1.423(7) . ?
 C8 C7 1.431(7) . ?
 C9 C10 1.408(7) . ?
 C7 C18 1.536(6) . ?
 C7 C6 1.377(6) . ?
 C18 C19A 1.547(9) . ?
 C18 C21A 1.443(12) . ?
 C18 C20B 1.62(2) . ?
 C18 C20A 1.557(11) . ?
 C18 C19B 1.35(3) . ?
 C18 C21B 1.66(3) . ?
 C6 H6 0.9500 . ?
 C14 H14 0.9500 . ?
 C14 C15 1.381(7) . ?
 C10 C22 1.400(7) . ?
 C15 H15 0.9500 . ?
 C15 C16 1.397(7) . ?
 C16 H16 0.9500 . ?
 C22 H22A 0.9800 . ?
 C22 H22B 0.9800 . ?
 C22 H22C 0.9800 . ?
 C11 H11A 0.9800 . ?
 C11 H11B 0.9800 . ?
 C11 H11C 0.9800 . ?
 C19A H19A 0.9800 . ?
 C19A H19B 0.9800 . ?
 C19A H19C 0.9800 . ?
 C21A H21A 0.9800 . ?
 C21A H21B 0.9800 . ?
 C21A H21C 0.9800 . ?
 C20B H20A 0.9800 . ?
 C20B H20B 0.9800 . ?
 C20B H20C 0.9800 . ?
 C20A H20D 0.9800 . ?
 C20A H20E 0.9800 . ?
 C20A H20F 0.9800 . ?
 C19B H19D 0.9800 . ?
 C19B H19E 0.9800 . ?
 C19B H19F 0.9800 . ?
 C21B H21D 0.9800 . ?
 C21B H21E 0.9800 . ?
 C21B H21F 0.9800 . ?

loop_
  _geom_angle_atom_site_label_1
  _geom_angle_atom_site_label_2
  _geom_angle_atom_site_label_3
  _geom_angle
  _geom_angle_site_symmetry_1
  _geom_angle_site_symmetry_3
  _geom_angle_publ_flag
 F2 Sb1 F5A 88.0(7) . . ?
 F2 Sb1 F4A 87.7(6) . . ?
 F2 Sb1 F6B 85.3(4) . . ?
 F2 Sb1 F3B 85.1(4) . . ?
 F1 Sb1 F2 179.7(2) . . ?
 F1 Sb1 F5A 91.7(7) . . ?
 F1 Sb1 F4A 92.5(6) . . ?
 F1 Sb1 F6B 94.5(4) . . ?
 F1 Sb1 F3B 95.1(4) . . ?
 F5A Sb1 F4A 84.7(5) . . ?
 F6A Sb1 F2 97.5(5) . . ?
 F6A Sb1 F1 82.4(5) . . ?
 F6A Sb1 F5A 92.7(7) . . ?
 F6A Sb1 F4A 174.2(7) . . ?
 F6A Sb1 F3A 93.8(6) . . ?
 F3A Sb1 F2 94.5(6) . . ?
 F3A Sb1 F1 85.8(6) . . ?
 F3A Sb1 F5A 172.7(6) . . ?
 F3A Sb1 F4A 88.6(6) . . ?
 F4B Sb1 F2 91.5(5) . . ?
 F4B Sb1 F1 88.8(5) . . ?
 F4B Sb1 F6B 176.7(8) . . ?
 F4B Sb1 F3B 91.6(10) . . ?
 F5B Sb1 F2 91.2(7) . . ?
 F5B Sb1 F1 88.6(8) . . ?
 F5B Sb1 F4B 92.6(12) . . ?
 F5B Sb1 F6B 88.0(7) . . ?
 F5B Sb1 F3B 174.4(9) . . ?
 F3B Sb1 F6B 87.5(9) . . ?
 C5 N2 C1 124.1(4) . . ?
 C5 N2 C9 125.4(3) . . ?
 C1 N2 C9 110.6(4) . . ?
 C2 C3 C12 120.4(4) . . ?
 C2 C3 C4 119.5(4) . . ?
 C4 C3 C12 120.1(4) . . ?
 C3 C2 H2 120.5 . . ?
 C1 C2 C3 119.0(4) . . ?
 C1 C2 H2 120.5 . . ?
 N2 C5 C4 116.7(4) . . ?
 N2 C5 C6 115.5(3) . . ?
 C4 C5 C6 127.7(4) . . ?
 C13 C12 C3 120.9(4) . . ?
 C13 C12 C17 118.2(4) . . ?
 C17 C12 C3 120.9(4) . . ?
 C1 N1 C10 110.5(4) . . ?
 C1 N1 C11 124.4(4) . . ?
 C10 N1 C11 125.1(4) . . ?
 C3 C4 H4 119.3 . . ?
 C5 C4 C3 121.4(4) . . ?
 C5 C4 H4 119.3 . . ?
 N2 C1 C2 119.4(4) . . ?
 N1 C1 N2 106.7(4) . . ?
 N1 C1 C2 134.0(4) . . ?
 C12 C13 H13 119.5 . . ?
 C14 C13 C12 120.9(4) . . ?
 C14 C13 H13 119.5 . . ?
 C12 C17 H17 119.5 . . ?
 C16 C17 C12 120.9(4) . . ?
 C16 C17 H17 119.5 . . ?
 C9 C8 H8 121.1 . . ?
 C9 C8 C7 117.7(4) . . ?
 C7 C8 H8 121.1 . . ?
 N2 C9 C8 118.6(4) . . ?
 N2 C9 C10 106.2(4) . . ?
 C10 C9 C8 135.2(4) . . ?
 C8 C7 C18 119.6(4) . . ?
 C6 C7 C8 120.4(4) . . ?
 C6 C7 C18 120.0(4) . . ?
 C7 C18 C19A 111.6(5) . . ?
 C7 C18 C20B 111.1(8) . . ?
 C7 C18 C20A 106.7(6) . . ?
 C7 C18 C21B 102.2(11) . . ?
 C19A C18 C20A 104.0(9) . . ?
 C21A C18 C7 111.1(6) . . ?
 C21A C18 C19A 108.3(9) . . ?
 C21A C18 C20A 115.0(9) . . ?
 C20B C18 C21B 100.0(15) . . ?
 C19B C18 C7 117.8(15) . . ?
 C19B C18 C20B 111.1(16) . . ?
 C19B C18 C21B 112.9(19) . . ?
 C5 C6 H6 118.8 . . ?
 C7 C6 C5 122.4(4) . . ?
 C7 C6 H6 118.8 . . ?
 C13 C14 H14 119.8 . . ?
 C15 C14 C13 120.4(4) . . ?
 C15 C14 H14 119.8 . . ?
 N1 C10 C9 106.1(4) . . ?
 C22 C10 N1 124.5(5) . . ?
 C22 C10 C9 129.4(5) . . ?
 C14 C15 H15 120.3 . . ?
 C14 C15 C16 119.4(4) . . ?
 C16 C15 H15 120.3 . . ?
 C17 C16 C15 120.0(5) . . ?
 C17 C16 H16 120.0 . . ?
 C15 C16 H16 120.0 . . ?
 C10 C22 H22A 109.5 . . ?
 C10 C22 H22B 109.5 . . ?
 C10 C22 H22C 109.5 . . ?
 H22A C22 H22B 109.5 . . ?
 H22A C22 H22C 109.5 . . ?
 H22B C22 H22C 109.5 . . ?
 N1 C11 H11A 109.5 . . ?
 N1 C11 H11B 109.5 . . ?
 N1 C11 H11C 109.5 . . ?
 H11A C11 H11B 109.5 . . ?
 H11A C11 H11C 109.5 . . ?
 H11B C11 H11C 109.5 . . ?
 C18 C19A H19A 109.5 . . ?
 C18 C19A H19B 109.5 . . ?
 C18 C19A H19C 109.5 . . ?
 H19A C19A H19B 109.5 . . ?
 H19A C19A H19C 109.5 . . ?
 H19B C19A H19C 109.5 . . ?
 C18 C21A H21A 109.5 . . ?
 C18 C21A H21B 109.5 . . ?
 C18 C21A H21C 109.5 . . ?
 H21A C21A H21B 109.5 . . ?
 H21A C21A H21C 109.5 . . ?
 H21B C21A H21C 109.5 . . ?
 C18 C20B H20A 109.5 . . ?
 C18 C20B H20B 109.5 . . ?
 C18 C20B H20C 109.5 . . ?
 H20A C20B H20B 109.5 . . ?
 H20A C20B H20C 109.5 . . ?
 H20B C20B H20C 109.5 . . ?
 C18 C20A H20D 109.5 . . ?
 C18 C20A H20E 109.5 . . ?
 C18 C20A H20F 109.5 . . ?
 H20D C20A H20E 109.5 . . ?
 H20D C20A H20F 109.5 . . ?
 H20E C20A H20F 109.5 . . ?
 C18 C19B H19D 109.5 . . ?
 C18 C19B H19E 109.5 . . ?
 C18 C19B H19F 109.5 . . ?
 H19D C19B H19E 109.5 . . ?
 H19D C19B H19F 109.5 . . ?
 H19E C19B H19F 109.5 . . ?
 C18 C21B H21D 109.5 . . ?
 C18 C21B H21E 109.5 . . ?
 C18 C21B H21F 109.5 . . ?
 H21D C21B H21E 109.5 . . ?
 H21D C21B H21F 109.5 . . ?
 H21E C21B H21F 109.5 . . ?

loop_
  _geom_torsion_atom_site_label_1
  _geom_torsion_atom_site_label_2
  _geom_torsion_atom_site_label_3
  _geom_torsion_atom_site_label_4
  _geom_torsion
  _geom_torsion_site_symmetry_1
  _geom_torsion_site_symmetry_2
  _geom_torsion_site_symmetry_3
  _geom_torsion_site_symmetry_4
  _geom_torsion_publ_flag
 N2 C5 C4 C3 -1.3(7) . . . . ?
 N2 C5 C6 C7 0.7(9) . . . . ?
 N2 C9 C10 N1 0.6(6) . . . . ?
 N2 C9 C10 C22 -178.1(6) . . . . ?
 C3 C2 C1 N2 -1.2(6) . . . . ?
 C3 C2 C1 N1 -179.4(5) . . . . ?
 C3 C12 C13 C14 179.1(4) . . . . ?
 C3 C12 C17 C16 -178.3(4) . . . . ?
 C2 C3 C12 C13 19.1(7) . . . . ?
 C2 C3 C12 C17 -160.3(4) . . . . ?
 C2 C3 C4 C5 0.5(7) . . . . ?
 C5 N2 C1 C2 0.4(6) . . . . ?
 C5 N2 C1 N1 179.1(4) . . . . ?
 C5 N2 C9 C8 -1.3(7) . . . . ?
 C5 N2 C9 C10 -179.5(5) . . . . ?
 C12 C3 C2 C1 -179.4(4) . . . . ?
 C12 C3 C4 C5 -179.3(4) . . . . ?
 C12 C13 C14 C15 0.3(7) . . . . ?
 C12 C17 C16 C15 -2.0(7) . . . . ?
 C4 C3 C2 C1 0.7(7) . . . . ?
 C4 C3 C12 C13 -161.0(4) . . . . ?
 C4 C3 C12 C17 19.6(7) . . . . ?
 C4 C5 C6 C7 -178.4(5) . . . . ?
 C1 N2 C5 C4 0.8(7) . . . . ?
 C1 N2 C5 C6 -178.4(5) . . . . ?
 C1 N2 C9 C8 177.9(5) . . . . ?
 C1 N2 C9 C10 -0.3(6) . . . . ?
 C1 N1 C10 C9 -0.7(6) . . . . ?
 C1 N1 C10 C22 178.1(5) . . . . ?
 C13 C12 C17 C16 2.4(7) . . . . ?
 C13 C14 C15 C16 0.1(7) . . . . ?
 C17 C12 C13 C14 -1.5(7) . . . . ?
 C8 C9 C10 N1 -177.2(7) . . . . ?
 C8 C9 C10 C22 4.1(12) . . . . ?
 C8 C7 C18 C19A -2.9(11) . . . . ?
 C8 C7 C18 C21A 118.0(9) . . . . ?
 C8 C7 C18 C20B -175.6(11) . . . . ?
 C8 C7 C18 C20A -115.9(9) . . . . ?
 C8 C7 C18 C19B -45.9(18) . . . . ?
 C8 C7 C18 C21B 78.4(14) . . . . ?
 C8 C7 C6 C5 -1.4(8) . . . . ?
 C9 N2 C5 C4 179.9(5) . . . . ?
 C9 N2 C5 C6 0.7(7) . . . . ?
 C9 N2 C1 C2 -178.8(4) . . . . ?
 C9 N2 C1 N1 -0.1(5) . . . . ?
 C9 C8 C7 C18 -176.7(5) . . . . ?
 C9 C8 C7 C6 0.8(7) . . . . ?
 C7 C8 C9 N2 0.4(9) . . . . ?
 C7 C8 C9 C10 178.0(6) . . . . ?
 C18 C7 C6 C5 176.1(6) . . . . ?
 C6 C5 C4 C3 177.8(6) . . . . ?
 C6 C7 C18 C19A 179.6(9) . . . . ?
 C6 C7 C18 C21A -59.5(10) . . . . ?
 C6 C7 C18 C20B 6.9(12) . . . . ?
 C6 C7 C18 C20A 66.6(9) . . . . ?
 C6 C7 C18 C19B 136.6(17) . . . . ?
 C6 C7 C18 C21B -99.1(13) . . . . ?
 C14 C15 C16 C17 0.7(7) . . . . ?
 C10 N1 C1 N2 0.5(5) . . . . ?
 C10 N1 C1 C2 178.8(5) . . . . ?
 C11 N1 C1 N2 179.4(4) . . . . ?
 C11 N1 C1 C2 -2.3(8) . . . . ?
 C11 N1 C10 C9 -179.5(5) . . . . ?
 C11 N1 C10 C22 -0.8(8) . . . . ?

_smtbx_masks_special_details       ?
loop_
  _smtbx_masks_void_nr
  _smtbx_masks_void_average_x
  _smtbx_masks_void_average_y
  _smtbx_masks_void_average_z
  _smtbx_masks_void_volume
  _smtbx_masks_void_count_electrons
  _smtbx_masks_void_content
 1 -0.769 0.250 0.500 112.3 21.3 '1 MeCN'
 2 -0.736 0.750 0.000 112.3 21.1 '1 MeCN'

_smtbx_masks_void_probe_radius     1.2
_smtbx_masks_void_truncation_radius  1.2
_shelx_res_file
;
TITL mo_b3545_01m_a.res in P2(1)2(1)2(1)
    mo_b3545_01m.res
    created by SHELXL-2019/1 at 15:39:01 on 18-Feb-2025
REM Old TITL mo_B3545_01m in Pbca
REM SHELXT solution in P2(1)2(1)2(1): R1 0.242, Rweak 0.058, Alpha 0.030
REM <I/s> 0.520 for 22 systematic absences, Orientation as input
REM Flack x = -1.820 ( 1.592 ) from 553 Parsons' quotients
REM Formula found by SHELXT: C24 N6 Sb
CELL 0.71073 6.7903 16.7283 20.3449 90 90 90
ZERR 4 0.0014 0.0034 0.0049 0 0 0
LATT -1
SYMM 0.5-X,-Y,0.5+Z
SYMM -X,0.5+Y,0.5-Z
SYMM 0.5+X,0.5-Y,-Z
SFAC C H F N Sb
UNIT 92 102 24 10 4
SADI Sb1 F5A Sb1 F6B
SADI Sb1 F6A Sb1 F3B
SADI Sb1 F4A Sb1 F5B
SADI Sb1 F3A Sb1 F4B

L.S. 30
PLAN  4
SIZE 0.045 0.069 0.345
TEMP -172.15
CONF
list 4
MORE -1
BOND $H
ABIN
fmap 2 53
acta
REM <olex2.extras>
REM <HklSrc "%.\\mo_B3545_0m.hkl">
REM </olex2.extras>

WGHT    0.034500    1.236200
FVAR       0.19375   0.71168   0.51281
SB1   5    1.018123    0.626711    0.731445    11.00000    0.03077    0.03469 =
         0.03023    0.01235    0.00336    0.00426
F2    3    1.036654    0.737782    0.727889    11.00000    0.06750    0.03644 =
         0.04666   -0.00034   -0.00893   -0.00118
F1    3    1.001069    0.515717    0.734793    11.00000    0.07396    0.03266 =
         0.11441    0.02842    0.01933    0.00233
N2    4    0.976400    0.624568    0.397886    11.00000    0.01787    0.02722 =
         0.02385   -0.00307   -0.00291   -0.00269
C3    1    0.965721    0.756405    0.476836    11.00000    0.01351    0.02936 =
         0.02738   -0.00298   -0.00143    0.00217
PART 1
F5A   3    1.176233    0.622665    0.655818    31.00000    0.06007    0.05678 =
         0.04732   -0.00510    0.03926   -0.00952

PART 0
C2    1    0.945621    0.680251    0.504709    11.00000    0.02048    0.03421 =
         0.02334   -0.00126   -0.00105    0.00144
AFIX  43
H2    2    0.927101    0.674269    0.550731    11.00000   -1.20000
AFIX   0
C5    1    0.994361    0.697345    0.368077    11.00000    0.01445    0.03165 =
         0.02562   -0.00443   -0.00028    0.00161
C12   1    0.960274    0.829060    0.519100    11.00000    0.01476    0.02852 =
         0.02805   -0.00525   -0.00024   -0.00134
N1    4    0.937743    0.534687    0.474787    11.00000    0.02612    0.02785 =
         0.03634   -0.00122   -0.00135   -0.00216
C4    1    0.990723    0.763811    0.408662    11.00000    0.01696    0.02898 =
         0.02756   -0.00104   -0.00315    0.00145
AFIX  43
H4    2    1.005467    0.815490    0.389939    11.00000   -1.20000
AFIX   0

PART 1
F6A   3    1.223051    0.609665    0.784846    31.00000    0.06725    0.04813 =
         0.06178    0.01691   -0.04668   -0.00240

PART 0
C1    1    0.953112    0.614244    0.464407    11.00000    0.01509    0.02887 =
         0.03217    0.00168   -0.00339   -0.00090
C13   1    0.993609    0.823822    0.586704    11.00000    0.01827    0.03387 =
         0.02585   -0.00330    0.00028    0.00263
AFIX  43
H13   2    1.018165    0.773122    0.606080    11.00000   -1.20000
AFIX   0
C17   1    0.919793    0.904226    0.492317    11.00000    0.02410    0.02943 =
         0.02462   -0.00200    0.00037   -0.00246
AFIX  43
H17   2    0.891791    0.908825    0.446724    11.00000   -1.20000
AFIX   0
C8    1    0.992284    0.550149    0.296062    11.00000    0.03057    0.03305 =
         0.03601   -0.00494   -0.00207   -0.00164
AFIX  43
H8    2    0.991844    0.501266    0.272294    11.00000   -1.20000
AFIX   0
C9    1    0.976272    0.551141    0.365805    11.00000    0.02090    0.02689 =
         0.03304   -0.00712   -0.00229    0.00194
C7    1    1.009066    0.625311    0.262980    11.00000    0.02292    0.03905 =
         0.03070   -0.00688   -0.00219   -0.00021
C18   1    1.015263    0.627503    0.187525    11.00000    0.05352    0.04087 =
         0.02830   -0.00898    0.00176   -0.00890
C6    1    1.011974    0.695562    0.298258    11.00000    0.03105    0.03530 =
         0.02644   -0.00278   -0.00370   -0.00344
AFIX  43
H6    2    1.026237    0.744628    0.275233    11.00000   -1.20000
AFIX   0
C14   1    0.991350    0.891827    0.626064    11.00000    0.01970    0.04320 =
         0.02449   -0.00686    0.00115   -0.00132
AFIX  43
H14   2    1.015050    0.887191    0.671925    11.00000   -1.20000
AFIX   0
C10   1    0.952650    0.492792    0.415050    11.00000    0.02484    0.03138 =
         0.04237   -0.00327   -0.00277   -0.00189
C15   1    0.954892    0.966009    0.598913    11.00000    0.02487    0.03584 =
         0.03314   -0.01134    0.00443   -0.00278
AFIX  43
H15   2    0.953594    1.012363    0.625886    11.00000   -1.20000
AFIX   0
C16   1    0.919922    0.972335    0.531434    11.00000    0.02991    0.03080 =
         0.03405   -0.00576    0.00331    0.00004
AFIX  43
H16   2    0.896219    1.023226    0.512281    11.00000   -1.20000
AFIX   0

PART 1
F4A   3    0.803496    0.634418    0.670467    31.00000    0.03903    0.08843 =
         0.05157    0.02024   -0.01850   -0.01138
F3A   3    0.838515    0.626127    0.798407    31.00000    0.09139    0.09999 =
         0.05994    0.00572    0.03570   -0.00418

PART 0
C22   1    0.948117    0.409407    0.409405    11.00000    0.05689    0.03412 =
         0.04966   -0.00061    0.00421    0.00107
AFIX 137
H22A  2    1.032454    0.385662    0.443270    11.00000   -1.50000
H22B  2    0.996070    0.393741    0.365837    11.00000   -1.50000
H22C  2    0.812654    0.390446    0.415158    11.00000   -1.50000
AFIX   0
C11   1    0.913363    0.498218    0.538686    11.00000    0.04299    0.03389 =
         0.03931    0.00581   -0.00267   -0.00583
AFIX 137
H11A  2    1.035330    0.470810    0.551149    11.00000   -1.50000
H11B  2    0.805174    0.459498    0.537002    11.00000   -1.50000
H11C  2    0.883057    0.539623    0.571228    11.00000   -1.50000
AFIX   0

PART 2
F4B   3    0.760634    0.629920    0.708737   -31.00000    0.03568    0.05115 =
         0.33398    0.03541   -0.04937   -0.00957
F5B   3    1.096331    0.618388    0.647680   -31.00000    0.21263    0.04337 =
         0.02698    0.00508   -0.02168    0.00076
F6B   3    1.290140    0.629845    0.756058   -31.00000    0.04891    0.03557 =
         0.11220    0.00513   -0.03320    0.00198
F3B   3    0.955834    0.642464    0.822171   -31.00000    0.28069    0.03662 =
         0.06502    0.02710    0.11037    0.06299

PART 1
C19A  1    1.012335    0.542404    0.157804    21.00000    0.08768    0.05085 =
         0.02430   -0.01033   -0.00862   -0.00338
AFIX 137
H19A  2    1.129266    0.512994    0.172378    21.00000   -1.50000
H19B  2    1.012276    0.546022    0.109726    21.00000   -1.50000
H19C  2    0.893608    0.514279    0.172476    21.00000   -1.50000
AFIX   0
C21A  1    0.849916    0.671354    0.161342    21.00000    0.09989    0.09460 =
         0.02817   -0.00806   -0.00591    0.05332
AFIX 137
H21A  2    0.727041    0.647461    0.177231    21.00000   -1.50000
H21B  2    0.853069    0.669225    0.113216    21.00000   -1.50000
H21C  2    0.857350    0.727155    0.175799    21.00000   -1.50000
AFIX   0
PART 2
C20B  1    1.051356    0.717568    0.160887   -21.00000    0.03741
AFIX 137
H20A  2    0.945902    0.752520    0.176874   -21.00000   -1.50000
H20B  2    1.051466    0.717483    0.112717   -21.00000   -1.50000
H20C  2    1.178537    0.737193    0.176952   -21.00000   -1.50000
AFIX   0
PART 1
C20A  1    1.221328    0.660854    0.168109    21.00000    0.09239    0.15823 =
         0.03114   -0.03156    0.02746   -0.07682
AFIX 137
H20D  2    1.244549    0.711488    0.191063    21.00000   -1.50000
H20E  2    1.225816    0.669824    0.120531    21.00000   -1.50000
H20F  2    1.323295    0.622237    0.180514    21.00000   -1.50000
AFIX   0
PART 2
C19B  1    1.134207    0.575014    0.156657   -21.00000    0.06873
AFIX 137
H19D  2    1.260234    0.571798    0.179981   -21.00000   -1.50000
H19E  2    1.157035    0.592899    0.111425   -21.00000   -1.50000
H19F  2    1.071812    0.522193    0.156129   -21.00000   -1.50000
AFIX   0
C21B  1    0.779356    0.615871    0.167871   -21.00000    0.06575
AFIX 137
H21D  2    0.745475    0.558948    0.169190   -21.00000   -1.50000
H21E  2    0.756375    0.636701    0.123507   -21.00000   -1.50000
H21F  2    0.697152    0.645109    0.199329   -21.00000   -1.50000
AFIX   0
HKLF 4


REM  mo_b3545_01m_a.res in P2(1)2(1)2(1)
REM wR2 = 0.0802, GooF = S = 1.036, Restrained GooF = 1.043 for all data
REM R1 = 0.0362 for 5155 Fo > 4sig(Fo) and 0.0458 for all 5835 data
REM 338 parameters refined using 4 restraints

END

WGHT      0.0345      1.2362

REM Highest difference peak  0.981,  deepest hole -0.487,  1-sigma level  0.086
Q1    1   1.0125  0.5793  0.7219  11.00000  0.05    0.98
Q2    1   1.0037  0.6816  0.7229  11.00000  0.05    0.69
Q3    1   1.0037  0.6795  0.7539  11.00000  0.05    0.59
Q4    1   1.0555  0.6980  0.7368  11.00000  0.05    0.58
;
_shelx_res_checksum                1959
_shelx_hkl_file
;
   1   0   0 0.70462 0.53278   7
  -1   0   0 -0.9652 1.75321   3
   1   0   0 -1.1845 1.74054   3
  -1   0   0 -2.6150 1.27601   2
   1   0   0 3.60206 3.40075   2
   1   0   0 -0.0297 0.43228   6
  -1   0   0 -1.2310 1.85538  10
   1   0   0 4.52203 2.37526  10
   1   0   0 1.80349 2.09853  10
  -1   0   0 -0.6272 2.24663   1
   1   0   0 -0.4790 1.55944   1
   1   0   0 -1.1083 3.14803   1
  -1   0   0 3.49417 2.10758   1
  -1   0   0 0.08003 0.42809   6
  -1   0   0 2.85575 2.11244  11
  -1   0   0 0.39835 0.53033   7
  -2   0   0 9358.59 225.344  11
   2   0   0 9654.81 209.182   3
  -2   0   0 9724.93 219.650  10
  -2   0   0 9439.35 239.850   1
  -2   0   0 9770.14 208.849   3
   2   0   0 9999.99 228.217   2
   2   0   0 9692.16 205.354  10
   2   0   0 9634.35 210.007   1
   2   0   0 9260.22 233.465   1
  -2   0   0 9575.02 212.371   1
   3   0   0 4.17937 1.39227   7
   3   0   0 -0.5884 4.75544  10
  -3   0   0 5.86152 6.38664   2
   3   0   0 13.3135 10.5001   1
  -3   0   0 19.1478 11.6712   1
   3   0   0 0.44514 6.04677   2
   3   0   0 0.56477 0.76338   6
  -3   0   0 0.43075 0.97706   7
  -3   0   0 -4.0569 4.08608   3
   3   0   0 4.26297 3.89568   1
  -3   0   0 1.09662 0.79783  13
   3   0   0 6.37481 4.59364   3
  -3   0   0 -7.6790 6.90802  10
   3   0   0 -11.768 5.06670  10
  -3   0   0 0.23186 6.34858  11
   4   0   0 2378.32 109.676   2
   4   0   0 2316.39 45.1817   6
  -4   0   0 2296.17 93.8252   1
   4   0   0 2338.25 69.6398  10
   4   0   0 2334.68 47.5250   5
  -4   0   0 2247.83 101.490  10
  -4   0   0 2275.51 107.646  11
  -4   0   0 2366.23 45.2266  13
   4   0   0 2295.30 85.1158   3
  -4   0   0 2361.94 48.0128   7
  -4   0   0 2104.48 119.133   1
   4   0   0 2304.23 107.021   1
  -4   0   0 2392.52 86.7717   3
   4   0   0 2306.32 48.3955   7
  -4   0   0 2336.29 106.982   2
   5   0   0 6.74008 2.09275   5
  -5   0   0 6.08483 1.28759  13
  -5   0   0 -15.190 11.4643   2
   5   0   0 6.15546 1.87238   9
   5   0   0 22.0447 12.8182   3
   5   0   0 5.80527 1.15957   6
   5   0   0 5.79919 12.1604   2
  -5   0   0 22.8748 11.5713   3
  -5   0   0 5.45147 1.75995   7
  -6   0   0 304.603 8.38787  13
   6   0   0 309.932 10.9360   5
   6   0   0 331.355 14.7426   9
  -7   0   0 4.25308 1.52459  13
   7   0   0 9.22515 2.69557   5
  -7   0   0 4.85098 1.93274   7
   8   0   0 41.5408 5.42869   5
  -8   0   0 34.0749 4.56946   7
  -1   1   0 6.22696 1.15968   7
   1  -1   0 8.64849 5.04137  10
   1   1   0 4.46749 3.60042   2
  -1  -1   0 5.41032 0.78541   7
  -1   1   0 2.24415 2.81761   3
  -1  -1   0 5.55617 3.41329   2
   1   1   0 5.81824 0.68719  13
   1  -1   0 4.95949 0.90092   6
  -1   1   0 6.13832 6.90775   1
   1  -1   0 5.85481 3.56155   1
   1  -1   0 0.83568 3.18589   3
   1  -1   0 8.44627 4.47044   2
   1  -1   0 -5.1904 3.86170   1
  -1  -1   0 4.42023 2.73362   3
   1   1   0 8.99696 3.28085   1
   1  -1   0 4.79895 1.06249   5
  -1  -1   0 4.38452 2.97179  11
   1   1   0 5.42421 0.80671   7
  -1   1   0 0.56106 2.57733  11
   1  -1   0 5.70355 0.92651   9
  -1  -1   0 4.01022 1.82696   1
  -1  -1   0 4.18913 0.59769  13
  -1   1   0 13.4718 4.91154  10
  -1   1   0 3.20959 0.73130   6
  -1   1   0 6.42566 3.74685   1
  -1   1   0 1.62184 3.43203   2
   1   1   0 3.47215 2.89488   3
  -2   1   0 -1.2885 6.28985   1
  -2   1   0 7.89023 1.48933   6
  -2   1   0 24.4806 9.08927   1
   2  -1   0 9.76952 1.75752   5
   2  -1   0 13.3648 7.79844   2
  -2  -1   0 11.2712 5.32296   3
  -2  -1   0 9.11353 1.05539  13
  -2  -1   0 3.62770 6.41125   2
  -2  -1   0 11.2323 4.51778  10
  -2   1   0 8.68651 6.12491  11
   2   1   0 11.1361 1.08039   6
   2   1   0 4.41492 4.35024   2
  -2   1   0 5.72872 6.75628   2
  -2  -1   0 9.12132 1.39043   7
   2  -1   0 7.20658 1.56233   7
   2  -1   0 -3.9480 6.27096   1
   2   1   0 11.0266 4.25369   1
   2  -1   0 8.99696 1.39880   6
   2   1   0 2.02400 6.16061   1
  -2  -1   0 3.08850 4.67497  11
  -2  -1   0 7.95548 4.88365   1
   2  -1   0 11.0901 7.09457   1
   2  -1   0 12.9238 6.89202  10
  -2   1   0 2.74483 4.30627   3
  -2   1   0 9.03339 7.90884  10
   2   1   0 10.2937 5.78712   3
  -2   1   0 9.05165 1.67921   7
   2  -1   0 9.51378 6.11403   3
   3  -1   0 11.9177 6.30677   3
  -3  -1   0 4.36158 1.24729   7
  -3   1   0 3.47642 6.84828   2
   3  -1   0 2.30499 1.22610   7
   3   1   0 3.23254 6.59954   2
   3  -1   0 -8.6223 5.34239   1
   3   1   0 11.6755 8.95622   1
   3  -1   0 2.18111 6.42769   2
  -3   1   0 3.99780 1.44246   7
  -3  -1   0 -1.8659 4.61137   2
   3  -1   0 3.00592 1.55199   5
   3  -1   0 4.24136 1.24247   6
   3   1   0 5.66249 1.44084   7
   3   1   0 6.13591 0.87606   6
  -3  -1   0 1.54089 6.49783  11
   3  -1   0 8.45913 7.37368  10
  -3  -1   0 4.51549 0.95516  13
  -3   1   0 4.93293 13.2791   1
   3  -1   0 5.33468 1.66967   9
  -3  -1   0 -2.2507 7.87714   1
  -3   1   0 -4.8469 6.59476  11
  -3  -1   0 6.76217 5.38064   3
   3   1   0 11.9208 7.14241   3
  -3  -1   0 10.5982 6.08147   1
  -3   1   0 5.53842 1.57330   6
   3  -1   0 6.93474 5.27655   1
  -3   1   0 10.4931 5.97498   1
  -3  -1   0 -5.4142 7.16402  10
  -3   1   0 3.78773 8.62747  10
  -4   1   0 -21.081 15.1759   1
   4   1   0 -3.3324 6.83957   3
  -4  -1   0 2.56479 13.6822   1
   4   1   0 8.47930 2.03159   5
   4   1   0 6.38972 7.77421   2
  -4   1   0 27.8232 13.7918   2
  -4  -1   0 7.83799 1.74607   7
  -4  -1   0 5.48288 7.15224   1
  -4  -1   0 15.5718 9.09480   3
  -4   1   0 3.89214 7.70038   3
   4   1   0 -11.647 8.81834   1
  -4   1   0 20.9737 15.3863  10
  -4  -1   0 -13.433 8.09875   2
   4  -1   0 8.31163 1.63519   6
  -4   1   0 3.77242 1.54863   7
   4  -1   0 6.41943 1.94835   9
  -4   1   0 15.2818 10.9565  11
   4  -1   0 -8.9328 5.56802   1
  -4  -1   0 10.0542 10.7499  10
  -4  -1   0 -0.3655 9.98841  11
   4  -1   0 1.74124 8.07733   2
  -4   1   0 -7.0535 7.06363   1
   4  -1   0 7.47985 2.14688   5
   4  -1   0 15.6145 9.59018   1
   5  -1   0 17.3246 3.21886   9
  -5  -1   0 19.2000 2.77611   7
  -5  -1   0 47.0927 18.4660   2
  -5   1   0 16.8284 2.99375   7
  -5   1   0 18.8294 1.92877  13
   5  -1   0 16.2050 2.13249   6
  -5   1   0 18.7791 15.4193   2
   5  -1   0 32.0153 18.0332   2
   5  -1   0 22.1643 14.6067   3
   5   1   0 21.3628 3.15189   7
  -5  -1   0 21.0372 1.95904  13
   5   1   0 18.8902 15.3669   2
   5   1   0 14.0443 2.58868   5
  -5   1   0 12.3255 10.7771   3
   5  -1   0 18.1253 3.20629   5
  -5  -1   0 39.6342 10.9844   3
   5   1   0 30.2274 12.2642   3
  -6  -1   0 7.40046 1.58545  13
   6  -1   0 3.90795 2.07816   9
  -6   1   0 3.13398 1.79231   7
  -6  -1   0 1.06028 1.53425   7
   6  -1   0 2.87440 2.16932   5
   6  -1   0 7.52749 1.54246   6
  -6   1   0 2.86893 1.29483  13
  -7  -1   0 14.3033 2.89547   7
  -7   1   0 14.2711 3.09146   7
   7  -1   0 13.3267 3.35032   5
   7   1   0 12.5262 3.00858   5
  -7   1   0 13.2336 2.14544  13
   8  -1   0 4.32376 2.76791   5
  -8   1   0 8.57629 2.65325   7
   8   1   0 4.43501 2.47770   5
  -8  -1   0 6.01233 2.35682   7
   0   2   0 8.38615 3.44099   1
   0  -2   0 13.8766 5.56598  10
   0   2   0 5.53383 0.91304   6
   0  -2   0 3.89655 2.77663   2
   0   2   0 5.98300 3.39420  10
   0   2   0 17.3812 5.68760  10
   0  -2   0 8.40483 2.71763  11
   0   2   0 10.8455 2.78142  11
   0   2   0 5.91615 2.68392   2
   0  -2   0 6.38330 0.97261   6
   0   2   0 3.35296 4.15593   1
   0  -2   0 11.4125 3.58457   1
   1   2   0 3687.41 94.3249   2
   1   2   0 3720.11 91.4627  12
   1  -2   0 3688.54 98.5265   1
  -1  -2   0 3541.25 70.0855   6
   1  -2   0 3777.75 118.914   1
   1   2   0 3559.53 70.0047   6
   1  -2   0 3744.78 105.813  10
  -1   2   0 3748.24 95.9299   3
  -1   2   0 3804.82 98.3529   2
  -1   2   0 3794.86 108.504  10
  -1  -2   0 3704.62 95.8592  11
  -1   2   0 3627.15 71.8269   5
   1  -2   0 3657.58 98.2732   2
  -1   2   0 3765.22 99.5462   1
  -1   2   0 3651.99 117.923   1
   2  -2   0 24.6775 10.1314   3
   2   2   0 16.5500 7.15962   2
   2  -2   0 25.1092 2.60976   5
  -2  -2   0 24.6310 7.63157   1
  -2  -2   0 17.2537 4.85576   1
   2   2   0 20.8785 1.52239   6
   2  -2   0 42.4928 16.7347   1
  -2  -2   0 23.4997 7.57457   3
   2  -2   0 32.5716 12.6635   2
   2  -2   0 24.7826 12.1578   1
  -2  -2   0 28.1390 9.42450  11
  -2  -2   0 26.6569 1.97642   7
   2   2   0 27.3273 2.03732   7
   2   2   0 22.6239 6.73512   1
  -2   2   0 20.8356 9.13234   1
  -2   2   0 25.2869 2.28148   6
  -2   2   0 28.0542 9.64241  11
   2  -2   0 25.5502 2.24174   6
  -2  -2   0 22.8869 8.75183   2
  -2   2   0 20.6212 9.57673   2
  -2   2   0 21.0252 2.44081   7
   2  -2   0 19.0458 2.09062   9
   2  -2   0 25.0948 11.1190  10
  -2   2   0 16.0679 8.52614   3
   2   2   0 28.8166 8.17241   3
  -3   2   0 675.773 53.0265  10
   3   2   0 750.242 39.3076   3
   3  -2   0 648.443 48.3660   2
  -3  -2   0 675.584 47.8031  11
  -3   2   0 717.900 47.7738   1
  -3   2   0 670.014 46.9276  11
   3  -2   0 680.760 15.5242   6
  -3  -2   0 658.218 32.5165   1
  -3  -2   0 673.211 14.1570  13
   3  -2   0 673.167 16.4579   5
  -3  -2   0 719.549 38.1087   3
  -3   2   0 684.252 50.9251   2
  -3  -2   0 645.735 33.4916  10
  -3   2   0 639.364 60.8753   1
   3  -2   0 644.737 43.3250   1
  -3   2   0 677.660 15.9615   6
   3  -2   0 676.579 41.8318   3
   3  -2   0 698.956 61.7071  10
   3   2   0 668.998 15.8869   7
  -3   2   0 689.650 16.8956   7
  -3  -2   0 713.503 49.2640   1
  -3  -2   0 676.987 15.7090   7
   3   2   0 663.737 46.9395   2
   3  -2   0 690.178 57.9613   1
   3   2   0 653.977 37.9200   1
   3  -2   0 655.619 16.5602   9
  -4  -2   0 20.4130 15.9473  10
   4  -2   0 22.0047 13.6158  10
  -4   2   0 33.9562 18.8132  10
   4  -2   0 35.6033 13.9322   1
  -4  -2   0 16.4048 12.5629  11
   4  -2   0 29.7652 22.4490   1
  -4   2   0 16.5661 14.2817  11
  -4   2   0 -3.2160 15.3972   1
   4  -2   0 19.5103 10.9168   3
   4   2   0 21.2977 11.9767   2
   4   2   0 31.5879 10.3788   3
  -4  -2   0 35.7221 11.7968   3
   4  -2   0 24.8898 2.42884   6
   4  -2   0 1.53557 11.3309   2
  -4   2   0 27.4668 14.3765   1
  -4   2   0 23.4216 3.10264   6
  -4   2   0 30.6870 15.3285   2
   4   2   0 26.8551 2.76563   7
  -4  -2   0 35.4497 15.2987   2
  -4  -2   0 24.4149 2.54260   7
   4  -2   0 22.6893 3.09401   5
   4  -2   0 28.0434 3.69335   9
  -4   2   0 22.0178 3.03858   7
   5   2   0 443.263 49.3300   2
   5  -2   0 498.486 55.4730   2
  -5  -2   0 362.573 48.2482   2
  -5  -2   0 439.906 12.7995   7
  -5   2   0 484.225 39.5814   3
  -5  -2   0 485.915 40.3314   3
   5  -2   0 442.367 14.5279   9
   5  -2   0 433.076 40.6025   3
  -5   2   0 452.573 14.0240   7
   5   2   0 461.098 38.3106   3
   5   2   0 457.413 12.2771   5
   5  -2   0 467.983 13.8774   5
  -5   2   0 441.920 51.9840   2
   5   2   0 427.766 13.3671   7
   5  -2   0 460.150 11.9440   6
   6  -2   0 21.4070 2.52621   6
   6   2   0 17.2641 3.08919   7
   6  -2   0 13.5575 3.40577   9
   6  -2   0 17.3859 3.56780   5
  -6  -2   0 17.6304 2.98092   7
  -6   2   0 18.5099 3.31603   7
   6   2   0 18.6674 3.01671   5
  -6   2   0 17.6655 2.12819  13
   6   2   0 25.4464 5.76249   9
   7  -2   0 62.0432 5.67094   5
  -7  -2   0 72.1633 5.13611   7
  -7   2   0 80.7618 5.81200   7
   7   2   0 79.5450 5.30580   5
   8  -2   0 3.93801 2.73442   5
  -8  -2   0 2.74113 1.95182   7
  -8   2   0 6.25646 1.86868  13
   8   2   0 3.66059 2.40775   5
  -8   2   0 2.15780 2.08178   7
   0   3   0 4.56009 3.51264   1
   0  -3   0 0.69385 1.00896   6
   0  -3   0 4.89542 3.50142   2
   0  -3   0 -0.0911 0.89954   8
   0  -3   0 -1.8276 4.30961  10
   0   3   0 -0.4243 2.83381   2
   0  -3   0 3.94489 4.36864   1
   0   3   0 0.67508 0.91967   8
   0  -3   0 0.70028 2.79296   1
   0  -3   0 0.35950 0.69007   5
   0   3   0 0.53832 4.43637   1
   0   3   0 -0.5461 0.65230   5
   0   3   0 -0.6385 3.48536  10
   1  -3   0 23.4037 8.70886   1
   1  -3   0 33.6890 2.54308   6
   1  -3   0 29.6372 2.35070   5
   1  -3   0 10.3503 7.50188  10
   1  -3   0 39.6194 15.3532   1
   1   3   0 17.4452 4.37930   1
   1   3   0 28.0973 1.91922   6
   1   3   0 33.8316 6.89563   1
  -1   3   0 19.1581 8.17757   1
  -1   3   0 19.0792 8.21649  10
  -1   3   0 27.3698 2.38791   5
  -1  -3   0 24.6302 1.97656   6
  -1  -3   0 36.9148 4.08937   1
   1  -3   0 23.2874 8.04802   2
  -1   3   0 25.3493 2.30331   6
  -1   3   0 43.3245 16.0486   1
  -1  -3   0 26.3972 6.70794  11
  -1   3   0 20.1336 7.48319   2
   1   3   0 36.1593 7.51535  12
  -2  -3   0 -2.2300 6.97165  11
   2   3   0 11.6282 1.31573  13
  -2   3   0 18.6443 8.15598   3
  -2   3   0 2.83433 6.51579  11
  -2   3   0 16.8794 9.51739   2
   2   3   0 14.0069 1.76205   7
   2   3   0 13.5016 6.25542  12
  -2   3   0 8.62546 11.6010   1
   2  -3   0 14.7368 2.19874   6
   2  -3   0 10.9797 9.58672  10
  -2   3   0 5.05526 7.43796   1
  -2  -3   0 11.1866 1.72404   7
   2  -3   0 11.8764 2.11028   5
   2   3   0 9.71410 5.73825   3
   2  -3   0 12.2999 1.94700   9
   2  -3   0 4.14765 5.40571   2
  -2   3   0 0.61184 7.21789  10
  -2   3   0 11.0855 1.78920   6
   2   3   0 3.96625 5.22851   2
   2  -3   0 7.04069 8.25206   1
   2  -3   0 12.8388 7.72706   1
   2   3   0 10.2182 1.23331   6
  -3   3   0 66.3477 4.31770   7
  -3   3   0 54.9792 16.4737   2
  -3  -3   0 46.7384 15.0208  11
   3   3   0 60.7232 3.37751   7
  -3  -3   0 47.7942 18.4118   2
  -3   3   0 43.7126 15.6807  11
   3  -3   0 59.4365 3.79902   9
   3   3   0 88.7230 17.6427   3
  -3   3   0 68.3285 27.6469   1
   3  -3   0 63.2549 16.9665   1
   3  -3   0 58.1521 4.08514   5
   3   3   0 68.9129 17.9882   2
  -3   3   0 55.5556 16.2740   3
   3  -3   0 63.5086 23.8432  10
   3  -3   0 41.6384 14.1033   2
   3   3   0 66.6605 2.64436  13
  -3   3   0 61.1315 3.71777   6
   3   3   0 62.8727 2.14855   6
  -3   3   0 70.2734 19.2734   1
  -3  -3   0 61.6709 3.35188   7
  -3   3   0 47.5494 18.3956  10
   3  -3   0 63.5265 3.69640   6
   4   3   0 34.0974 17.0172   3
  -4  -3   0 21.8194 7.32083   1
  -4   3   0 29.9050 18.3851  10
   4  -3   0 4.31807 1.76028   9
   4  -3   0 -4.1061 9.29785   2
  -4   3   0 1.51580 10.9765  11
  -4   3   0 6.49374 1.85350   6
  -4  -3   0 14.2458 9.70960  11
  -4   3   0 5.34586 1.88354   7
   4  -3   0 7.55421 1.81768   6
  -4   3   0 17.8672 11.4193   1
   4  -3   0 4.73283 2.02408   5
  -4  -3   0 -6.2853 11.4997   1
   4  -3   0 26.6190 15.7178   1
  -4   3   0 -9.8253 6.18497   2
   4   3   0 5.81768 9.23866   2
   4   3   0 4.57545 1.45101   7
   4  -3   0 0.52714 11.0034  10
  -4  -3   0 6.41785 1.69527   7
   4  -3   0 -2.3172 8.63173   1
  -4  -3   0 1.81454 10.6286   2
  -4  -3   0 2.18648 8.95459  10
  -4   3   0 30.6597 20.8775   1
   5   3   0 74.1396 4.03602   5
  -5   3   0 66.4062 5.89441   7
  -5   3   0 77.1499 21.7267   3
  -5   3   0 113.231 35.2804   2
  -5  -3   0 73.9649 4.47222   7
   5   3   0 72.8252 21.9565   2
   5   3   0 77.9932 20.6852   3
   5  -3   0 71.6669 4.32012   6
  -5  -3   0 30.6159 21.0499   2
   5  -3   0 70.2098 5.23282   5
   5   3   0 81.0247 4.85173   7
   5  -3   0 103.854 31.9350   2
   5  -3   0 75.8204 5.45493   9
  -6   3   0 16.7674 3.22566   7
  -6   3   0 14.5255 2.12098  13
   6   3   0 13.1510 2.46465   5
   6  -3   0 11.0848 2.34985   6
   6   3   0 12.0031 2.64052   7
  -6  -3   0 12.0529 2.52575   7
   6  -3   0 16.2362 3.45148   9
   7  -3   0 44.4428 5.65391   5
  -7  -3   0 46.7026 4.19447   7
   7  -3   0 42.8446 3.70736   6
  -7   3   0 41.1952 3.06832  13
   7   3   0 47.3865 4.18157   5
  -7   3   0 41.6796 5.49307   7
   7   3   0 39.2235 4.90635   7
   8  -3   0 18.4754 4.23010   5
  -8   3   0 17.9381 2.59157  13
  -8  -3   0 21.7640 3.52579   7
   8   3   0 17.9915 3.52688   5
  -8   3   0 21.2521 4.03330   7
  -9   3   0 17.0897 2.76014  13
   0   4   0 1725.81 34.8375   6
   0  -4   0 1725.43 71.7837   1
   0  -4   0 1761.08 71.9861  10
   0   4   0 1631.82 73.6611   1
   0  -4   0 1689.19 33.4458   5
   0  -4   0 1710.05 34.9091   6
   0   4   0 1657.33 34.3249   8
   0   4   0 1693.63 33.7576   5
   0   4   0 1709.27 54.5763   2
   0   4   0 1750.22 60.5012   1
   0  -4   0 1773.40 57.5346   2
   0   4   0 1799.83 65.2675  10
   0  -4   0 1684.85 34.6133   8
   0  -4   0 1702.36 58.3659   1
   1  -4   0 28.8064 9.61395   1
   1   4   0 20.1699 5.77907   1
   1  -4   0 25.3688 2.67421   6
   1  -4   0 26.8402 2.51959   5
  -1   4   0 25.5625 2.54083   6
  -1   4   0 26.2570 2.53196   5
   1   4   0 24.9600 2.24949   6
   1   4   0 25.1742 6.64345  12
  -1  -4   0 18.8991 6.05912  11
   1  -4   0 25.3978 8.66589   2
   1  -4   0 39.4231 14.8345  10
  -1   4   0 51.4450 18.6078   1
  -1   4   0 17.3269 8.66238   1
   1   4   0 27.5786 8.75522   1
   1   4   0 25.3121 2.51858   8
  -1   4   0 32.3012 10.1054   2
   1  -4   0 15.9235 10.5187   1
  -1  -4   0 23.7722 2.39986   6
  -1   4   0 18.8134 10.0648  10
  -2   4   0 93.1167 4.07518   9
   2   4   0 91.7033 16.8880  12
  -2   4   0 86.8283 18.4290   2
   2   4   0 95.7200 4.04136   7
   2   4   0 83.1469 16.9000   3
  -2   4   0 96.7606 19.1144   3
   2  -4   0 128.755 24.2360   1
  -2  -4   0 73.7133 14.6183  11
   2  -4   0 179.268 37.8195   1
  -2   4   0 94.2570 4.52365   6
   2  -4   0 103.487 22.1868   2
  -2   4   0 135.978 27.2109   1
   2   4   0 117.942 20.3303   2
  -2   4   0 90.1096 23.8991  10
   2  -4   0 95.2321 23.5794  10
   2  -4   0 95.5778 4.70019   5
   2  -4   0 92.5568 4.57909   6
  -2   4   0 118.243 33.0576   1
  -3  -4   0 17.3450 8.03599  11
  -3   4   0 23.6209 12.4755  11
  -3   4   0 17.7797 11.0343   2
   3   4   0 9.56182 1.79425   7
  -3  -4   0 11.4916 1.89996   7
   3   4   0 9.55340 1.21906   6
   3  -4   0 9.84651 13.7635  10
   3  -4   0 13.9451 2.53206   5
  -3   4   0 9.95392 2.42001   7
  -3   4   0 -3.9184 12.9607  10
   3   4   0 9.89467 1.39374  13
   3  -4   0 11.4754 2.37923   6
   3   4   0 9.96923 7.99909   3
  -3   4   0 1.92152 6.63583   1
   3  -4   0 11.7726 2.21353   9
   3  -4   0 14.0084 8.39413   2
  -3   4   0 31.1687 18.0393   1
   3   4   0 7.28421 7.29063   2
   3  -4   0 3.81381 6.47540   1
   3  -4   0 14.2648 10.3566   1
  -3   4   0 6.33602 7.50181   3
  -3   4   0 12.5811 2.33037   6
   4   4   0 411.078 11.8306   7
   4   4   0 421.156 42.5747   2
  -4  -4   0 386.179 40.5168  11
   4   4   0 429.246 35.3860   3
   4  -4   0 387.605 12.6690   9
  -4   4   0 421.752 13.4661   7
  -4   4   0 386.362 45.7328   2
  -4  -4   0 417.268 11.5450   7
   4   4   0 428.200 9.87681  13
  -4   4   0 406.131 12.3731   6
   4  -4   0 443.587 47.4707   2
  -4   4   0 470.690 40.0352   3
   4  -4   0 439.006 48.7246  10
  -4   4   0 483.836 59.5270  10
   4  -4   0 386.274 11.7958   6
   4  -4   0 411.895 12.7713   5
  -4   4   0 351.511 42.0993  11
  -5   4   0 4.15867 2.00801   7
   5  -4   0 7.42391 2.27975   6
   5   4   0 5.36400 1.58107   5
  -5   4   0 5.11347 2.10045   6
   5   4   0 6.34445 1.96787   7
   5  -4   0 4.98990 2.27666   5
   5  -4   0 2.88448 2.35388   9
  -5  -4   0 10.4036 2.16545   7
   6  -4   0 118.438 6.20925   6
   6   4   0 131.262 5.54735   5
  -6  -4   0 124.959 6.19682   7
   6   4   0 109.889 6.27818   7
   6  -4   0 122.471 7.38775   5
   6  -4   0 111.180 8.51222   9
  -6   4   0 130.890 7.54126   7
  -7   4   0 4.63242 1.53578  13
   7  -4   0 2.30352 1.87825   6
   7   4   0 2.39051 1.79060   7
  -7  -4   0 0.28686 1.50408   7
   7   4   0 4.98247 2.33785   5
   7  -4   0 3.40353 2.48357   5
  -7   4   0 4.04005 2.17120   7
  -8   4   0 27.4849 4.81039   7
  -8  -4   0 26.1146 3.93018   7
   8  -4   0 30.5325 6.27604   5
   8   4   0 31.3351 4.04937   5
  -8   4   0 31.3591 3.26117  13
  -9   4   0 -0.4405 2.28079  13
   0  -5   0 -0.5988 1.29742   6
   0  -5   0 1.44521 0.92990   5
   0   5   0 0.68615 1.05929   5
   0  -5   0 11.2902 8.00858  10
   0   5   0 -1.0041 1.16027   6
   0   5   0 -6.0119 5.18079  10
   0  -5   0 -0.0498 1.32540   8
   0   5   0 -0.4376 1.22542   8
   0   5   0 -11.729 5.01360   1
   0   5   0 -1.0120 3.84535   2
   0  -5   0 2.86324 4.09882   1
   0  -5   0 2.71164 6.26644   1
   0   5   0 -7.9276 3.61519   1
   1  -5   0 18.8004 7.94260   2
  -1  -5   0 12.7695 5.84172  11
   1  -5   0 14.0328 8.94111   1
  -1  -5   0 21.6044 10.4836  10
   1   5   0 15.3246 2.19899   8
   1   5   0 13.3918 6.98439  12
   1  -5   0 13.5861 2.06325   6
   1  -5   0 29.5990 13.3513  10
  -1   5   0 6.92455 14.7377   1
   1   5   0 17.7493 7.94161   1
  -1   5   0 15.2367 2.24415   5
   1  -5   0 12.7794 2.08646   5
   1   5   0 13.0455 2.02158   6
   1  -5   0 12.0675 6.85812   1
  -1   5   0 16.7003 8.35985   2
   1   5   0 9.18499 5.23523   1
  -1   5   0 17.3718 10.9283  10
  -1   5   0 17.7095 2.54713   6
   1   5   0 14.9027 1.25999   5
  -1  -5   0 14.6521 2.13997   6
   2  -5   0 8.23314 2.06124   6
  -2   5   0 8.37409 2.15529   5
  -2   5   0 8.59213 1.65571   9
  -2   5   0 3.39961 5.64421   1
   2   5   0 10.2019 1.88954   7
   2  -5   0 5.73875 1.78745   5
   2   5   0 11.0061 1.73620   6
   2   5   0 12.7209 7.56418  12
   2  -5   0 -0.0648 9.81040  10
   2  -5   0 30.0860 16.1595   1
  -2   5   0 2.00444 9.88499  10
  -2  -5   0 8.84250 1.81646   6
  -2   5   0 8.75178 2.28567   6
  -2   5   0 13.8565 7.43314   3
  -2  -5   0 10.5573 6.20642  11
   2   5   0 10.5915 7.76312   2
  -2   5   0 6.88559 6.90974   2
   2  -5   0 15.9872 9.03912   1
   2  -5   0 8.42368 7.35712   2
  -2   5   0 23.9573 14.6947   1
   3  -5   0 28.2722 3.48234   5
  -3   5   0 26.1435 10.9440  11
  -3   5   0 24.7128 3.26653   6
  -3   5   0 24.6297 16.4118  10
  -3   5   0 21.4919 12.5202   1
  -3   5   0 17.2740 11.7121   2
   3  -5   0 18.2464 14.7598  10
   3   5   0 11.8040 9.65679   3
  -3   5   0 18.6259 13.3280   3
   3  -5   0 54.0414 21.4616   1
   3   5   0 31.2536 2.10029  13
   3  -5   0 30.0543 3.20728   6
   3   5   0 26.7709 2.50490   7
  -3   5   0 33.6415 21.4653   1
   3   5   0 24.8141 9.32965   2
   3   5   0 28.4788 2.05067   6
   3  -5   0 18.7658 11.3148   1
  -3   5   0 32.0335 3.61665   7
  -3  -5   0 26.9453 12.2972  11
   3  -5   0 31.3109 14.7545   2
  -4   5   0 107.541 24.8168  11
  -4   5   0 52.0723 18.1372   2
  -4  -5   0 73.0581 19.1849  11
  -4   5   0 76.6841 5.00351   6
  -4  -5   0 84.2739 4.59803   7
   4   5   0 88.3013 22.2212   3
  -4   5   0 74.4807 6.70681   7
   4  -5   0 71.1316 21.1764   2
   4  -5   0 113.105 30.2331  10
  -4   5   0 98.8266 26.4553   3
  -4   5   0 96.8208 57.4219  10
   4   5   0 88.7709 4.68185   7
   4   5   0 87.9395 2.88411   6
   4  -5   0 89.9807 5.14953   6
   4   5   0 82.2582 22.3499   2
   4  -5   0 86.4374 5.45663   5
   4   5   0 83.3472 3.46935  13
  -5   5   0 16.1212 3.14801   6
  -5  -5   0 19.9618 2.92144   7
   5   5   0 12.9062 2.53488   7
   5  -5   0 16.1389 3.53190   5
   5  -5   0 19.7638 3.36411   6
  -5   5   0 16.1301 3.35556   7
   6  -5   0 31.6408 4.77941   6
  -6   5   0 31.3435 4.69512   7
   6   5   0 32.2052 2.86721   5
  -6  -5   0 30.5628 3.83823   7
   6   5   0 27.4766 3.70046   7
  -6   5   0 38.4154 5.26089   6
   6  -5   0 30.6315 4.63359   5
   7   5   0 7.10642 2.17965   5
   7  -5   0 6.48633 2.92009   5
  -7   5   0 7.91602 2.01941  13
  -7  -5   0 9.65891 2.65727   7
  -7   5   0 1.41436 2.25499   7
   8  -5   0 23.6644 3.66511   6
   8   5   0 26.7844 3.68127   5
   8  -5   0 26.8077 4.98298   5
  -8   5   0 17.7215 4.10212   7
  -8   5   0 22.6791 2.97532  13
  -9   5   0 1.00817 2.58237  13
   0   6   0 55.1157 3.78762   6
   0   6   0 45.3793 11.4226   2
   0  -6   0 58.5884 2.86913   5
   0  -6   0 41.0722 11.8122   1
   0  -6   0 51.9911 19.1490   1
   0  -6   0 49.4791 19.2059  10
   0  -6   0 53.7045 3.82482   6
   0  -6   0 57.6738 3.79131   8
   0   6   0 51.4307 15.1611  10
   0   6   0 58.1366 3.58883   8
   0   6   0 29.1608 15.2407   1
   0   6   0 54.5416 14.4206   1
   0   6   0 51.7162 3.13389   5
   1  -6   0 564.366 40.8993   1
  -1  -6   0 568.287 41.8644  10
  -1   6   0 626.235 49.0720  10
  -1   6   0 603.761 57.0515   1
  -1   6   0 587.971 15.3968   6
   1   6   0 591.434 14.8611   8
   1   6   0 638.055 34.8470   1
  -1   6   0 602.580 14.9871   5
   1  -6   0 579.780 14.2773   5
  -1   6   0 558.152 43.3334   1
  -1  -6   0 633.783 32.7272  11
   1  -6   0 584.982 54.5126  10
  -1  -6   0 579.227 14.9157   6
   1   6   0 597.419 33.5772  12
   1   6   0 590.517 52.9336   1
   1  -6   0 753.004 72.5115   1
   1   6   0 596.947 14.7630   6
  -1   6   0 612.518 38.9791   2
   1   6   0 565.105 12.6130   5
   1  -6   0 597.712 15.6787   6
   1  -6   0 598.724 15.1385   8
   2  -6   0 21.9770 11.5811   1
   2   6   0 10.2635 2.25732   8
  -2  -6   0 10.8613 7.48420  11
  -2   6   0 -9.6580 13.8855   1
   2  -6   0 8.39701 2.05764   5
  -2   6   0 8.89697 2.29366   5
  -2   6   0 31.6671 13.4219  10
  -2   6   0 15.8615 10.5404   1
  -2   6   0 12.8239 2.67140   6
   2  -6   0 15.9151 9.12492   2
   2  -6   0 9.19967 11.8612   1
  -2   6   0 12.2923 1.89695   9
  -2  -6   0 15.0892 2.34487   6
   2   6   0 9.71449 8.49660  12
   2  -6   0 46.9794 14.4107  10
  -2   6   0 10.8709 7.72105   2
   2   6   0 13.7191 2.14833   6
   2   6   0 11.9560 2.02265   7
   2  -6   0 11.0810 2.63401   6
  -3   6   0 269.423 59.3576   1
   3   6   0 223.413 26.9135   2
   3  -6   0 227.096 49.6600   1
   3  -6   0 237.078 8.88110   5
   3  -6   0 244.103 32.5103   1
   3   6   0 237.105 6.73468  13
   3   6   0 233.873 7.01579   6
   3  -6   0 246.349 9.18067   6
  -3   6   0 244.908 8.98027   6
   3   6   0 215.355 29.0248  12
  -3  -6   0 250.724 30.0341  11
  -3   6   0 222.978 42.4120  10
   3  -6   0 247.553 43.9290   2
   3   6   0 246.883 8.16474   7
  -3   6   0 273.329 47.0069   1
  -3   6   0 252.814 30.7932   3
   3   6   0 174.297 28.7688   3
  -3   6   0 172.856 31.3650   2
   3  -6   0 251.484 56.0429  10
   4  -6   0 0.38375 1.68962   5
  -4   6   0 -4.7389 10.9293   2
  -4   6   0 0.20763 1.56504   7
   4   6   0 1.46704 1.10298  13
  -4   6   0 -0.8678 1.38349   6
   4   6   0 -0.7988 0.84627   7
   4  -6   0 -7.8799 8.93704   2
   4   6   0 1.49057 0.84092   6
   4  -6   0 -0.4172 1.25357   6
   4   6   0 1.14756 10.0224   3
   4   6   0 20.4303 10.1871   2
   5   6   0 158.800 7.28503   7
   5  -6   0 169.289 8.50478   5
  -5   6   0 179.400 9.29738   7
   5   6   0 178.221 5.80161  13
   5  -6   0 168.684 8.03499   6
   6   6   0 1.29916 1.12154   5
  -6   6   0 3.60132 2.32223   7
   6  -6   0 2.51821 2.44775   5
   6   6   0 -0.2984 1.16784   7
  -6   6   0 1.63625 2.07060   6
   6  -6   0 1.82715 2.02188   6
   7  -6   0 29.2707 4.99047   5
   7   6   0 27.3585 3.09180   5
   7   6   0 20.0490 3.91596   7
  -7   6   0 25.9642 4.47542   7
   7  -6   0 32.3659 4.71002   6
   8  -6   0 -2.8719 2.41172   5
  -8   6   0 2.04822 1.90228  13
   8   6   0 3.26511 1.99222   5
   8  -6   0 3.15148 2.16473   6
   8   6   0 4.36407 2.50911   7
  -8   6   0 0.44690 2.36049   7
   0  -7   0 0.14009 1.45686   8
   0   7   0 4.68418 5.89188   1
   0   7   0 -1.2071 1.17871   8
   0  -7   0 -0.4703 0.97637   5
   0   7   0 12.9774 9.92450  10
   0  -7   0 -0.8492 1.24472   6
   0  -7   0 -3.2197 4.46790   1
   0   7   0 -0.1193 1.30451   6
   0   7   0 -2.1717 1.02927   5
   0   7   0 0.46846 7.42741   2
   0  -7   0 -3.9286 5.66448   1
   0   7   0 -2.1242 9.02188   1
   0  -7   0 3.59419 11.3677  10
   1   7   0 15.0538 7.70037   1
   1   7   0 7.47622 2.03670   8
   1  -7   0 -0.5435 12.5166  10
  -1   7   0 -2.2633 5.48558   2
   1   7   0 12.2596 2.49004   6
  -1   7   0 22.5350 10.8946  10
   1   7   0 14.7570 7.46123  12
  -1  -7   0 14.4848 8.39405  11
   1  -7   0 9.13190 2.17013   6
  -1  -7   0 1.85755 13.0713  10
  -1  -7   0 8.51748 0.60505   5
  -1   7   0 5.97382 2.12409   6
  -1  -7   0 9.75417 5.45359   1
   1  -7   0 14.8735 7.95925   1
  -1   7   0 -2.9097 4.69953   1
   1  -7   0 10.9014 2.01789   5
   1  -7   0 -6.3297 8.26089   1
  -1  -7   0 9.14613 2.24844   6
  -1   7   0 9.38799 2.10603   5
   1  -7   0 7.11245 5.78374   2
  -1   7   0 -2.2951 11.2480   1
  -1  -7   0 5.62571 2.07721   8
   1  -7   0 7.09575 2.06619   8
   1   7   0 9.68024 10.7368   1
   1   7   0 6.01690 1.26949   5
   2   7   0 66.9339 15.6045   1
  -2   7   0 75.8288 5.00078   5
   2   7   0 98.9978 17.7795   1
   2  -7   0 35.6627 21.8231   1
   2   7   0 75.6833 4.14071   6
  -2   7   0 105.877 32.6622   1
  -2  -7   0 79.3074 4.53753   6
  -2   7   0 77.7214 3.93424   9
  -2  -7   0 76.1187 15.6640  11
   2  -7   0 82.3877 21.4560   2
  -2   7   0 38.0708 20.6568  10
   2  -7   0 68.6096 24.6586  10
   2  -7   0 70.7653 4.47702   5
   2   7   0 78.9353 4.47446   7
   2  -7   0 83.7198 22.9670   1
   2  -7   0 69.4686 4.88928   6
  -2   7   0 89.2332 23.1381   1
   2   7   0 75.5558 2.32169   5
  -2   7   0 70.2665 18.8564   2
   2   7   0 82.1088 4.91525   8
  -2   7   0 76.4651 4.88719   6
  -3   7   0 4.96488 11.2663   3
   3  -7   0 7.34463 9.87681   2
  -3   7   0 15.1910 11.8617   1
  -3   7   0 6.77869 2.22100   6
   3   7   0 14.0934 2.27189   6
   3  -7   0 11.0596 2.90874   6
   3  -7   0 -9.4594 18.3178  10
   3   7   0 23.9857 12.9467  12
   3  -7   0 14.0707 11.2442   1
  -3   7   0 -3.5733 7.87760   2
   3   7   0 11.3640 2.16683   7
   3   7   0 -1.8900 6.95426   2
   3   7   0 -5.6882 7.48098   3
   3  -7   0 5.69401 2.06407   5
  -3   7   0 31.1408 20.6053  10
  -3   7   0 9.63345 2.01681   9
  -3  -7   0 23.8265 9.68874  11
  -3   7   0 8.35689 18.5851   1
   4   7   0 72.9690 23.6256   3
   4   7   0 89.1913 3.87744   6
   4   7   0 88.1791 4.01892  13
  -4   7   0 73.8313 24.8587   2
   4  -7   0 89.6722 5.98425   5
   4   7   0 87.3202 4.99407   7
   4  -7   0 90.4514 5.98683   6
  -4   7   0 34.0092 20.0476   3
   4   7   0 76.7846 20.8422   2
  -4   7   0 87.7323 6.51216   7
   4  -7   0 117.412 31.4100   2
  -4   7   0 86.5132 6.02897   6
   5  -7   0 17.9723 3.83251   5
   5   7   0 24.7027 3.50671   7
  -5   7   0 22.1503 4.21532   7
  -5   7   0 18.1510 3.61221   6
   5   7   0 20.1514 2.36251  13
   5  -7   0 29.1037 4.59342   6
  -6   7   0 28.0455 4.71904   6
   6   7   0 29.7607 6.22051   7
   6   7   0 36.9016 2.52747   5
  -6   7   0 40.0240 5.92563   7
   6  -7   0 30.2212 5.09114   5
   6  -7   0 28.9911 4.72432   6
  -7   7   0 26.4863 5.21078   7
   7   7   0 24.5762 2.82980   5
   7  -7   0 28.5509 4.64531   6
   7   7   0 29.0089 4.25346   7
   8  -7   0 19.7364 4.48028   5
  -8   7   0 11.2842 3.79969   7
   8  -7   0 10.6059 3.68782   6
  -8   7   0 24.8106 3.39566  13
   8   7   0 5.74163 2.98239   7
   8   7   0 17.1663 2.71115   5
   0  -8   0 2466.59 114.759  10
   0   8   0 2315.16 119.481   1
   0  -8   0 2185.57 49.0996   6
   0  -8   0 2274.02 48.9364   8
   0   8   0 2304.48 47.3049   5
   0  -8   0 2405.11 90.6942   1
   0   8   0 2420.69 98.8134   1
   0   8   0 2322.04 49.0839   6
   0  -8   0 2335.71 111.475   1
   0   8   0 2324.54 83.4521   2
   0   8   0 2382.54 100.031  10
   0  -8   0 2278.40 46.0066   5
  -1   8   0 60.9112 4.56371   6
   1   8   0 67.9907 25.2090  10
  -1  -8   0 54.2867 4.69609   8
  -1   8   0 44.6643 19.2320  10
   1  -8   0 37.4185 19.6528  10
   1  -8   0 49.8312 4.42474   6
   1  -8   0 56.1682 4.34926   8
   1  -8   0 26.6338 16.4884   1
   1  -8   0 64.8433 16.1178   2
  -1   8   0 43.5155 18.9373   2
  -1   8   0 94.0593 31.7511   1
   1  -8   0 39.2330 17.7796   1
  -1   8   0 50.5712 16.9034   1
  -1  -8   0 44.0742 19.0714  11
  -1  -8   0 53.9222 1.87290   5
   1   8   0 60.7619 4.28396   6
   1   8   0 79.0304 21.8932   1
  -1  -8   0 57.3594 12.8336   1
   1   8   0 65.4233 3.29694   5
  -1   8   0 68.4717 4.51059   5
  -1  -8   0 39.4160 17.8194  10
   1   8   0 42.8553 12.6357  12
  -1  -8   0 55.4203 4.35032   6
   1   8   0 65.5612 4.35970   8
   1   8   0 82.1703 18.5868   1
  -1  -8   0 55.0795 1.79242   5
   1  -8   0 57.0087 3.69318   5
   2   8   0 522.316 41.9889   1
   2   8   0 534.500 14.7725   7
   2  -8   0 538.922 47.2582   1
  -2   8   0 553.818 45.2663   2
   2  -8   0 556.106 46.1884   2
  -2  -8   0 529.550 14.7260   6
   2   8   0 543.160 15.2035   8
  -2  -8   0 562.809 38.9196  11
   2  -8   0 513.045 54.9682  10
   2  -8   0 536.401 14.6210   5
  -2   8   0 561.329 52.6498   1
  -2   8   0 525.812 66.2747   1
   2   8   0 541.251 14.3281   6
   2   8   0 479.830 37.0550  12
  -2   8   0 514.109 15.5512   6
  -2   8   0 411.681 77.3686  10
  -2   8   0 538.604 13.6117   9
   2   8   0 512.513 36.0253   1
   2  -8   0 494.475 60.9520   1
   2   8   0 516.278 11.4075   5
  -2  -8   0 447.903 44.2699  10
   3   8   0 20.4349 2.81047   6
  -3   8   0 11.4187 11.2216   2
   3  -8   0 16.4576 3.28661   6
   3   8   0 8.56304 11.0109   3
   3   8   0 22.6426 13.9794  12
  -3  -8   0 20.7007 12.3924  11
  -3   8   0 17.5651 16.0887   3
  -3   8   0 21.2308 4.07993   6
   3   8   0 15.7406 10.9468   2
   3   8   0 17.9614 2.92780   7
   3   8   0 19.7229 3.44803   8
   3  -8   0 0.58708 20.3848  10
  -3   8   0 11.7866 22.6729  10
  -3   8   0 19.9908 2.89982   9
   3  -8   0 15.5320 2.99092   5
   3  -8   0 27.4004 12.8514   2
   4  -8   0 350.013 12.8846   6
   4   8   0 342.408 9.85740   6
   4   8   0 288.152 37.4577   3
   4  -8   0 405.467 50.5631   2
   4   8   0 347.548 11.4857   7
  -4   8   0 353.661 12.9341   6
  -4   8   0 371.845 14.3631   7
  -4   8   0 338.299 45.9904   2
  -4   8   0 397.127 45.2344   3
   4   8   0 323.206 37.6326   2
   4  -8   0 359.262 12.7046   5
   5  -8   0 6.20927 2.75443   6
   5  -8   0 -3.0771 1.86355   5
  -5   8   0 2.08295 2.36441   7
   5   8   0 1.66000 1.53742  13
   5   8   0 5.23309 1.95474   7
   5   8   0 5.46292 1.33301   6
  -5   8   0 -0.8298 1.77068   6
  -6   8   0 56.8420 6.19362   7
   6  -8   0 68.3205 6.11583   6
   6   8   0 66.7236 2.81502   5
  -6   8   0 59.2142 6.26476   6
   6   8   0 53.2492 4.66850   7
   6  -8   0 66.4052 6.31150   5
   6   8   0 62.2288 3.78762  13
   7   8   0 0.42546 1.68472   7
   7  -8   0 1.36772 2.13255   6
   7   8   0 -1.5638 1.21426   5
  -7   8   0 -0.9559 1.97133   7
   7  -8   0 -2.8909 2.21792   5
  -7   8   0 -3.2959 2.85857   6
   8   8   0 12.4532 2.42368   5
  -8   8   0 9.89214 3.80590   7
   8   8   0 11.4296 3.35256   7
   8  -8   0 19.8676 4.20953   6
   8  -8   0 8.98762 4.08462   5
   0   9   0 0.31766 1.37692   5
   0  -9   0 -7.5710 16.2634  10
   0  -9   0 -0.3782 1.85166   6
   0   9   0 -7.8773 7.84174   1
   0  -9   0 -9.6379 6.53137   1
   0  -9   0 -0.7032 1.60276   8
   0  -9   0 1.62932 1.08972   5
   0  -9   0 -1.5399 11.6236   1
   0   9   0 -1.2229 1.47762   6
   0   9   0 -3.6670 5.05691   2
   0   9   0 11.3334 11.0951  10
  -1  -9   0 -0.8772 8.03262   1
  -1  -9   0 -15.210 17.8373  10
   1   9   0 17.6753 10.8114  12
   1   9   0 4.81054 8.25586   2
   1   9   0 17.8973 23.5804  10
  -1  -9   0 22.1263 3.58969   8
   1  -9   0 8.70955 10.0034   1
  -1   9   0 62.2979 22.7850  10
   1   9   0 15.4783 9.70912   1
  -1   9   0 17.4033 3.02596   5
  -1  -9   0 19.4706 10.3366  11
   1  -9   0 15.3045 2.91847   8
   1  -9   0 15.9805 2.47192   5
   1  -9   0 6.37480 18.3886  10
   1   9   0 9.93973 12.6977   1
  -1  -9   0 17.1782 1.24148   5
  -1   9   0 0.20737 11.0095   1
   1  -9   0 19.9785 3.57251   6
  -1  -9   0 19.1829 3.23162   6
   1   9   0 18.0937 2.85357   8
   1   9   0 5.54024 8.86488  10
   1  -9   0 15.3707 11.5194   1
   1   9   0 19.5578 3.14794   6
  -1   9   0 21.9057 19.0624   1
  -1  -9   0 18.5556 1.19799   5
  -1   9   0 19.8681 9.08601   2
   1   9   0 17.2869 2.28821   5
   2  -9   0 13.1880 15.9553   1
   2  -9   0 9.34076 8.72219   1
  -2   9   0 -1.4457 6.97630   2
   2   9   0 17.4999 12.5169   1
  -2   9   0 -0.8326 1.31580   5
   2   9   0 0.09338 0.85763   5
  -2  -9   0 -6.6366 8.77895  11
   2  -9   0 -1.2677 1.44119   8
  -2   9   0 18.9405 19.9227   1
  -2  -9   0 -22.781 20.6618  10
  -2  -9   0 0.33663 1.49135   6
   2  -9   0 17.3509 17.5478  10
   2   9   0 1.95963 1.64622   6
   2   9   0 -0.4903 1.10940   7
   2  -9   0 -1.4765 1.31250   5
   2  -9   0 -0.2797 1.42035   6
   2   9   0 12.7204 9.59480   1
  -2   9   0 -0.1790 1.17278   6
   2  -9   0 3.77107 9.51149   2
   2   9   0 0.71176 1.62398   8
  -2   9   0 -8.7847 13.3471  10
  -2   9   0 6.91466 11.9445   1
  -3   9   0 4.96908 11.8942   2
   3   9   0 6.96952 2.35533   8
   3  -9   0 4.84613 2.46759   6
   3   9   0 6.91483 8.64712   2
   3   9   0 7.41959 2.00466   6
  -3   9   0 4.42907 1.96423   6
  -3   9   0 16.2177 12.5045   3
   3  -9   0 4.40805 2.20732   5
   3   9   0 1.33008 1.81062   7
  -3   9   0 7.48298 2.03885   9
  -3  -9   0 5.60634 2.07845   6
   4   9   0 29.3930 4.42209   7
  -4   9   0 32.1113 4.66365   6
   4   9   0 27.1539 2.81753   6
   4  -9   0 24.4858 4.32849   6
   4   9   0 22.9264 2.65778  13
   5   9   0 11.6033 1.96394   6
   5   9   0 7.48513 2.36067   7
   5  -9   0 18.8526 3.93496   5
  -5   9   0 12.7780 3.59679   7
  -5   9   0 7.64691 3.20337   6
   5   9   0 11.9378 2.26330  13
   5  -9   0 14.2040 4.02861   6
   6   9   0 6.35704 1.93404  13
   6  -9   0 6.78879 3.00836   5
  -6   9   0 11.2520 3.96581   7
   6  -9   0 1.56186 2.39800   6
   6   9   0 7.98568 2.30514   7
   7  -9   0 13.0425 4.03494   6
   7  -9   0 9.28890 3.53075   5
  -7   9   0 12.0250 3.94433   7
  -7   9   0 15.4729 5.36601   6
   7   9   0 13.4705 3.37058   7
   8   9   0 8.61035 1.99223   5
   8  -9   0 11.5412 3.89375   6
   8  -9   0 15.1714 4.42116   5
   8   9   0 9.42411 2.94490   7
  -8   9   0 11.2744 3.64254   7
   0  10   0 2.20352 1.62804   5
   0 -10   0 3.85128 1.32656   5
   0 -10   0 -34.862 17.4410  10
   0 -10   0 2.30145 2.23287   6
   0 -10   0 1.51052 1.84060   8
   0 -10   0 -2.4379 11.2719   1
   0  10   0 4.49565 2.02163   6
   0  10   0 7.47487 9.15071   1
   0  10   0 10.8252 14.4291   1
   0  10   0 -5.6009 12.7915  10
   0 -10   0 -4.3464 7.51617   1
   1 -10   0 1116.54 90.0346   1
  -1 -10   0 1012.93 19.7109   5
   1  10   0 1002.87 24.0537   8
  -1 -10   0 994.875 25.1630   6
   1  10   0 875.220 51.3622  10
   1 -10   0 964.461 24.0637   5
  -1  10   0 1033.32 95.2652   1
   1 -10   0 1105.79 67.5918   2
  -1 -10   0 973.556 19.4535   5
   1  10   0 961.449 25.5531   6
   1  10   0 998.841 81.4192   1
  -1  10   0 961.019 72.0072   1
  -1  10   0 966.642 24.2383   5
  -1 -10   0 795.883 113.307  10
   1  10   0 981.059 62.3825   1
   1 -10   0 1013.27 67.3405   1
   1 -10   0 988.570 25.1444   8
   1  10   0 974.146 22.1406   5
   1 -10   0 971.999 25.7643   6
  -1  10   0 975.003 25.3215   6
  -1 -10   0 941.848 55.1833  11
  -1 -10   0 977.800 52.4665   1
   1 -10   0 935.820 80.8502  10
  -1  10   0 931.502 58.9767   2
  -1  10   0 994.522 77.5099  10
   1  10   0 977.592 53.6447   2
   2 -10   0 -0.4993 1.63124   6
   2 -10   0 21.3475 11.6963   2
  -2  10   0 -19.035 15.2218  10
   2 -10   0 -1.6865 16.9357  10
  -2  10   0 1.41155 1.56021   6
   2  10   0 0.28574 1.40765   6
   2  10   0 -6.9067 11.1679  12
  -2 -10   0 -5.6405 8.35177  11
   2  10   0 0.35249 0.98586   5
   2 -10   0 0.77852 1.85467   8
  -2 -10   0 2.67473 2.11536   6
  -2  10   0 5.27748 8.98907   2
  -2  10   0 1.70607 1.69428   5
   2 -10   0 2.27384 1.68815   5
   2  10   0 -0.2573 1.55839   8
   3  10   0 334.073 36.9890   2
   3 -10   0 385.096 14.2619   6
  -3 -10   0 389.586 12.7807   6
  -3  10   0 390.779 48.4562   3
   3  10   0 371.866 13.5149   8
   3  10   0 384.678 8.93825   5
   3 -10   0 388.955 47.0142   2
   3 -10   0 361.535 12.5956   5
  -3  10   0 340.531 44.7016   2
   3  10   0 383.431 12.0867   6
  -3  10   0 365.599 13.6128   6
  -3  10   0 365.950 11.5973   9
   3  10   0 374.961 12.6938   7
   4 -10   0 4.83963 2.55659   5
   4  10   0 7.03618 2.84487   8
   4  10   0 7.64312 2.02332   6
   4  10   0 5.76772 1.83235  13
   4  10   0 6.08589 2.26109   7
   4 -10   0 8.43989 3.00514   6
  -4  10   0 4.93178 2.52910   6
   5 -10   0 184.856 9.69540   5
   5  10   0 152.436 7.81897   7
  -5  10   0 178.211 9.97559   6
  -5  10   0 167.962 10.5761   7
   5  10   0 146.904 6.16067   6
   5  10   0 173.809 6.60617  13
   5 -10   0 187.867 10.2800   6
   6 -10   0 1.39797 2.58101   5
  -6  10   0 -1.3360 2.63772   6
   6 -10   0 2.49227 2.54410   6
  -6  10   0 3.35947 2.96024   7
   6  10   0 1.32214 1.51457   7
   6  10   0 3.14789 1.72986  13
   7 -10   0 38.9159 6.27392   6
  -7  10   0 44.3995 6.86568   7
   7  10   0 35.2556 4.87647   7
   7 -10   0 41.8010 6.21980   5
   7  10   0 30.5327 2.05608   5
  -7  10   0 32.2789 7.24986   6
   0 -11   0 0.14230 1.71782   6
   0  11   0 2.01821 2.00091   5
   0  11   0 36.3378 14.6111  10
   0 -11   0 1.30252 2.04170   8
   0 -11   0 0.98075 1.24153   5
   0  11   0 -0.6692 7.73309   2
   0 -11   0 -15.579 18.9070  10
   0  11   0 3.77878 2.07200   6
  -1 -11   0 -0.1553 1.99074   8
  -1  11   0 -0.1632 10.0566   2
   1 -11   0 3.06750 1.70871   5
   1 -11   0 1.82161 1.94848   6
   1  11   0 4.11158 1.75704   5
   1  11   0 4.74566 2.00033   8
   1  11   0 4.82025 2.38860   6
   1 -11   0 18.0210 12.1015   2
  -1  11   0 3.92248 2.27417   5
   1 -11   0 7.54046 2.59949   8
  -1 -11   0 6.52686 0.94071   5
  -1 -11   0 4.01220 2.34864   6
  -1  11   0 6.58207 2.48258   6
   2 -11   0 1.86779 1.95976   8
   2  11   0 -0.7703 1.37576   6
  -2  11   0 12.4190 11.9903   2
   2 -11   0 7.88999 14.1996   2
  -2 -11   0 0.13929 1.82069   6
  -2  11   0 0.86901 2.10092   5
   2 -11   0 1.58692 1.76448   5
   2  11   0 5.19700 1.59419   5
   2 -11   0 1.84880 1.80576   6
   2  11   0 1.67660 1.96045   8
  -2  11   0 0.82489 1.56903   6
  -3 -11   0 43.8822 4.65746   6
  -3  11   0 48.8212 3.96544   9
   3 -11   0 38.0652 5.25065   6
   3 -11   0 44.0630 5.11149   8
   3  11   0 49.6429 4.82340   8
   3  11   0 45.7517 2.84190   5
   3  11   0 46.7270 4.43108   7
   3 -11   0 50.7255 4.79343   5
  -3  11   0 50.5020 5.26285   6
   3  11   0 53.0105 5.22040   6
   4  11   0 -0.3143 1.49417   7
   4 -11   0 2.86613 2.27516   5
  -4  11   0 0.68548 2.25085   6
   4  11   0 1.40863 1.51450   6
   4 -11   0 -1.4688 2.17357   6
   4  11   0 2.30390 1.02527   5
   4  11   0 -1.0401 1.74240   8
  -5  11   0 34.6477 5.67598   7
  -5  11   0 36.0010 5.37469   6
   5  11   0 29.3744 4.20680   7
   5 -11   0 35.3810 5.22884   5
   5 -11   0 35.1846 6.32381   6
   5  11   0 29.4357 3.10439   6
   5  11   0 31.0062 3.16234  13
   5  11   0 27.8806 5.11175   8
   6 -11   0 3.38901 3.12815   5
   6  11   0 8.60034 2.77023   7
   6 -11   0 5.18444 2.89880   6
  -6  11   0 6.24625 4.01193   6
   6  11   0 2.86946 3.54920   8
  -6  11   0 9.72309 3.60791   7
   6  11   0 9.72421 2.23199  13
   7 -11   0 21.8562 4.83312   5
   7  11   0 21.7852 3.10352  13
  -7  11   0 27.1579 6.63475   6
   7 -11   0 19.9118 5.07226   6
   7  11   0 20.6426 6.18679   8
  -7  11   0 20.6404 5.66345   7
   7  11   0 21.6984 4.09430   7
   0  12   0 586.248 18.3447   6
   0  12   0 597.837 45.7433   2
   0  12   0 572.432 16.7358   5
   0 -12   0 605.051 18.9195   8
   0 -12   0 578.761 14.2611   5
   1 -12   0 11.5722 3.37973   6
   1  12   0 23.9011 3.52249   5
   1 -12   0 29.1263 14.6159   2
   1  12   0 16.7090 3.63116   6
  -1  12   0 27.0362 4.20115   5
   1 -12   0 13.9102 2.48935   5
   1  12   0 -5.7551 8.64470   2
  -1  12   0 21.7536 10.3492   2
  -1  12   0 16.4523 3.71258   6
  -1 -12   0 12.6341 3.33159   6
  -1 -12   0 15.7875 1.30946   5
   1  12   0 14.1096 3.08960   8
   1 -12   0 18.3419 3.73903   8
  -1 -12   0 13.6247 3.61686   8
  -2  12   0 239.730 11.0939   6
  -2  12   0 236.207 10.8775   5
   2  12   0 199.919 9.35864   6
  -2 -12   0 225.155 10.3568   6
   2  12   0 219.779 7.78992   5
   2  12   0 222.942 9.53101   8
   2 -12   0 241.617 10.7830   8
   2 -12   0 218.189 8.93512   5
  -3  12   0 3.64728 1.66103   9
   3 -12   0 5.90031 3.04896   6
   3  12   0 4.82173 2.08666   6
  -3 -12   0 3.10510 2.39487   6
   3  12   0 1.27430 2.37468   8
   3 -12   0 5.84664 2.36745   5
   3  12   0 5.49212 1.58448   5
   3  12   0 4.33384 2.02914   7
   3 -12   0 4.62882 2.64686   8
  -4  12   0 177.538 10.2523   6
   4 -12   0 190.808 11.0439   6
   4  12   0 172.632 8.23394   6
   4  12   0 200.139 5.96370   5
   4 -12   0 192.503 9.56587   5
   4  12   0 172.203 9.32640   8
   4  12   0 178.691 8.98538   7
   4 -12   0 199.636 10.8277   8
   5  12   0 1.46380 1.54199   6
   5  12   0 2.63037 1.84214   7
  -5  12   0 -2.1481 2.34637   6
   5  12   0 -2.9502 2.15309   8
   5 -12   0 -0.8729 2.16302   6
   5  12   0 -0.4618 1.25900  13
  -5  12   0 0.23696 1.97842   7
   5  12   0 -0.0846 1.00589   5
   6 -12   0 71.9792 7.68994   6
   6  12   0 66.0881 4.17669   6
   6  12   0 71.7468 4.61556  13
  -6  12   0 64.9602 8.83643   6
   6 -12   0 82.3412 7.44929   5
   6  12   0 75.6906 7.85018   8
  -6  12   0 90.5213 13.7123   7
   6  12   0 75.0659 6.09770   7
  -7  12   0 1.41774 3.19382   7
   7  12   0 -1.6821 1.49742  13
   7 -12   0 4.01558 3.43848   5
   7 -12   0 0.69283 3.70789   6
   7  12   0 -1.5208 2.74844   7
   7  12   0 4.40858 4.93272   8
   0  13   0 1.26304 2.00071   6
   0 -13   0 0.56125 1.19239   5
   0 -13   0 -0.6043 2.18829   8
   0 -13   0 4.58430 2.59672   6
   0  13   0 0.00440 1.75232   5
   1 -13   0 2.59975 1.69069   5
  -1 -13   0 0.00401 2.56775   8
   1 -13   0 3.01402 2.48906   8
  -1 -13   0 1.43762 0.72378   5
   1  13   0 1.12551 1.74650   5
  -1  13   0 4.45359 3.02457   6
  -1 -13   0 -0.8457 1.96481   6
   1  13   0 -0.7034 1.73006   6
  -1  13   0 1.39082 2.27232   5
   1  13   0 1.94922 2.21922   8
   1 -13   0 -0.5181 2.11457   6
   2  13   0 23.9346 4.28248   6
   2 -13   0 28.5877 5.64038   6
  -2 -13   0 19.8834 4.11432   6
  -2  13   0 24.2317 4.81162   5
   2  13   0 20.5923 3.67787   8
   2  13   0 18.6165 2.87357   5
  -2  13   0 22.5257 4.79096   6
   2 -13   0 20.5757 3.39888   5
   2 -13   0 20.1529 4.17094   8
   3 -13   0 1.25106 2.57412   8
   3  13   0 0.81836 1.39598   5
  -3  13   0 2.84394 1.66444   9
   3  13   0 3.63938 2.01595   7
   3  13   0 5.81116 2.71570   8
   3 -13   0 1.96913 2.73500   6
   3 -13   0 2.42684 2.13875   5
   3  13   0 -1.1344 1.89154   6
  -3 -13   0 0.63239 2.05947   6
  -3  13   0 0.07330 1.78303   6
   4 -13   0 43.7723 5.60386   5
   4  13   0 43.9463 3.20528   5
   4  13   0 56.7612 5.79895   8
   4  13   0 54.0841 4.80237   6
   4 -13   0 55.3638 7.80419   6
   4 -13   0 58.8866 6.57845   8
  -4  13   0 55.0538 6.39607   6
   4  13   0 49.7495 5.00232   7
   5 -13   0 0.63557 2.42289   5
  -5  13   0 0.78983 2.43655   7
   5  13   0 2.20277 1.72169  13
   5 -13   0 -0.3700 2.29512   6
   5  13   0 2.62401 3.20873   8
  -5  13   0 -3.2427 2.22162   6
   5  13   0 0.55146 1.90256   7
   5 -13   0 3.34950 2.76128   8
   5  13   0 2.63802 1.91009   6
   6  13   0 20.3216 3.04657  13
   6  13   0 21.2356 4.44928   7
  -6  13   0 17.9458 4.90839   7
   6 -13   0 17.7347 7.12874   6
   6  13   0 13.4232 2.91357   6
   6 -13   0 15.1512 4.20755   5
   7  13   0 2.68978 4.89528   8
   7 -13   0 -0.0828 2.97428   6
  -7  13   0 7.89169 3.45061   7
   7 -13   0 3.13351 3.30236   5
   7  13   0 0.97849 1.63916  13
   7  13   0 -5.9490 2.50172   7
   0  14   0 40.8275 5.15215   5
   0 -14   0 36.6653 5.85258   6
   0  14   0 34.6166 5.53893   6
   0 -14   0 38.0848 5.86254   8
   0 -14   0 34.2538 3.28179   5
  -1 -14   0 535.937 19.4623   8
  -1  14   0 531.812 17.7482   5
  -1  14   0 511.130 18.5346   6
   1 -14   0 524.329 18.5833   8
   1  14   0 499.753 15.7366   5
   1  14   0 543.652 18.3281   6
   1 -14   0 524.708 14.8206   5
  -1 -14   0 546.651 18.9313   6
  -1 -14   0 527.575 11.2600   5
  -2  14   0 13.8121 3.97396   6
  -2  14   0 25.7627 5.36045   5
   2  14   0 26.5336 4.83214   6
   2  14   0 23.3735 4.26462   8
   2 -14   0 22.4940 4.88083   6
  -2 -14   0 24.0157 4.63550   6
   2 -14   0 20.2113 3.42850   5
   2 -14   0 19.4183 4.37843   8
   2  14   0 22.7205 3.43352   5
   3  14   0 243.081 11.1344   6
   3  14   0 242.839 11.3113   8
   3  14   0 252.191 11.7016   7
   3 -14   0 256.872 12.7400   8
  -3 -14   0 273.788 12.3545   6
  -3  14   0 264.359 9.42885   9
   3  14   0 224.856 8.57679   5
  -3  14   0 259.872 13.0143   6
   3 -14   0 291.777 11.5088   5
   3 -14   0 275.962 13.8209   6
   4 -14   0 4.27326 3.11727   6
   4  14   0 2.49408 2.39220   7
   4 -14   0 1.92988 2.31329   5
   4  14   0 2.01193 1.64348   5
   4  14   0 1.16634 3.15712   8
   4  14   0 5.45801 2.44368   6
  -4  14   0 2.57593 2.74126   6
   4 -14   0 4.05441 3.36266   8
  -5  14   0 93.9886 9.49354   7
   5  14   0 100.089 7.49175   7
   5 -14   0 91.7597 7.78040   5
   5 -14   0 108.053 11.0865   6
   5  14   0 92.2606 5.58846  13
   5  14   0 90.9895 6.22758   6
   5  14   0 103.776 8.34654   8
   5 -14   0 113.443 9.26704   8
   6 -14   0 -1.2299 2.60627   8
   6 -14   0 4.21094 3.11555   5
   6  14   0 -3.6520 3.49195   8
   6  14   0 -1.9025 2.82624   7
   6  14   0 -0.5874 1.68049   6
   6  14   0 1.92675 1.66168  13
   6 -14   0 -1.4134 2.48594   6
  -6  14   0 -0.6710 2.66481   7
   7  14   0 26.6196 3.71875  13
   0 -15   0 1.95845 2.77064   6
   0 -15   0 5.15346 3.31273   8
   0 -15   0 -0.2969 1.25012   5
   0  15   0 2.04239 2.06615   6
   0  15   0 -1.5532 2.53845   5
  -1  15   0 0.63803 2.58820   5
   1 -15   0 -1.2240 2.29400   6
  -1 -15   0 -0.0001 0.66484   5
   1  15   0 7.24010 3.49837   6
  -1 -15   0 -2.6293 2.24786   6
   1  15   0 -4.6456 1.68220   5
   1 -15   0 2.74788 1.86070   5
  -1  15   0 1.87409 2.11826   6
   1 -15   0 -2.9171 2.07294   8
   2 -15   0 -0.5814 1.79255   5
   2 -15   0 -1.2944 2.11418   6
   2 -15   0 3.67849 3.16612   8
  -2  15   0 -0.8366 2.42968   6
   2  15   0 1.68302 2.56637   6
   2  15   0 -0.8351 2.53944   8
  -2 -15   0 -0.7557 2.34205   6
   2  15   0 1.51062 1.73037   5
   3  15   0 -1.0240 2.54233   8
  -3  15   0 7.25651 3.71459   6
  -3 -15   0 1.00872 2.82880   6
   3 -15   0 -1.9800 2.53056   8
   3 -15   0 -1.0768 2.20159   6
   3  15   0 -0.9049 2.20888   6
   3  15   0 2.74304 2.50998   7
   3  15   0 -0.7875 1.78184   5
  -3  15   0 -0.4368 1.38507   9
   3 -15   0 -0.2543 2.12768   5
   4  15   0 2.80783 2.86935   7
   4  15   0 1.41197 2.63403   6
   4  15   0 2.80836 3.22719   8
   4 -15   0 -0.1974 2.81717   8
   4 -15   0 0.21154 2.30206   5
   5  15   0 0.67442 2.40573   6
   5 -15   0 -0.6713 3.03700   6
  -5  15   0 1.14234 2.75026   7
   5  15   0 0.77124 1.55384  13
   5  15   0 0.77067 3.97581   8
   5  15   0 -0.6316 2.25432   7
   5 -15   0 -0.7114 2.85354   8
   5 -15   0 -2.9864 2.25151   5
   6 -15   0 -1.9424 2.51366   8
   6 -15   0 1.92683 3.55488   6
   6  15   0 -1.5760 2.52867   7
   6 -15   0 0.66988 2.81010   5
   6  15   0 -0.2297 1.63815  13
   6  15   0 11.7887 4.78606   8
  -6  15   0 -0.1445 2.94504   7
   6  15   0 0.49266 2.10186   6
   0 -16   0 260.813 13.7680   8
   0  16   0 251.552 13.0007   6
   0 -16   0 274.710 13.8552   6
   0 -16   0 266.580 8.39811   5
   0  16   0 251.867 11.8406   5
   1  16   0 8.56347 3.35484   5
   1 -16   0 13.1586 4.05007   6
   1 -16   0 7.19704 2.29873   5
  -1  16   0 14.2769 4.49195   5
  -1 -16   0 13.1640 4.34197   6
  -1  16   0 7.07032 2.88553   6
   1  16   0 4.09654 2.69512   6
   1 -16   0 17.1170 4.58500   8
   2 -16   0 172.274 11.0024   8
   2 -16   0 148.067 7.82149   5
   2  16   0 138.961 9.15246   8
  -2 -16   0 164.736 10.6011   6
   2  16   0 139.477 7.72512   5
   2 -16   0 163.606 11.3104   6
   2  16   0 158.722 16.2332   6
   3  16   0 9.44974 4.70343   8
   3 -16   0 12.2628 3.34157   5
   3 -16   0 9.69864 4.87952   6
  -3  16   0 14.3330 2.67605   9
   3 -16   0 11.4758 4.10032   8
   3  16   0 13.1375 3.20080   5
  -3 -16   0 6.47493 3.44896   6
   3  16   0 15.8408 4.18292   6
   3  16   0 17.0064 4.42433   7
   4  16   0 126.663 9.42085   8
   4 -16   0 123.389 10.4485   6
   4 -16   0 101.829 7.74968   5
   4  16   0 123.226 8.70992   6
   4 -16   0 98.3783 9.31259   8
   4  16   0 115.911 6.42113   5
   4  16   0 127.133 9.12055   7
   5 -16   0 2.13859 3.10517   6
  -5  16   0 14.3129 4.91667   7
   5  16   0 9.07101 2.63610  13
   5 -16   0 7.44659 3.49227   5
   5  16   0 5.48666 3.56080   6
   5  16   0 7.52397 3.29301   7
   5  16   0 12.8922 5.01704   8
   5 -16   0 1.43603 3.19452   8
  -6  16   0 47.8249 8.32045   7
   6  16   0 50.7525 5.74752   6
   6  16   0 45.0235 4.47723  13
   6 -16   0 67.1418 7.39440   5
   6 -16   0 41.0556 7.84863   6
   6 -16   0 52.0934 8.00177   8
   0 -17   0 0.78345 1.38744   5
   0 -17   0 2.64127 3.38163   6
   0  17   0 0.27632 3.04071   5
   0 -17   0 0.65153 3.06457   8
   1  17   0 -2.6226 2.33142   5
   1 -17   0 -0.9247 2.60711   8
   1  17   0 2.05255 3.30246   6
   1 -17   0 1.46742 1.73425   5
   1 -17   0 0.22775 2.92923   6
  -1 -17   0 8.00810 3.91015   6
   2 -17   0 9.34047 2.85591   5
   2  17   0 6.62946 3.24287   5
   2  17   0 10.1141 3.97634   6
  -2 -17   0 6.81340 3.78919   6
   2 -17   0 5.00381 4.62152   8
   2 -17   0 6.75430 3.73460   6
  -2  17   0 8.01440 2.26633   9
   3  17   0 5.83068 2.68736   5
   3  17   0 7.82833 3.95102   7
   3 -17   0 -0.6497 3.07931   6
   3  17   0 -0.4043 3.07396   6
   3  17   0 7.59594 3.76860   8
  -3  17   0 0.16890 1.51975   9
  -3 -17   0 0.24333 2.84334   6
   3 -17   0 0.88473 3.06842   8
   3 -17   0 -1.1383 2.05389   5
   4 -17   0 21.3375 4.45137   5
   4 -17   0 17.3714 5.11726   8
   4  17   0 18.8802 5.08280   8
   4  17   0 35.2272 6.36240   6
   4 -17   0 23.1718 6.31227   6
   5  17   0 -1.6896 1.53613  13
   5 -17   0 2.20675 3.10509   5
   5  17   0 2.31308 3.67557   6
   5 -17   0 2.37046 3.44556   8
   5 -17   0 4.17472 3.83759   6
  -5  17   0 -2.0484 2.49240   7
   6  17   0 14.8836 3.16392  13
   0 -18   0 0.03585 3.02240   6
   0  18   0 -2.3697 4.08052   5
   0 -18   0 3.90334 3.75878   8
   0 -18   0 5.04244 1.72936   5
   1 -18   0 114.174 10.3847   8
   1 -18   0 120.170 10.4830   6
   1 -18   0 109.481 6.18062   5
  -1 -18   0 116.064 13.5413   6
   1  18   0 117.260 9.27876   5
  -2  18   0 2.12258 1.93401   9
   2 -18   0 4.09348 3.64321   6
   2 -18   0 3.53819 3.70848   8
   2  18   0 0.95174 3.83624   5
  -2 -18   0 -0.0520 2.86640   6
   2 -18   0 4.10884 2.36919   5
  -3 -18   0 55.8603 8.10697   6
   3  18   0 52.0133 11.6745   6
   3 -18   0 79.7765 9.05293   6
   3 -18   0 48.7120 5.57542   5
   3 -18   0 48.6551 7.77163   8
  -3  18   0 52.8379 4.49523   9
   4 -18   0 -1.1125 3.22913   6
   4 -18   0 -2.9192 1.83253   5
   4 -18   0 0.82750 3.58952   8
   4  18   0 -0.3590 3.75344   6
   5 -18   0 10.4013 4.95545   6
   5  18   0 15.7884 5.37146   6
   5 -18   0 15.6490 5.97216   8
  -5  18   0 16.5792 5.68474   7
   5 -18   0 14.6251 4.27589   5
   5  18   0 15.0023 3.23484  13
   0 -19   0 3.20720 3.49209   8
   0 -19   0 -0.5002 3.27295   6
   0 -19   0 2.63464 1.50943   5
   1 -19   0 0.63143 3.79356   6
   1 -19   0 4.33391 4.03191   8
   1 -19   0 3.95064 2.10784   5
  -1 -19   0 7.19762 3.52077   6
  -2  19   0 0.48423 1.67388   9
  -2 -19   0 1.71411 3.51168   6
   2 -19   0 -0.3070 2.22912   5
   2 -19   0 0.51312 3.32616   6
   2 -19   0 1.01356 3.26755   8
   3 -19   0 8.32988 4.65068   8
  -3  19   0 13.2840 2.93040   9
  -3 -19   0 13.1171 5.08779   6
   3 -19   0 8.16571 4.41481   6
   3 -19   0 6.96682 3.18825   5
   4 -19   0 6.26520 3.16649   5
   4 -19   0 3.77258 4.23644   6
   4 -19   0 4.23503 3.93037   8
   5  19   0 17.8018 3.87183  13
   0 -20   0 67.2336 4.73917   5
   0 -20   0 68.2625 3.83008   5
   0 -20   0 56.9107 8.76185   6
   0 -20   0 64.1361 9.48361   8
   1 -20   0 0.84605 2.02095   5
  -1 -20   0 1.08803 3.81654   6
   1 -20   0 4.19543 4.32805   8
   1 -20   0 4.23057 4.38762   6
   2 -20   0 30.9752 4.85295   5
  -2 -20   0 38.7015 7.36800   6
   2 -20   0 24.2257 6.37705   8
  -2  20   0 37.5336 3.98878   9
   2 -20   0 31.0898 6.78276   6
   3 -20   0 3.79173 2.73286   5
   3 -20   0 -1.5354 3.24634   8
   3 -20   0 -2.2025 3.77758   6
   0 -21   0 2.06831 1.40481   5
   0 -21   0 0.55359 3.98464   8
   0 -21   0 2.44138 3.83984   6
   0 -21   0 -2.1938 1.87215   5
   1 -21   0 1.12505 1.88596   5
   1 -21   0 0.24311 3.88459   8
  -1 -21   0 -1.2113 3.34948   6
   1 -21   0 -0.6119 3.68572   6
   2 -21   0 -8.2292 2.72303   6
   2 -21   0 0.30901 3.57835   8
   2 -21   0 -2.0573 2.06951   5
  -2  21   0 1.99648 1.90215   9
  -2 -21   0 -2.3688 3.20670   6
   0 -22   0 16.5344 5.44221   6
  -1   0   1 671.273 37.8975   1
  -1   0   1 740.222 29.7235  11
   1   0   1 731.422 25.0288  10
   1   0  -1 737.548 14.2625   5
   1   0   1 743.512 28.9713   1
  -1   0   1 719.237 30.0078  10
  -1   0  -1 634.524 29.8571   1
  -1   0  -1 732.759 30.4480  11
  -1   0  -1 729.282 26.5501  10
   1   0   1 698.338 14.8033   9
   1   0  -1 716.190 28.2386  10
   1   0   1 738.335 26.8748  10
   1   0   1 700.057 28.2601   3
   1   0   1 710.456 31.2846   2
  -1   0  -1 734.748 32.5999   2
   1   0  -1 721.493 38.1609   1
  -1   0  -1 689.032 14.0528   7
  -1   0   1 592.286 27.7832   2
   1   0  -1 725.672 15.0302   7
   1   0  -1 714.099 29.4687   2
   1   0  -1 734.678 26.0434  10
  -1   0   1 718.240 15.0263   7
  -2   0   1 666.285 32.4871   1
   2   0  -1 638.378 13.0529   6
   2   0   1 679.986 35.0214  10
  -2   0  -1 643.570 13.3793  13
  -2   0  -1 632.769 35.0323   1
  -2   0  -1 624.467 40.1645   2
  -2   0   1 682.665 27.1616   3
   2   0  -1 640.494 37.4956   2
  -2   0  -1 677.955 34.5962  10
  -2   0  -1 639.139 13.9826   7
   2   0   1 620.831 14.9286   9
  -2   0  -1 657.336 41.7837   1
   2   0   1 648.805 14.0982   6
  -2   0   1 597.450 13.4161   6
  -2   0   1 689.806 48.7024   1
   2   0   1 637.445 14.1303   7
   2   0  -1 627.736 14.9220   7
  -2   0   1 677.197 37.1561  10
  -2   0  -1 688.107 39.3594  11
  -2   0   1 647.798 46.1585   2
  -2   0  -1 676.010 34.1832   3
   2   0  -1 674.753 30.3376  10
   2   0  -1 682.706 33.1208  10
   2   0   1 640.963 32.3722   1
   2   0   1 668.298 39.4623   1
   2   0  -1 659.030 43.5628   1
   2   0   1 622.658 33.3350   3
   2   0  -1 650.962 26.6280   3
   2   0   1 693.581 28.7745  10
   2   0  -1 657.253 14.0727   5
  -2   0   1 651.404 38.1620  11
  -2   0   1 638.416 14.9269   7
  -3   0   1 193.225 24.5429  11
  -3   0  -1 212.814 5.56865  13
  -3   0   1 215.478 26.0220  10
   3   0   1 215.844 17.3407  10
   3   0  -1 210.866 6.53985   5
  -3   0  -1 210.616 6.52846   7
   3   0  -1 215.626 34.6846   2
   3   0  -1 241.808 39.9093   1
   3   0   1 214.674 6.00422   6
   3   0   1 227.725 23.3644   3
  -3   0  -1 257.648 40.2431   1
  -3   0   1 240.785 27.6497   2
   3   0  -1 210.438 17.8992  10
   3   0   1 206.567 6.66827   7
   3   0   1 212.685 27.4520   1
  -3   0   1 219.645 5.17842  13
  -3   0  -1 207.497 26.8772  11
   3   0   1 208.901 7.43186   9
   3   0   1 226.317 21.6190   1
  -3   0   1 185.795 39.9195   1
   3   0   1 174.146 17.2217  10
  -3   0   1 209.438 7.16920   7
  -3   0   1 223.394 18.6795   3
   3   0  -1 206.581 7.33127   7
  -3   0  -1 200.077 26.8352   2
  -3   0   1 251.396 28.4763   1
   3   0  -1 208.878 18.4543   3
   3   0  -1 214.119 5.23645   6
  -3   0  -1 216.157 25.9301  10
   3   0   1 188.340 26.1440   2
   4   0   1 307.247 37.5128   2
  -4   0   1 292.320 26.4611   3
  -4   0  -1 325.409 8.13167  13
  -4   0  -1 216.932 46.9838   1
   4   0   1 292.856 20.8017  10
  -4   0  -1 368.324 41.8175   2
   4   0  -1 328.576 9.50657   5
   4   0  -1 306.477 22.1107  10
  -4   0   1 317.111 38.8851  10
   4   0  -1 316.777 10.5400   7
  -4   0  -1 324.697 37.4511  10
   4   0  -1 279.181 35.2799   2
   4   0  -1 305.374 22.3343  10
  -4   0   1 332.676 7.60664  13
  -4   0  -1 337.760 39.3689  11
  -4   0   1 343.183 31.8782   1
   4   0  -1 407.116 44.7037   1
   4   0   1 360.913 32.6864   3
   4   0  -1 335.409 7.55069   6
  -4   0  -1 298.814 32.6704   1
  -4   0   1 307.440 55.7486   1
  -4   0   1 265.786 35.5800  11
  -4   0   1 329.727 10.3600   7
  -4   0  -1 343.315 32.0520   3
   4   0   1 287.946 27.9485   1
   4   0  -1 333.056 26.3544   3
  -4   0  -1 316.192 9.49515   7
   4   0   1 317.333 10.7730   9
  -4   0   1 340.311 39.4437   2
   4   0   1 325.309 8.30170   6
  -5   0   1 185.653 27.4989   3
   5   0   1 134.345 4.71786   6
   5   0   1 132.655 6.47722   5
  -5   0  -1 143.972 4.91100  13
  -5   0  -1 129.576 33.0221   2
  -5   0  -1 146.306 6.23587   7
   5   0   1 145.838 7.48081   9
   5   0   1 151.495 29.0684   3
  -5   0  -1 197.488 33.7900   3
   5   0  -1 136.339 7.04678   7
   5   0  -1 130.972 6.17770   5
   5   0   1 117.940 29.9096   2
   5   0  -1 115.693 27.4727   2
  -5   0   1 144.499 36.0174   2
  -5   0   1 142.174 4.44514  13
  -5   0   1 147.749 6.85568   7
   6   0   1 83.9378 5.68402   5
  -6   0   1 82.1100 3.54244  13
   6   0  -1 76.3167 6.52811   9
   6   0   1 80.5019 3.32000   6
  -6   0   1 71.2355 5.44962   7
   6   0  -1 88.1027 5.45415   5
  -6   0  -1 84.1343 5.16902   7
  -6   0  -1 76.6634 3.80749  13
   6   0   1 71.6669 10.7985   9
   7   0  -1 21.8536 3.87364   5
  -7   0  -1 16.8055 2.60514  13
  -7   0  -1 21.3081 3.20255   7
  -7   0   1 23.5625 3.73063   7
   7   0   1 20.1255 3.83724   5
   8   0   1 5.00674 2.74680   5
  -8   0   1 8.36507 2.77061   7
   8   0  -1 9.13364 2.98586   5
  -8   0  -1 7.09065 2.24907   7
   1   1  -1 120.663 10.6064   2
  -1   1   1 124.464 3.66021   5
  -1   1   1 129.901 11.1449  11
   1   1  -1 125.578 3.81245   7
   1  -1   1 123.514 14.1512  10
  -1  -1  -1 130.198 11.8134  11
   1   1  -1 126.315 2.83585   5
  -1  -1  -1 93.2886 11.3114   1
   1   1  -1 144.820 16.1941   1
   1  -1   1 129.653 13.7268   1
  -1   1   1 139.435 14.8318  10
  -1  -1  -1 116.569 11.3338   3
  -1  -1  -1 118.811 3.13848  13
   1  -1   1 120.097 15.0109   1
  -1   1   1 120.218 3.44086   6
  -1   1   1 161.469 26.5501   1
   1  -1   1 125.490 12.2660   3
  -1   1   1 129.280 4.18790   7
  -1  -1  -1 134.265 3.00965   7
   1  -1   1 129.729 13.4330   2
   1   1  -1 139.333 8.46928   3
  -1   1   1 118.075 12.3483   2
  -1   1   1 122.420 11.1811   1
   1  -1   1 125.468 3.88065   6
  -1   1  -1 128.794 12.1959   3
   1   1   1 127.573 12.2038   3
  -1   1  -1 150.964 14.9363   1
   1   1   1 126.183 3.10947   7
  -1  -1   1 114.076 16.9787  11
  -1   1  -1 118.791 3.99726   6
  -1   1  -1 125.233 12.8953  10
   1  -1  -1 130.827 3.69685   6
  -1  -1   1 135.440 3.94552   7
   1   1   1 130.969 3.30023  13
  -1   1  -1 130.917 3.95228   9
  -1  -1   1 134.281 7.68718  10
   1   1   1 125.710 13.6511   2
  -1  -1   1 134.555 11.0799   2
   1  -1  -1 137.737 3.82809   5
   1  -1  -1 150.775 13.9697   2
   1  -1  -1 140.260 13.3577  10
  -1   1  -1 140.566 13.8247   2
   1  -1  -1 129.894 4.29593   7
  -1   1  -1 123.651 15.6492   1
   1  -1  -1 189.867 27.9673   1
   1   1   1 137.534 10.9617   1
   1   1   1 147.603 13.7705  12
  -2  -1  -1 844.845 38.4945   1
  -2   1   1 887.370 49.1843  10
   2   1  -1 877.755 47.0595   1
  -2  -1  -1 871.318 32.6943  10
   2  -1   1 945.366 42.8534   3
  -2  -1  -1 884.121 45.5566  11
  -2  -1  -1 894.433 40.7471   3
  -2   1   1 933.149 45.7613  11
  -2   1   1 861.436 19.6390   7
  -2   1   1 880.864 18.1655   6
   2   1  -1 875.142 43.0192   2
   2   1  -1 919.974 32.2748   3
  -2   1   1 913.660 35.2365   3
  -2   1   1 950.616 42.9493   1
   2  -1   1 935.344 45.7057  10
   2   1  -1 875.986 19.3115   7
  -2   1   1 820.663 58.6813   1
   2   1  -1 877.246 17.8948   5
  -2  -1  -1 866.562 17.7743  13
   2  -1   1 924.441 52.2195   1
   2  -1   1 793.566 46.0439   2
  -2  -1  -1 874.034 18.1205   7
   2  -1   1 873.268 18.6804   6
  -2   1   1 932.270 47.2687   2
   2  -1   1 844.877 42.1442   1
   2  -1   1 865.304 19.4284   9
   2   1   1 849.382 45.9480   2
   2   1   1 851.113 33.4003   1
   2  -1  -1 841.208 34.7237   3
   2  -1  -1 850.331 18.1332   5
   2  -1  -1 874.923 55.9799   1
  -2   1  -1 818.341 19.5846   6
  -2  -1   1 829.561 43.9619  11
   2   1   1 863.831 17.5627   7
   2   1   1 849.071 39.3397   3
  -2   1  -1 866.487 39.7880   3
   2  -1  -1 765.468 43.9112   2
  -2   1  -1 832.142 18.2748   7
  -2   1  -1 825.615 44.0326   1
  -2   1  -1 849.727 45.2651  11
  -2  -1   1 877.110 43.3602   2
  -2  -1   1 852.711 35.8228  10
  -2  -1   1 841.618 31.3752   3
   2  -1  -1 904.369 42.5754  10
   2  -1  -1 840.994 19.0964   7
  -2   1  -1 862.841 54.1885   1
  -2  -1   1 855.288 16.5155  13
   2  -1  -1 783.222 38.3937   1
   2  -1  -1 843.296 17.4751   6
  -2  -1   1 843.354 18.4489   7
  -2   1  -1 881.518 47.4243   2
  -2   1  -1 886.146 46.5478  10
  -2  -1   1 807.699 32.2282   1
  -3   1   1 84.5639 21.2169  10
  -3   1   1 96.7422 4.22460   6
  -3  -1  -1 92.5439 3.26951  13
  -3   1   1 101.574 20.5483  11
   3  -1   1 97.1524 24.7814   1
   3   1  -1 94.1069 12.5197   3
  -3   1   1 118.447 22.1145   1
   3   1  -1 92.3855 4.52893   7
   3  -1   1 102.813 17.7364  10
  -3  -1  -1 82.3169 16.3244  10
  -3  -1  -1 96.8386 22.6940   3
  -3   1   1 89.5859 4.59287   7
  -3   1   1 128.150 36.0129   1
   3  -1   1 86.2460 4.53576   9
  -3  -1  -1 103.197 21.7343   2
   3  -1   1 88.9721 17.8281   1
   3  -1   1 89.1046 18.0483   3
   3   1  -1 95.5809 23.1836   1
  -3  -1  -1 102.495 18.0895   1
  -3   1   1 98.6708 23.7529   2
   3  -1   1 84.7287 21.5933   2
   3   1  -1 89.2441 3.73254   5
  -3  -1  -1 63.3788 16.3300  11
  -3  -1  -1 95.9124 3.84456   7
   3   1  -1 85.5354 18.5732   2
  -3   1   1 128.238 18.9767   3
   3  -1   1 96.1702 3.90502   6
  -3  -1   1 89.8521 18.8801  10
  -3   1  -1 91.7192 19.9157  11
   3  -1  -1 113.512 19.3834  10
  -3   1  -1 77.2602 19.5872   2
   3  -1  -1 99.0754 3.59195   6
  -3  -1   1 86.4388 14.3480   3
  -3   1  -1 92.9219 22.6300  10
   3  -1  -1 129.060 19.8760   3
   3   1   1 95.8773 3.53312   6
  -3   1  -1 72.5522 24.0108   1
  -3  -1   1 76.5911 20.2694  11
   3  -1  -1 102.979 25.8368   1
  -3   1  -1 134.495 22.4591   3
  -3  -1   1 92.9613 3.15672  13
  -3  -1   1 97.9240 4.50516   7
   3   1   1 89.0947 3.89751   7
   3   1   1 105.417 13.9709   1
   3  -1  -1 94.0140 4.88297   7
  -3  -1   1 79.5284 13.4063   1
   3   1   1 125.615 21.3454   3
  -3   1  -1 107.917 21.0020   1
   3   1   1 69.4246 17.6042   2
  -3   1  -1 90.0857 4.25415   7
   3  -1  -1 133.712 26.5907   2
   3  -1  -1 99.7841 4.42065   5
   4   1  -1 266.508 7.83612   5
   4  -1   1 247.095 9.14105   9
   4   1  -1 238.748 8.72973   7
  -4   1   1 250.388 55.1747   1
  -4  -1  -1 255.067 31.2174  10
   4  -1   1 246.681 7.34809   6
  -4  -1  -1 250.314 7.84823   7
  -4  -1  -1 259.418 34.7768  11
  -4   1   1 247.883 34.1080   2
   4   1  -1 234.754 37.8949   1
  -4   1   1 257.233 33.7161  11
  -4  -1  -1 300.046 38.8194   2
   4  -1   1 329.901 40.0100   1
  -4  -1  -1 210.687 24.8459   3
   4  -1   1 241.041 28.9660   1
  -4  -1  -1 268.617 36.9662   1
  -4   1   1 261.374 9.11319   7
  -4   1   1 261.058 38.9839  10
   4   1  -1 246.851 32.8101   2
  -4   1   1 228.270 47.5376   3
  -4  -1  -1 237.447 6.65043  13
   4  -1   1 299.323 37.2430   2
   4  -1   1 232.128 27.2693   3
   4   1  -1 259.995 23.1491   3
  -4   1   1 261.403 30.9669   1
   4  -1   1 254.394 8.93906   5
   4  -1  -1 239.608 9.09100   7
  -4  -1   1 226.308 24.6577   1
   4  -1  -1 257.953 35.2871   2
   4  -1  -1 222.141 24.4493   3
  -4   1  -1 309.735 51.3450   2
  -4  -1   1 246.258 8.39372   7
  -4   1  -1 233.970 6.54299  13
  -4   1  -1 239.697 8.15690   7
  -4  -1   1 183.136 32.1038  11
   4  -1  -1 227.463 26.1501  10
  -4  -1   1 237.919 23.0312   3
   4  -1  -1 265.437 8.40467   5
  -4   1  -1 225.434 40.6424  10
   4   1   1 240.158 6.30494   6
  -4   1  -1 225.816 49.2134   1
   4   1   1 217.748 21.9571   1
  -4  -1   1 270.250 33.2109   2
  -4   1  -1 274.998 41.0948   1
  -4  -1   1 175.429 41.0720   1
  -4  -1   1 238.446 6.03588  13
   4   1   1 244.195 41.1815   2
  -4  -1   1 208.585 35.7182  10
   4   1   1 243.468 8.01169   7
  -4   1  -1 239.188 26.8511   3
   4   1   1 227.164 26.6648   3
  -4   1  -1 203.008 30.3639  11
   4  -1  -1 260.802 6.90453   6
   4  -1  -1 348.750 43.5442   1
   5   1  -1 59.4205 4.08340   5
  -5  -1  -1 67.9212 18.3611   3
   5  -1   1 48.6571 4.56590   9
   5   1  -1 54.4608 22.9543   2
  -5  -1  -1 19.6137 16.0492   2
  -5   1   1 54.4294 4.36452   7
  -5  -1  -1 49.8394 2.89426  13
  -5   1   1 64.5783 18.8724   3
  -5   1   1 59.1095 2.71183  13
  -5   1   1 55.2889 21.5656   2
  -5  -1  -1 58.3365 3.75570   7
   5  -1   1 52.2330 3.24037   6
   5  -1   1 48.6891 23.4946   2
   5  -1   1 67.6946 20.2649   3
   5   1  -1 45.2758 4.13555   7
   5  -1   1 53.2049 4.57950   5
  -5   1  -1 52.3426 2.95317  13
   5   1   1 52.3601 20.1592   2
  -5   1  -1 46.7501 17.2601   3
   5  -1  -1 82.2791 19.6007   3
  -5  -1   1 93.1917 29.8098   2
   5   1   1 53.4945 4.19250   5
  -5  -1   1 56.5824 2.64576  13
   5  -1  -1 56.4264 2.97392   6
   5   1   1 56.0168 4.72669   9
   5   1   1 53.5565 2.44417   6
   5  -1  -1 59.6469 4.84423   5
   5   1   1 46.1571 3.72233   7
  -5   1  -1 53.0475 3.95033   7
   5   1   1 83.4360 20.8010   3
  -5  -1   1 52.4781 4.06173   7
  -5  -1   1 48.3745 15.8183   3
   5  -1  -1 50.4602 4.50162   9
   5  -1  -1 60.2965 21.9196   2
  -5   1  -1 92.0589 32.0896   2
  -6  -1  -1 77.2173 4.72628   7
  -6   1   1 71.0899 5.64967   7
   6  -1   1 81.0265 7.83554   9
   6  -1   1 80.4692 5.84982   5
   6   1  -1 78.0129 5.66957   5
   6  -1   1 76.1651 3.83621   6
  -6   1   1 84.3674 3.54839  13
  -6  -1  -1 77.7419 3.80424  13
   6   1  -1 77.5819 11.8237   9
  -6   1  -1 70.8848 3.70064  13
  -6   1  -1 78.2646 5.14268   7
  -6  -1   1 79.2267 5.37206   7
   6  -1  -1 82.5846 5.45839   5
   6  -1  -1 62.1002 5.70227   9
   7  -1   1 36.8874 4.95088   5
  -7  -1  -1 40.5338 5.61467   7
  -7   1   1 38.6366 2.71474  13
  -7   1   1 32.4943 4.71771   7
   7   1  -1 40.0378 4.32390   5
   7  -1  -1 42.0009 4.72979   5
  -7   1  -1 34.5845 2.96912  13
  -7  -1   1 30.1193 4.21507   7
   7   1   1 33.8888 4.55932   5
  -8   1   1 32.2326 4.74456   7
  -8  -1  -1 35.3801 3.77271   7
   8   1  -1 37.5358 4.95835   5
   8  -1   1 35.2440 5.10713   5
  -8  -1   1 29.1840 4.35151   7
   8  -1  -1 38.3331 5.22979   5
   8   1   1 35.8289 4.94022   5
  -8   1  -1 34.6969 4.43397   7
  -8   1  -1 34.1037 3.36164  13
   0  -2   1 865.819 24.2264   2
   0   2  -1 934.748 33.9592  10
   0   2  -1 851.777 24.3000   2
   0  -2  -1 815.538 16.9678   5
   0  -2   1 894.037 17.9046   6
   0  -2   1 900.783 34.4729   1
   0   2   1 863.521 17.9288   6
   0   2   1 872.691 34.0152  10
   0   2   1 883.809 29.4062   1
   0   2  -1 876.492 17.8520   6
   0  -2  -1 902.187 33.7476  10
   0   2   1 897.666 21.3645  11
   0  -2  -1 855.499 18.0137   8
   0   2   1 889.077 42.6632   1
   0   2   1 910.752 34.2159  10
   0  -2   1 894.177 43.3299  10
   0   2  -1 923.622 44.6985  10
   0   2  -1 910.067 36.5239   1
   0  -2   1 877.568 17.4760   5
   0   2   1 829.795 17.0378   5
   0   2   1 774.654 17.7430   8
   0  -2  -1 869.159 18.0472   6
   1  -2   1 1.37872 0.93226   6
   1   2  -1 2.64522 0.73537   6
   1   2  -1 3.28531 1.04984   7
  -1   2   1 4.98790 5.71779  10
   1  -2   1 2.34668 5.30620  10
  -1  -2  -1 -0.4328 2.77212  11
  -1   2   1 -4.4006 5.14441   1
   1  -2   1 5.56428 4.13322   2
  -1   2   1 2.49665 0.90066   6
   1   2  -1 7.23300 3.60943   2
  -1   2   1 3.36008 1.02226   5
  -1   2   1 5.67505 4.44793   1
   1  -2   1 -0.4156 4.53855   1
   1   2  -1 8.07563 5.85324   1
  -1   2   1 1.54480 3.09954   2
   1  -2   1 0.19093 4.02884   1
   1  -2   1 1.40579 3.93425   3
  -1   2   1 -2.1339 2.27423  11
   1  -2  -1 4.73974 1.13698   5
  -1   2  -1 -0.5292 2.80250   3
  -1   2  -1 -2.7585 5.27304   1
   1  -2  -1 4.00919 6.84051   1
  -1  -2   1 3.16252 2.47649  11
   1  -2  -1 -0.9256 4.90201  10
  -1   2  -1 2.52817 3.31754   2
  -1   2  -1 5.54967 4.45556  10
   1  -2  -1 4.27139 3.70686   2
   1  -2  -1 -1.2098 2.92976   1
  -1  -2   1 3.55747 0.78501   6
   1   2   1 2.82300 0.69277   7
  -1   2  -1 5.66862 4.98560   1
   1  -2  -1 1.67263 0.94746   6
   1   2   1 0.27700 4.44440  12
  -1  -2   1 4.55378 3.03208   2
  -1  -2   1 1.86158 0.75544   7
   1  -2  -1 2.73868 0.78326   9
   2  -2   1 75.8353 25.6364   1
  -2   2   1 126.716 17.1332   1
  -2   2   1 133.180 14.8268   3
   2   2  -1 133.922 3.42803  13
  -2   2   1 121.778 16.6511  11
   2  -2   1 131.835 4.79871   6
   2   2  -1 140.636 16.8265   2
  -2   2   1 137.711 24.1311   2
  -2  -2  -1 130.763 3.85555  13
   2  -2   1 156.588 29.1311   1
   2   2  -1 134.554 4.80553   7
  -2  -2  -1 151.529 16.7852   3
  -2   2   1 134.035 5.09157   5
  -2  -2  -1 139.424 17.4568  11
   2  -2   1 165.567 21.7418  10
   2  -2   1 135.992 5.10337   9
   2   2  -1 168.759 17.8142   1
  -2   2   1 136.223 5.54769   7
  -2  -2  -1 127.937 3.99589   7
  -2   2   1 126.805 4.46799   6
   2  -2   1 129.650 16.8482   3
  -2   2   1 145.593 36.3398   1
  -2   2   1 143.255 28.0056  10
  -2  -2  -1 140.334 14.9535   1
   2   2  -1 152.268 13.3861   3
  -2  -2   1 183.298 5.75829   7
  -2  -2   1 193.336 11.6238   1
  -2   2  -1 174.974 24.3602  10
  -2   2  -1 183.265 6.02334   9
   2   2   1 174.191 4.67823  13
  -2  -2   1 180.254 18.8433   2
  -2  -2   1 181.933 20.7334  11
  -2   2  -1 151.354 32.3607   1
  -2   2  -1 191.960 6.17998   6
  -2  -2   1 119.397 22.2479   1
   2   2   1 183.024 5.02060   7
   2   2   1 181.556 21.5151  12
  -2   2  -1 173.057 21.3891   1
   2   2   1 166.881 11.0686   1
  -2   2  -1 171.773 20.6807  11
   2  -2  -1 188.135 5.88473   5
  -2   2  -1 185.937 18.9479   3
  -2   2  -1 219.189 23.9431   2
   2  -2  -1 135.118 20.7614  10
   2  -2  -1 226.913 40.2058   1
   2  -2  -1 170.594 5.45844   6
   2   2   1 174.004 20.5484   2
   2   2   1 170.281 18.1293   3
  -3  -2  -1 19.7149 1.73661  13
   3  -2   1 14.3136 2.59591   5
  -3   2   1 27.3043 17.3672   1
  -3   2   1 16.8217 2.52055   7
  -3   2   1 22.4301 10.6507  11
   3   2  -1 6.93795 5.99958   2
   3  -2   1 16.7631 2.59942   9
  -3   2   1 19.0217 2.28055   6
  -3   2   1 11.1709 8.34849   2
   3  -2   1 20.4228 13.6218   1
   3  -2   1 13.9356 9.93641   1
  -3   2   1 20.2057 8.43909   3
   3  -2   1 0.07960 8.22258   2
  -3   2   1 14.3245 9.28960   1
   3  -2   1 9.41698 14.1150  10
   3  -2   1 11.5157 10.4828   3
   3   2  -1 9.24767 8.58727   1
  -3  -2  -1 28.9325 9.18687   1
  -3  -2  -1 21.8672 9.63844   2
  -3  -2  -1 17.2923 1.84936   7
  -3  -2  -1 18.0686 10.1156  11
   3   2  -1 15.0407 7.66178   3
   3   2  -1 18.4408 2.63041   7
   3  -2   1 19.3709 2.47586   6
  -3  -2  -1 13.3775 10.3218   1
  -3  -2  -1 14.1965 9.01253   3
   3  -2  -1 18.6667 2.52627   5
   3  -2  -1 11.5099 9.65834   2
   3   2   1 7.99059 6.75452   2
  -3   2  -1 -1.7523 8.59440   1
  -3  -2   1 7.70226 8.88410  11
   3  -2  -1 31.1822 15.5134   1
  -3   2  -1 19.6721 9.96012  11
   3   2   1 15.4202 1.79962   7
  -3   2  -1 22.3362 2.96156   6
   3   2   1 14.2598 6.50475   1
   3  -2  -1 12.4941 8.58156   1
  -3   2  -1 18.2861 2.59123   7
  -3   2  -1 24.7222 12.6199   2
  -3  -2   1 39.4512 9.42526   3
   3  -2  -1 16.1600 2.51574   9
  -3  -2   1 18.8976 2.29969   7
   3   2   1 17.1850 9.97535   3
   3  -2  -1 16.8968 2.14743   6
  -3   2  -1 31.5552 13.1341   1
  -3   2  -1 14.4991 12.0852  10
  -3  -2   1 13.6353 7.57552  10
   3  -2  -1 20.7269 10.2033  10
  -3  -2   1 24.2976 10.3598   2
   4   2  -1 170.919 20.0992   3
  -4   2   1 172.265 6.34865   6
   4  -2   1 178.744 6.28948   6
   4  -2   1 180.054 41.0020   1
   4  -2   1 196.925 28.9878  10
  -4  -2  -1 158.675 33.8645  10
  -4   2   1 126.239 30.1176   2
  -4   2   1 166.494 45.9961   1
   4   2  -1 182.013 7.22499   7
   4  -2   1 172.491 29.4052   1
  -4  -2  -1 165.067 32.1418   2
   4   2  -1 203.687 33.2659   1
   4   2  -1 155.478 29.8534   2
  -4   2   1 149.244 27.8889  11
   4   2  -1 191.088 5.99198   5
   4  -2   1 176.611 7.44689   5
  -4  -2  -1 174.890 5.32774  13
  -4  -2  -1 219.130 25.8411   3
  -4   2   1 227.087 42.6222  10
   4  -2   1 217.378 26.0684   3
  -4   2   1 188.531 7.70871   7
  -4   2   1 188.873 34.6564   1
  -4  -2  -1 172.198 6.12155   7
  -4  -2  -1 176.836 32.5174  11
   4  -2   1 242.432 47.0520   2
  -4  -2  -1 213.989 25.8073   1
   4  -2   1 166.837 7.39829   9
  -4   2   1 167.555 21.4785   3
  -4   2  -1 221.249 38.6719   2
  -4   2  -1 239.851 32.9124  11
  -4   2  -1 341.915 62.5165   1
  -4  -2   1 254.885 32.6160  11
  -4  -2   1 150.954 18.8284   3
   4  -2  -1 165.676 30.9943   2
  -4   2  -1 184.005 37.5925  10
   4   2   1 179.192 33.7155   2
   4  -2  -1 205.157 7.62100   5
  -4  -2   1 159.111 27.9494  10
  -4  -2   1 202.651 21.7976   1
   4   2   1 204.546 6.95917   7
   4  -2  -1 206.058 6.68745   6
   4   2   1 200.232 5.28462   6
   4  -2  -1 213.574 45.0580   1
   4   2   1 216.519 24.6885   3
  -4  -2   1 221.791 36.2368   2
   4  -2  -1 191.128 27.9474  10
  -4  -2   1 207.996 7.49209   7
   4  -2  -1 180.116 7.66443   9
  -4   2  -1 206.370 7.76140   7
  -4   2  -1 271.584 42.9592   1
   5  -2   1 26.2606 14.9178   2
  -5  -2  -1 3.30693 1.51038   7
   5  -2   1 5.89139 2.38960   5
   5  -2   1 6.15499 1.75302   6
   5  -2   1 3.67008 2.05539   9
   5  -2   1 10.0641 10.6442   3
   5   2  -1 4.72209 1.85058   7
  -5  -2  -1 7.17738 10.4883   2
  -5  -2  -1 1.44851 1.21522  13
  -5   2   1 23.5913 11.3739   3
  -5   2   1 14.4240 11.0614   2
   5   2  -1 10.3957 10.6170   2
   5   2   1 2.29230 1.47201   7
  -5  -2   1 -15.466 10.5780   2
   5   2   1 5.94833 10.2862   3
   5  -2  -1 9.40100 12.1207   2
   5  -2  -1 6.85439 1.83915   6
   5  -2  -1 3.18295 1.90284   9
  -5   2  -1 2.42189 8.51612   3
  -5  -2   1 1.66485 1.47631   7
   5   2   1 10.0558 10.9473   2
  -5  -2   1 1.13400 9.17065   3
   5  -2  -1 5.79087 2.08054   5
  -5   2  -1 1.92124 1.54846   7
  -5   2  -1 -7.2230 10.1616   2
  -5   2  -1 3.07673 1.28040  13
   6   2  -1 45.2832 3.89309   5
   6  -2   1 36.9138 3.10901   6
   6  -2   1 48.1560 7.77295   9
  -6  -2  -1 31.5809 3.19671   7
  -6   2   1 35.0393 4.12489   7
   6  -2   1 39.8392 4.85673   5
  -6   2   1 33.7122 2.49627  13
   6  -2  -1 40.4724 4.40032   5
  -6   2  -1 35.7655 4.72025   7
   6  -2  -1 44.9787 4.85804   9
   6   2   1 35.1004 5.64930   9
   6   2   1 38.7685 3.96160   5
  -6  -2   1 31.6452 3.60904   7
   6  -2  -1 35.1252 2.96199   6
  -6   2  -1 35.9174 2.75227  13
  -7   2   1 -0.3761 1.40430   7
  -7   2   1 2.04780 1.25291  13
   7   2  -1 3.88795 1.83866   5
  -7  -2  -1 -0.1231 1.50488   7
   7  -2   1 3.61445 1.66375   6
   7  -2   1 2.94152 2.55346   5
   7   2  -1 3.25167 2.03965   7
   7  -2  -1 2.33262 2.18432   5
   7   2   1 0.24643 1.99734   5
  -7   2  -1 3.28231 1.69678   7
  -7  -2   1 0.55694 1.61425   7
  -7   2  -1 0.78778 1.33259  13
  -8  -2  -1 7.63405 2.30935   7
  -8   2   1 8.23253 2.99158   7
  -8   2   1 8.59932 1.68924  13
   8  -2   1 4.15008 3.00715   5
   8   2  -1 2.08096 2.37226   5
  -8   2  -1 4.26685 2.13453   7
  -8   2  -1 3.89281 1.87372  13
   8   2   1 0.59173 2.09504   5
   8  -2  -1 4.95348 2.90214   5
  -8  -2   1 5.09982 2.58108   7
   0   3   1 183.620 16.4637  10
   0  -3  -1 156.710 4.07332   5
   0   3  -1 174.572 18.7055   1
   0   3  -1 166.688 4.73260   5
   0   3  -1 150.768 5.45528   6
   0   3   1 168.004 5.26875   6
   0   3   1 159.238 4.20387   5
   0  -3   1 168.081 5.10786   6
   0   3   1 165.861 5.16450   8
   0  -3  -1 180.662 20.3959   1
   0   3   1 162.002 24.9317   1
   0  -3   1 167.873 11.3459   2
   0  -3  -1 164.048 5.22129   8
   0   3   1 170.032 14.1299   1
   0  -3  -1 176.677 17.0177  10
   0  -3  -1 166.590 5.25456   6
   0   3  -1 153.933 15.7599   1
   0  -3   1 146.513 19.3064  10
   0   3   1 166.573 15.4172   2
   0  -3   1 156.720 15.1218   1
   0   3  -1 187.212 11.5629   2
   0   3   1 168.058 9.31886  11
   0  -3  -1 172.462 13.6143   1
   0  -3   1 158.019 4.44371   5
   0  -3   1 151.834 4.59866   8
   0   3  -1 169.179 16.7754  10
   1  -3   1 24.5102 7.79977   2
   1  -3   1 41.0608 13.9665   1
   1   3  -1 42.3717 10.1618   1
  -1   3   1 19.6196 14.7157   1
  -1  -3  -1 24.2866 6.17313  11
  -1  -3  -1 21.4166 2.18779   6
  -1   3   1 9.63075 6.29544   1
   1   3  -1 22.5185 0.72475   5
   1   3  -1 23.3499 5.81589  12
   1  -3   1 25.3276 2.42341   6
   1  -3   1 23.0552 2.40841   5
   1   3  -1 21.1012 1.92598   7
  -1   3   1 25.0276 8.90413  10
  -1  -3  -1 34.1511 7.06009   1
  -1   3   1 38.5963 10.3655   2
  -1   3   1 21.2564 1.56944   9
   1   3  -1 23.5005 2.08698   8
   1   3  -1 23.1690 1.76982   6
  -1   3   1 25.1364 2.27728   5
   1  -3   1 14.8379 7.43697   1
   1  -3   1 27.3154 10.0670  10
  -1   3   1 23.4368 2.29128   6
   1   3  -1 25.5377 6.81221   2
  -1   3  -1 39.4152 10.8318   2
   1   3   1 24.2554 4.22673   1
   1   3   1 11.1812 6.93605   1
  -1  -3   1 26.1832 1.91775   6
   1  -3  -1 22.6300 9.77321  10
   1  -3  -1 26.4120 2.43200   6
   1  -3  -1 24.6570 2.10334   5
   1  -3  -1 31.3423 10.3379   2
   1  -3  -1 17.6333 6.89193   1
  -1   3  -1 37.9680 11.7988  10
  -1   3  -1 13.9530 6.82237   3
  -1   3  -1 25.9534 2.34309   6
  -1   3  -1 21.6230 9.92792   1
  -1   3  -1 14.0978 10.0574   1
   1   3   1 21.7740 2.04742   6
   1   3   1 20.7286 7.46137  12
   1  -3  -1 24.3095 12.9993   1
  -1  -3   1 31.3819 7.43754  11
   2  -3   1 10.3086 2.08341   5
  -2   3   1 6.43265 6.52768   2
   2   3  -1 4.27469 4.06724   2
   2  -3   1 8.89511 6.82617   3
   2  -3   1 14.1930 7.20004   1
   2  -3   1 6.66060 8.24321  10
  -2  -3  -1 12.7841 6.77567  11
  -2   3   1 8.83509 6.94616   3
  -2   3   1 16.9520 11.3340   1
   2   3  -1 9.24542 1.08674   6
  -2   3   1 -0.6019 5.58151   1
  -2   3   1 12.6463 2.04775   6
  -2   3   1 6.09889 6.37838  11
  -2   3   1 -2.6333 8.60606  10
   2   3  -1 16.0301 6.19308   3
  -2   3   1 9.50895 1.84974   7
   2  -3   1 12.1788 1.99557   6
   2   3  -1 11.0690 1.74481   7
  -2   3   1 13.4801 2.17088   5
   2  -3   1 7.69352 7.67972   1
   2  -3   1 9.59013 5.92073   2
  -2   3  -1 -1.2831 7.63919   1
   2  -3  -1 12.8301 1.77434   9
   2  -3  -1 12.4992 6.39052   1
   2  -3  -1 10.5826 1.88256   5
   2   3   1 14.1559 7.47129  12
  -2   3  -1 14.4160 2.16353   6
   2   3   1 13.6496 1.48752  13
  -2   3  -1 17.2864 8.55324   2
   2   3   1 4.55955 6.18146   3
  -2   3  -1 15.9358 11.1424  10
  -2  -3   1 12.3143 1.31280   6
  -2   3  -1 12.5522 1.82243   9
  -2  -3   1 15.2579 7.32331   2
   2  -3  -1 12.6780 1.87189   6
  -2  -3   1 18.3279 7.48525  11
   2  -3  -1 16.4071 8.59031   2
   2   3   1 14.9499 8.50212   2
   2  -3  -1 28.6548 12.6472  10
  -2  -3   1 10.9300 1.76022   7
   2   3   1 14.0039 1.70474   6
   2  -3  -1 19.1710 12.5241   1
   3  -3   1 4.90879 14.6391  10
  -3   3   1 -12.289 6.73506  11
   3  -3   1 3.74914 1.51074   6
   3   3  -1 -4.9711 4.59206   3
  -3   3   1 4.43852 1.62381   7
   3   3  -1 4.98705 7.02045   2
  -3   3   1 6.76885 6.16450   1
   3  -3   1 -6.4774 5.67493   3
   3   3  -1 3.53989 1.27367   7
   3  -3   1 8.78534 7.55620   2
   3   3  -1 3.02183 0.91390  13
  -3   3   1 6.96298 11.8201  10
  -3  -3  -1 -4.5884 6.56088   3
  -3   3   1 7.04706 6.69481   2
  -3  -3  -1 2.03666 0.95215   7
  -3   3   1 6.89772 1.61195   6
  -3   3   1 9.59956 14.5391   1
   3  -3   1 3.81006 1.59218   9
  -3   3   1 17.4187 6.82004   3
   3  -3   1 2.16990 1.70245   5
  -3  -3  -1 4.37800 7.83022  11
   3  -3   1 9.42764 7.88657   1
   3   3  -1 17.4232 8.20375   1
   3   3   1 -2.0419 5.28841   3
   3  -3  -1 4.76532 1.47142   9
   3  -3  -1 13.3785 11.5333   1
   3  -3  -1 -6.0049 10.8090  10
   3   3   1 3.90476 1.05456   6
   3   3   1 7.22313 6.82966   2
   3  -3  -1 3.24420 5.87724   1
  -3  -3   1 0.61188 7.83272  11
  -3   3  -1 3.82473 10.8393  10
  -3  -3   1 -2.8446 5.75245   2
   3   3   1 4.18633 1.13130  13
   3  -3  -1 6.02359 7.96938   2
  -3   3  -1 -7.0214 4.25813   2
  -3   3  -1 1.32086 8.77633   1
  -3  -3   1 3.79437 1.36853   7
  -3   3  -1 5.69231 1.70048   7
  -3  -3   1 -16.296 9.49433   1
  -3   3  -1 10.7891 8.11177   3
   3   3   1 3.83513 1.10178   7
  -3   3  -1 2.39377 1.58207   6
  -3   3  -1 5.85860 11.9749   1
  -3   3  -1 -0.4592 7.86529  11
   3  -3  -1 8.42503 1.96359   5
  -3  -3   1 6.97820 4.01339   1
   3  -3  -1 8.97093 1.80516   6
   4  -3   1 42.7122 3.34647   6
   4  -3   1 45.2279 16.8436   3
   4  -3   1 17.6532 16.2805  10
   4  -3   1 55.2474 23.1001   1
  -4   3   1 43.3288 3.32526   6
  -4   3   1 39.1382 16.8816   1
  -4  -3  -1 45.0722 21.0664   2
   4   3  -1 32.9934 12.5988   2
   4  -3   1 45.1255 4.19036   5
   4   3  -1 46.8723 14.2949   1
  -4  -3  -1 54.5913 14.9642   3
  -4   3   1 25.4080 13.8163   2
   4   3  -1 43.2313 13.6811   3
  -4  -3  -1 43.7936 16.9646  11
   4  -3   1 42.7689 18.8817   2
  -4   3   1 43.0143 14.2968   3
   4   3  -1 44.9841 2.60920   5
  -4   3   1 36.3376 21.1334  10
   4   3  -1 43.0465 3.46955   7
  -4  -3  -1 41.0822 2.86289   7
   4  -3   1 49.0160 17.4309   1
  -4   3   1 50.1360 4.21707   7
   4  -3   1 39.1979 3.67984   9
  -4   3   1 74.7987 21.6980  11
  -4  -3  -1 22.1676 13.3209   1
  -4  -3  -1 28.3381 11.7173  10
  -4  -3  -1 43.1897 15.1009   1
   4   3   1 39.9490 2.14832   6
  -4   3  -1 39.9925 20.3623  10
   4   3   1 37.6091 1.99785   6
  -4   3  -1 30.4771 13.6749  11
   4  -3  -1 16.1546 13.0257   1
  -4  -3   1 35.8439 10.1412   1
  -4   3  -1 36.5538 3.48690   7
   4   3   1 24.0114 11.6819   2
  -4  -3   1 42.2806 3.29327   7
   4  -3  -1 51.5990 20.4435   2
   4  -3  -1 39.0412 3.49141   9
  -4   3  -1 34.3569 23.0706   1
  -4  -3   1 31.4592 13.7423   2
  -4   3  -1 12.6715 11.4883   3
   4  -3  -1 46.2815 17.3493  10
  -4  -3   1 2.72749 18.1254   1
   4   3   1 32.5481 14.0217   3
  -4  -3   1 28.4972 13.9015  10
   4  -3  -1 35.7262 3.01213   6
  -4   3  -1 40.7878 3.71680   6
   4   3   1 42.4661 2.99307   7
  -4  -3   1 34.3262 17.0242  11
  -4   3  -1 48.1176 20.3591   1
  -4   3  -1 37.0839 16.9423   2
   4  -3  -1 40.7315 3.81279   5
   4  -3  -1 65.0028 23.8987   1
   5  -3   1 29.3389 19.3952   2
  -5   3   1 23.0157 3.32716   6
  -5  -3  -1 23.4653 2.57740   7
   5   3  -1 24.3046 2.78743   5
  -5   3   1 28.2526 14.8705   2
   5   3  -1 19.5396 14.8081   2
   5   3  -1 38.9008 14.0695   3
   5  -3   1 30.8715 16.1153   3
   5   3  -1 23.4362 3.36381   7
   5  -3   1 24.2862 2.91202   6
  -5  -3  -1 49.5359 14.1328   3
   5  -3   1 24.1826 4.01979   9
  -5   3   1 23.6632 3.63536   7
   5  -3   1 20.6151 3.52591   5
  -5  -3  -1 6.73028 17.1654   2
   5  -3  -1 34.4389 4.84261   9
  -5   3  -1 20.7333 3.23399   7
   5  -3  -1 23.9470 17.7663   2
  -5   3  -1 41.3786 16.9446   3
   5   3   1 39.3077 16.1435   3
   5   3   1 21.9854 2.97472   7
   5  -3  -1 30.4943 2.94720   6
   5  -3  -1 26.4109 3.65055   5
  -5  -3   1 25.8385 3.49989   7
  -5   3  -1 12.5721 16.9225   2
  -5  -3   1 39.7394 18.1254   2
   6  -3   1 22.2349 3.20217   6
   6   3  -1 18.5382 2.78785   5
   6  -3   1 8.92877 4.63871   9
  -6   3   1 19.5807 2.28422  13
   6  -3   1 21.5497 4.05918   5
  -6  -3  -1 17.2410 2.70790   7
   6   3  -1 15.6308 3.46144   7
  -6   3   1 18.9241 3.57637   7
   6   3   1 12.7052 2.56447   5
   6  -3  -1 12.1229 2.82727   9
   6  -3  -1 17.3331 2.79867   6
  -6   3  -1 18.1525 2.79163  13
   6   3   1 15.8134 2.91419   7
  -6   3  -1 14.5229 3.11865   7
   6  -3  -1 10.4754 3.01697   5
   6   3   1 15.0825 3.54153   9
  -6  -3   1 11.1318 2.70479   7
  -7  -3  -1 20.1205 3.04983   7
   7  -3   1 23.0573 3.24992   6
  -7   3   1 19.9325 2.39153  13
   7   3  -1 22.1440 3.65091   7
   7   3  -1 21.3483 3.38632   5
   7  -3   1 17.4028 3.91883   5
  -7   3   1 25.1392 4.25571   7
   7  -3  -1 22.5238 4.33419   5
  -7   3  -1 22.2144 2.73107  13
  -7  -3   1 24.0912 3.90412   7
  -7   3  -1 25.2073 3.93054   7
   7   3   1 17.8036 3.21976   5
   8   3  -1 17.6134 3.67919   5
  -8   3   1 17.7531 3.95522   7
  -8  -3  -1 22.0026 3.38079   7
   8  -3   1 26.1245 4.88799   5
  -8   3   1 19.0779 3.12898  13
  -8   3  -1 17.3516 3.54779   7
  -8  -3   1 11.6032 2.81807   7
   8   3   1 20.5014 3.56740   5
   8  -3  -1 11.7760 3.56497   5
  -8   3  -1 21.6777 2.88749  13
  -9   3  -1 4.09691 2.46435  13
   0   4  -1 -1.1723 5.55946   1
   0  -4   1 1.73827 1.16260   8
   0  -4  -1 4.59438 4.16774   1
   0   4   1 1.69830 1.30022   6
   0   4  -1 5.92783 5.10453  10
   0  -4  -1 1.60843 1.31355   8
   0  -4   1 -0.2278 3.32461   2
   0  -4  -1 -3.5938 5.58149   1
   0   4   1 0.54588 0.86765   5
   0  -4   1 6.05184 5.68819   1
   0   4   1 10.4134 10.2130   1
   0  -4  -1 2.03915 7.33819  10
   0  -4  -1 0.68224 1.30098   6
   0   4   1 3.23609 4.98819  10
   0   4   1 -0.3427 2.87147   1
   0   4  -1 2.52637 5.48570   1
   0  -4  -1 0.67070 0.78557   5
   0  -4   1 1.89421 1.06261   5
   0   4   1 1.49701 1.21917   8
   0   4   1 1.69109 4.54507   2
   0   4  -1 -0.0077 1.03207   5
   0  -4   1 -2.3758 8.26276  10
   0   4  -1 1.43096 1.22298   6
   0  -4   1 1.24092 1.22358   6
   0   4  -1 1.59441 2.63601   2
  -1   4   1 799.205 61.1333   1
   1  -4   1 690.531 41.5736   1
   1   4  -1 749.654 16.4996   8
  -1   4   1 770.646 15.6333   9
   1   4  -1 752.240 35.4367   1
   1   4  -1 784.434 29.4260  12
   1  -4   1 759.328 16.9596   5
   1   4  -1 759.043 14.6406   5
  -1   4   1 737.322 16.6333   5
  -1   4   1 755.579 49.5528  10
   1  -4   1 747.440 39.0193   2
  -1   4   1 748.783 17.2180   6
   1   4  -1 748.279 16.3156   6
  -1   4   1 793.045 43.2142   1
   1   4  -1 700.804 14.7451   5
  -1  -4  -1 719.562 31.9805  11
  -1  -4  -1 751.989 16.9387   6
  -1   4   1 759.042 41.4639   2
   1   4  -1 714.352 16.7957   7
  -1  -4  -1 720.522 35.2113   1
   1  -4   1 768.775 52.0142  10
   1  -4   1 743.529 17.2726   6
   1   4  -1 779.788 38.7861   1
   1  -4   1 682.252 51.8081   1
  -1   4  -1 750.561 37.9758   2
  -1   4  -1 727.103 17.0032   6
   1  -4  -1 727.370 66.3322   1
   1   4   1 787.221 37.7700  12
  -1  -4   1 759.054 34.6464  11
  -1   4  -1 698.711 43.9588   1
   1  -4  -1 767.137 47.6045  10
   1  -4  -1 735.129 39.5168   1
  -1  -4   1 698.877 16.0380   6
   1  -4  -1 719.187 16.1351   5
   1   4   1 734.435 14.1523   5
   1   4   1 750.258 16.5633   6
  -1   4  -1 749.748 56.2170   1
   1   4   1 733.154 27.5652   1
   1   4   1 727.353 39.4266   1
  -1   4  -1 672.267 46.0405  10
  -1  -4   1 702.496 45.7325  10
   1  -4  -1 744.270 40.7001   2
   1  -4  -1 737.292 17.0975   6
   2   4  -1 52.3321 3.20122   7
   2  -4   1 51.1856 3.75290   5
   2   4  -1 51.9086 2.46618   6
  -2   4   1 49.5388 3.58003   5
  -2   4   1 60.6946 19.9878   1
   2  -4   1 27.7525 14.3940  10
  -2  -4  -1 58.8622 14.1032  11
  -2   4   1 51.4164 3.35503   6
  -2   4   1 46.6909 17.3698  10
  -2   4   1 85.7777 31.2794   1
   2  -4   1 30.0550 11.0003   2
   2  -4   1 46.3206 3.42980   6
   2  -4   1 38.2471 18.8987   1
   2   4  -1 39.5619 10.4040   2
  -2   4   1 56.4849 18.4398   2
  -2   4   1 49.3508 12.6579  11
   2  -4   1 57.1977 16.9282   1
   2   4   1 35.0472 12.6960  12
  -2   4  -1 29.6595 13.5853  10
  -2   4  -1 71.9058 24.9597   1
  -2   4  -1 61.3400 17.0594   3
   2  -4  -1 46.6246 3.26200   5
   2   4   1 40.2192 13.3370   2
   2  -4  -1 47.6841 3.40010   6
  -2  -4   1 45.5166 2.57301   6
   2  -4  -1 43.9752 16.2006  10
   2   4   1 54.9253 14.3092   3
   2   4   1 50.9632 2.52073  13
   2  -4  -1 75.4284 26.1142   1
  -2  -4   1 51.0266 3.20049   7
   2  -4  -1 38.0306 11.9188   2
  -2   4  -1 37.7587 16.4953   1
   2   4   1 53.2146 2.72907   7
   2   4   1 51.7139 2.83390   6
  -2   4  -1 50.7138 3.55355   6
  -2   4  -1 49.8819 15.4897   2
   2  -4  -1 46.4599 2.91260   9
  -2  -4   1 57.1038 18.7392  11
  -2   4  -1 46.1745 3.06382   9
   2  -4  -1 55.2734 15.2834   1
  -3   4   1 193.142 41.5932  10
   3   4  -1 205.956 5.01288   6
  -3   4   1 201.934 7.19387   6
   3  -4   1 153.360 26.9126   1
  -3   4   1 211.545 28.3534   1
   3   4  -1 205.101 7.10915   7
  -3   4   1 234.475 28.1797  11
   3   4  -1 183.861 23.0906   2
  -3   4   1 240.488 25.3684   3
   3   4  -1 201.151 22.5580   3
   3   4  -1 213.944 5.52160  13
  -3   4   1 197.762 8.27652   7
   3  -4   1 163.774 37.1878   1
   3  -4   1 198.388 7.81866   5
   3  -4   1 203.569 7.36698   6
  -3   4   1 279.205 62.5741   1
   3  -4   1 239.695 34.6627  10
  -3  -4  -1 193.716 25.5590  11
   3  -4   1 191.603 33.3865   2
   3  -4  -1 205.441 36.2222  10
   3   4   1 180.911 23.5405   3
   3   4   1 189.826 6.53561   6
   3  -4  -1 199.875 7.38079   5
   3   4   1 206.577 5.72778  13
  -3   4  -1 230.295 40.7082  10
  -3   4  -1 182.002 35.3616   2
   3  -4  -1 187.304 31.7385   1
  -3   4  -1 208.343 8.08230   7
  -3  -4   1 191.514 6.87126   7
   3  -4  -1 229.820 49.7320   1
   3   4   1 201.718 6.39992   7
   3  -4  -1 186.558 7.03757   6
  -3  -4   1 190.260 24.8855  11
   3  -4  -1 225.975 37.5649   2
  -3   4  -1 157.408 30.2384   1
   3   4   1 182.534 24.0771   2
  -3   4  -1 194.015 7.48023   6
   3  -4  -1 203.838 7.20674   9
  -3   4  -1 209.478 28.2993  11
  -3   4  -1 256.632 49.1487   1
   4  -4   1 0.96028 8.24770   2
   4  -4   1 7.86928 2.10646   6
  -4   4   1 9.93616 10.6922   3
  -4   4   1 11.3773 2.42190   7
   4   4  -1 8.05233 9.73370   2
  -4   4   1 -13.708 11.2466  11
   4   4  -1 8.76083 1.37751  13
   4   4  -1 8.22209 1.28180   5
  -4   4   1 14.0878 11.3416   2
  -4   4   1 36.5029 20.1986  10
  -4  -4  -1 7.15051 1.71704   7
  -4   4   1 8.03191 1.92907   6
   4   4  -1 6.13665 1.80405   7
   4   4  -1 4.39201 9.68270   3
   4  -4   1 24.5326 17.9471  10
   4  -4   1 4.48224 2.06221   5
  -4  -4  -1 -0.0758 10.6525  11
   4  -4  -1 6.03692 2.06082   5
  -4   4  -1 51.2331 22.3235  10
  -4   4  -1 22.1866 10.5854   3
   4  -4  -1 7.21423 13.3831  10
  -4  -4   1 -0.7560 10.5383  11
  -4   4  -1 3.97368 1.84194   7
   4  -4  -1 1.81878 9.37494   2
   4   4   1 11.0068 7.96556   3
  -4  -4   1 1.84264 9.58880  10
  -4   4  -1 -10.013 12.2703  11
  -4  -4   1 -3.0892 8.94780   2
  -4  -4   1 6.74616 1.88142   7
   4   4   1 7.03208 1.37983  13
   4   4   1 8.29033 1.65421   7
  -4   4  -1 -6.1287 8.43542   2
   4   4   1 -1.5454 6.84962   2
   4   4   1 5.03575 1.07396   6
   4  -4  -1 5.56297 1.78696   6
  -4   4  -1 3.38055 1.81001   6
   4  -4  -1 9.19827 2.24974   9
  -5   4   1 205.277 9.31147   7
  -5  -4  -1 194.353 7.16721   7
   5   4  -1 189.218 8.03264   7
   5  -4   1 196.992 8.86065   5
   5  -4   1 187.956 7.73081   6
   5   4  -1 179.322 5.99701   5
  -5   4   1 180.986 7.84363   6
   5  -4  -1 193.788 7.65187   6
   5   4   1 180.242 7.19889   7
  -5   4  -1 187.283 8.65733   6
   5  -4  -1 183.826 8.52373   9
  -5  -4   1 185.883 7.64098   7
   5  -4  -1 186.602 8.34970   5
  -6   4   1 0.15470 1.73262   7
   6   4  -1 2.82169 1.30254   5
  -6  -4  -1 1.64667 1.52523   7
   6  -4   1 0.64741 2.04054   5
   6  -4   1 1.41854 1.60282   6
  -6   4  -1 2.43916 1.67712   7
   6  -4  -1 2.75255 1.61825   6
   6   4   1 1.05903 1.51012   5
   6  -4  -1 2.98602 1.97050   5
  -6  -4   1 1.85610 1.60383   7
   6  -4  -1 2.27385 2.21208   9
  -7   4   1 47.7125 3.26790  13
   7  -4   1 41.9393 5.64834   5
   7  -4   1 54.7555 4.40726   6
  -7   4   1 43.9934 5.01384   7
   7   4  -1 46.0710 4.76834   7
  -7  -4  -1 59.0378 4.31070   7
   7  -4  -1 57.6483 5.72535   5
   7   4   1 49.9724 4.38070   7
  -7   4  -1 47.2255 4.97448   7
  -7  -4   1 49.1252 4.51173   7
   7   4   1 52.4549 4.80652   5
   7  -4  -1 47.4833 3.97747   6
  -7   4  -1 49.6543 3.56650  13
   8  -4   1 -0.1333 1.82512   6
   8   4  -1 6.43408 2.30840   5
   8  -4   1 5.38926 3.66805   5
  -8   4   1 1.18401 2.25956   7
   8  -4  -1 4.81640 3.23670   5
   8   4   1 2.42194 2.09391   5
  -8  -4   1 1.09417 1.80811   7
  -8   4  -1 4.14395 1.95223  13
  -9   4   1 16.5978 2.60023  13
  -9   4  -1 12.8157 3.20970  13
   0   5  -1 -7.5221 5.51780  10
   0  -5   1 -0.0045 1.15612   8
   0  -5   1 7.47857 4.99568   2
   0  -5  -1 -0.7824 6.77507   1
   0   5   1 -0.0060 6.09129  10
   0   5  -1 -1.2229 1.09357   6
   0   5   1 0.71141 1.27815   6
   0  -5  -1 0.01320 1.34351   6
   0   5   1 -0.5887 0.95342   5
   0   5  -1 -0.1076 3.29905   2
   0   5  -1 -3.7077 4.60014   1
   0  -5  -1 3.29454 1.56189   8
   0  -5  -1 0.61920 6.50777  10
   0   5   1 -2.2698 3.60233   2
   0   5  -1 -6.9595 4.68217   1
   0   5   1 -0.6171 1.16794   8
   0  -5   1 3.81853 9.44956  10
   0   5  -1 0.51296 1.17608   5
   0  -5   1 0.03046 1.01773   5
   0  -5   1 0.98414 1.25987   6
   0  -5  -1 6.31882 3.99300   1
   0  -5  -1 0.61840 0.83512   5
   0   5   1 -4.5730 3.77777   1
   0  -5   1 4.26223 5.36487   1
  -1   5   1 31.4549 15.0593   1
  -1  -5  -1 24.8011 2.79752   6
   1   5  -1 23.8798 5.63845  12
   1  -5   1 38.7995 15.2380  10
  -1  -5  -1 27.6147 6.98317  11
   1   5  -1 23.5145 2.36879   6
   1  -5   1 17.3672 2.36850   5
   1  -5   1 26.2809 3.13093   6
  -1   5   1 24.1902 2.71273   6
  -1   5   1 23.0649 2.52298   5
  -1  -5  -1 24.7176 9.39121  10
  -1  -5  -1 33.3162 10.1590   1
  -1   5   1 16.5163 7.55975   2
   1  -5   1 27.4391 12.0086   1
   1   5  -1 19.5435 1.58673   5
   1   5  -1 19.0547 2.24966   8
   1  -5   1 49.9647 20.4853   1
   1   5  -1 29.5809 11.5430   1
  -1   5   1 4.78330 10.1805  10
  -1  -5   1 18.9380 7.15759  11
   1   5   1 14.5777 5.64116   1
  -1   5  -1 23.3812 2.69918   6
   1  -5  -1 31.5339 11.3443   2
   1  -5  -1 20.2725 2.54732   8
  -1  -5   1 21.2735 2.37583   6
   1   5   1 24.0611 10.3905   1
   1   5   1 18.2204 2.51181   8
  -1  -5   1 38.2070 14.5875  10
   1  -5  -1 36.1001 12.7295  10
  -1   5  -1 22.2118 18.5522   1
  -1   5  -1 4.91836 7.07431   1
   1  -5  -1 23.6451 2.29751   5
   1   5   1 20.2670 9.49703  12
   1   5   1 23.7058 1.31612   5
   1  -5  -1 31.5265 10.4375   1
   1  -5  -1 40.0186 15.5670   1
  -1   5  -1 17.1101 10.7469  10
   1  -5  -1 27.2370 3.37133   6
   1   5   1 24.7479 2.54314   6
  -1   5  -1 21.8229 2.85459   5
   2  -5   1 7.72990 2.06264   6
  -2   5   1 -9.4952 9.97285  10
  -2   5   1 6.13827 6.26575   1
   2   5  -1 17.5259 7.67495  12
   2  -5   1 4.85830 10.7973  10
  -2   5   1 9.90528 2.00137   6
   2   5  -1 10.5020 1.70657   6
   2  -5   1 12.0457 2.33734   5
  -2  -5  -1 13.4190 6.58844  11
   2  -5   1 33.6591 15.7974   1
   2  -5   1 21.4960 10.1816   1
  -2   5   1 1.47695 10.3790   1
   2  -5   1 1.09853 6.29586   2
   2   5  -1 8.10361 1.59535   7
  -2   5   1 12.8540 7.56985   2
   2   5  -1 3.37557 4.92572   2
  -2   5   1 9.47088 2.15126   5
  -2   5  -1 6.54706 9.52714  10
   2   5   1 6.21850 7.77728  12
   2   5   1 14.9164 9.01127   3
  -2   5  -1 28.9097 19.8955   1
   2  -5  -1 10.7335 2.32176   6
  -2   5  -1 12.6679 1.99152   9
  -2   5  -1 3.60986 8.89260   3
  -2   5  -1 10.1821 2.26767   6
   2  -5  -1 11.4301 2.27114   5
  -2   5  -1 14.9422 11.3939   1
  -2  -5   1 9.95841 1.70205   6
   2   5   1 13.4392 1.90088   7
   2  -5  -1 12.6131 11.4105  10
  -2  -5   1 5.22164 5.92423  11
   2  -5  -1 8.07543 8.11667   2
   2  -5  -1 26.5972 16.2059   1
   2  -5  -1 11.9157 7.65659   1
   2   5   1 12.7283 1.92709   6
   3   5  -1 25.1471 2.91403   6
   3  -5   1 27.6581 3.66564   5
  -3   5   1 21.6187 3.14828   7
  -3   5   1 40.6130 28.7457   1
  -3   5   1 15.6041 18.3425  10
   3   5  -1 29.6132 2.05310  13
   3  -5   1 65.6710 22.9899  10
   3   5  -1 23.7048 9.52638   2
   3  -5   1 29.5948 14.1179   2
   3  -5   1 42.3008 21.9570   1
  -3   5   1 27.0141 2.96852   6
   3   5  -1 27.7341 2.66579   7
  -3  -5  -1 36.3366 11.3012  11
   3  -5   1 26.8002 3.53107   6
  -3   5   1 29.0867 13.0784  11
   3  -5   1 8.68748 9.04969   1
  -3   5   1 35.7219 15.9714   2
   3   5  -1 33.2983 13.6496   3
  -3   5   1 16.2257 11.1200   1
   3   5   1 25.4743 12.4741   2
   3   5   1 29.9320 2.18130  13
   3   5   1 35.3434 2.43491   6
  -3   5  -1 34.9443 14.4440   3
   3  -5  -1 26.1050 3.07986   6
  -3   5  -1 29.8412 3.56619   6
   3  -5  -1 58.6249 27.4442   1
  -3  -5   1 22.2975 11.0892  11
   3   5   1 34.0783 12.1668   3
   3   5   1 30.3349 2.44712   7
  -3   5  -1 26.8348 2.84397   9
   3  -5  -1 23.8428 11.4496   1
   3   5   1 15.5794 12.1730  12
  -3   5  -1 17.0229 11.1301   2
  -3   5  -1 16.7562 15.1916  10
  -3   5  -1 38.0884 19.9843   1
  -3   5  -1 32.7702 14.8264   1
   3  -5  -1 30.0382 3.54330   5
   3  -5  -1 12.6989 10.8396   2
  -3  -5   1 29.0426 2.83103   7
   4   5  -1 29.0469 11.6459   3
  -4   5   1 27.3614 16.3398   2
   4   5  -1 31.7051 2.20417  13
   4   5  -1 30.8853 3.06203   7
   4  -5   1 25.7769 13.7275   2
  -4   5   1 40.4845 5.24652   7
   4   5  -1 24.2386 12.5898   2
   4  -5   1 30.4028 4.10532   5
  -4   5   1 27.4059 3.21903   6
   4  -5   1 17.3352 19.1356  10
  -4   5   1 24.5859 16.6764  11
  -4   5   1 64.0883 29.0242  10
  -4   5   1 26.2407 12.6805   3
   4  -5   1 34.9533 3.66108   6
  -4   5  -1 22.4493 38.0183  10
   4  -5  -1 36.8246 17.5221   2
  -4   5  -1 35.4187 4.38018   7
  -4  -5   1 6.24935 12.1618  11
   4   5   1 16.9922 10.6145   2
   4  -5  -1 31.7149 3.89353   5
   4   5   1 26.2293 2.23640  13
  -4   5  -1 25.7865 14.9460   3
   4   5   1 30.6861 2.67631   7
  -4  -5   1 30.5855 3.11168   7
   4  -5  -1 30.6514 3.37159   9
   4   5   1 31.4144 2.08061   6
   4  -5  -1 29.5692 3.29810   6
  -4   5  -1 33.4939 3.76566   6
  -4   5  -1 23.7927 15.5301  11
  -4   5  -1 32.5363 16.7612   2
   4  -5  -1 3.55897 17.0666  10
   4   5   1 14.0099 11.4437   3
  -5   5   1 34.4832 4.30940   6
  -5   5   1 29.1326 4.57842   7
   5  -5   1 31.7092 3.65058   6
   5   5  -1 27.8971 2.22367   5
   5  -5   1 25.8293 4.09203   5
   5   5  -1 33.2524 4.15330   7
   5  -5  -1 32.4838 3.70925   6
   5  -5  -1 33.3072 4.87607   9
  -5   5  -1 34.8296 4.07901   7
   5  -5  -1 34.4190 4.43594   5
   5   5   1 33.6282 3.07220   7
  -5  -5   1 31.7335 3.50588   7
  -5   5  -1 33.4491 4.65680   6
  -6   5   1 23.3377 4.08579   6
   6  -5   1 30.4384 4.75062   5
   6   5  -1 19.4621 3.52964   7
   6  -5   1 25.6706 4.06726   6
   6   5  -1 24.5099 2.75345   5
  -6   5   1 32.2878 5.28313   7
   6  -5  -1 25.0494 3.82212   6
   6  -5  -1 28.4215 4.38528   5
  -6   5  -1 24.3472 4.14751   7
   6  -5  -1 21.6163 4.06662   9
  -6  -5   1 24.5419 3.65426   7
   6   5   1 24.5280 3.56444   7
   6   5   1 24.9080 2.83011   5
  -7   5   1 22.6468 4.29004   7
   7   5  -1 22.7662 2.99978   5
   7   5  -1 25.6038 4.12289   7
   7  -5   1 25.4069 4.04944   6
   7  -5   1 20.0870 4.11700   5
   7  -5  -1 21.7926 4.42448   5
  -7  -5   1 15.0390 3.08034   7
   7   5   1 27.0650 3.45277   5
   7  -5  -1 28.5271 4.06788   6
  -7   5  -1 20.7558 2.88867  13
   7   5   1 22.3416 3.64435   7
  -7   5  -1 20.8802 4.08749   7
  -8   5   1 21.8718 4.47700   7
   8   5  -1 16.1551 3.90311   7
  -8   5   1 12.1091 2.30676  13
   8  -5   1 15.0694 3.89126   5
   8   5  -1 14.2803 2.99910   5
  -8   5  -1 9.84857 3.17874   7
  -8  -5   1 10.6689 3.13855   7
  -8   5  -1 15.2007 2.60946  13
   8   5   1 17.0202 3.09470   5
   8  -5  -1 21.2002 4.14206   5
  -9   5   1 4.09800 2.67312  13
  -9   5  -1 3.30323 2.95950  13
   0  -6  -1 2069.81 96.7426   1
   0   6   1 2011.22 74.7831   1
   0  -6  -1 1906.12 84.1827  10
   0   6   1 1914.72 39.9181   6
   0  -6   1 1930.40 93.6815  10
   0  -6   1 1966.54 86.9825   1
   0   6   1 1873.30 39.3193   8
   0  -6  -1 1936.76 69.6444   1
   0  -6   1 1902.86 39.3188   8
   0   6  -1 1999.29 81.4863  10
   0   6  -1 1982.62 79.1468   1
   0  -6   1 1929.60 74.7559   1
   0  -6  -1 1876.37 40.1733   6
   0   6   1 1941.03 79.9153  10
   0  -6   1 1887.50 37.8959   5
   0   6   1 1632.75 93.4566   1
   0   6  -1 1848.17 39.7133   6
   0   6   1 1862.47 71.7742   2
   0   6   1 1870.10 38.1070   5
   0  -6  -1 1882.56 40.0119   8
   0   6  -1 1937.25 38.7813   5
   0  -6   1 1901.04 39.8670   6
   0   6  -1 1858.90 62.4571   2
   0  -6   1 1977.27 66.9448   2
   0   6  -1 1685.36 90.4223   1
   0  -6  -1 1893.66 37.5093   5
  -1   6   1 29.6051 2.93864   5
  -1  -6  -1 31.8954 3.27474   6
   1  -6   1 21.1626 8.23378   2
  -1  -6  -1 19.8689 11.7242  10
  -1   6   1 29.0001 18.7673   1
   1  -6   1 13.7438 7.52478   1
  -1   6   1 23.7660 11.1837   1
   1   6  -1 27.0991 2.72170   6
   1   6  -1 27.8617 8.44409  12
  -1  -6  -1 22.6784 6.85139  11
   1  -6   1 0.84640 26.6330  10
  -1   6   1 21.4045 12.2876  10
   1   6  -1 28.2404 11.1837   1
   1   6  -1 24.4503 1.94670   5
   1  -6   1 29.7319 3.22572   6
  -1   6   1 30.4197 3.11163   6
   1   6  -1 23.3223 12.8336   1
   1   6  -1 28.1735 2.73471   8
  -1  -6  -1 29.0705 10.5153   1
  -1   6   1 29.9475 10.6605   2
   1  -6   1 27.9981 2.88937   5
   1  -6  -1 29.3446 2.63532   5
   1  -6  -1 26.0291 11.0993   2
  -1  -6   1 16.8486 10.1831  11
   1   6   1 33.3998 3.23456   8
   1   6   1 30.2067 1.77263   5
  -1  -6   1 60.7233 17.6176  10
   1  -6  -1 26.6737 2.94382   8
   1  -6  -1 3.99097 13.8634  10
  -1   6  -1 33.9561 13.1179  10
   1  -6  -1 26.2209 3.10917   6
   1   6   1 17.3483 6.83578   1
  -1   6  -1 23.2959 9.88981   2
  -1  -6   1 29.3067 3.14158   8
  -1   6  -1 26.1092 18.7353   1
  -1  -6   1 31.6766 2.98587   6
  -1   6  -1 23.8865 2.85782   6
   1   6   1 31.0660 2.85203   6
  -1   6  -1 30.2050 13.0147   1
   1   6   1 12.5868 7.93022  12
  -1   6  -1 22.1137 2.88474   5
   2  -6   1 355.213 36.0323   1
  -2  -6  -1 305.298 9.48941   6
  -2  -6  -1 323.095 27.1151  11
   2   6  -1 321.353 9.73552   7
   2   6  -1 291.829 9.49755   8
  -2   6   1 349.086 34.0439   2
  -2   6   1 352.908 35.9305   1
  -2   6   1 317.741 8.64490   9
  -2   6   1 324.345 10.2236   6
  -2   6   1 455.931 80.6530   1
   2  -6   1 319.233 32.9187   2
   2   6  -1 321.656 6.36448   5
   2   6  -1 300.431 23.7539   1
   2   6  -1 347.847 27.2836   2
   2   6  -1 301.769 6.45066   5
   2   6  -1 309.875 8.79646   6
   2   6  -1 270.269 23.6747  12
   2  -6   1 292.387 9.78719   5
   2  -6   1 296.518 39.6769  10
  -2   6   1 329.187 10.2443   5
   2   6  -1 301.982 29.5526   1
   2  -6   1 373.396 47.0272   1
   2  -6   1 305.895 10.2628   6
  -2   6   1 329.635 41.8968  10
   2  -6  -1 336.591 34.0287   2
  -2  -6   1 296.964 26.4753  11
   2  -6  -1 295.683 9.31756   5
  -2   6  -1 346.903 35.3210   3
   2  -6  -1 272.047 52.4409   1
  -2  -6   1 292.499 8.72531   6
   2  -6  -1 340.694 33.2873   1
  -2   6  -1 344.997 33.4915   2
  -2   6  -1 361.000 42.5098  10
   2   6   1 251.301 27.0344  12
   2  -6  -1 342.005 41.3585  10
  -2   6  -1 374.187 67.8529   1
  -2   6  -1 301.402 10.0704   6
   2  -6  -1 312.349 10.2161   6
  -2   6  -1 301.393 9.11209   9
  -2   6  -1 344.639 37.5645   1
   2   6   1 289.891 8.91028   6
   2   6   1 298.928 9.03325   7
   3  -6   1 16.6964 9.86754   1
  -3   6   1 34.9071 23.3088   1
  -3   6   1 10.2606 9.66288  11
   3  -6   1 15.9041 13.0174   2
   3   6  -1 25.4549 9.96073   2
   3  -6   1 17.4254 22.3419  10
  -3   6   1 28.6599 17.5796  10
  -3   6   1 21.2672 3.02423   6
  -3   6   1 19.0054 10.6391   3
   3   6  -1 20.3322 2.00148   6
   3  -6   1 20.5721 15.1802   1
   3  -6   1 20.2651 3.15522   5
  -3   6   1 18.8711 3.36391   5
  -3   6   1 18.6931 3.19501   7
  -3  -6  -1 11.5940 9.69725  11
  -3   6   1 25.8378 16.7796   2
   3   6  -1 17.6839 9.17306   3
   3   6  -1 21.6349 2.90487   7
   3  -6   1 21.0407 3.33067   6
  -3   6   1 25.4776 14.5532   1
   3   6   1 39.0423 14.4877  12
  -3  -6   1 26.9591 12.2526  11
  -3   6  -1 26.3391 12.1184   3
   3  -6  -1 12.7985 2.50634   5
   3   6   1 16.8447 10.1717   2
  -3   6  -1 69.3144 25.5276   1
   3  -6  -1 24.3251 18.3479   1
   3   6   1 23.8191 2.15068  13
  -3   6  -1 17.9418 14.3182   1
  -3   6  -1 22.8436 11.5109   2
   3  -6  -1 70.8419 31.9477  10
  -3   6  -1 16.2933 2.95401   6
   3  -6  -1 35.1405 15.1377   2
   3  -6  -1 27.4231 3.68756   6
   3   6   1 19.7100 2.18538   7
   3   6   1 22.4991 2.19897   6
   3  -6  -1 28.5523 12.4298   1
  -3   6  -1 19.6540 2.64272   9
   3   6   1 23.1270 12.7493   3
  -3   6  -1 5.05663 16.1275  10
  -4   6   1 282.011 11.4982   7
   4   6  -1 259.070 30.0488   3
   4  -6   1 260.534 10.2117   6
   4   6  -1 266.719 6.82202   6
  -4   6   1 296.202 34.7852   3
   4  -6   1 253.552 10.2445   5
   4  -6   1 224.146 43.9541   2
  -4   6   1 272.395 10.0092   6
  -4   6   1 186.501 35.3633   2
   4   6  -1 284.020 7.46166  13
   4   6  -1 226.789 30.7281   2
   4   6  -1 288.453 9.69782   7
   4   6   1 259.054 8.68982   7
   4  -6  -1 278.390 10.1760   6
  -4   6  -1 314.253 50.5437   3
   4  -6  -1 263.689 47.3560   2
  -4   6  -1 274.850 11.1324   7
  -4   6  -1 263.787 10.3955   6
   4   6   1 264.305 7.72060  13
   4   6   1 276.731 33.7712   3
   4   6   1 335.825 38.1132   2
   4   6   1 272.793 7.57970   6
  -4   6  -1 244.863 51.0053   2
   4  -6  -1 268.374 10.1023   5
   5  -6   1 2.06787 2.17424   5
   5   6  -1 2.74178 1.27340  13
   5   6  -1 -0.3989 1.40724   7
   5   6  -1 2.16207 0.96382   5
  -5   6   1 0.97173 1.83710   6
   5  -6   1 3.33466 1.90608   6
  -5   6   1 2.34591 1.96162   7
  -5  -6   1 3.69106 1.84313   7
   5  -6  -1 -0.9471 1.80031   5
   5   6   1 0.43564 1.07377   7
   5  -6  -1 7.63535 2.94596   6
  -5   6  -1 0.55180 1.76806   7
  -5   6  -1 3.30347 2.17366   6
   5   6   1 2.17115 1.23613  13
  -6   6   1 80.4782 6.16640   6
   6  -6   1 86.4876 5.91812   6
  -6   6   1 71.6551 6.52688   7
   6   6  -1 76.1063 3.69517   5
   6   6  -1 72.4815 5.34848   7
   6  -6   1 72.8595 6.42697   5
   6   6   1 72.0631 4.80230   7
  -6   6  -1 84.4124 6.47641   7
  -6   6  -1 70.8715 6.52764   6
   6  -6  -1 80.7419 5.83043   6
   6  -6  -1 86.0037 6.68002   5
  -6  -6   1 86.9693 5.70217   7
   7  -6   1 1.96352 2.47749   5
   7  -6   1 -0.7716 1.81944   6
   7   6  -1 4.43778 1.70339   5
  -7   6   1 -2.1915 1.65395   7
   7   6  -1 0.96905 1.79601   7
  -7   6  -1 1.10046 1.97587   7
   7   6   1 3.29427 1.77749   5
   7   6   1 0.97626 1.49549   7
   7  -6  -1 1.11913 2.26456   5
   7  -6  -1 1.80069 2.00176   6
   8   6  -1 16.0145 4.11732   7
   8   6  -1 18.9689 3.10683   5
   8  -6   1 7.63058 3.71295   5
  -8   6   1 24.6964 4.85126   7
   8  -6   1 12.8188 3.64403   6
  -8   6   1 16.7785 2.64985  13
   8  -6  -1 19.0549 4.34713   5
   8   6   1 13.6196 2.88897   5
  -8   6  -1 13.9175 2.83643  13
  -8   6  -1 14.3098 3.92312   7
   0  -7  -1 2.28600 1.65176   6
   0   7   1 7.65660 9.79507  10
   0  -7   1 1.39684 5.99727   1
   0  -7   1 1.06387 1.09250   5
   0  -7   1 13.1048 7.45885   2
   0  -7  -1 -1.0048 4.49892   1
   0   7  -1 -5.5462 7.94964   1
   0   7   1 -1.0915 4.88969   1
   0   7  -1 4.57460 4.09982   2
   0   7   1 0.94954 1.53121   6
   0  -7   1 2.40021 1.61348   8
   0   7  -1 3.96390 1.93754   6
   0   7   1 2.70682 1.55760   8
   0  -7  -1 -0.4287 1.43961   8
   0  -7   1 0.12210 1.43942   6
   0   7   1 11.0973 7.03805   2
   0   7   1 11.5858 12.1103   1
   0   7  -1 1.79547 1.40465   5
   0   7   1 -0.3354 1.10816   5
   0  -7  -1 3.66180 11.4988  10
   0  -7  -1 2.02475 7.97741   1
   0   7  -1 10.8905 7.97930   1
   0  -7  -1 1.98027 0.97734   5
   0   7  -1 19.3226 10.5347  10
   0  -7   1 -2.1055 14.6518  10
   1   7  -1 68.2233 12.1781   2
  -1   7   1 79.2385 4.79865   6
   1   7  -1 65.8650 23.3835  10
  -1   7   1 66.0074 19.0055   2
   1   7  -1 45.9813 13.6753   1
   1   7  -1 88.8875 13.5966  12
   1   7  -1 69.6491 4.19892   6
  -1  -7  -1 62.6518 17.5804   1
   1  -7   1 66.1534 4.68902   6
  -1   7   1 61.0182 19.0703   1
   1  -7   1 40.5744 14.7163   1
   1  -7   1 36.3918 18.9548   1
  -1  -7  -1 69.7487 4.60052   6
   1  -7   1 98.2238 20.2496   2
   1   7  -1 96.7148 12.7785  10
  -1  -7  -1 72.6022 1.73959   5
   1  -7   1 71.8983 4.14163   5
   1   7  -1 64.8451 3.96100   8
  -1  -7  -1 54.0427 11.6251  11
  -1  -7  -1 75.3062 19.0869  10
  -1   7   1 59.4647 27.2200   1
  -1   7   1 71.6624 4.24981   5
   1   7  -1 65.1585 3.19326   5
   1   7  -1 59.7059 17.2862   1
   1  -7   1 66.2492 4.33380   8
  -1   7   1 90.2849 23.0216  10
   1  -7   1 43.9073 20.1566  10
  -1   7  -1 112.027 32.0422   1
   1   7   1 63.4208 15.3583  12
  -1  -7   1 85.7212 22.4801  10
   1  -7  -1 72.3934 4.79522   6
   1   7   1 74.2663 4.55912   8
   1   7   1 70.9885 4.37351   6
  -1   7  -1 68.4121 4.55094   6
   1  -7  -1 89.8341 18.6721   1
  -1   7  -1 50.9747 13.9368   2
  -1   7  -1 81.1524 21.8188  10
   1  -7  -1 23.9273 19.7745   1
   1  -7  -1 68.6215 18.7408   2
   1   7   1 79.0520 23.3752   1
  -1  -7   1 70.3295 4.54935   8
  -1   7  -1 87.5598 24.5266   1
  -1  -7   1 62.4212 4.18168   6
   1   7   1 68.0752 2.93501   5
  -1  -7   1 71.1116 2.26986   5
   1  -7  -1 70.9080 3.85928   5
  -1  -7   1 77.1537 18.1699  11
  -1  -7   1 53.9164 12.0431   1
   1  -7  -1 66.9018 4.45688   8
  -1   7  -1 67.8508 4.41090   5
  -1  -7   1 66.6963 1.95936   5
   1   7   1 61.1247 13.0090   1
   1  -7  -1 112.958 29.9590  10
  -2   7   1 2.42243 7.25185   2
   2  -7   1 8.98426 9.62113   2
   2  -7   1 -13.261 16.5028  10
  -2   7   1 8.88735 2.19818   6
  -2   7   1 4.92608 12.2687   1
   2   7  -1 7.17717 9.22126  12
   2   7  -1 2.01645 9.83352   1
   2  -7   1 -6.7727 9.86686   1
   2   7  -1 14.4404 9.57502   1
   2   7  -1 10.5892 2.10259   6
  -2   7   1 5.39021 2.06854   5
   2   7  -1 9.35156 2.03955   8
  -2   7   1 10.5715 1.72944   9
   2   7  -1 9.75893 1.03027   5
  -2   7   1 27.4589 14.1986   1
  -2   7   1 0.24374 11.9405  10
   2  -7   1 -1.9670 10.1379   1
  -2  -7  -1 4.46715 7.46575  11
  -2  -7  -1 16.8763 11.5630  10
   2   7  -1 8.82113 1.68333   5
   2  -7   1 6.67026 2.14192   5
   2   7  -1 13.6552 2.19068   7
  -2  -7  -1 9.23741 2.11938   6
   2  -7   1 11.7238 2.96256   6
  -2  -7   1 11.8675 7.20409  11
  -2   7  -1 10.4361 8.38572   2
  -2   7  -1 5.54446 1.83267   6
   2   7   1 4.74222 10.2195   1
   2  -7  -1 -5.5326 11.1723   1
   2   7   1 11.3646 2.53311   8
  -2  -7   1 -24.573 17.8363  10
  -2   7  -1 17.8466 9.89141   1
   2   7   1 7.84542 0.85915   5
   2   7   1 6.75691 5.06041   1
  -2  -7   1 12.5991 4.33882   1
   2  -7  -1 20.8467 14.4349  10
   2  -7  -1 6.13942 7.64579   2
   2  -7  -1 7.45860 2.52398   6
  -2   7  -1 6.96606 13.6509   1
   2   7   1 5.71529 1.82176   6
  -2   7  -1 -5.7368 7.44505   3
   2  -7  -1 0.89082 7.15896   1
   2  -7  -1 9.12112 2.15789   5
  -2  -7   1 8.65883 2.02037   6
  -2   7  -1 -16.190 11.3913  10
   3   7  -1 12.1699 8.41693   2
  -3   7   1 20.2991 11.9326  11
   3  -7   1 -8.3283 12.0635   1
  -3   7   1 31.8939 4.33422   5
  -3  -7  -1 17.6128 10.5499  11
   3  -7   1 18.6768 12.7276   1
   3  -7   1 23.1178 3.38843   5
  -3   7   1 14.9474 11.8794   2
   3   7  -1 29.2974 3.71033   7
  -3   7   1 31.7955 20.3866  10
  -3   7   1 42.8988 17.6478   1
  -3   7   1 20.4445 3.05159   6
  -3   7   1 2.34038 10.3772   3
   3   7  -1 10.7084 9.76515   3
   3   7  -1 21.9127 2.31360   6
  -3   7   1 14.3901 22.0375   1
   3  -7   1 40.0973 16.0409   2
   3  -7   1 5.24714 17.6666  10
  -3   7  -1 28.7926 15.7525   3
  -3   7  -1 26.7452 4.08173   6
   3  -7  -1 26.1049 3.46324   5
   3   7   1 16.3195 12.1622   3
   3  -7  -1 -10.144 17.1829   1
   3  -7  -1 32.1255 15.5640   1
  -3   7  -1 24.5833 2.86533   9
  -3   7  -1 40.1713 21.1625  10
   3   7   1 23.3318 2.60506   6
   3  -7  -1 28.1556 4.10377   6
   3   7   1 23.5856 2.52628   7
  -3   7  -1 21.1670 12.6514   2
   3  -7  -1 26.6213 22.8550  10
  -3  -7   1 23.1706 2.83155   6
   3   7   1 29.1735 14.2044  12
  -3   7  -1 15.2688 18.4540   1
  -3   7  -1 38.4769 18.0977   1
   3   7   1 23.4211 13.4815   2
   3  -7  -1 0.38688 8.87243   2
  -4   7   1 79.6765 23.4177   3
  -4   7   1 56.6830 5.41256   7
   4   7  -1 45.2203 3.83832   7
   4  -7   1 10.0927 16.4683   2
   4   7  -1 36.6259 16.2629   2
  -4   7   1 53.6809 21.4492   2
   4   7  -1 50.5301 2.85596   6
   4  -7   1 52.2023 4.77923   6
   4   7  -1 48.1243 2.99274  13
  -4   7   1 43.1580 5.02426   6
   4  -7   1 44.9332 4.67980   5
   4   7  -1 48.9652 17.8471   3
   4   7   1 48.3244 16.8173   2
   4   7   1 74.1445 20.9351   3
   4  -7  -1 28.9008 17.2725   2
   4   7   1 47.7614 3.11372  13
  -4   7  -1 49.6463 4.98204   7
  -4   7  -1 32.1550 19.8368   3
   4  -7  -1 56.0286 4.85235   5
  -4   7  -1 43.7164 4.45911   6
   4  -7  -1 45.5528 4.56240   6
   4   7   1 51.3739 3.61498   7
   4   7   1 46.5120 3.01181   6
  -4   7  -1 45.4048 22.5111   2
   5  -7   1 38.9166 5.24533   5
  -5   7   1 45.4449 5.27570   7
   5   7  -1 46.7257 7.39372   7
   5   7  -1 41.9945 1.95452   5
   5  -7   1 39.4374 4.54899   6
   5   7  -1 42.6294 2.93478  13
  -5   7   1 42.6589 5.30773   6
   5  -7  -1 40.0262 4.63066   6
   5   7   1 42.0171 2.41105   6
  -5   7  -1 45.1885 5.58113   6
   5   7   1 44.2332 3.12938  13
   5  -7  -1 48.3634 5.01383   5
  -5   7  -1 44.0217 5.13182   7
   5   7   1 41.3293 3.49789   7
   6  -7   1 25.9059 4.58506   5
   6  -7   1 23.5116 4.04940   6
  -6   7   1 22.2480 4.30517   6
   6   7  -1 30.9029 4.35568   7
   6   7  -1 33.4133 2.38256   5
  -6   7   1 24.1568 4.36421   7
   6  -7  -1 32.1506 4.90890   5
   6   7   1 22.7355 3.22487   7
   6  -7  -1 28.5963 4.64939   6
  -6   7  -1 26.2343 4.96143   7
  -6   7  -1 24.1670 4.85665   6
  -7   7   1 24.6399 5.22029   7
   7  -7   1 17.0131 3.82268   6
   7   7  -1 20.4439 3.74820   7
   7   7  -1 16.4787 2.33693   5
  -7   7   1 16.6117 4.14095   6
   7  -7  -1 19.8992 4.05359   6
   7   7   1 20.1864 2.68730   5
  -7   7  -1 19.9228 4.34618   7
   7   7   1 20.8800 4.17580   7
   8  -7   1 26.5866 5.29078   5
   8   7  -1 31.3641 4.95760   7
  -8   7   1 20.6569 3.25649  13
   8  -7   1 17.6174 4.16514   6
  -8   7   1 17.2224 4.31072   7
  -8   7  -1 21.7508 4.38459   7
   8   7   1 18.1413 2.85244   5
   8  -7  -1 19.3500 4.13070   6
   8   7   1 30.3425 7.01066   7
   8  -7  -1 23.1188 4.94158   5
  -8   7  -1 21.0250 3.57989  13
   0  -8  -1 35.9090 16.8868  10
   0  -8   1 4.98693 2.12331   6
   0  -8   1 5.45912 1.40765   5
   0   8  -1 -8.0522 6.78529   1
   0   8  -1 8.74586 12.3617   1
   0  -8   1 5.13249 2.02256   8
   0   8  -1 7.50436 1.89295   5
   0  -8   1 -7.7768 15.0453  10
   0  -8  -1 18.3114 13.0308   1
   0  -8   1 -3.4921 5.02376   1
   0   8  -1 -5.2830 9.82080  10
   0   8   1 25.4952 16.0154   1
   0   8   1 5.87081 10.0917  10
   0   8   1 22.4908 10.0117   1
   0   8  -1 7.18883 2.28569   6
  -1  -8  -1 1085.94 63.8029   1
   1  -8   1 1024.85 57.0041   2
   1   8  -1 1053.65 59.7468   1
  -1  -8  -1 1051.74 25.2258   6
  -1  -8  -1 1069.63 64.9987  10
   1   8  -1 1008.69 47.3405  12
   1   8  -1 1006.38 68.0789   1
  -1   8   1 1062.52 24.3339   5
   1   8  -1 1082.73 73.7415  10
   1   8  -1 1052.23 24.5664   6
  -1   8   1 1154.11 93.7972   1
  -1   8   1 1120.00 66.8980   1
  -1   8   1 1110.82 74.6303  10
  -1   8   1 1046.60 59.3846   2
   1   8  -1 945.618 43.8929  10
  -1  -8  -1 1059.01 20.2305   5
   1  -8   1 1071.18 77.2270  10
   1   8  -1 1064.74 23.9704   8
   1  -8   1 1049.95 24.8446   8
  -1   8   1 1036.78 25.2371   6
   1  -8   1 1025.37 63.5614   1
   1  -8   1 1096.95 80.3272   1
   1   8  -1 1034.21 47.5176   2
   1  -8   1 1052.06 23.6945   5
  -1  -8  -1 1108.18 48.4442  11
   1  -8   1 967.544 25.2541   6
   1   8  -1 976.969 22.3684   5
  -1  -8   1 1010.84 20.2310   5
   1  -8  -1 1086.52 62.4259   2
  -1  -8   1 1074.20 25.0856   8
  -1   8  -1 1070.01 71.1795   1
  -1   8  -1 1108.55 75.2282  10
  -1  -8   1 1059.82 72.4204  10
   1  -8  -1 1027.38 23.0614   5
   1   8   1 1050.31 62.6425  10
   1   8   1 1037.82 53.7806   1
   1  -8  -1 968.629 71.3003  10
  -1   8  -1 1092.92 87.4400   1
  -1  -8   1 1007.67 24.4788   6
   1  -8  -1 952.129 25.2969   6
  -1  -8   1 984.885 50.1435   1
   1   8   1 1066.37 24.6659   8
   1  -8  -1 1045.09 60.5860   1
   1   8   1 984.061 71.0729   1
  -1  -8   1 1067.42 52.9919  11
   1   8   1 990.499 54.4147  12
   1  -8  -1 980.706 80.9702   1
  -1   8  -1 985.447 55.8647   2
   1   8   1 982.954 21.7250   5
  -1   8  -1 1043.20 24.6506   5
  -1  -8   1 1066.59 20.3349   5
   1   8   1 1076.96 24.7870   6
   1  -8  -1 1063.97 25.0361   8
  -1   8  -1 1037.59 25.3249   6
   2  -8   1 9.70167 7.47568   1
   2   8  -1 2.19487 0.97287   5
   2  -8   1 11.2702 16.8961  10
   2  -8   1 0.46175 7.09329   2
   2  -8   1 -0.3991 10.9757   1
   2  -8   1 3.25565 1.86563   6
  -2  -8  -1 3.11448 1.67830   6
   2  -8   1 1.42913 1.59765   5
  -2   8   1 3.02276 1.19941   9
   2   8  -1 17.2039 9.90140   1
   2   8  -1 -9.8079 8.36857   1
  -2   8   1 21.3928 17.1157   1
   2   8  -1 0.03586 1.39279   7
  -2   8   1 19.3952 13.3537   1
  -2  -8  -1 3.42769 7.00954  11
  -2   8   1 4.45413 1.79468   6
  -2  -8  -1 4.48695 14.1962  10
   2   8  -1 -11.542 7.68759  12
  -2   8   1 -1.5750 8.36517   2
   2   8  -1 2.49767 1.44490   6
   2   8  -1 -0.1289 1.22914   8
  -2   8  -1 24.4287 14.3625   1
  -2   8  -1 16.9555 15.8350   1
  -2  -8   1 26.0085 20.6828  10
   2  -8  -1 9.83255 9.48568   1
   2  -8  -1 1.76157 8.56568   2
   2  -8  -1 16.6081 15.5746  10
   2   8   1 8.92657 10.8822   1
  -2   8  -1 14.0093 10.6755   3
  -2  -8   1 18.5580 8.08387  11
   2   8   1 20.0897 10.0226  12
  -2  -8   1 3.54382 4.92697   1
  -2   8  -1 0.09783 6.81582   2
   2  -8  -1 3.55276 9.46831   1
  -3   8   1 348.876 52.5094   3
   3   8  -1 323.012 9.69806   6
  -3   8   1 328.536 12.0488   5
   3  -8   1 326.774 11.9611   6
   3   8  -1 334.021 11.2734   8
   3   8  -1 338.400 31.5213   2
  -3  -8  -1 289.107 33.4844  11
   3   8  -1 344.551 11.1210   7
   3  -8   1 319.768 11.3010   5
   3   8  -1 305.829 6.77922   5
   3  -8   1 239.225 48.0892  10
   3   8  -1 251.296 29.2762  12
   3  -8   1 233.938 38.6521   2
   3   8  -1 323.646 6.63101   5
  -3   8   1 324.001 11.6801   6
  -3   8   1 257.728 55.3492  10
  -3   8   1 330.174 41.0066   2
  -3   8  -1 329.930 10.2543   9
   3   8   1 318.940 9.91336   6
  -3   8  -1 302.866 11.5005   6
  -3   8  -1 323.901 41.9658   3
   3   8   1 304.789 37.1776   3
  -3   8  -1 312.731 40.4850   2
   3  -8  -1 297.696 11.4380   6
   3  -8  -1 305.352 52.6138  10
  -3   8  -1 304.730 58.1989  10
  -3  -8   1 237.203 32.2114  11
   3   8   1 265.642 33.6519   2
   3  -8  -1 306.533 40.8392   2
  -3  -8   1 316.991 9.95183   6
   3   8   1 320.373 35.6087  12
   3   8   1 308.274 10.1715   7
   3  -8  -1 322.507 10.9250   5
   4   8  -1 2.27139 1.30878   6
   4   8  -1 -15.719 6.72289   2
   4  -8   1 -0.7789 1.82295   6
   4   8  -1 3.47226 1.67158   7
   4  -8   1 2.01273 2.13005   5
  -4   8   1 3.37406 2.00653   6
   4  -8   1 -23.522 11.3111   2
   4   8  -1 1.62744 1.34097  13
  -4   8   1 1.98590 11.1433   2
  -4   8   1 2.63896 2.11510   7
   4   8  -1 -7.6915 10.7359   3
  -4   8   1 17.7502 12.2537   3
   4   8   1 1.28852 9.64421   2
   4  -8  -1 2.06064 1.99640   6
  -4   8  -1 3.70981 10.6685   2
   4   8   1 22.7357 13.7538   3
   4  -8  -1 2.65341 2.08781   5
   4   8   1 3.60280 1.43678   7
  -4   8  -1 8.16555 12.2622   3
   4  -8  -1 1.39327 15.7446   2
  -4   8  -1 2.26159 1.84052   6
   4   8   1 2.11502 1.35254  13
   5  -8   1 182.085 9.21476   5
   5  -8   1 166.547 8.88033   6
   5   8  -1 149.278 7.62146   7
  -5   8   1 166.062 9.90373   7
  -5   8   1 162.730 8.58714   6
  -5   8  -1 167.804 9.25135   6
   5   8   1 146.532 7.00089   7
   5  -8  -1 164.666 8.85611   6
   5  -8  -1 178.044 8.89599   5
   5   8   1 154.691 5.51186   6
  -5   8  -1 177.658 9.96568   7
   5   8   1 169.231 6.22655  13
   6  -8   1 2.88997 2.73181   5
   6   8  -1 2.25350 1.53796   7
   6   8  -1 0.07854 1.20761  13
  -6   8   1 0.69824 1.76371   7
   6  -8   1 3.03773 2.19424   6
  -6   8   1 0.17038 2.02645   6
   6   8  -1 -0.1022 0.90367   5
   6  -8  -1 -1.8410 1.85893   5
  -6   8  -1 2.88850 2.23400   7
  -6   8  -1 -2.5358 2.07845   6
   6  -8  -1 3.72806 2.64351   6
   6   8   1 0.88669 1.31685  13
   6   8   1 1.08733 1.33933   7
   7  -8   1 45.2808 6.21477   6
   7   8  -1 52.1926 3.18492   5
  -7   8   1 40.3156 6.30280   7
  -7   8   1 41.5410 6.49108   6
   7  -8   1 36.9231 5.86826   5
   7   8  -1 31.5113 4.78237   7
   7  -8  -1 45.9117 5.46944   6
   7   8   1 41.8691 3.08014   5
   7   8   1 39.6340 4.08590   7
  -7   8  -1 43.3779 6.55017   7
   7  -8  -1 32.7780 5.34182   5
  -8   8   1 -1.8477 2.72615   7
   8  -8   1 2.46832 2.63210   6
   8  -8   1 -4.3076 2.15392   5
   8   8  -1 4.41770 2.75781   7
   8   8  -1 -0.2578 1.56074   5
   8  -8  -1 0.71221 2.42080   5
   8   8   1 -0.9379 1.73692   5
  -8   8  -1 -1.5568 2.35638   7
   8  -8  -1 4.86940 3.00859   6
   8   8   1 -2.2408 2.02836   7
   0  -9  -1 45.3408 2.79265   5
   0  -9  -1 47.6877 4.94828   6
   0   9   1 48.0239 19.9230   1
   0   9   1 44.8884 3.93962   8
   0   9   1 44.5620 4.15335   6
   0   9  -1 31.2707 10.3417   2
   0   9   1 62.7419 19.0161  10
   0   9  -1 47.2310 4.17880   6
   0  -9   1 36.4410 4.14381   6
   0  -9  -1 23.5304 17.7665   1
   0   9  -1 20.2397 14.9057  10
   0  -9   1 42.2345 4.10702   8
   0   9   1 40.8587 3.42282   5
   0  -9   1 31.2626 13.7560   1
   0  -9  -1 41.0265 4.32909   8
   0   9  -1 39.3109 3.67056   5
   0  -9   1 33.6471 21.8694  10
   0  -9  -1 41.8250 21.9487  10
   0  -9  -1 44.9366 14.0469   1
   0  -9   1 40.6712 2.86366   5
   0   9   1 17.1914 21.4334   1
   0   9  -1 49.4685 25.2615   1
   1  -9   1 33.5168 4.71620   6
   1  -9   1 27.9097 3.07081   5
   1   9  -1 28.0894 2.77625   5
  -1   9   1 43.8357 19.6606  10
  -1  -9  -1 28.5072 3.87629   6
   1   9  -1 30.5868 3.22999   8
  -1  -9  -1 34.4914 15.4184   1
  -1   9   1 35.3249 3.55282   5
   1   9  -1 39.4415 12.0633  10
  -1  -9  -1 31.3540 1.40828   5
   1   9  -1 31.1994 11.3173  12
   1  -9   1 47.8876 19.8767   1
   1   9  -1 29.2529 3.47242   6
   1  -9   1 29.4344 12.1613   2
   1  -9   1 43.5968 20.1264   1
  -1   9   1 14.0121 7.88952   2
  -1   9   1 28.5458 14.7657   1
   1   9  -1 53.1691 15.8169   1
  -1  -9  -1 7.34221 20.5625  10
   1  -9   1 47.8516 22.5475  10
  -1  -9  -1 26.1521 10.6745  11
   1   9  -1 34.6282 17.4916   1
  -1   9   1 49.1051 24.7811   1
  -1   9  -1 47.9174 14.0109   2
  -1  -9   1 33.0610 3.69877   6
  -1   9  -1 31.8279 14.8422   1
  -1  -9   1 48.1264 22.9500  10
   1  -9  -1 35.6245 3.14457   5
   1   9   1 46.5084 13.8601   1
  -1   9  -1 31.8919 19.0083   1
  -1  -9   1 33.8864 3.99038   8
  -1   9  -1 60.6436 21.9671  10
   1   9   1 13.2603 15.6855   1
   1   9   1 36.8300 14.3856  12
   1   9   1 18.4608 23.0632  10
  -1  -9   1 32.9458 1.65129   5
   1  -9  -1 12.0178 19.7889  10
   1  -9  -1 19.7346 12.6216   1
   1   9   1 36.5413 3.70434   6
  -1   9  -1 34.5042 3.73316   5
   1   9   1 40.0536 13.5375   2
   1   9   1 34.8048 3.67001   8
   1   9   1 78.9269 25.1597  10
  -1  -9   1 9.18188 11.1095  11
  -1  -9   1 31.2792 1.59277   5
   1  -9  -1 42.9128 19.7500   1
   1   9   1 32.0038 2.60741   5
   1  -9  -1 26.1523 4.13553   6
   1  -9  -1 37.7846 4.08335   8
  -1  -9   1 17.0350 9.27831   1
  -2   9   1 25.1642 3.78630   5
   2   9  -1 26.5938 2.26088   5
   2   9  -1 27.1643 3.02552   6
   2  -9   1 33.3354 14.3793   1
  -2  -9  -1 37.1364 19.6552  10
   2   9  -1 25.7267 3.40548   8
   2   9  -1 23.8076 13.5358   1
   2  -9   1 31.9670 15.0260   2
   2   9  -1 16.1716 11.2911  12
   2  -9   1 21.7163 20.1438  10
  -2   9   1 26.1667 14.9787   1
  -2   9   1 28.9718 4.27678   6
  -2   9   1 67.6929 33.1367   1
  -2   9   1 25.5171 2.44535   9
  -2   9   1 21.2226 11.6758   2
  -2  -9  -1 31.3866 4.14723   6
   2  -9   1 20.5929 3.77802   6
   2   9  -1 29.6981 3.68556   7
   2  -9   1 24.1039 3.37311   5
   2  -9   1 25.5942 19.6808   1
   2   9  -1 33.8226 13.8855   1
  -2   9   1 30.6547 21.5572  10
  -2  -9   1 28.7797 3.83825   6
   2  -9  -1 23.5246 3.10315   5
   2   9   1 26.0524 10.2623   1
  -2  -9   1 -7.1586 33.8394  10
  -2   9  -1 35.2213 3.87954   6
  -2   9  -1 21.0931 19.2281   1
   2  -9  -1 11.9235 18.2239   1
   2   9   1 37.9404 17.3203   1
   2   9   1 29.1523 3.92383   8
   2  -9  -1 21.2485 3.39586   8
  -2   9  -1 21.4391 14.9419   1
  -2  -9   1 7.50293 9.90809  11
   2  -9  -1 21.4429 14.7187   2
   2   9   1 26.2382 1.97289   5
   2  -9  -1 38.3389 15.6315   1
   2   9   1 27.2665 3.26640   6
   2  -9  -1 51.0049 24.4219  10
   2  -9  -1 27.1551 4.25832   6
   3  -9   1 50.7119 5.04225   6
   3   9  -1 52.6487 4.50375   8
   3   9  -1 51.5014 4.96441   7
   3  -9   1 45.7378 4.41307   5
  -3   9   1 50.1060 5.07015   5
  -3   9   1 70.0872 26.3881   3
   3   9  -1 31.2896 13.6636   2
   3   9  -1 44.2983 3.59043   6
  -3   9   1 29.0449 15.6538   2
   3   9  -1 47.5140 2.24057   5
  -3   9   1 44.9302 4.58194   6
   3  -9   1 33.4853 17.4229   2
   3   9   1 51.9142 3.94717   6
   3   9   1 58.4480 9.93519   8
   3   9   1 44.1615 17.3477   3
  -3   9  -1 33.1699 17.7431   2
   3  -9  -1 58.6204 20.9908   2
   3  -9  -1 47.4133 4.93574   6
  -3   9  -1 49.1509 4.77264   6
  -3   9  -1 38.0718 19.5061   3
   3   9   1 25.5087 16.9265   2
  -3  -9   1 47.4680 4.05237   6
   3  -9  -1 50.8685 4.52716   5
   3   9   1 49.7638 3.96176   7
   4   9  -1 16.1119 2.58971   6
  -4   9   1 19.2499 4.14655   7
   4  -9   1 14.3509 3.46982   6
   4   9  -1 17.6060 3.78857   8
  -4   9   1 18.3657 3.52536   6
   4  -9   1 16.9290 3.52747   5
   4   9  -1 16.3267 2.38064  13
   4  -9  -1 12.6404 3.33362   6
   4   9   1 13.3948 2.60024   7
   4  -9  -1 18.4837 3.54123   5
   4   9   1 17.4944 2.53693  13
  -4   9  -1 14.4429 3.46515   6
   4   9   1 16.9261 2.78742   6
   5  -9   1 44.9736 6.33259   6
  -5   9   1 46.9698 5.17275   6
  -5   9   1 49.9680 7.02290   7
   5   9  -1 32.9246 3.84614   7
   5   9  -1 42.2726 3.23646  13
   5  -9   1 44.0201 5.85018   5
   5   9  -1 37.0407 2.81342   6
  -5   9  -1 40.7044 5.83751   6
  -5   9  -1 53.1693 5.92967   7
   5  -9  -1 33.8239 5.15937   6
   5  -9  -1 47.1345 5.32601   5
   5   9   1 33.9255 4.83268   7
   5   9   1 38.3282 3.27298  13
   5   9   1 42.0375 3.11986   6
  -6   9   1 12.4410 3.92415   7
   6   9  -1 16.0858 1.55139   5
   6   9  -1 15.3232 3.16564   7
   6  -9   1 11.6178 3.65693   5
   6  -9   1 17.9693 3.98223   6
   6   9  -1 16.9298 2.52206  13
  -6   9   1 16.8330 4.28659   6
   6   9   1 11.6374 2.69958   7
  -6   9  -1 10.4327 3.51864   7
   6   9   1 15.9002 2.57049  13
  -6   9  -1 23.5086 5.04136   6
   6  -9  -1 19.2873 4.16407   6
   6  -9  -1 20.1019 4.31798   5
   7  -9   1 36.3859 5.75693   5
   7  -9   1 34.2051 5.60630   6
  -7   9   1 32.0945 6.78335   6
  -7   9   1 34.8621 5.87515   7
   7   9  -1 34.6151 5.20365   7
   7  -9  -1 34.4220 5.56827   5
  -7   9  -1 39.0153 6.24237   7
   7   9   1 38.7068 4.02959   7
  -7   9  -1 24.7615 6.74414   6
   7  -9  -1 33.6996 5.58842   6
   7   9   1 24.0936 2.42210   5
   8   9  -1 1.54905 1.57917   5
   8   9  -1 3.57039 3.15130   7
   8  -9   1 1.44592 2.97063   5
   8  -9   1 4.26879 3.12813   6
  -8   9   1 6.72823 3.64833   7
  -8   9  -1 7.38489 3.64609   7
   8  -9  -1 7.11875 3.81353   5
   8  -9  -1 8.39750 3.74210   6
   8   9   1 3.99618 2.73368   7
   8   9   1 7.24182 1.89009   5
   0 -10   1 790.776 55.5680   1
   0  10  -1 811.591 62.1105  10
   0  10   1 832.923 19.9431   5
   0  10   1 841.831 21.4929   8
   0  10   1 723.532 50.0971   2
   0  10   1 785.138 61.8276  10
   0  10   1 812.678 21.7518   6
   0 -10  -1 827.654 22.4358   8
   0 -10   1 838.075 22.2399   6
   0  10  -1 795.151 75.8347   1
   0 -10   1 849.342 24.0169   8
   0  10  -1 814.091 21.8988   6
   0 -10   1 819.701 18.4932   5
   0 -10  -1 720.335 67.9431  10
   0  10   1 778.592 58.5990   1
   0  10  -1 811.180 20.3900   5
   0 -10  -1 834.521 18.2881   5
   0  10  -1 742.388 45.8148   2
   0 -10  -1 835.772 22.4086   6
   0 -10  -1 813.178 72.3330   1
   0 -10   1 734.832 74.6930  10
   0  10   1 809.224 81.9987   1
   0 -10  -1 795.539 52.4876   1
   0  10  -1 920.632 66.9731   1
   1  10  -1 5.16765 1.69015   5
   1 -10   1 3.01970 2.22761   6
  -1 -10  -1 -4.0107 9.58074  11
  -1  10   1 31.4598 17.3566  10
   1  10  -1 2.35119 10.3634  12
  -1  10   1 -3.0544 18.2672   1
  -1 -10  -1 -4.5879 8.53681   1
  -1 -10  -1 4.92212 0.84331   5
   1  10  -1 1.52111 14.0269   1
   1 -10   1 14.0786 10.3057   2
   1  10  -1 14.6247 11.2089   1
   1  10  -1 5.74771 2.22913   8
   1  10  -1 5.60176 7.12715   2
  -1 -10  -1 5.98123 2.47720   6
   1 -10   1 1.45441 9.58415   1
   1  10  -1 5.74801 2.00073   6
   1 -10   1 3.00646 2.04294   8
  -1  10   1 3.77056 2.26508   6
   1 -10   1 0.19873 13.1141   1
   1 -10   1 18.2903 20.7318  10
   1 -10   1 6.53489 2.08252   5
  -1  10   1 7.51085 2.28539   5
  -1 -10   1 27.5335 9.29657   1
  -1 -10   1 7.06884 2.67778   8
  -1  10  -1 19.5463 8.32994   2
   1 -10  -1 20.9818 15.4537   1
   1 -10  -1 3.20904 2.26622   6
   1  10   1 -5.6138 8.18885   1
   1 -10  -1 10.4433 8.66964   2
   1 -10  -1 6.02704 2.45555   8
   1 -10  -1 0.97228 7.31385   1
   1  10   1 7.78847 11.9333  12
  -1  10  -1 6.36694 2.20295   5
  -1 -10   1 7.57355 21.8550  10
   1 -10  -1 14.9455 18.4975  10
  -1  10  -1 2.65952 1.49402   6
  -1 -10   1 6.90532 0.98014   5
   1  10   1 3.87490 2.28929   8
  -1 -10   1 6.15862 9.90889  11
  -1  10  -1 6.11126 17.7922   1
  -1 -10   1 6.54135 2.52846   6
   1  10   1 -20.538 14.4232   1
  -1  10  -1 -10.759 9.50244   1
   1 -10  -1 3.61876 1.76233   5
   1  10   1 4.97320 1.62458   5
  -1  10  -1 31.5958 18.7783  10
  -2  10   1 216.583 9.27895   5
   2  10  -1 208.356 8.89902   7
   2  10  -1 216.471 8.67334   6
   2 -10   1 230.425 8.77434   5
   2 -10   1 210.855 9.75861   6
   2  10  -1 203.189 6.67887   5
   2 -10   1 222.616 37.8752   2
   2 -10   1 210.956 9.33548   8
  -2  10   1 206.143 7.04687   9
   2  10  -1 205.716 8.36763   8
  -2  10   1 218.774 9.64113   6
  -2  10   1 134.794 27.8721   2
   2  10   1 218.923 8.84074   6
   2 -10  -1 221.647 10.3336   6
  -2  10  -1 228.154 31.4243   2
  -2  10  -1 217.113 9.71992   6
   2 -10  -1 227.106 8.52996   5
   2 -10  -1 214.257 9.51356   8
   2  10   1 217.513 6.44815   5
   2  10   1 224.671 11.1984   8
  -2 -10   1 203.159 8.81888   6
   2 -10  -1 187.205 35.4094   2
   3 -10   1 -1.3715 12.6582   2
   3 -10   1 3.11146 2.50990   6
  -3  10   1 9.51324 12.2090   2
  -3  10   1 -0.2552 1.80265   6
  -3  10   1 -11.566 13.2308   3
   3  10  -1 3.60424 1.78461   7
   3  10  -1 -0.2992 1.52989   8
   3  10  -1 12.1338 8.73607   2
  -3  10   1 3.17704 2.33896   5
   3 -10   1 1.71214 2.06573   5
   3  10  -1 1.87815 1.61442   6
   3  10  -1 3.00982 1.21626   5
   3  10   1 0.81348 1.53611   6
  -3  10  -1 -11.367 12.9432   3
   3 -10  -1 4.29521 2.00935   5
  -3  10  -1 3.33946 2.06557   6
   3 -10  -1 24.6053 12.8433   2
   3 -10  -1 1.68688 2.14608   6
  -3 -10   1 5.87018 2.18798   6
  -3  10  -1 3.13824 10.9466   2
  -3  10  -1 1.45904 1.48494   9
   3  10   1 2.73772 0.94063   5
   3  10   1 -0.0089 1.85439   8
   3  10   1 -6.7292 10.5840   3
   3 -10  -1 2.55155 2.10455   8
   4 -10   1 188.388 9.23232   5
   4  10  -1 161.156 6.82669   6
   4  10  -1 168.482 8.18244   7
  -4  10   1 168.177 9.03557   6
   4  10  -1 172.360 8.57339   8
   4 -10   1 168.245 9.44859   6
  -4  10   1 169.468 10.1487   7
   4  10  -1 160.088 4.72752   5
   4  10  -1 166.788 4.23722   5
   4 -10  -1 168.580 8.56580   5
   4  10   1 173.419 6.60950  13
   4  10   1 164.706 7.88926   7
   4 -10  -1 146.689 9.01232   6
  -4  10  -1 171.709 9.35431   6
   4  10   1 167.391 9.16363   8
   4  10   1 178.704 7.32954   6
   5 -10   1 3.00764 2.71789   6
  -5  10   1 1.00839 2.02421   6
   5  10  -1 0.62276 1.41491  13
   5  10  -1 2.60963 1.43558   6
   5  10  -1 0.71699 1.24587   7
   5  10  -1 0.65620 1.81421   8
   5 -10   1 2.06284 2.47190   5
  -5  10   1 -0.9128 1.96666   7
   5 -10  -1 -0.3843 2.18161   6
   5 -10  -1 1.59480 2.26965   5
  -5  10  -1 4.56376 2.99972   6
   5  10   1 -0.8045 1.31251  13
   5  10   1 1.33288 1.34619   6
  -5  10  -1 0.95421 2.16317   7
   5  10   1 3.25233 1.62336   7
   6  10  -1 52.5350 5.16248   7
  -6  10   1 58.7123 6.92702   7
   6  10  -1 62.4155 4.04053  13
   6 -10   1 68.9163 6.79190   6
   6 -10   1 66.5188 6.71284   5
  -6  10   1 64.5339 7.14283   6
   6 -10  -1 52.0874 6.21550   6
  -6  10  -1 71.5825 7.77104   6
   6  10   1 58.6472 4.08363  13
   6 -10  -1 70.6189 6.58306   5
  -6  10  -1 74.4212 7.49289   7
   6  10   1 53.5567 4.66859   7
   7  10  -1 4.39668 2.97643   7
   7 -10   1 2.85331 2.93764   5
   7 -10   1 0.30104 2.47520   6
  -7  10  -1 -0.0109 2.69834   7
  -7  10  -1 7.27612 4.80637   6
   7 -10  -1 -0.3660 2.43018   6
   7 -10  -1 0.26639 2.75755   5
   7  10   1 -0.8373 1.83883   7
   0 -11  -1 33.9244 4.69909   8
   0 -11   1 29.1095 2.69313   5
   0 -11   1 28.4318 4.28481   6
   0  11  -1 34.5243 13.7878   2
   0  11  -1 26.1667 3.66657   6
   0 -11   1 30.7736 4.32064   8
   0 -11   1 6.69566 26.0582  10
   0 -11  -1 30.3008 4.65701   6
   0  11   1 28.0552 11.9914   2
   0  11  -1 34.9154 4.41842   5
   0  11   1 17.1585 19.8466  10
   0  11   1 35.1522 4.07078   5
   0 -11  -1 -11.153 20.6425  10
   0  11  -1 68.3308 20.4408  10
   0 -11  -1 33.3715 2.66365   5
   0  11   1 29.4551 4.15458   6
  -1  11   1 11.6808 9.65336   2
   1  11  -1 8.67362 8.04619   2
   1  11  -1 6.68313 2.44403   6
   1 -11   1 4.30221 2.26158   8
   1 -11   1 6.20675 11.0315   2
  -1 -11  -1 3.55559 2.43144   6
  -1 -11  -1 4.86193 0.84207   5
   1 -11   1 4.83523 1.77145   5
   1 -11   1 2.48291 2.02911   6
   1  11  -1 5.63306 1.97954   5
  -1  11   1 2.46627 1.95731   5
   1  11  -1 2.46253 1.96693   8
  -1  11   1 3.00487 1.90695   6
  -1 -11   1 5.09364 1.51358   5
   1 -11  -1 7.42549 2.62486   8
   1  11   1 3.96570 2.00360   8
  -1  11  -1 2.09697 7.44084   2
   1  11   1 3.94191 1.75709   5
  -1  11  -1 7.13402 2.49869   5
   1 -11  -1 7.87623 3.20925   6
  -1 -11   1 4.56731 0.92437   5
  -1 -11   1 5.17017 2.50631   8
   1  11   1 5.76812 2.25911   6
   1 -11  -1 2.67452 1.53357   5
  -1  11  -1 3.79139 2.17640   6
   1  11   1 21.7306 11.4424   2
  -1 -11   1 6.66197 2.21897   6
   1 -11  -1 -9.0376 10.5293   2
   2  11  -1 22.5834 3.73695   7
   2  11  -1 11.5044 3.34359   8
   2  11  -1 3.54508 8.92072   2
   2 -11   1 17.1879 3.62072   8
   2 -11   1 0.44374 11.9116   2
  -2 -11  -1 18.0299 3.70841   6
   2  11  -1 14.5103 2.30772   5
  -2  11   1 10.7660 12.4244   2
  -2  11   1 22.9969 4.02943   6
   2 -11   1 16.5057 3.88024   6
   2  11  -1 16.4663 3.17130   6
  -2  11   1 20.6882 3.98426   5
   2 -11   1 12.8810 2.74394   5
  -2  11   1 17.2619 2.38949   9
   2 -11  -1 11.3034 2.91565   8
  -2  11  -1 18.5550 4.17337   6
  -2 -11   1 13.2836 3.22990   6
   2 -11  -1 19.7116 3.09103   5
   2  11   1 14.9306 2.12616   5
   2  11   1 15.4950 3.17907   6
   2  11   1 18.7255 3.37645   8
  -2  11  -1 27.0259 11.8193   2
   2 -11  -1 15.9852 3.72615   6
   2 -11  -1 10.1013 13.8136   2
   3  11  -1 0.31974 1.25019   7
   3  11  -1 2.33799 1.59420   6
  -3  11   1 0.97254 1.31527   9
   3  11  -1 -0.7665 1.52208   8
   3 -11   1 -1.1671 1.79758   5
   3 -11   1 -0.8447 1.93528   6
  -3  11   1 -0.4217 2.21122   5
  -3  11   1 -2.4192 1.35714   6
   3  11  -1 -1.2361 1.01484   5
  -3  11  -1 1.12983 1.92465   6
   3  11   1 -0.4141 1.51502   6
  -3 -11   1 2.25415 2.17421   6
   3 -11  -1 -3.4237 1.37075   8
   3 -11  -1 -3.7021 1.57513   6
   3 -11  -1 -1.3458 1.55112   5
   3  11   1 0.12549 0.91661   5
   3  11   1 -1.3412 1.61783   8
   3  11   1 -0.2543 1.14568   7
  -3  11  -1 0.15534 1.36894   9
   4  11  -1 43.9184 4.56838   7
   4  11  -1 32.2470 4.53561   8
   4  11  -1 32.9556 2.49258   5
  -4  11   1 33.0113 5.03634   6
   4  11  -1 34.3181 3.59439   6
   4 -11   1 41.3785 6.44041   6
   4 -11   1 39.6356 5.08924   5
   4  11   1 39.8311 2.04055   5
   4  11   1 36.2459 3.71613   6
   4  11   1 35.3297 3.89509   7
   4 -11  -1 47.9562 4.87836   5
  -4  11  -1 32.8454 5.10066   6
   4 -11  -1 50.1072 7.32662   6
   4  11   1 44.3428 5.78676   8
   4  11   1 36.7020 3.44955  13
  -5  11   1 7.60383 3.44119   6
   5  11  -1 5.14024 1.86751  13
   5  11  -1 6.37394 0.92170   5
  -5  11   1 7.97348 3.35339   7
   5  11  -1 4.18224 1.71697   6
   5 -11   1 2.22343 2.57118   6
   5  11  -1 3.41921 2.32495   8
   5 -11   1 7.14533 3.26971   5
   5  11  -1 6.79957 2.32035   7
   5  11   1 3.07972 1.52212   7
  -5  11  -1 4.70241 3.22814   6
   5  11   1 6.45389 3.30772   8
   5  11   1 5.89849 2.08603   6
   5  11   1 7.16423 1.97684  13
  -5  11  -1 5.90531 3.18478   7
   5 -11  -1 7.41238 3.16002   5
   5 -11  -1 5.86423 3.37669   6
   6 -11   1 18.4679 4.65712   5
   6  11  -1 20.2863 3.82719   7
   6  11  -1 24.4758 5.03373   8
  -6  11   1 16.5834 4.59128   6
   6 -11   1 24.3556 5.08832   6
   6  11  -1 19.2493 2.90610  13
  -6  11   1 19.6686 5.08054   7
   6  11   1 19.2582 3.27515   7
  -6  11  -1 21.6875 5.15839   7
   6  11   1 18.6148 2.82518  13
   6  11   1 18.8749 5.32216   8
   6 -11  -1 23.0132 4.67304   6
  -6  11  -1 12.9857 5.32657   6
   6 -11  -1 15.3472 4.14455   5
   6  11   1 20.8146 2.64959   6
  -7  11   1 0.81662 2.74844   7
  -7  11   1 4.41153 4.37988   6
   7  11  -1 1.60039 1.72875  13
   7 -11   1 6.18878 3.67252   5
   7  11  -1 -0.2765 2.62119   7
   7 -11   1 3.43149 3.16021   6
   7  11  -1 11.0132 5.39219   8
  -7  11  -1 8.88615 5.00672   6
   7  11   1 2.18124 2.12543   7
   7  11   1 1.28342 1.69232  13
   7 -11  -1 1.41290 2.83231   5
  -7  11  -1 4.36424 3.07170   7
   7 -11  -1 6.86188 3.72422   6
   0  12  -1 17.0726 3.42282   5
   0  12   1 17.8573 3.26551   5
   0  12   1 19.0153 3.79498   6
   0 -12  -1 15.7653 3.73934   8
   0 -12   1 17.0733 3.95127   6
   0 -12   1 18.0215 2.38072   5
   0  12   1 14.4800 10.5317   2
   0  12  -1 17.8874 3.94024   6
   0  12  -1 8.32059 9.05764   2
   0 -12  -1 13.2601 3.42379   6
   0 -12   1 19.4950 3.76379   8
   0 -12  -1 15.1951 2.09476   5
  -1  12   1 108.184 27.0771   2
   1  12  -1 134.440 7.57454   6
  -1 -12  -1 129.928 3.65916   5
   1 -12   1 123.042 7.99771   6
   1  12  -1 96.3889 20.3026   2
   1 -12   1 134.358 7.83316   8
   1 -12   1 138.076 6.28128   5
   1 -12   1 151.841 31.1948   2
  -1  12   1 129.648 7.79974   6
  -1  12   1 133.129 7.24221   5
  -1 -12  -1 124.530 8.02085   6
   1 -12  -1 120.455 8.05736   6
  -1 -12   1 129.283 7.89315   8
   1 -12  -1 116.229 7.76349   8
  -1  12  -1 125.050 7.81419   6
  -1  12  -1 120.673 7.33060   5
   1 -12  -1 130.487 5.98037   5
   1  12   1 131.686 6.86147   5
  -1  12  -1 98.4809 23.6113   2
  -1 -12   1 137.948 8.02238   6
   1  12   1 137.473 26.0181   2
  -1 -12   1 129.530 3.82722   5
  -1 -12   1 131.339 4.09476   5
   1  12   1 133.187 7.55567   6
   1  12   1 132.318 7.13896   8
   2  12  -1 15.8038 3.04715   8
  -2  12   1 19.7930 2.63064   9
   2  12  -1 20.1518 3.92499   7
   2 -12   1 14.9154 3.55056   6
  -2  12   1 10.6446 3.31879   5
   2  12  -1 13.7431 2.57376   5
   2 -12   1 9.45585 3.12067   8
   2 -12   1 15.5533 2.87173   5
   2  12  -1 18.2675 3.60535   6
  -2 -12  -1 16.6374 3.83578   6
  -2  12   1 12.1541 3.26320   6
   2  12   1 15.8206 2.46343   5
   2 -12  -1 15.9988 3.71082   6
  -2  12  -1 20.3470 4.47376   6
  -2 -12   1 16.2135 3.57182   6
   2 -12  -1 14.0725 2.80270   5
   2  12   1 14.8948 3.49599   6
   2  12   1 16.6410 3.41632   8
   2 -12  -1 13.2186 3.59599   8
   3 -12   1 42.8442 6.15355   6
  -3  12   1 40.1473 4.12496   9
   3  12  -1 36.8010 4.70080   8
  -3  12   1 42.5955 6.07402   5
   3  12  -1 42.2164 3.20836   5
   3  12  -1 35.8799 4.16322   7
   3 -12   1 34.3971 5.16861   8
  -3  12   1 47.2909 6.85604   6
   3  12  -1 32.4552 3.93029   6
   3 -12   1 38.4298 4.94829   5
   3  12   1 33.8326 4.67195   6
   3  12   1 43.6127 4.92387   8
   3 -12  -1 30.5766 5.03215   6
   3 -12  -1 37.6324 4.71688   5
   3 -12  -1 36.4780 5.13756   8
   3  12   1 38.0446 4.11232   7
  -3  12  -1 39.6582 3.78931   9
   3  12   1 40.2241 2.78817   5
  -3 -12   1 34.0656 4.80458   6
  -3  12  -1 28.5779 4.73367   6
   4 -12   1 5.40125 2.67208   5
   4  12  -1 4.48378 2.26109   7
   4 -12   1 3.50020 2.53367   6
   4  12  -1 -0.2108 2.14693   8
   4  12  -1 3.57167 1.52841   5
  -4  12   1 7.51874 2.87209   6
   4  12   1 4.89460 2.89491   8
   4 -12  -1 2.80420 2.95508   8
  -4  12  -1 4.32927 3.14880   6
   4 -12  -1 5.86710 2.71556   5
   4 -12  -1 4.67435 3.11130   6
   4  12   1 4.69118 1.98810   7
   5  12  -1 31.5196 4.78984   8
  -5  12   1 22.8486 4.71586   6
  -5  12   1 27.2731 5.46197   7
   5 -12   1 24.4899 4.85140   6
   5  12  -1 29.3695 3.79901   6
   5  12  -1 29.2274 3.23008  13
   5  12  -1 23.2469 3.91643   7
   5  12   1 25.1901 5.05043   8
   5 -12  -1 41.3739 6.93704   6
   5 -12  -1 28.3116 5.64195   8
   5  12   1 30.2640 4.58546   7
   5  12   1 29.1725 3.31293  13
   5  12   1 33.8224 3.78751   6
  -5  12  -1 32.4315 5.88648   7
   5  12   1 26.4138 1.80005   5
  -5  12  -1 29.1105 6.15024   6
   6 -12   1 0.37483 2.64729   6
   6  12  -1 1.80080 1.61737  13
   6 -12   1 -1.2735 2.34467   5
   6  12  -1 4.79079 2.60511   7
  -6  12   1 2.57155 3.14794   7
   6  12  -1 7.34039 3.67264   8
  -6  12   1 -2.5579 3.37025   6
   6  12   1 3.06774 2.30290   7
   6 -12  -1 -0.0409 2.45591   6
   6  12   1 2.77898 1.93318  13
   6 -12  -1 1.47667 2.63924   5
  -6  12  -1 0.05050 2.55656   7
  -6  12  -1 3.79924 4.15738   6
   7  12  -1 9.89736 3.75894   7
   7 -12   1 3.15055 3.11346   5
   7  12  -1 22.0242 5.55404   8
  -7  12   1 4.05682 3.17714   7
   7  12   1 -1.3151 5.69096   8
   7 -12  -1 8.15127 3.79565   6
  -7  12  -1 10.3127 3.85064   7
   7  12   1 5.30812 2.75020   7
   7 -12  -1 8.12802 3.59839   5
   7  12   1 6.92792 2.33819  13
   0 -13   1 6.34623 1.98051   5
   0  13   1 9.02306 3.17793   6
   0 -13   1 9.71286 3.37151   6
   0 -13   1 5.66399 2.73513   8
   0  13  -1 15.3091 3.56203   6
   0  13  -1 8.70611 2.66097   5
   0 -13  -1 5.71462 2.91910   8
   0  13   1 8.70481 2.67779   5
   0 -13  -1 6.97030 1.64172   5
   0 -13  -1 5.17318 2.81785   6
   1 -13   1 19.7104 4.27202   6
   1  13  -1 12.9090 3.15249   6
  -1  13   1 17.6691 3.58446   5
  -1  13   1 19.6001 4.15062   6
   1 -13   1 14.3344 3.58058   8
   1 -13   1 17.4076 2.91419   5
  -1 -13  -1 16.1384 3.83352   6
   1  13  -1 22.4503 3.56896   5
  -1 -13  -1 18.7605 1.36852   5
  -1 -13   1 18.0986 1.58273   5
  -1 -13   1 17.4515 3.92612   6
  -1  13  -1 18.7478 3.97806   5
   1  13   1 25.4373 4.73279   6
   1 -13  -1 18.6474 4.15655   8
   1 -13  -1 23.0262 3.03824   5
   1  13   1 18.7074 3.19494   5
   1  13   1 21.6444 3.84652   8
   1 -13  -1 22.0203 4.32111   6
  -1  13  -1 23.0373 4.57314   6
  -1 -13   1 25.7358 4.81351   8
  -1 -13   1 19.5125 1.53895   5
   2  13  -1 8.39075 2.70223   8
  -2  13   1 5.58393 2.90863   5
  -2  13   1 6.65144 3.88630   6
  -2 -13  -1 11.0380 3.64134   6
   2  13  -1 11.6507 3.26393   6
   2 -13   1 9.58520 2.65598   5
   2  13  -1 9.72569 2.98129   7
   2 -13   1 11.8082 3.65329   6
   2 -13   1 12.0142 3.24653   8
  -2  13   1 10.8494 2.23441   9
   2  13  -1 15.6422 2.92102   5
   2 -13  -1 9.84901 3.12739   8
   2  13   1 17.6551 3.55598   8
   2 -13  -1 9.88274 2.56476   5
  -2  13  -1 9.80211 3.01960   6
  -2 -13   1 18.3217 3.88358   6
   2  13   1 12.3267 2.47383   5
   2  13   1 14.6418 3.65422   6
   2 -13  -1 4.77920 3.15751   6
   3  13  -1 27.6281 4.10656   8
   3  13  -1 24.6323 3.09264   5
   3 -13   1 23.7483 4.62997   8
  -3  13   1 30.2013 3.66571   9
   3 -13   1 21.7102 4.59437   6
  -3 -13  -1 30.3262 5.04823   6
  -3  13   1 29.5570 5.41194   6
   3  13  -1 32.6997 4.90702   7
   3 -13   1 25.6009 4.07985   5
   3  13  -1 22.1204 3.80457   6
  -3  13  -1 28.3113 3.70351   9
   3  13   1 25.3838 4.28217   8
   3 -13  -1 26.7470 4.12437   5
   3  13   1 21.2282 2.69466   5
   3  13   1 33.1985 4.87620   6
  -3  13  -1 26.7366 4.68066   6
   3 -13  -1 23.4914 4.56135   6
   3  13   1 27.2282 4.24545   7
   3 -13  -1 36.1369 5.47357   8
  -3 -13   1 29.2030 4.88632   6
  -4  13   1 5.03331 2.82379   6
   4 -13   1 5.31058 3.12689   8
   4 -13   1 6.59439 3.06902   5
   4  13  -1 5.87916 2.37268   7
   4 -13   1 5.00108 2.60865   6
   4  13  -1 4.99801 2.65205   8
   4  13  -1 5.18719 1.75152   5
   4  13  -1 3.81900 1.86636   6
   4 -13  -1 5.62223 2.87283   5
   4  13   1 4.49806 1.56153   5
  -4  13  -1 10.7047 3.49920   6
   4  13   1 6.60597 2.62358   6
   4  13   1 7.78853 2.39763   7
   4 -13  -1 4.96088 3.24250   6
   4 -13  -1 11.3690 3.86491   8
   4  13   1 9.37872 3.34687   8
  -5  13   1 28.4462 5.85011   6
   5  13  -1 27.3258 4.80753   8
   5  13  -1 28.5657 3.30950  13
   5  13  -1 18.2180 4.61998   6
  -5  13   1 29.2520 5.72066   7
   5 -13   1 25.9492 4.65227   5
   5 -13   1 25.2431 5.43519   6
   5  13  -1 25.4741 4.28827   7
   5 -13  -1 32.9570 5.06679   5
  -5  13  -1 31.5243 5.79847   7
   5  13   1 33.5102 4.23771   6
   5  13   1 29.1697 3.36938  13
   5 -13  -1 30.4062 6.04752   6
  -5  13  -1 22.2252 5.09535   6
   5  13   1 30.9755 4.80545   7
   5  13   1 29.2455 5.36369   8
   5  13   1 21.2110 2.37503   5
   5 -13  -1 27.3659 5.67954   8
   6  13  -1 4.81371 3.11289   7
   6  13  -1 10.0749 2.49861   6
  -6  13   1 8.66613 3.87373   7
   6  13  -1 6.65499 2.12579  13
   6 -13   1 10.9094 3.77367   5
   6  13  -1 5.56501 3.91291   8
   6  13   1 6.85982 4.08613   8
   6 -13  -1 5.98363 3.72348   5
   6  13   1 9.65304 2.45615  13
  -6  13  -1 8.57278 3.90301   7
   6  13   1 5.70127 2.25152   6
   6 -13  -1 6.15684 3.69781   6
   6 -13  -1 7.64522 3.50095   8
   6  13   1 4.91040 2.71735   7
  -7  13   1 22.1969 5.71840   7
   7  13  -1 22.5752 5.08319   7
   7  13  -1 17.7798 5.55707   8
   7  13  -1 25.6596 3.42308  13
   7 -13   1 14.8418 4.41793   5
   7 -13   1 16.5266 4.92692   6
   7 -13  -1 19.6403 4.87397   6
   7  13   1 20.1812 3.13192  13
  -7  13  -1 27.5533 6.13049   7
   7 -13  -1 10.3079 4.63770   8
   7 -13  -1 14.6655 4.52167   5
   7  13   1 16.4527 3.85116   7
   0  14   1 48.7358 4.80252   5
   0  14   1 59.2478 5.95202   6
   0 -14   1 54.0667 6.16574   6
   0 -14  -1 55.5193 6.34381   8
   0  14  -1 62.2847 6.15579   6
   0 -14  -1 54.2033 6.15249   6
   0  14  -1 55.0082 5.41242   5
   0 -14   1 54.5020 3.66488   5
   0 -14   1 54.8301 6.12571   8
   0 -14  -1 48.1277 4.31803   5
   1  14  -1 1.32954 2.17499   6
  -1 -14  -1 2.65047 0.79740   5
   1 -14   1 -1.1895 1.63258   5
  -1  14   1 7.98885 3.18242   5
  -1  14   1 8.99278 3.04503   6
  -1 -14  -1 -0.2242 2.19620   6
   1  14  -1 -0.7166 1.74218   5
   1 -14   1 4.04879 2.83869   8
   1 -14   1 4.13788 2.59023   6
   1  14   1 1.71159 1.91994   5
  -1 -14   1 3.81199 2.99255   8
   1 -14  -1 4.70955 2.94976   6
  -1 -14   1 4.75053 2.67551   6
  -1 -14   1 3.65958 1.14512   5
   1  14   1 5.32153 2.80131   6
   1 -14  -1 3.32838 1.85390   5
  -1 -14   1 2.07654 0.94258   5
  -1  14  -1 4.13566 3.35190   6
   1  14   1 4.38713 2.56874   8
   1 -14  -1 0.92050 2.24414   8
  -2  14   1 8.39050 1.89211   9
   2  14  -1 2.46714 1.94182   5
   2 -14   1 7.79874 3.69013   6
   2 -14   1 7.94765 2.54403   5
   2  14  -1 9.48103 3.54196   6
  -2  14   1 11.1645 4.38850   5
  -2 -14  -1 6.26088 3.12611   6
   2  14  -1 3.25664 2.43681   7
   2  14  -1 8.01679 2.87688   8
  -2  14   1 2.88040 4.16173   6
   2 -14   1 5.43082 2.87878   8
   2 -14  -1 9.96062 2.66961   5
  -2 -14   1 16.6701 3.90063   6
   2  14   1 10.7300 2.51026   5
   2 -14  -1 14.0702 4.06122   8
   2  14   1 13.6472 3.55480   6
  -2  14  -1 15.3086 7.10102   6
   2 -14  -1 3.92637 3.21518   6
   2  14   1 11.1414 3.40297   8
   3  14  -1 14.8976 3.57956   7
   3 -14   1 8.35313 2.90479   5
   3 -14   1 12.4323 3.81865   6
   3 -14   1 17.9348 4.38101   8
  -3  14   1 11.7609 4.50602   6
   3  14  -1 3.33532 2.42639   6
  -3 -14  -1 12.0509 3.70688   6
   3  14  -1 8.37535 2.42060   5
   3  14  -1 8.06925 3.10257   8
  -3  14   1 10.9470 2.40250   9
   3 -14  -1 14.4418 4.14362   6
  -3  14  -1 10.5874 3.33153   6
  -3 -14   1 14.2028 3.75960   6
   3  14   1 13.2270 2.57804   5
   3  14   1 13.6372 3.37343   7
   3 -14  -1 14.2872 3.23130   5
   3  14   1 9.83927 3.25788   6
   3 -14  -1 5.70504 3.34769   8
   3  14   1 16.8504 4.27406   8
  -3  14  -1 14.7358 2.84069   9
   4 -14   1 28.9541 6.29184   6
   4 -14   1 24.8547 5.25212   8
   4  14  -1 26.7121 4.65677   8
   4  14  -1 18.9127 3.86938   6
   4 -14   1 30.9453 4.93658   5
   4  14  -1 19.9974 4.04821   7
  -4  14   1 24.7793 5.37476   6
   4  14   1 37.9606 3.15397   5
  -4  14  -1 23.9558 4.47258   6
   4  14   1 35.2787 5.28183   7
   4  14   1 31.0334 5.34724   8
   4  14   1 39.3817 5.30919   6
   4 -14  -1 39.6619 6.76140   6
   4 -14  -1 33.3878 6.31341   8
   4 -14  -1 35.1555 5.19577   5
   5  14  -1 8.25708 3.68182   7
   5 -14   1 9.40186 4.02774   8
  -5  14   1 4.33663 3.18195   7
   5  14  -1 12.4468 4.12408   8
   5  14  -1 6.60684 2.23857  13
   5 -14   1 7.35163 3.34601   5
   5  14  -1 7.87527 2.81234   6
   5  14   1 7.42675 2.68325   6
   5  14   1 6.42097 4.95134   8
   5  14   1 10.0022 1.96045   5
   5 -14  -1 8.47229 3.92135   8
   5 -14  -1 4.99874 3.44690   5
   5  14   1 4.01069 2.20765  13
   5 -14  -1 9.87050 4.10405   6
   5  14   1 10.5096 3.24727   7
  -5  14  -1 11.3007 4.45750   7
   6 -14   1 11.2152 4.15172   6
  -6  14   1 16.7940 5.04885   7
   6  14  -1 15.0032 3.17025   6
   6 -14   1 11.0434 3.67444   5
   6  14  -1 13.8494 4.07141   7
   6  14  -1 15.3046 2.78027  13
   6 -14   1 9.01245 4.38422   8
   6 -14  -1 20.6675 4.58633   5
   6  14   1 20.4246 3.33007  13
   6  14   1 13.5903 5.03300   8
   6 -14  -1 14.9196 4.77807   6
   6  14   1 9.65693 3.41310   7
  -6  14  -1 18.8859 5.36962   7
   6 -14  -1 13.7687 4.24531   8
   7  14  -1 5.03983 2.33374  13
   7  14   1 2.51013 2.11591  13
   0  15  -1 60.0053 6.42557   6
   0  15   1 52.6858 5.51406   5
   0 -15   1 65.4096 6.75237   8
   0 -15   1 59.4642 3.90905   5
   0 -15  -1 60.8513 3.73685   5
   0 -15   1 55.7086 6.48333   6
   0  15  -1 73.3373 6.41743   5
   0 -15  -1 57.1569 7.52728   6
   0  15   1 46.3331 6.32423   6
   0 -15  -1 57.3449 6.82437   8
   1 -15   1 33.0751 5.08442   6
   1 -15   1 40.1446 5.97940   8
  -1 -15  -1 44.2465 2.90053   5
   1  15  -1 39.2028 5.22836   5
  -1 -15  -1 49.2997 7.15570   6
   1  15  -1 54.5502 5.91126   6
  -1  15   1 55.8654 7.99267   6
   1 -15   1 44.4023 4.08406   5
  -1  15   1 51.4967 5.81796   5
  -1 -15  -1 47.9969 1.91529   5
   1 -15  -1 50.8408 4.08262   5
  -1  15  -1 34.5057 5.25145   6
   1 -15  -1 41.2653 6.17116   6
  -1 -15   1 39.5529 6.24050   8
  -1 -15   1 45.7193 6.42083   6
   1  15   1 48.1124 4.92273   5
  -1 -15   1 45.0672 2.02825   5
   1  15   1 44.2262 6.10374   6
   1 -15  -1 58.2970 6.78308   8
   2 -15   1 33.8106 4.55774   5
  -2  15   1 32.0389 5.28348   6
   2 -15   1 36.9169 6.18460   8
  -2 -15  -1 28.9159 5.22373   6
  -2  15   1 39.6539 3.45160   9
   2  15  -1 36.5788 4.10874   5
   2  15  -1 40.5571 5.47861   8
   2 -15   1 37.0217 6.93816   6
  -2  15   1 49.9592 6.88649   5
   2  15  -1 44.8379 6.76722   6
   2  15  -1 34.2414 5.61175   7
  -2  15  -1 37.9381 6.52146   6
   2 -15  -1 45.0283 4.52866   5
   2  15   1 51.2815 6.12759   6
   2 -15  -1 36.6584 6.04555   8
   2  15   1 39.1417 3.86884   5
   2 -15  -1 37.7423 6.11922   6
   2  15   1 41.9953 5.86180   8
  -2 -15   1 40.7961 5.76275   6
  -3  15   1 20.2913 3.02211   9
   3 -15   1 16.3256 4.77113   6
   3  15  -1 18.3080 4.14542   8
   3 -15   1 20.1867 4.02721   5
   3  15  -1 23.8816 4.38026   6
   3  15  -1 21.4324 3.51176   5
  -3  15   1 27.2093 6.11866   6
  -3 -15  -1 18.2884 4.43814   6
   3 -15   1 18.4039 5.12524   8
   3  15  -1 12.0260 4.87122   7
  -3  15  -1 20.1272 3.30118   9
   3  15   1 11.4914 3.74839   6
   3 -15  -1 18.4977 3.72690   5
   3 -15  -1 6.69536 3.59185   6
   3  15   1 17.4507 2.91783   5
   3 -15  -1 18.2041 4.58925   8
   3  15   1 10.7827 3.38721   7
  -3 -15   1 19.5236 4.66578   6
   3  15   1 18.0669 4.45230   8
  -3  15  -1 17.7833 6.54041   6
   4 -15   1 20.1455 4.15121   5
   4  15  -1 27.3382 4.96777   8
   4  15  -1 25.5279 4.73448   6
   4  15  -1 17.5182 4.20685   7
   4 -15   1 21.1070 4.87747   8
   4 -15  -1 30.2618 5.63037   8
   4  15   1 36.8053 5.47650   6
   4  15   1 25.3354 3.41494   5
   4  15   1 34.4849 5.47843   7
   4 -15  -1 26.1143 4.49747   5
   4  15   1 29.2745 9.13907   8
   4 -15  -1 29.7208 8.46018   6
   5  15  -1 19.0233 4.80976   8
   5  15  -1 10.8936 3.66449   7
   5  15  -1 10.5954 2.47512  13
   5  15  -1 13.9236 3.52951   6
  -5  15   1 20.7876 5.83914   7
   5 -15   1 10.2084 4.04608   6
   5 -15   1 10.2750 4.13766   8
   5 -15   1 10.8216 3.63221   5
   5 -15  -1 13.4513 5.17446   6
   5  15   1 13.2256 3.79131   7
   5 -15  -1 18.0987 4.72532   8
  -5  15  -1 11.2222 4.56403   7
   5  15   1 8.12155 2.17841   5
   5 -15  -1 13.6168 4.04976   5
   5  15   1 10.2739 2.90537  13
   5  15   1 19.7456 4.91527   8
   6 -15   1 9.46341 3.86884   5
  -6  15   1 16.1001 5.02441   7
   6  15  -1 8.39621 3.51816   7
   6  15  -1 7.17297 2.57088  13
   6  15  -1 7.01473 4.99099   8
   6 -15   1 13.2815 4.90082   6
   6 -15   1 13.2266 4.71493   8
   6 -15  -1 20.0235 4.80911   5
  -6  15  -1 9.30063 4.77201   7
   6 -15  -1 10.9586 4.51950   6
   6  15   1 6.07668 3.54092   7
   6  15   1 18.7550 3.75254   6
   6  15   1 9.74099 2.72067  13
   6 -15  -1 12.5295 4.74520   8
   7  15  -1 5.78001 2.38265  13
   7  15   1 -2.4054 1.99174  13
   0 -16   1 13.0009 4.25075   6
   0 -16   1 14.2740 2.41540   5
   0 -16  -1 14.2878 4.46116   8
   0 -16  -1 13.2427 4.62629   6
   0  16   1 12.0479 4.01845   6
   0  16   1 18.3859 4.17927   5
   0 -16   1 27.7210 5.74772   8
   0  16  -1 15.2498 3.71093   6
   0 -16  -1 16.7363 2.45255   5
   1 -16   1 85.3801 5.47896   5
   1 -16   1 67.9545 7.29901   8
  -1 -16  -1 70.5534 7.58133   6
  -1  16   1 72.7591 7.35140   6
  -1  16   1 79.0932 7.22103   5
   1  16  -1 60.0929 6.97760   5
   1 -16   1 72.5562 7.53591   6
   1  16  -1 79.5177 7.52749   6
  -1 -16   1 75.8723 7.62605   6
  -1  16  -1 72.7258 7.47411   6
   1  16   1 57.5928 5.75631   5
   1 -16  -1 74.7176 7.92715   6
   1 -16  -1 73.0820 7.62701   8
  -1 -16   1 66.0548 3.10026   5
  -1 -16   1 71.1304 2.33230   5
   1 -16  -1 78.0816 5.04192   5
   1  16   1 81.8960 7.52341   6
  -2 -16  -1 4.83149 3.55692   6
   2  16  -1 14.3418 3.87827   7
   2  16  -1 16.3649 4.70770   6
   2  16  -1 13.2876 3.52258   5
   2 -16   1 5.81036 2.67609   5
   2 -16   1 16.7917 5.60091   6
  -2  16   1 12.3000 2.37335   9
  -2  16   1 19.8021 7.60400   5
   2 -16   1 12.4100 3.96099   8
  -2 -16   1 10.5407 4.16581   6
   2 -16  -1 12.2756 4.24377   8
   2  16   1 7.02319 2.78305   5
   2 -16  -1 14.1354 4.81117   6
   2 -16  -1 12.7241 3.07393   5
   3  16  -1 28.1673 5.56799   6
  -3 -16  -1 20.2858 4.60792   6
   3  16  -1 33.3247 5.50543   8
   3 -16   1 20.6767 5.12373   8
   3  16  -1 31.3803 5.29659   7
   3 -16   1 38.9807 7.75369   6
   3 -16   1 31.9931 4.78605   5
   3 -16  -1 26.3342 6.58592   6
   3  16   1 19.2434 4.76493   6
   3 -16  -1 32.2813 4.55026   5
   3  16   1 32.4848 5.74377   8
   3 -16  -1 38.5108 6.77632   8
  -3 -16   1 38.4333 6.32660   6
   3  16   1 33.0075 4.28602   5
   3  16   1 48.0576 6.37168   7
  -3  16  -1 37.7314 4.07286   9
   4  16  -1 3.36925 2.59562   7
   4 -16   1 1.97197 2.78516   8
   4 -16   1 3.54357 2.64382   5
   4  16  -1 4.88733 3.04466   6
   4 -16   1 1.11300 2.58746   6
   4  16  -1 9.82685 4.49596   8
   4  16   1 5.14742 2.16048   5
   4  16   1 1.79558 3.14805   6
   4 -16  -1 8.42907 3.85961   8
   4 -16  -1 4.96108 2.83316   5
   4  16   1 6.07020 4.38421   8
   4 -16  -1 1.51395 3.05425   6
   4  16   1 10.9943 3.62185   7
   5 -16   1 21.8924 5.95641   6
   5  16  -1 18.3105 4.45390   6
   5  16  -1 15.0700 5.17739   8
   5 -16   1 9.57754 4.12148   8
   5 -16   1 13.7273 4.25962   5
   5  16  -1 12.6429 3.12319  13
  -5  16   1 19.7507 5.07475   7
   5  16   1 22.7289 4.87981   6
   5 -16  -1 18.9235 5.05241   8
   5 -16  -1 29.5726 6.44650   6
   5  16   1 22.1799 8.95790   8
   5 -16  -1 14.6444 4.25345   5
   5  16   1 22.0347 4.63197   7
   5  16   1 23.1136 3.18122   5
   6 -16   1 1.85355 2.56893   5
   6 -16   1 -0.5924 2.74460   8
   6  16  -1 -4.3432 2.51768   6
   6  16  -1 1.50796 4.87854   8
   6 -16   1 -2.0193 2.89798   6
  -6  16   1 -0.0604 2.79165   7
  -6  16  -1 -5.4929 2.23265   7
   6  16   1 -2.7192 3.17081   7
   6 -16  -1 1.38095 2.78262   5
   6  16   1 2.17294 2.76470   6
   6  16   1 -1.0231 1.73548  13
   6 -16  -1 0.97255 3.69335   6
   6 -16  -1 -4.9787 2.42693   8
   0  17   1 2.18592 3.39189   5
   0 -17   1 2.68301 1.46182   5
   0 -17  -1 -2.4271 2.57469   6
   0 -17   1 5.60867 3.71299   6
   0 -17  -1 -0.0897 1.32539   5
   0 -17   1 -1.6054 2.44459   8
   0 -17  -1 -1.7231 2.91350   8
   1 -17   1 6.48884 2.24834   5
   1 -17   1 1.20178 2.87723   6
   1 -17   1 6.59914 3.59740   8
   1  17  -1 -0.1608 2.94161   6
  -1 -17  -1 8.65216 4.00399   6
  -1  17   1 6.85594 4.28759   5
   1 -17  -1 -0.0998 3.19739   6
   1  17   1 10.5873 4.05046   6
   1 -17  -1 3.57042 3.49094   8
  -1 -17   1 5.90128 3.78258   6
   1  17   1 2.49267 2.83220   5
   1 -17  -1 4.27265 2.09005   5
   2  17  -1 7.38065 3.64596   6
   2 -17   1 -3.0709 2.76219   6
   2 -17   1 -0.2232 1.89628   5
  -2 -17  -1 -1.4941 2.78451   6
  -2 -17   1 9.19522 3.78608   6
   2 -17  -1 -0.5791 2.72963   8
   2  17   1 5.21289 3.20524   6
   2  17   1 -9.7741 3.35257   8
   2 -17  -1 2.32148 2.14881   5
   2 -17  -1 0.06132 3.34263   6
   2  17   1 0.96007 2.77904   5
   3  17  -1 9.89109 4.61894   8
   3 -17   1 7.44193 3.38984   5
   3 -17   1 8.56160 4.21379   6
   3  17  -1 7.96567 3.75244   6
   3 -17   1 4.29101 3.61564   8
  -3  17  -1 7.97529 2.68062   9
   3 -17  -1 5.29798 2.92347   5
   3  17   1 -1.0805 3.77994   8
   3 -17  -1 4.30853 3.54553   8
  -3 -17   1 3.72351 3.35682   6
   3 -17  -1 11.0772 4.38542   6
   3  17   1 5.41036 3.72683   7
   3  17   1 13.3897 3.18550   5
   3  17   1 5.43206 3.81017   6
   4 -17   1 5.12301 3.01318   5
   4  17  -1 -3.3505 6.00680   6
   4  17  -1 3.23420 3.80435   8
   4 -17   1 5.37304 4.17402   6
   4 -17   1 5.47572 4.25289   8
   4 -17  -1 9.85905 4.15530   6
   4  17   1 0.96469 3.31402   7
   4  17   1 6.95339 4.17119   6
   4 -17  -1 7.32356 3.97682   8
   4 -17  -1 4.63960 2.75242   5
   4  17   1 7.47666 2.90577   5
   5  17  -1 9.80780 4.66905   8
   5 -17   1 8.05713 3.55118   5
  -5  17   1 6.84436 4.56894   7
   5 -17   1 14.5449 5.59891   6
   5 -17   1 8.84052 4.33618   8
   5  17  -1 20.4436 4.85951   6
   5  17  -1 10.8141 2.94686  13
   5  17   1 12.8555 3.35099  13
   5 -17  -1 8.15135 3.51747   5
   5 -17  -1 5.38969 4.20414   8
   5  17   1 -0.1480 4.02972   6
   5 -17  -1 6.63057 4.55150   6
   6  17  -1 3.26381 2.30988  13
   6  17   1 3.57788 2.13850  13
   0 -18   1 130.466 10.7643   6
   0 -18  -1 123.244 10.7339   6
   0  18   1 123.713 12.3341   5
   0 -18  -1 150.650 5.78358   5
   0 -18   1 136.485 5.76886   5
   0 -18  -1 139.274 12.9811   8
   0 -18   1 135.985 11.1093   8
   1 -18   1 2.05982 3.54295   6
   1 -18   1 5.27614 2.38091   5
   1 -18   1 3.09515 5.49984   8
   1 -18  -1 5.03203 2.17004   5
  -1 -18   1 4.88498 3.97168   6
   1  18   1 -2.9780 2.96959   5
   1 -18  -1 9.05831 4.32280   6
   1 -18  -1 -1.0334 3.07884   8
   2 -18   1 69.4814 5.84537   5
  -2  18   1 78.7643 4.85644   9
  -2 -18  -1 76.7698 8.66748   6
   2 -18   1 90.9612 8.89228   8
   2 -18   1 89.7079 9.52330   6
  -2 -18   1 84.3953 8.59691   6
   2 -18  -1 78.0071 5.91856   5
   2  18   1 76.0474 8.16926   5
   2 -18  -1 91.4588 9.10648   8
   2 -18  -1 89.0727 9.23664   6
   3 -18   1 -0.5119 3.72520   6
   3 -18   1 -1.7099 2.97730   8
   3 -18   1 5.02680 2.80984   5
   3  18  -1 8.45678 4.89229   6
   3 -18  -1 1.87716 2.39947   5
   3 -18  -1 3.10666 3.38061   8
   3 -18  -1 -2.0099 3.19693   6
  -3 -18   1 4.23978 3.75710   6
   3  18   1 4.19907 3.31917   5
  -3  18  -1 7.17550 2.28087   9
   4  18  -1 55.5875 8.55638   6
   4 -18   1 44.6952 8.34474   6
   4 -18   1 43.7093 7.84015   8
   4 -18   1 46.7709 6.11998   5
   4 -18  -1 34.5870 7.04043   6
   4 -18  -1 46.9761 8.02991   8
   4  18   1 50.3295 6.09211   5
   4 -18  -1 55.6793 6.36749   5
   4  18   1 51.6807 7.79888   6
   5  18  -1 -1.2983 1.95433  13
   5 -18   1 -2.5083 2.64581   5
   5 -18   1 0.19746 3.09950   8
  -5  18   1 0.79072 3.80747   7
   5  18  -1 5.02397 5.16412   6
   5 -18   1 -2.3332 2.89433   6
   5 -18  -1 -0.7322 2.60278   5
   5 -18  -1 1.61454 3.75623   8
   5 -18  -1 -3.3431 2.72718   6
   5  18   1 0.13783 2.05361  13
  -5  18  -1 7.86552 3.72044   7
   5  18   1 3.61940 3.96858   6
   0 -19  -1 -1.1999 3.02114   6
   0 -19  -1 -3.4417 2.67917   8
   0 -19   1 1.86533 1.46798   5
   0 -19   1 -0.6189 3.41413   6
   0 -19   1 -3.7846 2.95519   8
   0 -19  -1 1.31157 1.48337   5
   1 -19   1 -1.3085 1.77612   5
   1 -19   1 -0.9266 3.24721   8
  -1 -19  -1 1.34379 2.89889   6
   1 -19   1 5.88232 3.65165   6
   1 -19  -1 0.05898 2.98251   6
  -1 -19   1 -0.8102 3.11920   6
   1 -19  -1 2.23562 1.92012   5
   1 -19  -1 1.19953 3.51843   8
   2 -19   1 7.26977 4.05633   8
  -2  19   1 2.28082 1.64185   9
   2 -19   1 1.60528 2.26958   5
   2 -19   1 4.54773 4.07634   6
  -2 -19  -1 -3.3387 3.25531   6
   2 -19  -1 6.79814 2.65761   5
   2  19   1 -1.2215 3.71580   5
   2 -19  -1 5.00516 3.71180   6
  -2 -19   1 9.57271 4.26045   6
   2 -19  -1 1.65691 3.32622   8
   3 -19   1 2.59527 3.61037   8
   3 -19   1 0.06571 2.32785   5
   3 -19   1 -0.7403 3.35872   6
   3 -19  -1 1.11897 3.39327   8
  -3  19  -1 0.94198 1.91766   9
   3 -19  -1 1.92482 3.71577   6
  -3 -19   1 4.32553 3.93989   6
   3  19   1 -4.7754 5.52916   5
   3 -19  -1 3.50832 2.45883   5
   4 -19   1 6.48324 4.29136   8
   4 -19   1 7.44742 4.63043   6
   4 -19   1 7.93723 3.36187   5
   4 -19  -1 6.49752 4.57857   8
   4 -19  -1 8.64507 5.11277   6
   4 -19  -1 5.67622 3.45827   5
   5  19  -1 1.49549 2.16008  13
   5  19   1 3.26665 2.48377  13
   0 -20   1 9.96305 3.79141   5
   0 -20   1 13.1068 5.00893   6
   0 -20  -1 4.34466 1.56497   5
   0 -20  -1 6.56875 1.95966   5
   0 -20   1 1.77653 3.75333   8
   0 -20  -1 1.08495 4.22661   6
   0 -20   1 5.68008 1.69376   5
   0 -20  -1 1.95326 3.99015   8
   1 -20   1 66.9661 9.78062   8
   1 -20   1 56.2112 4.89330   5
   1 -20   1 68.4792 10.0994   6
  -1 -20  -1 46.8147 7.78639   6
   1 -20  -1 47.1011 7.99265   6
   1 -20  -1 70.0292 9.91364   8
  -1 -20   1 58.2766 8.67328   6
   1 -20  -1 68.9749 5.02785   5
   2 -20   1 3.98154 3.32717   6
  -2  20   1 3.63812 1.71288   9
   2 -20   1 1.06038 3.27341   8
   2 -20   1 0.93521 2.39936   5
  -2 -20  -1 1.51322 3.41350   6
   2 -20  -1 1.33853 4.10412   6
   2 -20  -1 2.32638 3.68227   8
   2 -20  -1 1.65462 2.35869   5
  -2 -20   1 1.67909 3.37520   6
  -2  20  -1 2.27476 2.19804   9
   3 -20   1 53.6586 6.08288   5
   3 -20   1 48.8459 8.76735   8
  -3  20  -1 42.3048 4.35797   9
   3 -20  -1 29.9876 7.27164   6
   3 -20  -1 51.5990 5.84397   5
  -3 -20   1 35.6087 7.06070   6
   3 -20  -1 45.6227 8.72467   8
   0 -21   1 5.76041 4.72951   8
   0 -21   1 5.13918 1.64542   5
   0 -21  -1 9.38987 4.14806   6
   0 -21  -1 5.01584 1.63809   5
   0 -21  -1 -0.5481 1.88187   5
   0 -21   1 10.0977 4.77730   6
   0 -21   1 4.04950 2.10495   5
   1 -21   1 3.36146 2.29290   5
   1 -21   1 3.09166 4.38101   6
  -1 -21  -1 -0.6485 3.06737   6
   1 -21   1 0.80608 3.84936   8
   1 -21  -1 -4.6104 2.98834   6
   1 -21  -1 -1.5491 3.58249   8
   1 -21  -1 1.40779 1.94834   5
  -2 -21  -1 -1.6204 3.67546   6
   2 -21   1 3.02473 3.92616   6
   2 -21   1 -2.5407 3.33798   8
   2 -21   1 -1.4257 2.38699   5
   2 -21  -1 0.49883 2.50576   5
   2 -21  -1 5.12647 4.61426   8
  -2 -21   1 6.05980 4.46600   6
   2 -21  -1 0.98176 3.53943   6
  -2  21  -1 -0.3339 1.88091   9
   0 -22   1 -0.7010 1.87370   5
   0 -22  -1 -2.1729 1.76006   5
   0   0   2 1457.70 29.5824   7
   0   0  -2 1578.63 43.8334  10
   0   0   2 1612.06 70.3568  10
   0   0   2 1321.56 70.4558   1
   0   0   2 1559.08 42.2087  12
  -1   0   2 18.8832 5.62792   2
  -1   0  -2 19.9461 1.66347   9
   1   0   2 33.1930 8.26759  10
  -1   0   2 22.5084 1.33884   5
  -1   0  -2 21.4885 1.30844  13
  -1   0  -2 18.8239 5.77761   3
   1   0  -2 21.2378 1.38259   5
  -1   0   2 14.7132 5.67620  10
   1   0   2 14.2098 5.33105  10
   1   0  -2 8.79922 8.50244   1
   1   0  -2 23.5113 6.57719   2
   1   0   2 18.0054 6.95832   2
   1   0   2 15.6484 6.36959  12
   1   0   2 28.8455 10.0946   1
  -1   0   2 20.0718 1.82674   7
   1   0  -2 19.7635 2.05129   7
   1   0   2 26.3262 7.40366   3
  -1   0   2 21.8043 12.7902   1
   1   0  -2 25.3803 6.16284  10
  -1   0  -2 15.5405 4.59181  10
  -1   0  -2 35.4228 11.4031   1
  -1   0   2 22.3750 5.45167  11
  -1   0  -2 19.9545 7.91093   2
  -2   0   2 272.523 24.6380   1
   2   0   2 309.565 8.53647   9
  -2   0  -2 345.846 26.1939   3
   2   0   2 292.718 27.3170   2
   2   0   2 308.393 24.4588   1
   2   0  -2 300.357 8.78799   7
  -2   0  -2 295.440 22.6319  10
  -2   0   2 308.880 25.6553  11
  -2   0  -2 314.115 7.19089   7
   2   0   2 299.569 8.53908   6
   2   0   2 289.639 24.0133   3
   2   0  -2 327.977 21.6573  10
  -2   0  -2 303.178 27.3877   1
  -2   0   2 313.895 8.80567   7
   2   0  -2 298.135 7.48623   5
  -2   0  -2 299.192 7.15848  13
   2   0  -2 304.273 33.6662   1
  -2   0  -2 250.811 26.5488   2
  -2   0   2 286.021 36.8510   1
  -2   0   2 310.314 7.53812   5
   2   0   2 291.464 21.4401  10
  -2   0   2 335.537 31.7294   2
  -2   0   2 311.492 6.72065   6
  -2   0  -2 325.685 27.2698  11
  -2   0   2 285.913 26.6452  10
   2   0  -2 308.907 25.4765   2
  -3   0   2 110.794 2.93182  13
   3   0  -2 110.041 4.33663   5
  -3   0  -2 91.7894 22.6082   1
  -3   0   2 120.237 20.3036   1
   3   0  -2 104.669 5.18441   7
  -3   0   2 88.4972 19.2802   2
   3   0   2 111.740 4.57577   6
  -3   0   2 72.7072 28.2859   1
   3   0  -2 122.318 14.9611  10
  -3   0   2 108.815 3.22992   6
  -3   0  -2 100.324 19.1334  10
  -3   0  -2 107.868 21.4957  11
  -3   0   2 104.584 23.6227  10
   3   0  -2 122.645 29.1276   1
  -3   0  -2 179.393 29.8410   1
  -3   0  -2 107.476 4.04751   7
   3   0   2 76.2477 12.6379  10
   3   0   2 100.697 24.1913   2
  -3   0   2 114.681 5.25991   7
   3   0   2 112.759 20.0947   1
   3   0  -2 92.1429 20.8054   2
  -3   0  -2 113.469 21.4739   3
  -3   0  -2 100.314 22.7805   2
  -3   0  -2 111.520 3.76802  13
   3   0   2 93.2297 23.1712   3
  -3   0   2 96.0569 19.5548  11
  -3   0   2 132.463 12.6886   3
   3   0  -2 106.403 11.9957   3
   3   0   2 99.3638 4.94476   9
   4   0   2 837.181 64.3477   2
   4   0  -2 859.103 68.3483   1
   4   0  -2 763.400 38.6903  10
  -4   0   2 808.516 16.1709  13
   4   0  -2 751.120 18.3017   5
  -4   0   2 728.851 58.8902  10
   4   0   2 733.311 34.0810  10
  -4   0  -2 814.489 18.3188   7
   4   0  -2 755.084 57.6421   2
  -4   0   2 751.951 48.1262   1
  -4   0   2 721.969 57.2162   2
  -4   0  -2 813.437 54.3674   3
   4   0   2 826.809 18.0497   6
   4   0   2 810.035 51.7980   3
   4   0   2 793.096 36.8961  10
   4   0  -2 837.908 20.9353   7
  -4   0  -2 807.646 58.5236   1
  -4   0  -2 643.944 59.8157   1
  -4   0  -2 770.044 60.0567  11
   4   0   2 787.164 20.3603   9
  -4   0   2 806.698 60.0669  11
   4   0   2 793.145 48.7837   1
  -4   0   2 800.736 20.1265   7
  -4   0   2 677.241 71.7930   1
  -4   0  -2 838.436 66.1222   2
  -4   0  -2 845.437 58.7393  10
  -4   0   2 872.763 39.6010   3
   4   0  -2 826.570 39.5393   3
  -4   0  -2 800.777 17.2944  13
   5   0  -2 44.2921 14.6390   3
   5   0   2 76.3147 24.5428   2
   5   0   2 30.1394 16.5641   3
  -5   0   2 30.7153 4.80466   7
   5   0  -2 32.1613 3.28127   5
  -5   0  -2 30.8711 2.50638  13
  -5   0   2 29.5842 1.91251  13
  -5   0  -2 30.0809 2.82150   7
   5   0  -2 48.6483 18.1885   2
   5   0  -2 34.7256 4.62831   7
  -5   0  -2 20.7977 12.6688   3
  -5   0   2 28.8420 14.4123   2
   5   0   2 28.6568 2.47832   6
  -5   0  -2 20.4625 16.6794   2
   5   0   2 35.4544 3.89481   9
  -6   0   2 280.045 11.0229   7
  -6   0   2 275.103 7.00907  13
   6   0  -2 250.893 11.1522   7
   6   0  -2 277.033 9.92442   5
   6   0   2 285.154 7.86945   6
  -6   0  -2 278.942 9.33744   7
   6   0   2 262.716 10.3881   5
  -6   0  -2 265.421 9.53458  13
   7   0   2 21.3456 3.88848   5
   7   0  -2 20.7553 3.48815   5
  -7   0   2 21.0770 3.80206   7
  -7   0  -2 19.2635 2.88280   7
  -8   0  -2 88.7422 5.37218   7
  -8   0   2 76.9823 6.32956   7
   8   0   2 89.3134 7.04517   5
   8   0  -2 82.1060 6.35104   5
   0   1   2 73.5555 2.05761  13
   0   1  -2 82.7678 6.40315  12
   0  -1   2 64.2483 13.6520   1
   0  -1   2 72.1642 2.46135   7
   0  -1  -2 75.7468 8.54576  10
   0  -1   2 74.8021 6.23522  12
   0   1   2 76.2682 18.2910  10
   0   1  -2 75.8992 2.21472   5
   0   1   2 70.7849 2.02369   5
   0   1  -2 76.2226 8.56324  10
   0  -1   2 92.4321 21.6972  10
   0   1  -2 68.7707 16.5238   1
   0  -1  -2 68.7951 2.01921   5
   0  -1   2 75.3874 8.06745   3
   0   1  -2 69.1142 7.69065   3
   0   1   2 67.9293 8.15367   3
   0  -1  -2 76.4833 8.41793   3
   0   1   2 51.3010 16.7029   1
   0   1   2 70.4056 2.48373   7
  -1  -1  -2 68.7883 9.05075  11
   1   1  -2 67.5177 2.03946   5
  -1  -1  -2 58.1494 10.9221   3
   1  -1   2 56.5814 10.6743   3
  -1  -1  -2 54.7681 6.63693  10
  -1   1   2 57.9977 17.9224   1
  -1   1   2 69.8671 2.66754   5
  -1   1   2 63.1646 10.6657   2
   1   1  -2 60.7436 8.60996  10
   1  -1   2 65.0305 3.32277   6
  -1   1   2 78.7400 8.87416  11
   1  -1   2 87.6597 17.8919   1
   1   1  -2 55.9143 16.6516   1
   1  -1   2 81.4105 16.2965  10
  -1   1   2 62.3804 3.08260   7
  -1   1   2 64.6839 14.0629  10
  -1  -1  -2 63.0067 16.7001   1
   1  -1   2 73.1196 12.9793   2
   1   1  -2 69.6645 8.10340   2
  -1   1   2 67.3663 2.67732   6
   1  -1  -2 69.3564 2.59441   5
   1   1   2 64.0646 3.06079   9
   1   1   2 55.5770 11.1057   3
  -1  -1   2 58.3942 8.75300  10
  -1   1  -2 94.4870 15.9673   2
  -1   1  -2 80.8120 11.0850  10
   1   1   2 68.3873 6.35570  10
  -1  -1   2 73.8513 9.02887  11
   1   1   2 64.0914 2.30840  13
   1   1   2 83.8146 16.2835   1
   1  -1  -2 74.0752 18.4012   1
   1  -1  -2 71.2639 3.26694   7
   1   1   2 73.0551 8.34450  10
  -1  -1   2 69.0224 2.97411   7
  -1  -1   2 73.5699 8.36263   2
  -1  -1   2 71.2157 2.02995   5
  -1   1  -2 47.7316 12.3617   1
   1  -1  -2 77.1514 13.1305   2
  -1   1  -2 69.4078 12.1285   3
   1  -1  -2 64.5896 11.6353  10
  -1  -1   2 67.2115 19.5703   1
   1   1   2 71.5232 11.1488  12
   2   1  -2 487.711 12.2675   7
   2   1  -2 479.570 10.5309   5
  -2  -1  -2 481.610 10.1341   7
   2   1  -2 488.211 30.9028   2
  -2  -1  -2 495.367 36.0816   1
   2   1  -2 465.750 38.8769   1
   2  -1   2 445.060 32.1463   1
   2  -1   2 467.898 31.8465   3
  -2  -1  -2 493.225 10.6491  13
   2  -1   2 490.495 33.0050  10
  -2   1   2 500.014 11.4617   5
  -2  -1  -2 490.941 24.8685  10
   2  -1   2 478.966 11.9821   6
  -2   1   2 490.808 12.5129   7
  -2   1   2 504.648 37.0515  10
  -2   1   2 511.704 22.4145   3
   2  -1   2 472.073 12.1643   9
  -2  -1  -2 474.807 38.3226   2
  -2  -1  -2 472.902 31.2794   3
  -2   1   2 494.559 47.8644   1
  -2   1   2 527.239 30.5599   1
  -2  -1  -2 470.140 32.4787  11
  -2   1   2 516.281 33.1420  11
  -2   1   2 505.372 34.2512   2
  -2   1   2 488.760 10.7803   6
   2   1  -2 497.322 23.4114  10
   2   1  -2 479.243 20.4589  10
   2  -1   2 445.618 41.5993   2
  -2  -1   2 457.893 31.3468  11
  -2   1  -2 457.371 11.5698   9
   2   1   2 426.827 33.6028   2
  -2  -1   2 458.969 11.5858   7
  -2   1  -2 419.245 37.4745   1
   2  -1  -2 457.859 12.1180   7
   2  -1  -2 462.706 10.8132   5
   2   1   2 452.297 11.3957   9
   2  -1  -2 479.513 32.2451  10
   2  -1  -2 460.388 10.4608   6
  -2   1  -2 469.890 36.0218   1
   2   1   2 460.208 26.8533   1
  -2   1  -2 502.542 34.5511  11
  -2   1  -2 459.701 32.6791  10
  -2   1  -2 494.335 35.4768   2
   2   1   2 451.201 30.5205   3
  -2  -1   2 456.555 29.1801  10
  -2  -1   2 436.033 29.6840   2
  -2   1  -2 448.465 10.7127   7
  -2   1  -2 439.435 30.2690   3
   2  -1  -2 482.317 33.8709   2
   2  -1  -2 447.759 44.0315   1
   2   1   2 453.461 9.72783   7
   2   1   2 478.177 35.1330  12
   3   1  -2 63.2161 15.9764   2
  -3   1   2 124.622 26.2386   2
   3   1  -2 67.0499 4.07963   7
  -3  -1  -2 58.2281 15.8985   1
   3  -1   2 66.6203 16.2101  10
  -3   1   2 80.0964 18.1779   1
  -3   1   2 118.058 25.1678  10
  -3  -1  -2 72.5277 17.0435   3
  -3  -1  -2 61.7475 2.80026   7
  -3  -1  -2 53.4138 13.7092  10
   3   1  -2 61.2897 3.04296   5
   3  -1   2 71.1541 16.6425   1
  -3  -1  -2 50.4015 13.3723  11
  -3   1   2 68.2613 4.23039   7
  -3   1   2 67.8028 2.91358   6
  -3   1   2 92.9090 28.6212   1
   3  -1   2 63.7137 19.4280   2
  -3  -1  -2 52.5659 16.0593   2
  -3   1   2 73.1205 17.1247  11
   3  -1   2 67.3986 3.62635   6
  -3   1   2 66.7252 12.2318   3
   3  -1   2 61.9669 3.96171   9
   3   1  -2 70.8145 20.7654   1
   3  -1   2 72.5052 21.9105   3
  -3  -1  -2 63.4043 2.82981  13
  -3   1  -2 78.7417 17.7650   3
   3  -1  -2 53.6285 17.5983   2
   3   1   2 71.6452 3.83709   6
  -3   1  -2 98.7908 22.1080  11
   3  -1  -2 74.1269 3.84068   5
   3  -1  -2 116.569 21.4234  10
  -3   1  -2 49.8605 19.7056   1
   3   1   2 65.5722 12.9818   1
  -3  -1   2 56.3184 19.6017   2
   3  -1  -2 73.1008 3.15462   6
  -3   1  -2 100.484 21.9659   1
   3   1   2 58.0632 19.3542   2
  -3   1  -2 85.0579 20.7465  10
  -3  -1   2 71.2837 4.07844   7
  -3   1  -2 69.1468 3.48137   7
   3  -1  -2 74.0506 4.51606   7
  -3  -1   2 65.3341 15.2642   1
   3   1   2 70.0393 4.13074   9
   3  -1  -2 108.749 29.8296   1
  -3  -1   2 76.0949 24.2767   1
  -3   1  -2 76.1889 19.5265   2
   3   1   2 72.6209 20.5996   3
  -3  -1   2 95.1015 20.0365  10
  -3  -1   2 76.4962 17.7745  11
  -3  -1   2 68.5017 10.9325   3
  -4  -1  -2 357.184 9.01952  13
  -4   1   2 356.418 35.6049   1
  -4   1   2 379.656 27.2598   3
  -4  -1  -2 362.074 43.5749   2
  -4  -1  -2 348.007 36.6433  10
  -4   1   2 367.423 11.7657   7
   4  -1   2 343.548 33.9150   1
  -4  -1  -2 311.832 37.3560   1
   4   1  -2 352.597 11.4742   7
  -4  -1  -2 361.061 40.3821   3
   4   1  -2 362.951 38.6001   2
  -4  -1  -2 363.412 9.51398   7
  -4   1   2 354.880 41.1422   2
   4  -1   2 332.289 39.0890  10
   4   1  -2 404.359 25.2801   3
   4  -1   2 340.735 40.4027   2
   4  -1   2 395.629 36.4898   3
   4   1  -2 419.347 45.7960   1
  -4   1   2 349.653 40.8224  11
   4  -1   2 369.692 10.0155   6
  -4  -1  -2 358.285 41.1638  11
   4  -1   2 337.034 11.4666   9
  -4   1   2 359.444 63.4133   1
   4   1  -2 352.936 9.70179   5
  -4   1  -2 386.628 59.9169   1
  -4  -1   2 357.278 10.9995   7
  -4  -1   2 313.356 37.1431  11
  -4  -1   2 337.482 7.64791  13
   4   1   2 357.367 33.3059   3
   4   1   2 360.233 9.18240   6
   4  -1  -2 309.410 30.5877  10
  -4  -1   2 350.902 24.2840   3
  -4   1  -2 340.032 42.6262  10
  -4   1  -2 339.167 41.1163   2
  -4   1  -2 335.934 39.9081   1
   4  -1  -2 348.876 8.73532   6
  -4  -1   2 338.439 29.7248   1
  -4   1  -2 348.778 9.93105   7
   4   1   2 330.708 11.1665   9
   4  -1  -2 299.761 37.6299   2
  -4  -1   2 416.635 55.1217   1
   4  -1  -2 366.431 11.9519   7
  -4  -1   2 313.154 36.7076   2
  -4   1  -2 300.265 33.0638   3
  -4   1  -2 349.166 8.82338  13
   4   1   2 343.444 9.60758   7
   4  -1  -2 353.836 10.2486   5
  -4  -1   2 267.683 36.6177  10
   4   1   2 365.645 42.5587   2
  -4   1  -2 331.095 38.1425  11
   4  -1  -2 356.055 59.4938   1
   4   1   2 307.083 27.9470   1
  -5  -1  -2 82.1633 3.77105  13
  -5   1   2 81.0297 6.31039   7
   5  -1   2 65.7354 26.1220   2
  -5  -1  -2 79.5926 4.14401   7
  -5   1   2 89.7868 3.17089  13
  -5  -1  -2 89.0016 22.2566   3
   5  -1   2 77.7039 5.56451   9
   5   1  -2 88.1141 26.8732   2
  -5   1   2 95.9031 19.0672   3
   5  -1   2 79.7948 22.8883   3
   5  -1   2 85.8638 4.27642   6
   5  -1   2 80.5027 6.06152   5
   5   1  -2 71.4392 17.0201   3
   5   1  -2 83.1742 4.59120   5
  -5   1   2 90.2137 28.5457   2
   5   1  -2 81.7963 5.55255   7
  -5  -1  -2 76.3028 26.5635   2
  -5  -1   2 87.8570 5.36362   7
  -5   1  -2 82.8859 3.83355  13
  -5  -1   2 95.2153 26.4981   2
   5   1   2 77.4175 5.51794   9
   5   1   2 133.350 36.9156   2
   5   1   2 80.6599 23.7693   3
  -5   1  -2 86.7315 4.69330   7
  -5   1  -2 66.8397 26.1237   2
   5  -1  -2 71.9864 23.3275   2
   5  -1  -2 78.4898 5.65042   7
   5   1   2 81.6650 3.61469   6
  -5   1  -2 92.2484 24.6099   3
  -5  -1   2 81.2533 16.7934   3
  -6   1   2 130.272 4.31281  13
   6  -1   2 141.541 5.49715   6
  -6  -1  -2 127.005 5.79371   7
   6   1  -2 130.752 6.38140   5
  -6  -1  -2 130.091 5.31693  13
   6  -1   2 133.761 7.46421   5
  -6   1   2 132.687 7.50866   7
   6   1  -2 117.388 7.30132   7
   6  -1  -2 125.576 6.65642   5
   6   1   2 124.477 10.1528   5
  -6  -1   2 124.553 6.99447   7
   6  -1  -2 133.304 7.88908   9
   6   1   2 131.641 4.26775   6
   6   1   2 102.663 10.8171   9
  -6   1  -2 120.451 6.11479   7
  -6   1  -2 119.824 6.25984  13
   7  -1   2 38.9128 2.98090   6
  -7  -1  -2 40.9570 3.34526  13
  -7   1   2 42.1177 2.56980  13
  -7   1   2 45.8671 4.88042   7
   7   1  -2 42.0878 4.35130   5
  -7  -1  -2 41.4319 3.58400   7
   7  -1   2 42.6083 5.34546   5
   7  -1  -2 45.8704 4.88336   5
  -7  -1   2 41.8335 4.56903   7
  -7   1  -2 43.7660 3.39044  13
   7   1   2 48.4069 4.82209   5
  -7   1  -2 53.3844 4.73701   7
  -8   1   2 48.8455 5.36731   7
   8  -1   2 62.4751 6.21071   5
   8   1  -2 53.8595 5.85572   5
   8  -1  -2 56.9001 5.51774   5
   8   1   2 51.8685 5.75652   5
  -8   1  -2 52.0806 3.96976  13
  -8  -1   2 45.6361 5.14585   7
  -8   1  -2 44.2057 4.23805   7
   0   2  -2 8.39573 4.10969   3
   0   2   2 9.33048 0.97123   5
   0   2   2 9.76005 1.48048   6
   0  -2   2 7.83350 1.32500   6
   0  -2   2 6.42172 2.11718   2
   0   2   2 -4.0469 6.12554   1
   0   2  -2 11.3714 8.16321   1
   0   2  -2 9.23360 2.72161  12
   0  -2   2 10.4818 9.32051  10
   0  -2   2 13.5490 7.41861   1
   0  -2   2 6.58580 0.79400   5
   0   2  -2 9.15544 1.17442   7
   0   2   2 16.8920 8.22496  10
   0   2  -2 8.95398 1.42306   6
   0  -2  -2 9.14611 1.55188   8
   0  -2  -2 11.2655 0.98954   5
   0   2  -2 0.20487 3.51423  10
   0   2  -2 6.61374 2.61074   2
   0   2   2 14.1974 1.74766   8
   0  -2  -2 10.0047 7.26710   1
   0  -2  -2 7.58683 3.83437  10
   0  -2   2 7.46646 4.56751   3
  -1   2   2 3177.94 89.0908   2
   1  -2   2 3054.37 87.8023   2
   1  -2   2 2985.01 89.6395   3
   1   2  -2 2968.00 59.0053   7
  -1  -2  -2 2979.44 87.2902   3
  -1   2   2 3075.13 98.6768  10
  -1  -2  -2 3032.78 80.4901  11
   1   2  -2 2996.75 70.3521   2
  -1   2   2 3047.19 58.4629   5
   1   2  -2 2942.76 58.2391   6
  -1   2   2 3061.63 118.422   1
   1   2  -2 3064.87 78.9577  10
  -1   2   2 3013.43 59.7566   7
   1  -2   2 2981.36 59.2980   6
   1   2  -2 2980.86 57.2092   5
  -1   2   2 3103.57 76.8997  11
   1  -2   2 2881.45 94.0623   1
   1   2  -2 3207.86 108.440   1
   1   2  -2 3070.39 69.6005  10
   1  -2   2 3137.10 105.613  10
   1  -2  -2 3123.68 117.175   1
  -1   2  -2 3068.48 87.4919   2
  -1   2  -2 3135.31 101.290   1
   1  -2  -2 3075.34 89.3003   2
   1  -2  -2 3068.99 93.2809  10
   1   2   2 3145.65 99.3612   1
   1  -2  -2 3122.62 58.5824   5
  -1  -2   2 3054.15 71.3216   2
   1   2   2 3019.40 88.8152   3
   1  -2  -2 2976.26 59.8552   7
   1   2   2 3046.30 87.9583  12
  -1   2  -2 3041.40 95.1514  10
  -1   2  -2 2989.12 59.7297   6
  -1   2  -2 3056.29 89.0684   3
  -1  -2   2 3017.98 58.0939   6
  -1  -2   2 2777.05 57.2594   5
   1   2   2 2979.64 58.0098  13
  -1  -2   2 3114.76 81.8903  11
   1  -2  -2 3075.06 59.2396   6
   2  -2   2 41.3817 16.0882   2
   2   2  -2 35.3218 10.2739   2
  -2  -2  -2 59.1356 14.9925   1
  -2  -2  -2 43.6928 2.21114  13
  -2   2   2 36.5096 2.53524   6
  -2   2   2 38.5810 2.83832   5
   2   2  -2 41.4207 1.77300   5
  -2   2   2 47.6846 22.9198   1
  -2  -2  -2 58.0926 13.5191   3
   2  -2   2 75.2814 19.3017  10
  -2   2   2 39.2681 10.1959   3
   2   2  -2 29.2174 11.3486   1
   2  -2   2 37.1666 11.8897   3
   2   2  -2 43.5365 2.89587   7
  -2  -2  -2 41.3233 1.85829   7
  -2   2   2 46.0269 12.0679  11
   2   2  -2 42.4587 1.54150  13
  -2   2   2 37.7167 3.11851   7
   2  -2   2 38.0444 2.97822   6
   2   2  -2 57.9909 9.38305   3
  -2   2   2 43.0927 12.6690   1
  -2   2   2 64.1993 18.2267  10
  -2   2   2 42.6879 11.6439   2
   2  -2  -2 85.8190 25.7756   1
   2  -2  -2 39.7794 2.67416   6
   2   2   2 47.1470 12.4848   3
  -2   2  -2 38.5454 14.8217   1
   2  -2  -2 42.4193 2.80411   5
  -2   2  -2 36.2469 10.8453   2
   2   2   2 39.1007 11.9212  12
  -2   2  -2 41.9964 13.1993   1
  -2  -2   2 26.3711 9.47237  11
  -2   2  -2 38.6641 2.81529   9
   2   2   2 42.0227 1.80812   7
   2   2   2 38.6105 2.13287  13
  -2  -2   2 46.3704 10.3481  10
   2   2   2 42.5377 14.6702   2
  -2   2  -2 18.4132 9.77619  10
  -2  -2   2 39.9360 2.82938   7
  -2  -2   2 40.8855 10.4056   2
   2  -2  -2 37.4846 10.7522  10
  -2   2  -2 41.0641 3.36294   6
   2   2   2 30.4757 7.50074   1
   2  -2  -2 38.2427 3.19399   7
  -3  -2  -2 819.717 17.3143   7
  -3   2   2 792.750 53.5075   2
  -3   2   2 829.298 20.3375   7
  -3  -2  -2 752.403 59.8423   2
  -3  -2  -2 794.491 37.1021  10
  -3  -2  -2 822.066 50.9691   1
   3  -2   2 814.591 50.7433   1
   3   2  -2 821.481 19.5746   7
  -3   2   2 838.208 52.4282  11
   3  -2   2 833.325 54.4780  10
  -3  -2  -2 854.629 49.0389   3
  -3  -2  -2 799.291 17.3144  13
   3  -2   2 844.662 56.5151   2
   3   2  -2 823.023 17.1551   5
  -3  -2  -2 818.524 52.5854  11
   3  -2   2 799.805 19.8604   9
   3  -2   2 819.318 18.8868   6
   3   2  -2 844.968 34.1749   3
  -3   2   2 781.499 58.8638  10
  -3   2   2 825.940 39.4444   3
  -3   2   2 809.364 17.9900   6
  -3   2   2 847.618 75.7111   1
   3  -2   2 773.554 48.1639   3
   3   2  -2 848.859 54.2197   1
  -3   2   2 848.295 51.3485   1
   3   2  -2 824.859 49.4152   2
  -3  -2   2 831.455 49.0776   2
  -3  -2   2 818.608 19.0235   7
   3  -2  -2 806.850 18.5933   5
  -3  -2   2 779.938 50.7974  11
  -3   2  -2 792.324 64.9314   1
   3  -2  -2 895.994 70.0181   1
  -3  -2   2 786.915 35.9923   1
  -3   2  -2 794.141 54.5705   2
  -3   2  -2 825.800 18.8052   7
  -3  -2   2 799.406 43.5454  10
  -3   2  -2 724.210 53.2930   1
   3   2   2 785.152 35.9414   1
   3   2   2 711.632 19.2093   7
   3  -2  -2 808.167 17.9500   6
   3   2   2 699.218 50.7174   2
  -3   2  -2 850.622 49.1259   3
  -3   2  -2 852.766 54.8569  11
   3  -2  -2 908.307 53.8870  10
   3  -2  -2 830.042 20.3883   7
   3   2   2 778.652 56.0856   3
   3  -2  -2 778.548 54.2308   2
   4   2  -2 70.4500 3.47039   5
  -4   2   2 59.0150 23.2793   2
  -4   2   2 45.4950 17.6576   1
   4  -2   2 80.2054 23.7532   2
  -4  -2  -2 68.2545 3.23544  13
  -4   2   2 26.9535 21.0483  10
  -4  -2  -2 51.7303 18.9088   2
  -4  -2  -2 53.6844 16.4826  11
  -4   2   2 62.7716 4.58734   7
   4   2  -2 106.584 17.5842   3
   4   2  -2 51.5401 20.2833   1
   4   2  -2 65.7587 4.49064   7
  -4   2   2 79.8153 27.8994   3
  -4   2   2 76.1283 22.1282  11
   4  -2   2 62.4002 4.57220   9
   4  -2   2 76.2867 20.0048   1
   4  -2   2 54.0489 16.6352   3
  -4   2   2 110.317 35.9520   1
  -4  -2  -2 67.3818 3.29729   7
  -4  -2  -2 53.0435 18.1033   1
  -4   2   2 65.0960 3.52348   6
   4  -2   2 44.8868 17.6059  10
  -4  -2  -2 119.812 24.0828   3
  -4  -2  -2 51.0519 19.0665  10
   4  -2   2 68.1942 3.98456   6
   4   2  -2 56.0292 17.5659   2
  -4   2  -2 50.3631 22.0241   1
  -4  -2   2 88.9175 22.7345   2
  -4  -2   2 63.9696 4.22939   7
  -4   2  -2 63.7025 4.02916   7
   4   2   2 69.1684 4.66341   9
   4   2   2 68.0972 3.53786   7
   4  -2  -2 59.0652 4.12403   5
   4   2   2 47.6747 16.1185   3
  -4   2  -2 100.716 32.6523   1
  -4   2  -2 92.2625 24.4949   3
  -4   2  -2 63.8486 19.8619   2
   4  -2  -2 68.4439 3.66784   6
  -4   2  -2 78.1363 24.8772  10
   4   2   2 65.8306 3.37686   6
   4  -2  -2 65.4789 20.8456   2
   4  -2  -2 63.2700 4.77421   7
  -4  -2   2 61.6244 14.1441   1
  -4  -2   2 29.3131 18.4434  10
  -4  -2   2 49.9619 18.6230  11
   4   2   2 75.7323 23.7069   2
   4  -2  -2 85.1211 21.9593  10
   4   2   2 74.4966 14.8128   1
   5   2  -2 337.875 9.81324   5
  -5  -2  -2 343.308 9.71341   7
   5   2  -2 311.700 27.0322   3
  -5  -2  -2 335.546 9.11079  13
   5  -2   2 346.504 12.0031   5
   5  -2   2 285.488 52.0809   2
  -5   2   2 357.578 12.4572   7
   5  -2   2 295.563 36.2891   3
  -5  -2  -2 450.773 76.7421   2
   5   2  -2 336.920 11.8870   7
  -5   2   2 352.715 10.1664   6
  -5   2   2 424.465 49.7415   2
  -5   2   2 379.961 31.9615   3
   5   2  -2 333.694 42.2957   2
  -5  -2  -2 329.856 37.4344   3
   5  -2   2 323.441 12.3088   9
   5  -2   2 333.682 10.1075   6
   5   2   2 349.819 8.46253   6
   5  -2  -2 430.499 51.7691   2
   5  -2  -2 329.158 11.9450   9
  -5   2  -2 342.905 9.15282  13
   5   2   2 316.268 35.9313   3
  -5   2  -2 377.242 48.4217   2
  -5  -2   2 315.445 43.5840   2
   5   2   2 334.713 12.1928   9
   5   2   2 305.397 9.87074   7
   5  -2  -2 320.908 10.9448   5
   5  -2  -2 338.519 9.49789   6
  -5  -2   2 347.095 11.4317   7
  -5   2  -2 315.518 35.6621   3
   5   2   2 360.113 60.8723   2
  -5   2  -2 341.976 10.9499   7
  -6   2   2 33.3056 2.27757  13
   6   2  -2 37.0871 4.91105   7
  -6  -2  -2 26.8374 2.80772  13
   6   2  -2 29.8533 3.45085   5
   6  -2   2 36.1733 3.32418   6
  -6  -2  -2 34.9547 3.05603   7
  -6   2   2 27.3157 4.14497   7
   6  -2   2 48.1233 4.99047   5
   6   2   2 32.1535 4.17214   5
   6  -2  -2 27.0882 4.12666   9
  -6  -2   2 31.9803 4.39369   7
   6  -2  -2 33.9208 4.45707   5
  -6   2  -2 31.6682 3.50169   7
   6   2   2 29.5300 5.43741   9
  -6   2  -2 37.7566 2.98274  13
   7   2  -2 88.0564 5.43220   5
  -7   2   2 79.0019 6.14275   7
  -7  -2  -2 71.4913 4.45269   7
   7  -2   2 79.6950 6.62570   5
   7   2  -2 57.9104 5.64359   7
  -7   2   2 74.1612 3.41604  13
   7  -2   2 77.7786 4.50717   6
   7   2   2 76.5419 5.65963   5
  -7  -2   2 82.1176 5.90162   7
  -7   2  -2 75.9235 4.30801  13
  -7   2  -2 82.8690 5.42631   7
   7  -2  -2 78.7205 6.09987   5
   8  -2   2 25.4106 4.67097   5
  -8  -2  -2 20.6315 3.07497   7
   8   2  -2 19.1029 3.63283   5
  -8   2   2 19.1590 3.93023   7
  -8   2  -2 14.2783 2.86279   7
   8   2   2 18.3294 3.81351   5
  -8   2  -2 22.5251 3.13641  13
   8  -2  -2 14.6577 3.75909   5
  -8  -2   2 13.4097 3.35234   7
  -9   2  -2 20.8111 3.54806  13
   0  -3  -2 80.4004 2.55853   5
   0   3  -2 71.1798 16.4285   1
   0  -3  -2 55.5431 16.2569   1
   0  -3  -2 64.0061 12.6619  10
   0   3   2 81.9726 11.5741  10
   0   3   2 76.9007 3.57715   8
   0  -3   2 77.1037 3.52032   6
   0  -3   2 74.4369 7.01412   2
   0   3  -2 79.2466 3.61403   6
   0   3  -2 71.6559 6.77192   2
   0   3   2 75.8940 3.61208   6
   0  -3   2 56.9528 13.2094   1
   0   3   2 84.5978 4.86435  11
   0   3  -2 60.9253 12.1793  10
   0  -3  -2 86.2046 3.89225   8
   0  -3   2 94.1804 21.5628  10
   0   3   2 69.9720 17.7479   1
   0  -3  -2 79.7543 3.78606   6
  -1   3   2 238.515 21.6661   2
   1   3  -2 233.505 12.0832   2
   1   3  -2 245.163 7.13055   7
   1   3  -2 251.138 5.35302   5
   1   3  -2 256.759 6.14329   8
  -1   3   2 266.045 16.1136  11
  -1   3   2 248.450 7.22165   6
  -1  -3  -2 254.633 21.4005  11
  -1   3   2 244.623 6.71842   5
   1   3  -2 245.133 6.54220   6
   1  -3   2 261.569 23.9285   3
   1  -3   2 237.596 20.4188   2
   1   3  -2 248.444 29.0643   1
  -1   3   2 264.250 21.8623   1
   1  -3   2 244.948 24.8310   1
  -1   3   2 248.752 25.8388  10
  -1  -3  -2 242.816 23.0609   1
  -1   3   2 244.472 42.4268   1
  -1  -3   2 323.399 32.0777  10
   1  -3  -2 258.783 6.79326   5
  -1   3  -2 255.564 26.4352   1
  -1   3  -2 248.201 7.64514   6
   1  -3  -2 256.472 6.00514   9
  -1   3  -2 244.013 23.1296   3
  -1  -3   2 255.722 18.9046  11
  -1   3  -2 251.608 28.6313   1
   1   3   2 258.788 28.3057   1
  -1   3  -2 257.623 26.2635  10
   1   3   2 261.352 5.31770   5
   1  -3  -2 257.794 7.21818   8
   1  -3  -2 247.585 24.8853  10
  -1  -3   2 253.860 7.33210   7
   1  -3  -2 203.129 20.9446   2
   1  -3  -2 246.632 7.46725   6
  -1  -3   2 248.215 6.52519   6
  -1   3  -2 288.289 22.3299   2
   1   3   2 257.317 21.3016  12
   1   3   2 260.213 23.1306   3
  -1  -3   2 258.302 13.1391  12
   1  -3  -2 278.547 35.0049   1
   1   3   2 239.824 7.15595   6
   2  -3   2 77.6651 18.8151   1
   2   3  -2 39.7934 10.2883   2
  -2   3   2 45.7224 3.01781   6
   2  -3   2 55.1041 15.6303   3
  -2  -3  -2 42.9401 10.7559  11
  -2  -3  -2 35.9089 12.7724   3
   2   3  -2 47.9820 1.56943   5
  -2   3   2 46.8416 12.0613  11
   2  -3   2 62.4532 17.3072   2
  -2   3   2 46.7666 13.3327   2
  -2   3   2 46.5982 18.5258  10
   2   3  -2 47.8213 2.22780   6
   2  -3   2 46.4923 3.28191   6
  -2   3   2 88.1984 27.9026   1
  -2   3   2 53.3244 3.87553   7
  -2   3   2 55.3883 15.3032   1
  -2   3   2 46.3854 3.23584   5
   2  -3   2 44.9086 16.6434  10
   2   3  -2 47.3023 3.02424   7
   2   3  -2 38.5766 16.8298   1
   2   3   2 58.5582 2.42694   7
   2   3   2 55.7428 2.58779  13
  -2   3  -2 82.0629 19.6784   1
  -2  -3   2 73.6618 15.4929  11
   2   3   2 55.9899 15.1607   3
   2  -3  -2 59.8688 3.43402   5
  -2   3  -2 47.5056 13.4452   3
   2  -3  -2 65.1503 16.4395  10
  -2  -3   2 54.6818 2.18916   6
  -2   3  -2 67.6796 19.1029  10
  -2   3  -2 59.3412 3.45838   9
   2  -3  -2 66.2228 16.9687   2
  -2   3  -2 45.1437 14.5691   1
   2  -3  -2 54.9534 3.40555   6
  -2  -3   2 53.4920 3.29105   7
   2  -3  -2 56.6831 19.6801   1
  -2   3  -2 64.4327 4.01247   6
   2   3   2 58.3005 14.0824  12
  -2   3  -2 61.2025 15.5431   2
  -2  -3   2 54.3392 11.6355   2
   2   3   2 63.8712 16.2460   2
  -2  -3   2 71.7974 17.1103   1
   2  -3  -2 64.5629 3.12817   9
  -3  -3  -2 81.8777 18.7034   1
   3  -3   2 57.8751 18.1016   3
  -3   3   2 73.0715 4.70578   7
   3  -3   2 71.2899 4.16305   6
  -3   3   2 82.0070 17.4716  11
  -3  -3  -2 70.1332 3.05527   7
  -3   3   2 55.1366 28.0853   1
  -3   3   2 70.8111 4.40798   5
   3  -3   2 69.6942 20.0673   1
  -3  -3  -2 65.0360 13.9307   1
   3   3  -2 69.7700 4.13047   7
   3   3  -2 73.2818 2.47901  13
  -3  -3  -2 70.3940 16.1782   3
   3   3  -2 81.4879 19.4767   1
   3   3  -2 66.0272 2.54245   5
  -3   3   2 74.7751 20.1167   1
  -3   3   2 74.9064 3.78994   6
   3  -3   2 89.7055 20.8336  10
  -3   3   2 54.8981 21.1830  10
  -3   3   2 60.9973 17.3707   2
   3   3  -2 81.0818 14.6375   3
   3   3  -2 72.5267 17.5744   2
  -3  -3  -2 67.7101 17.2334  11
   3  -3   2 63.3676 17.8572   2
  -3   3   2 78.1470 16.6520   3
   3  -3  -2 77.0145 4.30611   5
   3  -3  -2 89.4594 21.5090  10
  -3   3  -2 36.1449 14.4987  11
  -3  -3   2 54.9729 9.61643   1
  -3   3  -2 73.7490 29.1114   1
  -3  -3   2 71.9248 16.8052   2
   3   3   2 74.7648 17.2550   3
   3   3   2 87.4325 10.1790   1
   3  -3  -2 130.847 29.4733   2
   3  -3  -2 61.2897 20.7356   1
  -3  -3   2 79.8792 19.6749  11
  -3  -3   2 79.6616 20.1501   1
  -3   3  -2 53.8275 15.5024   2
   3  -3  -2 71.1013 3.93003   6
   3   3   2 73.3012 3.10261  13
  -3   3  -2 77.4622 23.3844  10
  -3   3  -2 74.5954 4.33467   7
  -3   3  -2 53.7104 19.3159   1
   3   3   2 70.0500 19.7065  12
   3   3   2 75.8042 3.20953   7
  -3   3  -2 52.8079 19.4920   3
  -3  -3   2 64.8230 13.4314  10
   3  -3  -2 70.8686 3.99947   9
  -3   3  -2 69.1074 4.53548   6
  -3  -3   2 71.9065 4.07816   7
   3   3   2 91.5596 22.8069   2
  -4   3   2 50.1287 18.2225  11
  -4   3   2 40.5654 20.8125  10
  -4   3   2 68.3167 30.9739   1
   4  -3   2 42.8338 16.1929   3
   4  -3   2 47.4002 3.60475   6
  -4   3   2 51.6919 18.0773   1
  -4  -3  -2 39.2517 14.7651   3
  -4   3   2 54.7737 3.45050   6
   4   3  -2 41.2181 15.7501   1
   4  -3   2 57.1637 21.0611   2
  -4   3   2 46.7912 4.25948   7
  -4  -3  -2 32.8925 14.0923   1
  -4  -3  -2 56.1524 20.1216  11
  -4  -3  -2 66.5404 20.9081   1
   4   3  -2 53.0910 3.97706   7
  -4   3   2 72.2293 17.8668   3
   4  -3   2 28.1786 17.7456  10
  -4  -3  -2 36.0999 12.8739  10
   4   3  -2 36.2109 14.6664   2
  -4   3   2 30.6489 18.8386   2
   4  -3   2 66.0993 18.6237   1
   4   3  -2 53.5146 13.2807   3
   4  -3   2 46.6068 4.36510   5
  -4  -3  -2 48.4798 2.81348   7
   4   3  -2 49.3370 2.72203   5
  -4  -3   2 55.1045 3.94475   7
  -4   3  -2 56.6515 23.5949   2
  -4   3  -2 23.9952 14.0503  11
   4   3   2 52.6075 3.07265   7
  -4   3  -2 53.4419 20.2164   1
   4  -3  -2 54.4851 3.56840   6
   4  -3  -2 50.4988 3.90342   9
   4   3   2 39.8844 16.5597   3
  -4  -3   2 33.3629 9.05722   1
  -4  -3   2 48.3533 18.4405   2
   4  -3  -2 85.4789 28.6789   1
  -4   3  -2 60.6476 18.4590   3
  -4   3  -2 52.2739 3.93086   7
  -4   3  -2 56.7405 21.1062  10
  -4  -3   2 36.6678 13.8363  11
   4   3   2 44.7593 17.1853   2
  -4  -3   2 32.1362 19.6218   1
   4   3   2 53.0150 10.2892   1
  -4  -3   2 42.6110 16.7548  10
   4  -3  -2 30.3377 18.5245   2
   4  -3  -2 47.3493 4.42096   5
   4  -3  -2 44.2879 18.2665  10
  -5  -3  -2 83.3665 4.07079   7
   5  -3   2 75.0027 5.77298   9
  -5   3   2 104.125 22.3523   3
  -5   3   2 79.1157 5.71697   7
   5   3  -2 103.832 26.3704   2
   5   3  -2 84.8126 5.50681   7
  -5  -3  -2 55.4872 19.5150   3
   5  -3   2 78.5633 4.74231   6
   5  -3   2 78.0749 5.85571   5
   5  -3   2 68.5010 25.6196   2
  -5   3   2 57.5159 25.3804   2
   5   3  -2 90.6797 18.5865   3
   5   3  -2 76.5964 3.93688   5
  -5   3   2 78.4485 4.60621   6
   5  -3   2 82.8901 26.3336   3
  -5   3  -2 85.2012 5.26963   7
   5   3   2 112.087 25.6064   3
  -5  -3   2 85.8757 27.2067   2
  -5   3  -2 87.8778 31.3320   2
   5   3   2 76.1307 3.41495   6
   5   3   2 82.7176 3.23362   6
  -5  -3   2 81.3789 5.17562   7
   5   3   2 77.7741 5.63956   9
   5   3   2 80.0671 4.32497   7
   5  -3  -2 80.5972 4.54550   6
   5  -3  -2 83.0827 5.36934   5
  -5   3  -2 87.2740 26.0045   3
   5   3   2 116.797 33.3300   2
   5  -3  -2 80.3205 5.52068   9
   5  -3  -2 151.186 40.3466   2
  -6   3   2 14.2275 3.30781   7
   6  -3   2 23.2201 4.11203   5
   6  -3   2 18.2453 3.14877   6
  -6  -3  -2 12.8064 2.17164   7
   6   3  -2 18.0677 2.68791   5
   6   3  -2 12.1044 3.04145   7
  -6   3   2 15.3653 2.01290  13
  -6   3  -2 21.8582 2.72768  13
   6  -3  -2 17.1167 3.46387   5
  -6  -3   2 22.0170 3.73489   7
   6  -3  -2 22.3593 3.04664   6
   6  -3  -2 23.2089 4.04827   9
  -6   3  -2 22.4296 3.56155   7
   7  -3   2 41.4116 3.75191   6
  -7   3   2 37.8995 2.68074  13
  -7   3   2 32.4179 4.76801   7
   7  -3   2 34.5560 5.26783   5
   7   3  -2 31.5763 4.73983   7
  -7  -3  -2 38.0809 3.42634   7
   7   3  -2 37.1585 3.79288   5
  -7   3  -2 39.9852 4.31326   7
   7   3   2 40.0990 4.66517   5
  -7   3  -2 40.0410 3.40348  13
  -7  -3   2 43.8632 4.51313   7
   7  -3  -2 41.8328 5.30287   5
   8  -3   2 13.7253 2.55621   6
  -8   3   2 12.0603 3.46676   7
   8  -3   2 7.70820 3.53709   5
  -8   3   2 11.0396 1.74598  13
   8   3  -2 6.43540 2.62492   5
  -8   3  -2 10.8849 2.80917   7
   8   3   2 14.3130 3.36921   5
  -8   3  -2 15.7419 2.65589  13
  -8  -3   2 8.67862 2.87845   7
   8  -3  -2 12.7076 3.76623   5
  -9   3  -2 14.5115 3.12562  13
   0   4   2 2434.97 54.5145  11
   0   4  -2 2348.10 81.6055  10
   0   4   2 2368.85 79.7118   2
   0   4   2 2414.71 72.4075   1
   0   4  -2 2426.08 88.7797   1
   0  -4   2 2356.68 100.219  10
   0  -4   2 2385.12 46.4810   5
   0  -4   2 2265.17 80.5468   1
   0   4  -2 2380.07 60.7728   2
   0   4   2 2338.72 47.4048   8
   0  -4   2 2438.38 47.4868   6
   0  -4  -2 2309.90 45.5577   5
   0  -4  -2 2367.37 98.9265   1
   0  -4  -2 2428.11 82.2120  10
   0  -4   2 2371.31 61.0943   2
   0   4   2 2300.25 45.7864   5
   0   4   2 2124.31 98.6635   1
   0  -4  -2 2369.83 47.8504   6
   0   4   2 2448.94 80.7412  10
   0   4   2 2391.94 47.6008   6
   0   4  -2 2396.51 47.4627   6
   0  -4  -2 2337.13 47.8278   8
   1   4  -2 14.6402 2.23963   7
   1   4  -2 4.98070 3.21148  12
   1   4  -2 7.50026 3.43572   2
   1  -4   2 6.60242 1.54253   6
  -1   4   2 12.1968 9.03673   1
  -1  -4  -2 1.99945 3.52727  11
  -1   4   2 11.3926 1.79489   6
  -1   4   2 2.81776 5.42839   1
   1  -4   2 6.61393 5.95477   1
  -1  -4  -2 13.1490 6.12201  10
   1   4  -2 8.10678 1.49250   6
   1   4  -2 10.9833 1.50600   8
   1  -4   2 16.0582 13.4865  10
  -1   4   2 11.3019 1.80618   5
   1  -4   2 8.54299 2.01773   5
   1   4  -2 17.6670 10.4046   1
   1  -4   2 9.47228 6.17340   2
  -1  -4  -2 14.1349 7.57642   1
   1   4  -2 9.00651 0.99119   5
  -1   4   2 -0.8155 4.14429   2
  -1   4   2 17.6780 8.66643  10
   1  -4  -2 3.65416 11.2736   1
  -1   4  -2 7.46147 9.06613   1
  -1   4  -2 25.9728 9.97640  10
  -1   4  -2 10.9459 1.99085   6
   1  -4  -2 13.9891 2.29979   6
   1  -4  -2 -2.1502 7.77430  10
   1   4   2 10.0363 0.85954   5
  -1  -4   2 12.9932 3.79242  12
  -1   4  -2 11.8469 8.05294   3
   1  -4  -2 9.12892 1.58427   5
  -1   4  -2 14.8064 7.46092   2
   1   4   2 9.32191 1.78335   6
  -1  -4   2 8.31612 1.61588   6
   1   4   2 20.6656 8.12408  12
  -1  -4   2 -3.0403 12.3762  10
   1   4   2 16.3018 11.6108   1
  -1   4  -2 6.40181 8.43488   1
  -1  -4   2 12.8498 5.79632  11
   1  -4  -2 13.0044 2.15164   8
   1  -4  -2 3.16935 7.39941   2
  -2   4   2 223.733 8.44317   7
   2  -4   2 176.943 31.7377  10
   2   4  -2 217.245 5.96789   6
  -2  -4  -2 179.148 38.7881  11
  -2   4   2 227.021 7.34725   6
   2   4  -2 270.462 29.6967   1
   2   4  -2 215.466 4.56140   5
   2   4  -2 229.365 7.38862   7
  -2   4   2 183.402 32.4010   2
   2  -4   2 216.801 7.93491   5
  -2   4   2 223.464 7.35958   5
   2  -4   2 223.577 26.7671   3
  -2   4   2 269.131 49.7752  10
   2   4  -2 215.679 18.4385   2
   2  -4   2 199.095 23.8582   2
  -2   4   2 214.240 21.8410  11
   2  -4   2 193.882 25.4621   1
   2  -4   2 216.970 7.61374   6
  -2  -4   2 213.891 21.0721   1
  -2   4  -2 196.319 37.3313   1
  -2   4  -2 130.582 39.0011  10
   2   4   2 201.179 5.80022  13
   2  -4  -2 198.059 25.2121   2
  -2   4  -2 214.525 7.10728   9
   2   4   2 223.674 6.05138   7
  -2   4  -2 207.488 7.57250   6
  -2  -4   2 217.885 21.8726  11
   2  -4  -2 204.852 7.22093   6
  -2   4  -2 227.154 24.7698   3
   2   4   2 200.180 6.54950   6
   2  -4  -2 220.695 6.37931   9
  -2  -4   2 198.455 5.68258   6
   2  -4  -2 169.950 36.4971   1
   2  -4  -2 211.687 6.89081   5
   2  -4  -2 244.840 31.4779  10
  -2  -4   2 203.781 7.07577   7
  -2   4  -2 195.180 24.3393   2
   3  -4   2 51.4394 20.2690   1
  -3   4   2 52.2502 24.2075   1
  -3   4   2 24.6977 12.4392   2
  -3   4   2 52.6095 3.48452   6
   3  -4   2 37.3882 13.4945   1
  -3  -4  -2 44.9596 16.3724  11
   3   4  -2 51.4741 2.25368  13
   3  -4   2 49.6518 16.3018   2
   3   4  -2 59.8873 13.8851   3
   3   4  -2 53.3306 3.61800   7
  -3   4   2 59.6089 16.6276  11
  -3   4   2 51.7623 17.8426   1
   3   4  -2 61.4036 14.8722   1
  -3   4   2 38.6936 23.2879  10
   3  -4   2 48.4274 3.73745   6
  -3   4   2 47.0634 3.87302   5
   3   4  -2 48.2040 1.77373   5
  -3   4   2 40.4481 4.04064   7
   3  -4   2 49.1351 16.7725   3
   3   4  -2 33.4363 14.4776   2
  -3   4   2 43.5405 15.0090   3
   3  -4   2 43.2103 4.09847   5
   3  -4   2 66.1929 21.6207  10
   3   4   2 50.5680 2.70048   7
   3  -4  -2 48.7813 3.35737   9
   3  -4  -2 23.0065 14.1609  10
  -3   4  -2 46.3269 3.95334   6
  -3  -4   2 47.8059 3.52019   7
  -3   4  -2 42.2812 18.7316   1
   3   4   2 51.9597 2.98364   6
   3  -4  -2 56.8875 23.2406   1
  -3   4  -2 21.1700 10.7785   2
   3  -4  -2 54.1287 19.0064   2
  -3   4  -2 47.4396 17.8513  10
  -3  -4   2 23.7244 10.1294   2
   3   4   2 36.8158 15.6691   2
   3  -4  -2 42.8395 3.56496   5
  -3   4  -2 46.9057 3.57466   9
   3   4   2 43.2638 17.0309  12
   3   4   2 48.8715 2.67670  13
  -3  -4   2 61.8781 15.8148  11
   3   4   2 55.5301 16.6996   3
   3  -4  -2 49.8390 3.66500   6
  -3   4  -2 62.5136 21.8335   1
  -3   4  -2 32.5784 15.5547   3
   4  -4   2 319.545 41.5342   2
  -4   4   2 335.849 10.3437   6
   4  -4   2 281.691 36.6733   3
  -4   4   2 319.256 39.6047  11
   4  -4   2 339.815 10.8553   6
  -4   4   2 308.323 31.7312   3
   4   4  -2 338.996 35.2427   2
   4   4  -2 360.052 8.08550  13
   4   4  -2 352.384 28.9797   3
  -4   4   2 321.292 40.3817   2
  -4  -4  -2 369.396 40.1272  11
   4  -4   2 337.599 47.1918  10
   4   4  -2 359.107 11.3109   7
   4   4  -2 343.787 8.23401   5
   4  -4   2 336.333 11.7599   5
  -4   4   2 345.489 52.4724  10
  -4  -4  -2 358.129 35.8989   3
  -4   4  -2 354.192 11.6331   7
  -4   4  -2 369.566 51.5709  10
   4   4   2 340.087 40.1280   2
  -4  -4   2 345.593 10.9705   7
  -4   4  -2 270.516 38.6583  11
   4   4   2 343.073 8.93724  13
  -4  -4   2 355.171 38.9841  11
   4  -4  -2 360.010 43.8779   2
   4   4   2 360.334 36.8002   3
  -4  -4   2 317.877 28.9566  10
  -4   4  -2 332.954 36.2130   3
   4  -4  -2 333.682 10.4699   6
  -4   4  -2 416.517 47.0827   2
  -4  -4   2 397.644 39.5979   2
   4  -4  -2 347.315 11.0571   5
   4  -4  -2 351.295 11.4611   9
  -4   4  -2 326.604 11.6919   6
   4   4   2 333.128 8.95700   6
   4   4   2 326.975 9.40942   7
   5  -4   2 6.13967 2.43563   5
  -5  -4  -2 4.15603 1.45393   7
  -5   4   2 4.96429 2.32778   7
   5   4  -2 2.58641 1.71622   7
   5   4  -2 6.79191 1.53975   5
   5  -4   2 8.73540 2.41664   6
  -5   4  -2 8.15075 2.41156   7
   5   4   2 7.91568 1.47929   6
  -5  -4   2 3.73641 2.13130   7
   5  -4  -2 2.61489 1.82465   9
   5   4   2 5.18266 1.55312   7
   5   4   2 8.74661 1.69806   6
   6   4  -2 85.1131 4.35045   5
   6  -4   2 84.5720 6.54177   5
   6   4  -2 61.3254 5.18105   7
  -6   4   2 78.2801 6.27250   7
  -6   4   2 65.7299 5.03629   6
   6  -4   2 76.4403 5.09867   6
  -6  -4  -2 72.0797 4.21198   7
   6   4   2 70.5401 4.45373   7
  -6  -4   2 72.9155 5.29236   7
  -6   4  -2 75.6327 5.54666   7
   6   4   2 64.9566 5.94788   9
   6  -4  -2 83.4045 5.06842   6
   6  -4  -2 66.2541 5.88557   9
   6  -4  -2 76.3792 5.82538   5
   7  -4   2 5.87461 2.61365   6
   7   4  -2 1.85882 1.76949   7
  -7   4   2 4.93392 2.18603   7
   7   4  -2 3.83802 2.00124   5
   7  -4   2 -0.0712 2.46526   5
   7  -4  -2 13.8384 3.57410   5
  -7   4  -2 7.41368 1.77998  13
  -7   4  -2 6.76421 2.55372   7
  -7  -4   2 1.91922 1.87530   7
   7   4   2 5.13046 2.95609   5
   8  -4   2 28.5181 5.64241   5
   8   4  -2 27.6498 4.76311   7
   8   4  -2 26.1323 3.83339   5
   8  -4   2 22.1257 3.66226   6
  -8   4   2 25.1447 3.12321  13
  -8   4   2 26.6793 5.25012   7
  -8   4  -2 15.5241 3.59078   7
   8  -4  -2 22.9852 4.61989   5
   8   4   2 23.8097 3.69381   5
  -8   4  -2 26.6792 3.41108  13
  -8  -4   2 22.4632 3.98656   7
  -9   4  -2 -0.1202 2.95464  13
   0   5   2 29.1716 2.13528   5
   0   5  -2 29.9760 2.87342   6
   0   5  -2 25.7470 12.3330   1
   0   5  -2 25.2209 6.90043   2
   0   5   2 30.9628 10.4792  10
   0  -5  -2 37.2972 3.32088   8
   0   5   2 33.3242 2.98294   8
   0  -5  -2 28.0952 1.90505   5
   0  -5  -2 24.0332 9.84523  10
   0  -5  -2 32.7653 3.26511   6
   0   5   2 20.1655 8.83384   2
   0   5   2 37.1315 10.5397   1
   0  -5   2 31.9880 2.91610   6
   0  -5   2 26.3395 7.41408   2
   0  -5   2 30.7100 2.57663   8
   0  -5   2 53.1194 19.1286  10
   0  -5  -2 41.5281 16.1020   1
   0   5  -2 25.5469 9.64642  10
   0   5   2 34.7238 3.09778   6
   0   5  -2 24.5211 11.6873   1
   0   5   2 34.0816 16.7839   1
   0  -5   2 29.0562 10.5089   1
   0  -5   2 31.5148 2.50884   5
   1  -5   2 52.4396 3.71667   5
   1  -5   2 27.4895 17.0972  10
   1  -5   2 58.7677 3.94959   6
  -1  -5  -2 58.0766 3.95208   6
  -1   5   2 57.0946 3.70293   6
  -1  -5  -2 57.9225 10.1894  11
   1   5  -2 51.9771 2.74075   5
  -1   5   2 67.3060 15.5362   1
  -1   5   2 75.7728 18.3694  10
  -1   5   2 61.3160 2.34627   9
   1   5  -2 52.6318 2.88261   8
   1   5  -2 72.4794 18.1146   1
   1   5  -2 64.7780 17.8678  10
   1   5  -2 39.8133 8.05662  10
   1   5  -2 55.8204 3.54244   7
  -1   5   2 55.7082 13.7338   2
   1  -5   2 42.4288 14.4242   1
   1   5  -2 43.5994 7.33097  12
   1   5  -2 57.2756 3.30127   6
  -1   5   2 60.4327 3.44634   5
  -1   5   2 24.0621 14.4047   1
   1  -5   2 60.5914 14.2248   2
  -1   5  -2 60.0695 13.9197   2
  -1   5  -2 51.1213 3.69447   6
   1   5   2 72.0440 14.6364  12
  -1  -5   2 58.2231 24.8506  10
  -1  -5   2 51.0656 1.60604   5
   1   5   2 48.9879 3.43482   6
  -1   5  -2 70.8508 23.0271   1
  -1   5  -2 56.8746 16.9846   1
   1  -5  -2 53.4365 19.2251  10
   1  -5  -2 55.1818 3.10465   5
  -1   5  -2 43.9158 13.7935  10
  -1  -5   2 55.0880 3.35550   8
   1   5   2 50.2168 17.7511   1
   1   5   2 54.6199 3.95465   8
  -1  -5   2 55.2870 3.29783   6
   1   5   2 46.5435 8.61373   1
   1  -5  -2 54.4542 18.5451   1
   1  -5  -2 52.3786 3.59080   8
  -1   5  -2 46.6581 14.0409   3
  -1  -5   2 51.5274 11.3688  11
   1  -5  -2 51.4370 3.86118   6
   1   5   2 54.6462 2.53402   5
   2  -5   2 -2.5602 8.77552   1
  -2   5   2 -9.6983 10.0508  10
   2  -5   2 7.65371 1.93180   6
   2  -5   2 3.54278 5.81096   1
  -2   5   2 5.81577 1.97605   5
   2   5  -2 -1.2207 11.7994   1
  -2   5   2 2.01239 5.50515   1
   2   5  -2 6.35617 4.52846   2
  -2   5   2 26.6634 17.3143   1
  -2   5   2 17.5145 7.47675  11
   2  -5   2 5.87259 2.04271   5
   2   5  -2 8.91162 1.80474   7
   2   5  -2 6.06086 0.87500   5
   2  -5   2 2.00677 6.92965   2
  -2   5   2 5.85990 1.58056   6
  -2   5   2 12.8160 6.58344   2
   2   5  -2 6.69732 0.66096   5
   2   5  -2 8.33099 1.74221   8
  -2  -5  -2 2.14460 6.30297  11
   2   5  -2 6.66321 1.46715   6
   2  -5   2 16.7024 13.4234  10
  -2  -5   2 -0.7753 4.70535   1
   2  -5  -2 8.44919 1.86009   5
   2   5   2 9.30624 1.91895   6
   2   5   2 9.09290 1.46333   7
   2  -5  -2 19.3098 10.6557   1
   2  -5  -2 17.1190 14.5009  10
   2  -5  -2 8.16468 7.17791   2
   2  -5  -2 7.08474 1.98706   6
  -2   5  -2 -1.1643 6.86531   3
   2   5   2 11.0343 6.75803   3
  -2  -5   2 9.73256 1.63089   6
  -2   5  -2 13.9577 10.8812   1
  -2   5  -2 18.2359 14.2470   1
   2   5   2 17.3913 10.9126  12
  -2   5  -2 15.8667 9.05379   2
  -2   5  -2 9.51286 2.11567   6
  -2   5  -2 22.4146 13.7841  10
  -2  -5   2 -0.2416 5.75615  11
   2  -5  -2 14.9045 14.7157   1
  -3   5   2 17.0922 10.2647  11
  -3   5   2 24.6481 11.9265   1
  -3   5   2 7.40187 2.29183   5
   3  -5   2 -2.1446 8.05690   1
  -3   5   2 10.3426 2.15715   6
  -3   5   2 3.89665 7.14827   2
  -3   5   2 13.7124 2.98564   7
   3  -5   2 9.95562 2.52827   5
   3  -5   2 0.71898 6.14192   2
  -3  -5  -2 7.04718 8.95764  11
   3   5  -2 9.88636 1.49212   6
  -3   5   2 38.2247 25.9488   1
  -3   5   2 10.0367 14.1812  10
   3  -5   2 42.3540 15.7159  10
  -3   5   2 4.43409 6.50180   3
   3   5  -2 12.8924 2.19609   7
   3  -5   2 23.1880 16.5085   1
   3  -5   2 7.81042 2.19572   6
   3   5  -2 5.75433 6.59051   3
   3   5   2 3.60265 6.88949   2
  -3   5  -2 6.70439 1.69402   9
  -3   5  -2 11.8108 2.67313   6
   3   5   2 7.50748 1.48622  13
   3   5   2 10.9643 12.4006  12
  -3   5  -2 21.0620 12.5488   1
   3   5   2 8.80101 1.48522   7
   3  -5  -2 10.5878 2.42473   6
  -3   5  -2 1.36022 13.8304  10
  -3   5  -2 19.2149 19.2947   1
   3  -5  -2 10.0478 1.97528   9
   3  -5  -2 3.14999 6.16204   1
   3  -5  -2 4.83559 9.02550   2
  -3  -5   2 6.80819 1.31412   6
  -3   5  -2 12.7490 9.23991   2
   3  -5  -2 27.7077 16.5742   1
   3   5   2 1.08392 8.92909   3
   3   5   2 9.85631 1.82140   6
  -3   5  -2 9.74870 7.53779   3
  -3  -5   2 4.00320 1.53719   7
   3  -5  -2 2.67088 15.3746  10
  -3  -5   2 -4.3757 8.28734  11
   3  -5  -2 6.10965 1.95691   5
   4  -5   2 38.0519 4.29802   5
   4   5  -2 42.2568 3.60431   7
   4   5  -2 38.4133 16.9880   3
   4  -5   2 38.4012 3.78901   6
   4  -5   2 38.3656 19.5589   2
   4   5  -2 40.3312 2.28679  13
  -4   5   2 48.4234 16.5560   3
  -4   5   2 44.6677 4.51757   7
  -4   5   2 43.9437 21.6157   2
   4   5  -2 28.1473 12.7275   2
   4   5  -2 41.2225 1.95589   5
   4   5   2 42.9344 2.77233  13
   4   5   2 23.4613 13.4429   3
   4  -5  -2 43.5763 3.97781   5
  -4  -5   2 41.6791 3.62787   7
  -4   5  -2 45.1979 19.3878   3
   4   5   2 41.4200 2.86823   7
   4  -5  -2 45.7029 3.89335   6
  -4   5  -2 41.8550 4.08997   7
   4   5   2 43.3334 2.75655   6
   4  -5  -2 49.5675 18.3986   2
   4   5   2 25.1944 13.6312   2
  -4  -5   2 23.1113 12.1496  11
   4  -5  -2 41.4167 3.60188   9
  -4   5  -2 48.4585 4.45117   6
  -4   5  -2 32.6752 19.2345   2
   5  -5   2 50.5253 5.18571   5
  -5   5   2 65.7171 5.76560   7
   5   5  -2 56.7174 2.95967   5
   5   5  -2 55.6665 4.55690   7
  -5   5   2 52.5135 4.27143   6
   5   5   2 49.8839 3.54525   7
  -5   5  -2 55.6506 5.31842   6
   5  -5  -2 58.2577 4.64611   6
   5   5   2 58.0842 3.39774   6
  -5  -5   2 58.2597 5.24218   7
   5  -5  -2 44.8417 4.55465   5
   5  -5  -2 68.0618 5.07665   9
  -5   5  -2 55.4062 4.84575   7
   6   5  -2 32.0007 4.41271   7
  -6   5   2 34.7966 5.15165   7
   6   5  -2 23.6144 2.66308   5
   6  -5   2 30.1945 4.79649   5
  -6   5   2 36.3123 4.62764   6
   6  -5   2 36.0949 4.70300   6
   6  -5  -2 32.5674 5.27043   9
  -6  -5   2 28.0221 4.09456   7
  -6   5  -2 29.8220 4.60836   7
   6  -5  -2 31.2359 4.57106   5
   6   5   2 23.9712 4.17886   9
   6  -5  -2 31.6453 4.33622   6
   6   5   2 22.2170 2.95337   7
   7   5  -2 30.5497 4.85484   7
   7  -5   2 43.8546 5.99357   5
   7   5  -2 32.1441 3.31868   5
   7  -5   2 32.8486 4.60909   6
  -7   5   2 37.4809 5.41536   7
  -7   5  -2 38.0215 3.56813  13
   7   5   2 31.9789 3.84677   5
   7  -5  -2 39.4246 5.41814   5
  -7   5  -2 38.7844 4.47942   7
   7  -5  -2 32.9697 3.89966   6
  -7  -5   2 30.1343 4.40515   7
   8   5  -2 24.3803 4.64833   7
   8  -5   2 33.4282 4.43841   6
   8  -5   2 23.4805 4.64370   5
  -8   5   2 32.8755 5.47908   7
   8   5  -2 23.3281 3.44637   5
  -8   5   2 28.9342 2.92719  13
   8  -5  -2 43.2255 5.78979   5
  -8  -5   2 20.7370 4.00649   7
   8   5   2 29.5834 3.92430   5
  -8   5  -2 25.6478 3.53690  13
  -8   5  -2 28.7022 4.83835   7
  -9   5  -2 17.3350 3.92074  13
   0   6  -2 1.88993 1.28666   6
   0   6  -2 5.85364 8.00098   1
   0  -6   2 -0.1339 1.34071   6
   0   6   2 0.21898 1.02044   5
   0   6  -2 -2.6572 5.76860   1
   0  -6  -2 2.85297 1.62447   8
   0   6   2 -5.1131 9.07729   1
   0   6   2 -6.2079 4.17624   2
   0   6  -2 12.8058 9.40662  10
   0   6   2 -1.5503 4.86043   1
   0  -6   2 4.47258 5.73826   1
   0   6  -2 2.51532 1.46397   5
   0   6   2 3.02470 1.49734   8
   0   6   2 1.37916 1.36700   6
   0  -6  -2 -8.8991 8.03433  10
   0  -6   2 13.8807 12.9111  10
   0  -6   2 -1.2086 3.75748   2
   0  -6  -2 -1.0465 1.35707   6
   0  -6  -2 -0.5673 6.95762   1
   0   6  -2 7.43260 3.97017   2
   0  -6   2 0.60117 1.16679   5
   0   6   2 3.16598 6.90949  10
   0  -6   2 1.37495 1.26219   8
   0  -6  -2 0.91955 0.85289   5
   1   6  -2 503.572 45.3455  10
   1  -6   2 518.795 13.2583   5
   1  -6   2 473.995 33.1038   2
   1   6  -2 507.443 24.1339   2
   1  -6   2 508.446 13.9489   6
  -1  -6  -2 523.498 40.0766   1
   1   6  -2 488.905 12.2376   8
   1   6  -2 474.099 37.0563   1
  -1   6   2 520.260 11.1280   9
  -1   6   2 497.417 12.8325   5
  -1  -6  -2 500.958 13.7972   6
   1   6  -2 496.548 23.7900  12
  -1   6   2 498.938 13.8267   6
  -1   6   2 497.944 37.3364   2
   1   6  -2 501.155 40.5411   1
  -1   6   2 498.244 56.7195   1
   1   6  -2 507.257 11.8599   5
   1   6  -2 453.338 26.6611  10
  -1  -6  -2 543.306 27.6748  11
  -1   6   2 510.789 45.7916  10
  -1  -6  -2 530.214 34.7825  10
  -1   6   2 486.186 38.4110   1
   1   6  -2 512.139 13.1100   6
   1  -6   2 558.048 54.0472  10
  -1   6  -2 571.281 46.6832   1
   1   6   2 477.380 28.8506   1
  -1   6  -2 489.233 13.5355   6
  -1  -6   2 473.174 31.9549  11
   1  -6  -2 480.921 37.9503   2
  -1  -6   2 484.756 62.3108  10
   1   6   2 492.903 35.4317  12
   1   6   2 471.266 10.4843   5
   1  -6  -2 481.795 38.0490   1
  -1   6  -2 513.134 34.3559   2
   1  -6  -2 505.976 48.5328  10
  -1   6  -2 465.493 49.5783   1
  -1  -6   2 501.126 9.78655   5
   1  -6  -2 441.642 52.7087   1
   1  -6  -2 479.802 13.6108   6
  -1  -6   2 487.710 12.7249   8
  -1  -6   2 460.308 9.82786   5
   1   6   2 476.691 13.1030   6
   1  -6  -2 480.507 11.9470   5
   1   6   2 481.935 44.0339   1
   1  -6  -2 502.137 13.3464   8
  -1   6  -2 444.173 42.6119  10
  -1  -6   2 465.237 31.6840   1
  -1  -6   2 480.683 12.6769   6
   2  -6   2 13.0711 8.87485   2
   2  -6   2 0.18353 7.32617   1
   2   6  -2 5.32203 1.61336   8
   2   6  -2 5.60536 1.02321   5
  -2   6   2 4.91144 5.73273   1
   2   6  -2 5.05636 1.46380   6
   2  -6   2 12.9412 14.4555   1
   2   6  -2 15.0800 6.87004  12
   2   6  -2 6.25821 0.76247   5
  -2   6   2 1.84341 6.49958   2
  -2   6   2 31.0255 18.1615   1
   2   6  -2 12.2274 5.45065   2
   2   6  -2 -6.6759 9.50884   1
   2  -6   2 4.30636 1.86068   5
   2   6  -2 5.14240 1.66196   7
  -2   6   2 5.49362 1.85180   6
  -2   6   2 3.75915 1.81640   5
   2  -6   2 2.96848 1.71637   6
   2  -6   2 25.1032 16.0872  10
  -2   6   2 23.7921 14.5820  10
  -2   6  -2 1.96420 5.72477   3
  -2   6  -2 9.25259 9.67485   1
  -2   6  -2 4.23326 1.71173   6
  -2   6  -2 4.23026 11.8773  10
   2   6   2 21.6937 12.5956   1
   2  -6  -2 3.73453 8.83310   1
   2   6   2 5.39820 4.04998   1
  -2   6  -2 -11.605 9.84750   1
   2  -6  -2 5.46903 1.94053   6
  -2  -6   2 7.02320 6.52943  11
   2   6   2 4.96488 0.56019   5
   2  -6  -2 3.46577 8.63212   2
   2   6   2 9.50710 2.18642   6
  -2  -6   2 0.29916 4.23949   1
   2   6   2 6.19966 6.54031   3
  -2   6  -2 -1.8899 5.05758   2
   2  -6  -2 4.99700 1.66215   5
  -2  -6   2 4.90763 1.60607   6
  -2  -6   2 36.0639 20.4656  10
   2  -6  -2 1.60107 5.12905   1
   2  -6  -2 19.8812 16.0561  10
   2   6   2 12.8647 8.83581  12
  -3   6   2 213.906 8.48885   5
   3  -6   2 195.010 8.18810   6
  -3   6   2 217.578 35.3316   3
   3  -6   2 181.037 8.18019   5
   3  -6   2 222.987 46.0859   1
   3   6  -2 195.122 7.71550   7
   3  -6   2 175.595 31.8274   1
  -3   6   2 247.223 43.4265   1
  -3   6   2 219.092 28.9832  11
   3   6  -2 187.623 28.9687   3
  -3   6   2 243.986 58.4507   1
  -3  -6  -2 217.088 26.8094  11
   3   6  -2 204.193 6.24725   6
   3  -6   2 139.662 39.3381  10
  -3   6   2 156.642 31.5893   2
  -3   6   2 195.446 43.4894  10
   3  -6   2 196.773 37.3731   2
   3   6  -2 177.872 22.0504   2
  -3   6   2 227.392 8.27881   6
   3   6   2 162.873 30.4698   2
   3  -6  -2 131.674 37.1939   1
   3  -6  -2 181.948 7.80629   6
  -3   6  -2 187.050 36.2868   2
  -3   6  -2 149.908 30.2720   3
   3   6   2 182.439 32.5546  12
  -3  -6   2 186.163 24.6672  11
  -3   6  -2 175.069 7.12189   9
  -3   6  -2 171.916 7.84346   6
   3   6   2 203.883 34.2997   3
   3   6   2 185.282 6.34563   7
   3  -6  -2 196.234 39.6221  10
   3  -6  -2 213.591 36.4006   1
  -3   6  -2 152.948 40.6698   1
  -3   6  -2 138.839 33.7703   1
   3   6   2 169.468 5.77049  13
   3  -6  -2 191.533 7.49426   5
   3  -6  -2 205.058 34.7809   2
  -3   6  -2 110.520 31.1664  10
  -3  -6   2 173.493 5.84448   6
   3   6   2 179.092 6.51186   6
  -4   6   2 14.0751 11.7306   3
  -4   6   2 4.30880 2.09467   7
   4   6  -2 18.2776 9.75471   3
   4  -6   2 3.21231 2.23289   5
   4  -6   2 20.6192 11.9329   2
  -4   6   2 4.53181 1.83671   6
   4   6  -2 5.55345 0.81573   5
   4   6  -2 6.02926 1.87221   7
   4   6  -2 5.64958 1.32213  13
  -4   6   2 -12.074 8.09857   2
   4   6  -2 15.6746 10.4120   2
   4  -6  -2 5.13044 2.00535   9
   4   6   2 28.0509 13.1373   3
  -4   6  -2 4.02557 1.95417   6
   4  -6  -2 4.54825 2.05828   5
   4   6   2 14.0956 9.11059   2
   4   6   2 7.12213 1.72402   6
  -4   6  -2 4.95611 2.68524   7
   4  -6  -2 2.87731 1.89332   6
   4  -6  -2 22.2762 13.0142   2
   4   6   2 7.07054 1.56667  13
  -4   6  -2 -4.7577 10.9903   2
  -4   6  -2 -0.7325 9.79772   3
  -4  -6   2 6.16713 2.02771   7
   4   6   2 6.05624 1.47706   7
   5   6  -2 114.978 4.19474  13
  -5   6   2 139.639 6.99888   6
   5   6  -2 103.628 7.19590   7
   5  -6   2 104.475 7.10810   5
   5   6  -2 117.064 3.95604   5
  -5   6   2 109.780 7.53302   7
   5  -6   2 115.047 6.78767   6
  -5   6  -2 110.880 7.22461   6
   5   6   2 99.1183 4.03247   6
   5  -6  -2 121.387 7.00904   5
   5  -6  -2 101.002 6.49765   9
   5   6   2 108.507 4.66375  13
  -5   6  -2 106.497 6.99539   7
  -5  -6   2 115.785 6.45783   7
   5   6   2 109.911 5.23365   7
   6  -6   2 1.32232 1.93505   6
   6   6  -2 1.85244 1.70958   7
   6  -6   2 -1.2279 1.90486   5
   6   6  -2 2.87193 1.28291   5
  -6   6   2 -0.7953 1.88320   6
  -6   6   2 1.23062 2.09264   7
  -6  -6   2 1.66918 1.83755   7
   6  -6  -2 8.71047 2.77501   5
  -6   6  -2 2.11971 1.87959   7
   6   6   2 3.00068 1.45588   7
   6  -6  -2 4.84368 2.22353   6
  -7   6   2 38.5724 5.31297   6
   7   6  -2 26.1121 4.58058   7
  -7   6   2 33.1522 5.74760   7
   7   6  -2 28.3344 3.11327   5
   7  -6   2 30.0062 4.68683   6
   7  -6   2 35.5716 5.57932   5
   7  -6  -2 29.9674 4.37116   6
   7   6   2 27.3815 3.36111   5
  -7   6  -2 25.4052 4.52645   7
   7   6   2 18.9480 3.03169   7
   7  -6  -2 35.0225 5.09066   5
  -7  -6   2 28.4408 4.37218   7
   8   6  -2 5.54491 2.17125   5
   8  -6   2 8.10762 2.86820   6
  -8   6   2 4.96850 1.84773  13
  -8   6   2 7.04739 2.94036   7
   8  -6   2 2.17844 2.88763   5
   8   6  -2 4.32676 3.18326   7
  -8   6  -2 4.83820 2.27505  13
   8  -6  -2 9.50050 3.16846   5
  -8   6  -2 0.59340 2.20697   7
   8   6   2 4.45520 2.32386   5
   0   7   2 50.8983 3.91379   6
   0  -7   2 58.2239 16.6236   1
   0  -7  -2 46.6283 4.12660   6
   0   7   2 65.7579 23.4283   1
   0   7  -2 54.5539 31.0292  10
   0   7  -2 49.0231 3.85063   6
   0  -7   2 47.4687 3.93894   6
   0  -7   2 44.0539 10.7905   2
   0  -7   2 47.0024 3.58585   8
   0   7  -2 43.6297 9.61987   2
   0  -7  -2 43.8020 15.6869  10
   0   7  -2 39.0648 14.6460   1
   0   7   2 53.3662 3.16898   5
   0  -7   2 47.1081 3.05127   5
   0   7  -2 46.8628 3.67916   5
   0   7  -2 46.5220 19.1168   1
   0   7   2 46.8924 3.74026   8
   0  -7  -2 46.6289 4.19617   8
   0  -7  -2 51.2842 2.62953   5
   0   7   2 48.2793 13.1975   1
   0  -7  -2 45.7107 18.5634   1
   0  -7   2 51.9387 25.5646  10
   0   7   2 45.7502 14.1863   2
   0   7   2 41.8941 15.7456  10
   1  -7   2 27.6450 19.4720  10
   1   7  -2 27.9704 2.95328   6
  -1   7   2 34.8820 15.4053  10
  -1  -7  -2 6.56161 9.78536  10
   1   7  -2 21.6139 8.75648  10
  -1  -7  -2 27.0637 3.51052   6
   1   7  -2 7.50977 21.0930  10
  -1   7   2 27.4569 3.00907   5
   1   7  -2 29.9516 2.69800   8
   1  -7   2 31.7740 3.91281   6
  -1   7   2 34.1182 18.2984   1
  -1  -7  -2 30.3052 1.15403   5
  -1   7   2 9.81530 8.04497   1
  -1  -7  -2 14.8637 6.36316  11
  -1   7   2 24.1808 11.0899   2
  -1   7   2 31.5339 3.50974   6
   1   7  -2 24.9977 2.51126   5
   1   7  -2 21.5001 6.46011   2
   1   7  -2 40.0561 15.1622   1
   1   7  -2 24.0278 13.3400   1
   1  -7   2 26.2648 3.04490   5
  -1   7  -2 30.7017 15.2146  10
  -1   7  -2 24.1827 3.47612   6
  -1  -7   2 30.1594 10.9437   1
  -1   7  -2 26.1996 9.22255   2
   1   7   2 27.5227 18.6379  10
  -1  -7   2 12.0827 9.59039  11
   1  -7  -2 27.5214 3.32193   8
   1   7   2 31.5249 3.43556   8
   1   7   2 31.9504 3.17085   6
   1   7   2 12.6797 14.0462   1
  -1   7  -2 50.4989 21.6299   1
   1   7   2 28.9864 1.99603   5
   1  -7  -2 15.2091 14.8062  10
  -1  -7   2 -4.9154 18.3301  10
  -1  -7   2 32.6981 3.28007   8
   1  -7  -2 24.4860 3.59952   6
  -1  -7   2 28.1710 1.47998   5
   1  -7  -2 40.4455 15.0926   2
   1  -7  -2 26.7477 10.5126   1
   1  -7  -2 14.7301 14.1257   1
   1   7   2 37.9076 9.67602   1
   1   7   2 6.56764 12.7754  10
  -1  -7   2 27.9712 3.12753   6
   1  -7  -2 29.4544 2.69523   5
  -1   7  -2 21.2529 12.3748   1
  -1  -7   2 26.3008 1.36265   5
   2   7  -2 2.79320 1.35200   7
   2   7  -2 13.6791 7.12169  12
   2   7  -2 3.76264 1.48152   8
   2   7  -2 4.83780 1.60511   6
  -2   7   2 6.63917 2.11756   5
   2  -7   2 16.2778 15.0364  10
   2   7  -2 5.94825 1.22321   5
   2   7  -2 0.04303 13.3374   1
  -2   7   2 2.58605 1.75339   6
  -2   7   2 8.91351 8.36536   2
   2   7  -2 17.3621 6.81118   2
  -2   7   2 15.4874 8.92130   1
   2  -7   2 6.00855 2.01180   6
  -2   7   2 -11.118 11.8523  10
   2  -7   2 -1.7634 6.29377   2
   2   7  -2 -1.2639 7.51083   1
   2  -7   2 4.29857 2.00420   5
   2  -7   2 0.80465 7.91138   1
  -2  -7  -2 13.4041 7.14242   1
   2  -7   2 -9.4758 8.19466   1
  -2   7   2 -8.3859 13.5125   1
   2   7  -2 5.50612 0.92014   5
  -2  -7  -2 3.07763 6.46696  11
   2  -7  -2 0.85422 5.42010   1
  -2   7  -2 23.5226 13.0493  10
   2   7   2 5.22784 0.99474   5
  -2  -7   2 0.36412 6.38309  11
   2  -7  -2 4.74602 2.11180   6
   2   7   2 9.45203 13.6621   1
   2   7   2 19.0346 12.2575  12
  -2  -7   2 6.02434 1.69582   6
   2   7   2 11.7136 2.71856   8
  -2   7  -2 14.6748 8.01764   2
   2  -7  -2 6.06554 1.83787   5
   2  -7  -2 8.53784 2.39385   8
  -2   7  -2 5.01401 7.70899   3
  -2  -7   2 13.3635 5.60694   1
   2  -7  -2 41.1082 19.1559  10
  -2  -7   2 40.7455 25.7655  10
  -2   7  -2 -12.567 12.6761   1
  -2   7  -2 4.19208 1.71729   6
   2  -7  -2 28.1497 13.8901   2
   2   7   2 1.50031 4.46133   1
  -2   7  -2 31.8836 15.8446   1
   2  -7  -2 -16.218 11.2730   1
   2   7   2 6.02656 2.11414   6
   3  -7   2 70.0826 5.08879   5
   3   7  -2 54.9872 4.07958   8
   3  -7   2 43.1713 16.6905   1
  -3  -7  -2 66.6392 17.4412  11
  -3   7   2 52.5139 4.23987   6
  -3   7   2 88.0353 33.4345   1
  -3   7   2 61.8740 23.0467   1
   3  -7   2 25.7012 20.1349  10
  -3   7   2 59.1707 4.80037   5
   3  -7   2 43.7235 19.1055   2
   3   7  -2 47.6992 13.2558   2
  -3   7   2 42.6648 16.9974   2
  -3   7   2 54.6720 15.9448  11
   3  -7   2 56.1909 4.89468   6
   3  -7   2 21.8870 17.8818   1
   3   7  -2 53.0082 1.66267   5
   3   7  -2 53.6564 2.08125   5
  -3   7   2 58.9992 5.26433   7
  -3   7   2 123.849 29.6308   3
  -3   7   2 75.9784 27.8348  10
   3   7  -2 54.6308 4.14206   7
   3   7  -2 54.4232 3.32780   6
   3   7   2 54.9493 3.24904  13
  -3   7  -2 23.9527 22.2412  10
   3  -7  -2 91.1611 24.5390   1
   3   7   2 60.0269 3.59634   7
  -3   7  -2 56.0951 4.16020   9
  -3   7  -2 52.0956 29.7825   1
  -3   7  -2 45.4501 19.5258   1
   3  -7  -2 55.6502 22.3036   2
   3  -7  -2 51.7744 4.20700   5
   3   7   2 62.7200 17.6957   3
  -3  -7   2 29.8107 12.0217  11
   3  -7  -2 50.5586 4.55304   6
   3   7   2 54.1878 3.69020   6
   3  -7  -2 31.9107 18.5184  10
  -3  -7   2 52.6765 3.45214   6
   3   7   2 38.5094 19.1924  12
  -3   7  -2 84.1013 24.7142   3
  -3   7  -2 60.5608 4.82312   6
  -3   7  -2 48.8641 18.4161   2
   3   7   2 48.5989 18.1995   2
   4   7  -2 36.4855 14.8525   3
  -4   7   2 31.1681 16.5497   3
   4   7  -2 33.6337 3.47556   7
  -4   7   2 11.7696 14.6630   2
   4  -7   2 37.2127 5.08648   6
  -4   7   2 28.5916 4.41594   7
   4  -7   2 64.7518 27.3821   2
   4   7  -2 31.2761 2.44282   6
   4  -7   2 26.7274 4.18593   5
   4   7  -2 34.3738 14.7187   2
   4   7  -2 34.2380 2.50539  13
   4   7   2 29.6373 15.2845   3
   4  -7  -2 32.0576 4.62488   6
   4  -7  -2 30.7648 3.97564   5
   4   7   2 29.0445 2.70619  13
  -4   7  -2 35.0117 20.9383   2
  -4   7  -2 39.0184 4.37945   6
   4   7   2 29.7721 2.66428   7
  -4   7  -2 25.4561 20.7830   3
   4   7   2 23.5158 15.8755   2
   4  -7  -2 48.8199 20.9043   2
   4   7   2 28.3341 2.70409   6
   5   7  -2 53.5763 3.02154  13
  -5   7   2 50.8102 4.78086   6
   5   7  -2 45.1368 4.28701   7
  -5   7   2 57.3008 5.75654   7
   5   7  -2 49.7110 2.32595   5
   5  -7   2 57.7402 5.24647   6
   5  -7   2 47.7878 5.50872   5
   5   7   2 49.8744 3.00530   6
  -5   7  -2 52.4823 5.46195   6
   5   7   2 47.5915 3.32163  13
   5   7   2 50.3125 3.63872   7
   5  -7  -2 39.2620 4.93671   5
  -5   7  -2 58.3407 5.61827   7
   5  -7  -2 47.0259 4.89509   6
   6   7  -2 16.2819 3.29258   7
  -6   7   2 23.2163 4.58160   7
  -6   7   2 23.4447 4.02545   6
   6  -7   2 23.2967 4.55260   5
   6  -7   2 26.5574 4.65085   6
   6   7  -2 26.3050 2.24330   5
  -6   7  -2 24.1147 4.71059   6
  -6   7  -2 26.5354 4.52177   7
   6  -7  -2 26.6852 4.59786   6
   6  -7  -2 24.8616 4.40426   5
   6   7   2 17.2319 2.80666   7
   7   7  -2 23.9447 4.56337   7
  -7   7   2 32.3955 5.87808   7
   7   7  -2 31.1150 3.02630   5
   7  -7   2 29.0034 4.79609   6
   7  -7  -2 41.4636 6.89293   5
  -7   7  -2 30.1328 5.14722   7
   7   7   2 26.8817 3.53340   7
   7  -7  -2 33.0275 5.03473   6
   7   7   2 24.3650 3.04183   5
   8  -7   2 20.5812 4.72248   5
   8   7  -2 8.80806 3.89863   7
  -8   7   2 21.6068 7.76956   7
   8   7  -2 18.9400 2.97757   5
   8  -7   2 16.8029 3.70337   6
  -8   7   2 19.8602 2.91826  13
   8  -7  -2 17.0901 4.25006   5
  -8   7  -2 21.6519 4.79835   7
  -8   7  -2 12.6277 3.91722  13
   0   8   2 1188.54 27.9306   6
   0  -8  -2 1247.95 84.2601   1
   0   8   2 1172.14 63.5944   1
   0   8   2 1173.47 71.6091   2
   0   8  -2 1207.26 27.8327   6
   0   8   2 1139.09 27.0171   8
   0  -8  -2 1147.35 28.3604   8
   0   8  -2 1159.02 50.3704   2
   0  -8   2 1168.58 26.8715   8
   0   8   2 1278.06 93.5327   1
   0   8  -2 1220.26 72.7025   1
   0  -8   2 1216.11 92.4873  10
   0   8   2 1126.97 25.5339   5
   0   8  -2 1359.98 90.4704   1
   0   8  -2 1218.28 69.7839  10
   0  -8   2 1139.94 27.6353   6
   0  -8  -2 1236.88 73.9230  10
   0   8  -2 1190.75 26.8531   5
   0  -8   2 1159.40 63.6164   1
   0  -8  -2 1171.71 28.2805   6
   0  -8  -2 1158.86 24.5153   5
   0  -8   2 1170.43 54.0792   2
   0  -8   2 1162.17 25.1837   5
   0   8   2 1335.41 71.9140  10
   1   8  -2 16.4543 2.32954   5
   1   8  -2 13.5330 2.23266   8
   1  -8   2 9.47504 2.48637   6
   1   8  -2 4.84550 5.49351   2
   1  -8   2 9.55257 7.68821   1
   1   8  -2 9.03085 9.02220  10
   1  -8   2 15.9095 17.7088  10
  -1  -8  -2 17.2488 1.05329   5
  -1  -8  -2 18.1397 14.4317  10
   1  -8   2 13.6800 2.50274   5
   1   8  -2 5.70771 7.01483  12
  -1   8   2 28.2006 15.5573  10
  -1   8   2 14.2835 13.5054   1
  -1  -8  -2 -3.0278 9.15830   1
   1   8  -2 14.2546 2.82989   6
   1  -8   2 18.2979 10.6956   2
  -1  -8  -2 15.8287 7.41120  11
   1   8  -2 20.8484 13.1232   1
   1   8  -2 27.9404 12.3213   1
  -1   8  -2 12.2209 12.5274  10
   1  -8  -2 43.1292 19.2556  10
   1   8   2 18.9581 19.7627  10
  -1  -8   2 10.6430 20.2195  10
  -1   8  -2 29.3448 18.7282   1
  -1   8  -2 -16.361 13.2776   1
  -1  -8   2 15.8345 8.65127  11
   1   8   2 4.38334 9.66133  12
  -1  -8   2 9.99424 1.12531   5
   1   8   2 10.0318 14.5650  10
  -1  -8   2 10.6083 2.35089   6
   1   8   2 43.0866 17.5545   1
   1   8   2 11.7396 2.67891   8
  -1  -8   2 16.8935 2.83850   8
   1  -8  -2 31.1937 17.1141   1
  -1  -8   2 -5.4454 6.39930   1
  -1   8  -2 -0.3284 5.22417   2
   1  -8  -2 3.72114 6.89410   1
  -1   8  -2 10.6524 2.17839   6
   2   8  -2 338.878 26.8547   2
  -2   8   2 357.702 13.0578   5
   2   8  -2 389.171 41.7008   1
  -2  -8  -2 320.650 31.9633  10
  -2   8   2 424.168 81.8834   1
  -2  -8  -2 417.448 32.5015  11
  -2   8   2 377.053 12.2973   6
   2   8  -2 322.786 25.1568  12
   2   8  -2 360.291 10.9566   6
  -2   8   2 363.727 50.5110  10
   2  -8   2 408.223 43.0683   1
   2  -8   2 372.815 11.8043   5
  -2  -8  -2 391.475 32.2686   1
   2  -8   2 371.250 12.5961   6
   2   8  -2 370.502 11.8837   7
  -2   8   2 384.009 9.75954   9
   2   8  -2 368.050 10.8742   8
   2   8  -2 365.826 9.26205   5
  -2   8   2 371.539 42.5215   1
  -2  -8  -2 359.120 11.9164   6
   2  -8   2 396.412 52.7560   1
  -2   8   2 304.307 36.2663   2
   2  -8   2 438.241 92.1505  10
   2   8  -2 354.137 35.3295   1
   2  -8   2 404.908 38.6105   2
   2  -8  -2 417.390 42.1978   2
  -2   8  -2 352.328 44.1469   1
  -2  -8   2 375.132 32.9438  11
   2   8   2 375.048 12.8122   8
  -2   8  -2 369.859 42.2509   3
  -2   8  -2 358.275 54.6867  10
   2   8   2 390.667 44.0025   1
   2   8   2 375.150 8.43384   5
  -2  -8   2 391.454 11.5105   6
   2   8   2 355.678 25.8208   1
  -2   8  -2 346.164 34.8213   2
   2  -8  -2 328.414 65.4387   1
   2  -8  -2 400.542 39.5640   1
   2   8   2 363.014 38.6379  12
   2  -8  -2 371.954 11.1896   5
  -2   8  -2 361.967 14.3974   6
   2  -8  -2 331.529 61.5220  10
  -2   8  -2 440.048 76.3195   1
  -2  -8   2 422.210 53.4618  10
   2  -8  -2 349.565 12.0268   8
   2   8   2 387.840 11.7559   6
  -3   8   2 46.1472 4.29787   6
   3   8  -2 38.3927 3.15012   6
   3  -8   2 42.9013 18.6339   2
  -3   8   2 29.1300 14.1760  11
   3   8  -2 43.7496 1.74660   5
  -3   8   2 -5.7370 20.7642  10
   3  -8   2 36.7217 4.91871   6
  -3   8   2 56.5359 4.88038   5
   3   8  -2 38.4882 3.81693   8
   3   8  -2 38.3496 12.1524   2
   3  -8   2 40.0449 4.28122   5
  -3  -8  -2 27.3086 12.4046  11
   3   8  -2 42.6144 3.78752   7
  -3   8   2 38.9894 16.5861   2
   3   8  -2 54.1110 3.55943   5
  -3   8  -2 53.0228 21.9153   2
  -3  -8   2 38.3999 15.8667  11
   3  -8  -2 40.4282 4.43615   6
   3   8   2 9.63286 14.6225   2
  -3   8  -2 65.4874 31.2021  10
   3   8   2 16.2455 12.1845   3
  -3  -8   2 42.2122 3.47570   6
  -3   8  -2 35.7193 19.7767   3
   3   8   2 40.8178 3.58483   6
   3   8   2 17.0326 16.8056  12
   3   8   2 39.5714 3.29895   7
   3  -8  -2 46.5149 4.00664   5
  -3   8  -2 38.2385 4.82992   9
   3  -8  -2 78.2337 26.2453   2
   3  -8  -2 26.5636 21.9922  10
   4  -8   2 296.714 11.7231   5
   4  -8   2 299.365 11.8456   6
   4   8  -2 299.665 36.0995   3
   4   8  -2 292.489 10.7869   7
  -4   8   2 292.603 12.9937   7
   4   8  -2 288.281 8.62344   6
   4  -8   2 272.195 50.0628   2
  -4   8   2 280.321 11.1249   6
   4   8  -2 275.622 31.5851   2
  -4   8   2 348.432 43.1045   3
  -4   8   2 371.634 66.5259   2
   4   8  -2 299.163 8.32296  13
   4  -8  -2 286.074 11.4400   6
  -4   8  -2 280.684 11.8620   6
   4   8   2 206.012 38.2656   2
   4   8   2 276.833 9.17264   6
   4   8   2 296.167 9.64876   7
  -4   8  -2 338.902 60.0999   2
   4   8   2 285.770 8.72313  13
   4  -8  -2 283.757 10.7763   5
   4  -8  -2 358.785 49.2055   2
   4   8   2 228.655 42.4352   3
  -4   8  -2 309.277 10.8821   9
  -4   8  -2 237.662 43.7050   3
  -5   8   2 17.0722 3.75529   6
  -5   8   2 11.2059 3.49675   7
   5   8  -2 10.5118 1.98222  13
   5   8  -2 11.5543 1.21285   5
   5  -8   2 12.5110 3.35140   6
   5  -8   2 9.74727 3.40607   5
   5   8  -2 12.5055 2.89983   7
   5   8   2 10.6041 2.19329   7
  -5   8  -2 7.69396 3.15088   6
  -5   8  -2 6.56195 2.73265   7
   5  -8  -2 14.9946 3.57795   6
   5   8   2 12.2136 2.15514   6
   5   8   2 12.7831 2.31446  13
   5  -8  -2 11.1831 3.16104   5
  -6   8   2 71.5189 6.14803   6
   6  -8   2 73.1860 6.30616   6
   6   8  -2 70.0248 5.56696   7
   6  -8   2 80.2766 6.99324   5
  -6   8   2 79.5937 7.24698   7
   6   8  -2 74.6831 3.77523  13
   6   8  -2 75.7080 3.13019   5
  -6   8  -2 91.0452 8.06904   6
   6  -8  -2 73.1524 6.22943   5
   6   8   2 72.9857 4.74136   7
   6  -8  -2 65.8700 6.22150   6
  -6   8  -2 76.9695 6.88097   7
   6   8   2 80.1963 4.46650  13
  -7   8   2 13.8536 4.24463   7
   7   8  -2 11.6652 1.85165   5
   7  -8   2 15.9300 3.90618   6
   7  -8   2 6.11628 3.54981   5
  -7   8   2 11.2884 3.92727   6
   7   8  -2 7.25796 3.02983   7
   7  -8  -2 11.3912 3.68448   5
   7  -8  -2 15.3462 3.75116   6
  -7   8  -2 9.33419 3.02614   7
   7   8   2 10.0331 2.08008   5
   8   8  -2 17.5270 2.45200   5
   8  -8   2 12.6401 3.84824   6
   8  -8   2 11.3599 4.57398   5
   8   8  -2 11.4974 3.95114   7
  -8   8   2 13.7094 4.49817   7
   8   8   2 8.92290 2.36340   5
   8  -8  -2 13.4941 4.07113   5
  -8   8  -2 18.9922 4.23931   7
   0  -9   2 32.2913 2.76451   5
   0  -9  -2 35.1062 5.71444   8
   0  -9   2 28.6314 12.3521   1
   0   9   2 34.8340 12.2470   2
   0   9  -2 31.3734 3.67995   6
   0   9  -2 28.0799 13.1312   1
   0   9   2 38.7303 3.73332   8
   0   9   2 39.2349 23.4600   1
   0  -9   2 42.1339 3.97966   8
   0   9  -2 36.9524 10.1987   2
   0   9  -2 61.7513 25.7939   1
   0   9   2 63.9859 20.1143  10
   0   9  -2 2.75672 14.0663  10
   0  -9  -2 37.8508 20.8861  10
   0   9   2 40.4516 4.15448   6
   0   9   2 46.6481 3.32777   5
   0   9  -2 31.9953 3.52612   5
   0  -9   2 39.4240 4.21580   6
   0  -9  -2 13.9481 13.8111   1
   0  -9  -2 37.9101 2.55475   5
   0  -9   2 -13.397 20.8200  10
   1  -9   2 17.0577 10.5193   1
  -1  -9  -2 22.9847 1.28828   5
  -1   9   2 20.5813 3.01168   5
   1  -9   2 -6.7406 20.0972  10
   1   9  -2 27.5028 10.0793  12
  -1   9   2 7.21486 17.0254   1
  -1  -9  -2 28.3885 17.1886   1
   1  -9   2 12.3920 10.0945   2
  -1   9   2 35.5690 12.7680   2
   1  -9   2 20.3597 3.53536   6
   1   9  -2 21.8111 12.1518  10
  -1  -9  -2 26.7521 4.12302   6
  -1   9   2 26.9307 4.92140   6
   1   9  -2 34.0755 15.3867   1
   1   9  -2 24.6567 3.12285   8
   1   9  -2 23.1765 3.67260   6
   1   9  -2 25.1464 2.88788   5
   1   9  -2 15.3067 15.8819   1
   1   9  -2 19.8333 8.00686   2
  -1   9   2 24.3636 11.8615   1
  -1  -9  -2 40.1618 19.4799  10
  -1   9   2 21.3275 16.0451  10
   1  -9   2 22.6271 3.13589   5
  -1  -9  -2 39.9836 10.8806  11
  -1  -9   2 23.6864 1.57506   5
   1  -9  -2 25.1891 2.86571   5
   1   9   2 24.8182 2.32929   5
   1  -9  -2 41.5486 21.9701  10
   1  -9  -2 8.25464 10.2244   1
   1   9   2 46.7301 21.3283  10
  -1   9  -2 31.7378 15.3369   1
  -1  -9   2 14.9844 12.9878  11
   1   9   2 23.3280 3.37396   8
  -1   9  -2 20.4024 12.4367   2
   1  -9  -2 18.9613 3.45535   6
  -1   9  -2 54.5928 28.3921   1
   1   9   2 22.5136 3.60345   6
  -1  -9   2 24.0494 3.78343   6
   1  -9  -2 23.8268 3.51464   8
  -1   9  -2 23.8440 4.56774   6
  -1  -9   2 23.5085 9.37732   1
   1  -9  -2 10.1162 11.6401   2
  -1  -9   2 33.0379 23.2411  10
  -1  -9   2 29.2316 3.90686   8
   1   9   2 27.3997 10.8106   1
   1  -9  -2 7.05821 12.4408   1
   1   9   2 22.1011 16.8743   1
   1   9   2 33.9447 24.9481  10
   2   9  -2 45.5224 4.64209   7
   2  -9   2 53.0747 19.6039   1
   2  -9   2 49.0816 4.32472   5
   2   9  -2 45.2119 15.0256   1
  -2   9   2 48.9609 19.3259   1
  -2   9   2 51.3648 24.4615   1
   2   9  -2 45.4841 3.02936   5
   2   9  -2 44.6957 3.65980   8
   2  -9   2 41.0913 16.1516   2
  -2   9   2 47.6827 2.90500   9
   2  -9   2 47.2280 22.7502  10
  -2   9   2 33.1418 14.3056   2
  -2   9   2 36.5604 4.14211   6
  -2  -9  -2 53.1794 15.5678   1
  -2  -9  -2 36.2230 12.8701  11
   2   9  -2 54.8843 12.6304  12
  -2  -9  -2 49.2605 4.56948   6
  -2   9   2 41.5261 4.08005   5
   2  -9   2 38.0928 4.86892   6
   2   9  -2 38.1923 20.5811   1
  -2   9   2 51.3282 20.9101  10
   2   9  -2 43.6760 3.69372   6
   2   9   2 51.9578 4.17277   6
  -2   9  -2 80.5109 27.6948   1
  -2   9  -2 48.1840 18.7620   3
   2  -9  -2 65.9772 26.0832  10
   2   9   2 54.2292 4.83851   8
  -2   9  -2 43.8014 4.40235   6
   2  -9  -2 70.1434 20.7160   1
  -2   9  -2 60.2178 27.5574  10
   2   9   2 44.3689 2.39074   5
  -2   9  -2 41.0206 26.1697   1
   2  -9  -2 57.5547 19.2131   2
   2  -9  -2 43.0961 4.60939   6
  -2  -9   2 48.9297 4.18211   6
   2   9   2 22.8944 18.4901   1
  -2  -9   2 49.0431 14.5614  11
   2  -9  -2 47.9540 4.55676   8
   2  -9  -2 47.3873 3.86344   5
   2   9   2 36.5644 11.0042   1
  -2   9  -2 45.9509 16.6855   2
  -2  -9   2 70.8363 30.4648  10
   2   9   2 47.5139 17.2960  12
   2  -9  -2 50.8388 27.6921   1
   3  -9   2 31.4647 4.27515   5
   3  -9   2 33.4991 5.00241   6
   3   9  -2 35.4704 2.41758   5
   3   9  -2 33.7083 1.83134   5
  -3   9   2 31.9522 3.80202   6
  -3   9   2 36.2123 4.89244   5
   3   9  -2 31.7920 3.50152   7
   3  -9   2 29.0566 13.5840   2
   3   9  -2 22.3044 13.6165   2
   3   9  -2 24.2375 2.88753   6
   3   9  -2 29.0906 3.35478   8
  -3   9   2 1.70043 13.6813   2
  -3   9  -2 29.5027 3.34757   9
   3  -9  -2 32.1219 3.94592   5
  -3  -9   2 36.1489 3.63555   6
   3   9   2 34.8849 1.67158   5
   3  -9  -2 13.3352 15.1515   2
  -3   9  -2 48.6829 21.1887   3
   3   9   2 35.2260 4.81334   8
   3   9   2 32.6774 16.8546   3
   3  -9  -2 33.1169 5.15012   6
  -3   9  -2 32.4769 17.0521   2
   3  -9  -2 32.6317 4.63423   8
   3   9   2 32.6513 3.28019   7
   3   9   2 29.8590 3.39574   6
   4   9  -2 93.5749 4.71101   6
   4  -9   2 82.0298 6.63452   6
   4   9  -2 93.7067 2.65122   5
  -4   9   2 78.4552 6.03339   6
   4   9  -2 85.6621 5.70943   7
   4   9  -2 87.3979 5.99905   8
   4  -9   2 92.5712 6.76524   5
  -4   9   2 97.4900 7.54679   7
   4   9   2 88.3099 5.10642   6
  -4   9  -2 99.5600 6.00597   9
   4   9   2 90.5242 5.21732   7
   4   9   2 93.0925 4.67733  13
  -4   9  -2 96.5566 6.97775   6
   4  -9  -2 83.7099 6.56582   6
   4  -9  -2 88.7910 6.17238   5
   5   9  -2 44.1131 1.80230   5
  -5   9   2 35.7716 5.45049   7
   5   9  -2 50.1111 3.33759  13
   5  -9   2 47.1627 5.37247   6
   5   9  -2 44.3042 3.09456   6
  -5   9   2 47.0798 5.00849   6
   5   9  -2 38.5642 4.21306   7
   5  -9   2 45.2706 6.01385   5
  -5   9  -2 37.3777 5.54322   7
   5  -9  -2 45.3052 5.13906   5
   5   9   2 41.7247 3.28460   6
   5  -9  -2 46.3951 6.47090   6
  -5   9  -2 42.3650 5.87138   6
   5   9   2 43.0820 3.69458   7
   5   9   2 47.2169 3.58769  13
  -6   9   2 40.8952 6.67235   7
   6   9  -2 36.9218 4.93105   7
   6   9  -2 39.8856 2.08173   5
   6  -9   2 37.0706 5.74199   5
  -6   9   2 40.0256 5.78682   6
   6  -9   2 48.8933 6.88057   6
   6   9  -2 39.9094 3.12369  13
  -6   9  -2 36.0999 6.31975   7
   6  -9  -2 52.6831 7.01583   6
  -6   9  -2 46.2112 7.33554   6
   6   9   2 39.9153 3.76216   7
   6  -9  -2 36.8007 5.55522   5
   6   9   2 35.5780 3.47948  13
   6   9   2 32.0897 2.35619   6
   7  -9   2 27.5232 5.22178   6
  -7   9   2 14.8767 4.64892   6
  -7   9   2 31.3994 6.51515   7
   7   9  -2 17.4538 2.02393   5
   7   9  -2 26.6905 4.82553   7
   7  -9   2 25.4458 4.83724   5
   7  -9  -2 29.8075 5.24303   5
  -7   9  -2 21.2577 4.69398   7
   7  -9  -2 21.9959 4.74725   6
   7   9   2 25.6056 3.64408   7
   7   9   2 24.2128 2.53587   5
  -8   9   2 22.2918 5.22115   7
   8   9  -2 32.8672 2.96120   5
   8   9  -2 34.1473 5.71717   7
   8  -9   2 24.2393 5.64519   5
   8  -9   2 19.6214 4.53742   6
   8   9   2 27.1646 3.04143   5
   8   9   2 27.6740 3.79112   7
  -8   9  -2 27.5007 5.12835   7
   8  -9  -2 21.3149 4.96418   6
   8  -9  -2 19.4242 4.98284   5
   0  10  -2 2.44791 19.0282   1
   0  10  -2 37.7872 18.6318  10
   0 -10  -2 28.3020 2.38890   5
   0  10  -2 47.6161 20.3813   1
   0  10   2 8.32687 18.5180   1
   0 -10   2 28.8738 4.78788   8
   0 -10   2 31.0029 26.5454  10
   0  10  -2 10.5114 8.13027   2
   0 -10  -2 27.9237 4.18941   6
   0 -10   2 31.0626 2.78179   5
   0  10   2 9.76267 15.0283  10
   0  10  -2 32.2043 3.77398   6
   0 -10  -2 35.0359 5.12704   8
   0 -10  -2 11.0185 17.4260  10
   0  10   2 29.1226 3.72142   8
   0  10   2 31.8270 3.26772   5
   0  10   2 44.9676 18.4588   1
   0  10   2 27.0043 12.5075   2
   0 -10   2 31.8455 4.67959   6
   0 -10   2 14.6409 12.2360   1
   0  10  -2 32.2145 4.04895   5
   0  10   2 38.4498 5.38312   6
   1  10  -2 651.460 16.4049   5
   1  10  -2 622.748 56.9659   1
  -1  10   2 620.950 17.0941   5
   1 -10   2 762.060 50.9891   2
   1  10  -2 648.484 38.0730  12
  -1 -10  -2 517.024 57.2456  10
  -1  10   2 680.283 82.2720   1
   1  10  -2 636.146 18.2437   6
  -1 -10  -2 637.418 12.9455   5
   1  10  -2 667.514 62.7729   1
   1 -10   2 571.315 52.3522   1
  -1  10   2 590.302 48.3172   2
   1 -10   2 635.727 16.4893   5
   1 -10   2 613.770 18.6139   6
   1 -10   2 516.909 65.4548  10
   1  10  -2 523.663 40.5657  10
  -1 -10  -2 688.505 41.7086  11
  -1  10   2 652.623 55.6347   1
   1  10  -2 634.446 35.3897   2
  -1 -10  -2 652.934 18.9128   6
  -1 -10  -2 595.339 55.6295   1
  -1  10   2 610.684 63.1228  10
  -1  10   2 629.005 18.4211   6
   1 -10   2 638.197 17.8065   8
   1 -10  -2 617.719 18.5667   8
  -1  10  -2 620.430 61.1003   1
   1  10   2 557.228 66.6721   1
  -1 -10   2 622.506 18.0879   8
  -1 -10   2 682.878 47.1981   1
   1 -10  -2 643.861 64.9042  10
   1  10   2 570.750 78.1526  10
   1  10   2 661.753 18.8743   6
   1 -10  -2 661.240 51.6950   1
  -1  10  -2 570.868 43.5221   2
   1  10   2 646.869 18.0006   8
  -1  10  -2 631.239 18.5905   6
  -1 -10   2 625.455 13.3796   5
   1  10   2 648.449 15.2981   5
  -1  10  -2 567.896 70.9488   1
  -1 -10   2 502.324 66.6722  10
  -1 -10   2 639.565 49.8691  11
  -1 -10   2 650.854 13.7052   5
  -1 -10   2 643.043 18.2460   6
  -1  10  -2 623.378 62.0597  10
   1  10   2 652.452 47.9721   1
   1 -10  -2 598.272 54.1292   2
   1  10   2 579.908 48.0837  12
   1 -10  -2 701.894 75.5685   1
   1 -10  -2 636.849 19.0241   6
   1 -10  -2 626.420 16.4767   5
   1  10   2 598.174 47.4428   2
   2 -10   2 34.3223 4.08030   5
  -2 -10  -2 32.3957 4.52426   6
   2  10  -2 28.1955 3.37045   6
  -2  10   2 31.0942 2.50471   9
   2  10  -2 38.1823 4.83343   7
  -2  10   2 43.5129 4.37378   6
   2  10  -2 32.9669 2.93326   5
   2 -10   2 26.3676 12.0428   2
   2  10  -2 27.3365 3.26614   8
  -2  10   2 39.1139 4.23753   5
  -2  10   2 35.6704 15.9424   2
   2 -10   2 21.2667 3.68320   6
  -2  10  -2 18.0436 10.9936   2
   2 -10  -2 42.3468 17.6978   2
  -2  10  -2 33.4698 4.88577   6
   2 -10  -2 27.3113 4.61567   6
  -2 -10   2 25.3751 3.67911   6
   2  10   2 35.8239 4.22566   8
  -2  10  -2 21.0002 16.2717   3
   2 -10  -2 29.3029 4.33225   8
   2  10   2 32.9972 3.80714   6
   2 -10  -2 26.5012 3.47619   5
   2  10   2 32.9492 2.35898   5
   3 -10   2 308.055 48.2844   2
   3 -10   2 313.341 12.7632   6
  -3  10   2 287.026 11.9751   5
  -3  10   2 344.039 12.6910   6
   3  10  -2 297.031 8.52090   5
   3  10  -2 304.150 10.3996   6
   3  10  -2 314.967 10.8336   8
   3 -10   2 299.928 11.5088   5
   3  10  -2 317.528 11.7298   7
  -3  10   2 329.416 45.1897   2
  -3  10  -2 287.264 39.0196   2
   3 -10  -2 297.818 12.5538   6
  -3  10  -2 332.983 56.7223   3
   3  10   2 318.834 7.53857   5
   3 -10  -2 324.486 12.5656   8
   3 -10  -2 328.402 11.3935   5
   3  10   2 307.305 12.4669   8
  -3 -10   2 312.877 10.9949   6
  -3  10  -2 305.362 12.7028   6
   3 -10  -2 319.742 55.8926   2
   3  10   2 307.962 10.9188   7
   3  10   2 319.159 11.1099   6
  -3  10  -2 331.230 10.9752   9
   3  10   2 244.003 45.1097   3
  -4  10   2 24.2366 4.02685   6
   4  10  -2 16.3400 1.47306   5
   4  10  -2 20.0071 3.60833   7
  -4  10   2 21.9250 4.67512   7
   4  10  -2 16.4183 3.70622   8
   4 -10   2 23.0283 4.55223   6
   4 -10   2 23.3077 4.17980   5
   4  10  -2 17.6147 2.91650   6
   4  10   2 24.4116 3.50156   7
  -4  10  -2 22.2395 4.35408   6
   4 -10  -2 19.3066 3.50572   5
   4  10   2 13.8036 3.68453   8
   4  10   2 18.4965 1.58317   5
   4  10   2 22.4438 3.38695   6
   4  10   2 14.7550 2.52508  13
   4 -10  -2 11.6343 3.30688   6
  -4  10  -2 18.4783 3.18926   9
   5  10  -2 118.379 5.17314  13
   5 -10   2 115.243 8.17133   5
   5  10  -2 115.065 5.29692   6
   5 -10   2 123.543 8.39562   6
   5  10  -2 98.3819 6.67876   7
  -5  10   2 110.582 7.85904   6
  -5  10   2 127.425 9.34060   7
   5  10  -2 104.223 6.99046   8
   5  10  -2 119.286 3.27871   5
   5  10   2 105.292 5.51622   6
  -5  10  -2 123.523 9.07603   6
   5 -10  -2 122.485 7.77482   5
  -5  10  -2 135.724 9.16696   7
   5  10   2 120.901 5.69461  13
   5 -10  -2 121.099 8.30676   6
   6  10  -2 4.47382 2.45178   7
   6 -10   2 5.39125 3.12951   6
  -6  10   2 4.71186 3.01687   7
  -6  10   2 10.9789 3.64513   6
   6  10  -2 4.21715 0.95755   5
   6  10  -2 4.42240 1.79254  13
   6 -10   2 9.63449 3.46018   5
   6  10   2 6.63428 2.00327  13
  -6  10  -2 10.0005 4.03510   7
   6 -10  -2 5.82673 3.07646   5
  -6  10  -2 11.7807 4.78794   6
   6 -10  -2 4.90309 2.85964   6
   6  10   2 6.70778 1.65245   6
  -7  10   2 38.2232 6.58887   7
   7  10  -2 24.3605 4.83856   7
   7 -10   2 25.3388 5.29756   5
   7  10  -2 36.9997 2.26131   5
  -7  10   2 23.6389 9.88370   6
   7 -10   2 32.4358 5.75759   6
   7 -10  -2 33.2775 5.66890   5
  -7  10  -2 32.7407 5.96682   7
   7  10   2 29.6912 4.17919   7
   7 -10  -2 31.5920 6.02709   6
   0 -11   2 -30.430 27.3460  10
   0  11   2 36.0376 4.02703   8
   0 -11  -2 77.0119 23.1701  10
   0 -11  -2 37.0677 5.24449   8
   0  11  -2 30.4032 4.40999   6
   0 -11   2 32.6107 2.92690   5
   0  11  -2 52.5718 19.9636  10
   0  11   2 26.9652 14.6948   2
   0  11   2 43.7403 3.74944   5
   0  11   2 30.0451 4.38611   6
   0  11  -2 22.5012 10.8189   2
   0  11   2 48.4276 21.1736  10
   0  11  -2 31.4206 4.15511   5
   0 -11   2 34.0727 4.45051   8
   0 -11   2 28.6399 4.20547   6
   0 -11  -2 34.5757 2.65036   5
   0 -11  -2 33.2322 4.88711   6
   1  11  -2 27.9974 3.19669   5
   1 -11   2 18.6833 3.34466   8
  -1  11   2 33.2398 16.4695   2
  -1 -11  -2 21.4322 3.90354   6
  -1  11   2 25.0552 4.04190   6
   1 -11   2 19.8119 3.82580   6
   1 -11   2 15.7921 12.8815   2
  -1  11   2 24.5399 3.49019   5
   1  11  -2 23.9200 3.94934   6
   1 -11   2 23.0452 3.18647   5
   1  11  -2 20.8858 8.72614   2
  -1 -11  -2 23.3579 1.40433   5
   1  11   2 24.9619 3.71854   8
  -1 -11   2 24.5976 4.05667   8
   1 -11  -2 24.5235 2.84568   5
   1  11   2 25.7099 3.93535   6
   1 -11  -2 31.3190 4.66392   6
   1  11   2 38.6690 16.4656   2
  -1 -11   2 21.7440 1.65955   5
  -1 -11   2 24.3713 1.67964   5
   1  11   2 30.9318 2.85056   5
  -1  11  -2 21.2153 3.34210   6
   1 -11  -2 25.1465 4.30445   8
  -1  11  -2 14.8015 12.1773   2
  -1 -11   2 22.3902 3.58111   6
   2 -11   2 17.5246 3.87706   6
  -2 -11  -2 19.5303 3.75744   6
  -2  11   2 3.53079 10.6310   2
   2 -11   2 20.4550 3.42111   5
   2  11  -2 21.3047 3.25661   8
   2  11  -2 14.9121 2.87617   6
  -2  11   2 26.1327 3.81105   6
   2  11  -2 18.0294 2.61944   5
  -2  11   2 22.7542 2.31074   9
  -2  11   2 15.6348 3.50350   5
   2  11  -2 18.8291 3.29331   7
   2 -11   2 27.4094 16.1053   2
   2 -11   2 20.4055 3.81878   8
   2 -11  -2 20.7416 4.22791   6
   2 -11  -2 12.1920 14.5156   2
  -2 -11   2 20.1684 3.66171   6
   2 -11  -2 22.6942 4.11316   8
   2  11   2 17.7901 3.54998   8
  -2  11  -2 21.5145 4.22387   6
   2  11   2 22.3452 3.52102   6
  -2  11  -2 8.34002 18.8546   3
   2 -11  -2 16.9489 2.99798   5
   2  11   2 19.7640 2.32681   5
  -2  11  -2 8.69806 9.05536   2
   3 -11   2 26.8833 4.72935   6
   3  11  -2 33.5314 6.86812   8
  -3  11   2 35.7298 4.78037   6
   3  11  -2 40.6133 3.93047   6
   3  11  -2 35.7843 3.90937   7
  -3  11   2 39.4688 5.41850   5
   3 -11   2 35.1488 4.59368   5
   3 -11  -2 27.9567 4.71123   6
   3  11   2 37.3318 4.05770   6
   3 -11  -2 33.7520 4.84528   8
  -3  11  -2 39.9146 5.62233   6
  -3  11  -2 33.8131 3.68987   9
   3  11   2 41.7569 5.48111   8
   3  11   2 37.9173 2.38841   5
   3  11   2 39.5989 4.00599   7
   3 -11  -2 34.5120 3.92607   5
  -4  11   2 33.5303 5.57493   7
  -4  11   2 38.2745 5.38618   6
   4  11  -2 33.6957 3.75383   6
   4  11  -2 41.1170 4.46439   7
   4 -11   2 39.4191 5.31998   5
   4  11  -2 44.1136 4.47907   8
   4 -11   2 38.9347 5.61156   6
   4  11   2 38.0430 3.57727  13
   4 -11  -2 38.5859 5.77843   6
   4  11   2 39.6625 1.95298   5
   4  11   2 39.5214 5.72830   8
   4  11   2 39.5840 3.89075   7
  -4  11  -2 36.4227 5.57121   6
   4 -11  -2 38.4859 5.74056   8
  -4  11  -2 36.1610 4.05867   9
   4 -11  -2 47.8034 5.09302   5
   4  11   2 43.5569 4.82212   6
   5  11  -2 19.3935 3.00259   6
  -5  11   2 26.9262 5.43029   6
   5  11  -2 21.2718 3.73849   7
   5  11  -2 21.9651 2.91356  13
   5  11  -2 28.6077 1.70593   5
   5 -11   2 19.8196 4.23804   5
  -5  11   2 29.1704 6.00635   7
   5 -11   2 24.5945 5.47385   6
   5  11  -2 24.5622 4.28301   8
  -5  11  -2 31.9705 6.26696   7
   5 -11  -2 27.3556 4.67076   5
   5 -11  -2 24.1717 4.95577   6
   5  11   2 22.5982 3.31148   7
   5  11   2 21.1372 2.99670  13
   5  11   2 17.3194 4.36844   8
  -5  11  -2 24.0793 5.39524   6
   6  11  -2 10.7014 3.57148   8
  -6  11   2 7.96441 4.17525   6
   6  11  -2 16.9715 2.73742  13
   6  11  -2 13.1392 1.38146   5
   6  11  -2 18.7540 3.89594   7
   6 -11   2 16.6564 4.76990   6
  -6  11   2 15.5144 4.32672   7
   6 -11   2 10.2264 3.89235   5
  -6  11  -2 15.5292 4.68533   7
   6 -11  -2 9.47398 3.83715   6
  -6  11  -2 10.1223 5.21580   6
   6  11   2 11.6988 2.24073   6
   6 -11  -2 9.26503 3.70987   5
   6  11   2 11.7342 2.78014   7
   6  11   2 15.5212 2.67993  13
   7 -11   2 19.5700 4.64673   6
   7  11  -2 21.4290 1.82019   5
   7  11  -2 16.5846 4.48504   7
  -7  11   2 28.9664 6.33966   7
   7 -11   2 25.3735 5.29838   5
   7  11  -2 23.2803 5.51936   8
  -7  11   2 19.2196 5.32326   6
   7  11   2 15.2277 3.12460   7
   7 -11  -2 19.9654 4.75562   5
  -7  11  -2 40.6936 11.1898   6
   0 -12   2 561.996 14.2002   5
   0 -12  -2 560.046 13.7134   5
   0 -12   2 589.541 17.9367   8
   0  12  -2 564.380 17.0461   5
   0 -12  -2 555.159 18.7327   8
   0  12   2 579.105 48.6849   2
   0 -12  -2 577.595 18.8629   6
   0  12  -2 587.136 42.0206   2
   0  12  -2 543.979 17.7279   6
   0 -12   2 557.534 18.2211   6
   0  12   2 546.550 17.7443   6
   0  12   2 550.363 15.8424   5
  -1  12   2 5.48991 2.39541   5
   1  12  -2 5.06154 2.41639   6
  -1  12   2 14.1066 11.0359   2
   1 -12   2 7.68144 2.12048   5
   1 -12   2 12.7810 3.79833   6
  -1  12   2 5.30596 2.39520   6
   1 -12   2 -4.7548 11.0384   2
   1 -12   2 9.44933 2.88003   8
  -1 -12  -2 5.66533 0.92451   5
   1  12  -2 1.35866 5.72785   2
  -1 -12  -2 8.28498 3.19219   6
   1  12   2 11.9735 10.7357   2
  -1  12  -2 5.61651 2.34523   6
  -1 -12   2 6.53869 2.87252   6
   1  12   2 4.80049 2.57526   6
  -1  12  -2 20.8647 10.6178   2
   1  12   2 4.45032 2.29515   8
  -1 -12   2 7.78294 1.17029   5
   1 -12  -2 6.77718 1.99289   5
   1 -12  -2 11.5436 3.40390   8
   1 -12  -2 4.26100 2.52368   6
  -1 -12   2 5.17020 1.07290   5
  -1 -12   2 8.88964 2.99119   8
   2 -12   2 269.341 11.4475   8
  -2  12   2 263.993 8.00856   9
  -2  12   2 243.306 10.9010   5
   2  12  -2 246.993 10.3494   6
   2  12  -2 258.795 9.14688   5
  -2  12   2 254.723 11.5249   6
   2  12  -2 248.095 9.71732   8
   2  12  -2 247.127 10.8683   7
   2 -12   2 266.241 10.2134   5
  -2 -12  -2 249.144 11.3724   6
   2 -12   2 280.099 12.2612   6
   2 -12  -2 248.773 11.8400   6
   2  12   2 236.177 7.95205   5
   2 -12  -2 244.910 11.4068   8
   2  12   2 253.085 10.8993   8
  -2  12  -2 261.612 11.9390   6
   2  12   2 258.272 10.6996   6
   2 -12  -2 261.563 9.62198   5
  -2 -12   2 261.894 10.9199   6
   3  12  -2 13.6426 3.15380   7
   3 -12   2 17.8355 3.50311   5
  -3  12   2 12.0314 3.71778   5
  -3  12   2 18.3087 4.27457   6
   3 -12   2 7.22222 3.62996   6
   3  12  -2 16.0976 3.33145   6
   3  12  -2 11.9945 2.91336   8
   3 -12  -2 15.5163 3.98131   6
  -3 -12   2 12.8880 3.10293   6
   3  12   2 11.1302 1.76872   5
  -3  12  -2 13.4979 2.84064   9
  -3  12  -2 10.6137 3.73487   6
   3  12   2 12.6318 3.66754   8
   3  12   2 14.2548 3.25181   6
   3 -12  -2 14.0012 3.49704   8
   3 -12  -2 17.6044 3.35439   5
   3  12   2 15.2003 3.21988   7
  -4  12   2 194.826 11.6114   7
   4  12  -2 165.187 8.86862   6
  -4  12   2 180.124 10.2193   6
   4 -12   2 195.067 9.84817   5
   4  12  -2 151.061 8.05232   8
   4  12  -2 150.968 8.67881   7
   4 -12   2 179.560 10.6734   6
   4 -12  -2 178.967 10.5800   6
   4  12   2 155.547 7.92694   6
   4 -12  -2 184.222 10.4214   8
  -4  12  -2 192.821 10.9795   6
  -4  12  -2 190.796 8.63324   9
   4  12   2 185.337 5.38248   5
   4  12   2 159.234 8.21714   7
   4 -12  -2 189.748 9.33121   5
   4  12   2 173.824 10.1427   8
  -4 -12   2 191.626 8.90998   6
   4  12   2 177.173 7.39769  13
   5 -12   2 -1.1182 2.25960   6
   5  12  -2 3.26358 1.87268   6
   5  12  -2 0.50483 2.19833   8
   5  12  -2 0.04305 1.46089  13
  -5  12   2 -2.4160 2.05604   6
  -5  12   2 3.44943 2.94272   7
   5  12  -2 -0.6928 2.04653   7
   5 -12  -2 0.67275 2.53099   8
  -5  12  -2 10.4966 4.02631   6
   5  12   2 4.33133 3.20952   6
   5  12   2 4.32855 1.90287  13
   5  12   2 4.29694 1.54397   7
   5 -12  -2 1.38158 2.66464   6
   6 -12   2 50.8592 7.03457   5
  -6  12   2 56.4000 8.17829   7
   6  12  -2 48.5900 6.25494   8
   6  12  -2 56.9963 6.13364   7
  -6  12   2 42.9787 6.68981   6
   6  12  -2 50.7483 2.42500   5
   6 -12   2 45.2038 7.02413   6
   6  12  -2 55.4491 4.08560  13
   6  12   2 61.1171 8.43826   8
  -6  12  -2 56.7467 9.63695   6
   6 -12  -2 54.3504 7.62359   6
  -6  12  -2 44.9312 6.93021   7
   6  12   2 37.4660 4.28167   7
   6  12   2 51.8550 4.22040  13
   6 -12  -2 55.3979 7.76911   8
   6 -12  -2 58.9670 7.23890   5
   6  12   2 49.6978 3.84713   6
   7  12  -2 3.82266 1.78966  13
   7  12  -2 4.04051 1.03366   5
   7  12  -2 6.09580 4.38767   8
   7 -12   2 3.48306 3.17520   6
   7  12  -2 3.25359 3.33061   7
   7 -12   2 11.5355 4.02754   5
  -7  12   2 2.52660 3.38518   7
  -7  12  -2 3.39721 3.58270   7
   7 -12  -2 3.48583 3.30509   6
   7 -12  -2 4.25080 3.59635   8
   7  12   2 7.43442 2.20365  13
   7  12   2 7.62006 2.40863   7
   7 -12  -2 2.76038 3.08886   5
   0  13  -2 7.93525 3.11720   6
   0 -13  -2 4.44880 3.15637   6
   0 -13   2 8.02738 3.36862   6
   0 -13  -2 11.5423 3.46758   8
   0 -13   2 6.45545 2.79691   8
   0  13   2 10.8913 3.53917   6
   0 -13  -2 7.45363 1.82153   5
   0  13   2 11.2804 2.83484   5
  -1  13   2 11.9516 3.45025   6
  -1 -13  -2 7.33146 3.31222   6
   1 -13   2 11.9461 2.64985   5
  -1 -13  -2 8.07843 1.04272   5
   1 -13   2 8.75840 3.16427   8
   1 -13   2 13.9935 3.99300   6
   1  13  -2 12.4389 3.10327   5
   1  13  -2 11.1017 3.05723   6
  -1  13   2 10.1744 2.84601   5
   1  13   2 9.66218 3.01399   8
  -1 -13   2 13.7964 3.72792   6
   1 -13  -2 9.08446 3.10333   6
   1 -13  -2 13.3972 3.93887   8
  -1 -13   2 12.6667 1.46151   5
  -1 -13   2 12.4289 1.41511   5
   1  13   2 12.3787 2.55351   5
   1  13   2 6.74240 2.76379   6
   1 -13  -2 9.77923 2.23137   5
  -1  13  -2 16.1961 3.90067   6
  -1 -13   2 16.3199 3.91488   8
   2  13  -2 3.99375 2.55861   8
   2  13  -2 12.7500 3.25490   7
   2  13  -2 13.5302 3.41279   6
  -2  13   2 12.2063 2.00745   9
   2 -13   2 9.03458 3.55083   6
  -2 -13  -2 9.51726 3.16777   6
   2 -13   2 9.30747 3.23562   8
   2 -13   2 5.76603 2.40837   5
  -2  13   2 10.4527 3.35474   5
  -2  13   2 11.4885 3.85983   6
   2  13   2 10.3125 2.21707   5
   2  13   2 13.5675 3.76100   6
   2 -13  -2 -0.1155 2.81751   6
   2 -13  -2 3.40179 2.58465   8
   2 -13  -2 7.98688 2.44146   5
   2  13   2 8.62482 3.31934   8
  -2  13  -2 8.76766 3.79662   6
  -2 -13   2 5.80102 2.66745   6
   3  13  -2 5.10069 2.49903   8
  -3  13   2 8.96488 3.72938   5
  -3  13   2 3.64458 2.61229   6
   3 -13   2 5.73586 2.91588   6
   3  13  -2 5.67603 2.18940   6
   3  13  -2 4.36827 2.10692   7
   3 -13   2 6.90256 3.11862   8
   3 -13   2 4.90480 2.69424   5
  -3 -13   2 9.17869 3.11364   6
  -3  13  -2 8.70777 2.43892   9
   3 -13  -2 4.08452 2.43769   5
   3  13   2 10.6058 3.46781   8
   3 -13  -2 12.4595 4.07595   6
   3  13   2 7.39396 2.78152   6
  -3  13  -2 5.93784 2.93146   6
   3  13   2 6.75621 2.57927   7
   3  13   2 4.70651 1.62038   5
   3 -13  -2 9.71636 3.93944   8
  -4  13   2 7.97541 3.67638   7
   4 -13   2 4.25922 2.81386   5
   4  13  -2 11.7629 3.03884   8
   4  13  -2 8.82864 2.69290   7
  -4  13   2 4.31278 2.88364   6
   4 -13   2 7.83636 3.86424   6
   4  13  -2 8.96918 2.93928   6
   4  13   2 2.87060 2.07187   6
   4  13   2 2.39507 3.09703   8
  -4 -13   2 9.26586 3.08753   6
  -4  13  -2 5.37829 2.22759   9
  -4  13  -2 8.41680 3.38126   6
   4 -13  -2 1.88600 2.83175   6
   4  13   2 7.17963 2.34980   7
   4  13   2 7.41932 2.29979  13
   4 -13  -2 3.51815 2.45390   5
   4 -13  -2 7.94677 3.45023   8
   4  13   2 3.75395 1.32446   5
   5 -13   2 20.7812 4.45982   5
   5  13  -2 16.3932 3.84354   7
  -5  13   2 16.5006 5.06002   6
  -5  13   2 20.9017 6.48474   7
   5 -13   2 10.8279 3.66372   6
   5  13  -2 18.4269 3.95615   8
   5  13  -2 11.6810 2.45044  13
   5  13  -2 13.2513 3.03775   6
  -5  13  -2 14.8595 4.72007   6
   5  13   2 11.9869 3.01933   7
   5  13   2 19.4758 3.21248  13
   5 -13  -2 24.4064 4.66336   5
   5  13   2 14.9728 1.78506   5
   5  13   2 13.5512 3.19844   6
   5 -13  -2 20.7256 5.39488   6
   5 -13  -2 10.2960 3.81224   8
   5  13   2 17.5190 7.46419   8
   6  13  -2 -4.0601 2.75398   8
   6 -13   2 4.66832 3.93475   6
   6  13  -2 2.75093 1.85659  13
  -6  13   2 6.19907 3.64916   7
   6  13  -2 5.39832 3.49138   7
   6 -13   2 3.35025 2.81523   5
   6  13   2 3.96936 4.33605   8
   6  13   2 2.53644 1.74141   6
   6 -13  -2 0.92141 2.82240   8
   6 -13  -2 -0.0314 2.78389   6
   6 -13  -2 4.16395 3.01495   5
   6  13   2 3.66299 2.16221   7
   6  13   2 6.88564 2.16348  13
  -6  13  -2 -0.7252 2.28620   7
   7  13  -2 8.97308 2.42574  13
   7 -13   2 7.51149 4.21500   5
   7 -13   2 15.3999 4.85925   6
  -7  13   2 10.8570 4.29613   7
   7  13  -2 10.8029 3.91831   7
  -7  13  -2 14.4730 4.91756   7
   7 -13  -2 9.25668 3.76150   5
   7 -13  -2 11.2612 4.32973   6
   7  13   2 9.80605 2.63358  13
   7  13   2 16.1205 3.63464   7
   7 -13  -2 8.94949 4.21231   8
   0 -14   2 59.1631 6.15564   6
   0 -14  -2 49.8228 6.89290   8
   0  14   2 54.9461 4.88732   5
   0  14   2 53.6239 5.90233   6
   0  14  -2 53.8797 7.31537   6
   0 -14   2 55.7107 3.78857   5
   0 -14   2 58.5788 6.14546   8
   0 -14  -2 48.1423 7.19203   6
   0 -14  -2 52.4089 3.90550   5
  -1  14   2 94.0544 7.44190   6
   1 -14   2 87.6646 5.42453   5
  -1 -14  -2 84.4014 2.78786   5
   1  14  -2 83.5479 6.91683   6
   1 -14   2 95.4668 7.75511   6
   1 -14   2 91.3827 7.29743   8
  -1 -14  -2 76.8233 7.16911   6
  -1  14   2 91.2077 6.86518   5
  -1 -14   2 90.4018 7.27703   6
  -1 -14   2 92.1071 7.31564   8
  -1  14  -2 90.6182 7.30689   6
   1  14   2 98.2336 7.26375   6
   1  14   2 86.0154 5.70813   5
   1 -14  -2 86.0371 5.05299   5
   1 -14  -2 81.2951 7.42079   8
  -1 -14   2 88.1842 3.18322   5
   1  14   2 82.1720 6.60834   8
   1 -14  -2 88.1037 7.82526   6
  -1 -14   2 88.6835 3.22439   5
   2 -14   2 46.2131 6.22723   6
   2 -14   2 49.3013 5.82832   8
  -2  14   2 46.8335 9.10899   5
  -2  14   2 41.2125 3.15320   9
   2 -14   2 39.4778 4.32837   5
  -2 -14  -2 34.5729 5.54239   6
   2  14  -2 39.0355 5.24941   7
   2  14  -2 44.4012 6.25458   6
   2 -14  -2 33.5008 4.23459   5
   2 -14  -2 41.7744 6.40091   6
   2  14   2 40.2981 3.75758   5
   2  14   2 47.8712 5.50659   8
   2 -14  -2 38.3096 5.89986   8
   2  14   2 38.3358 5.66887   6
  -2 -14   2 45.3120 6.33627   6
  -3  14   2 82.1531 7.53928   6
   3 -14   2 77.7899 7.63995   6
  -3  14   2 80.3396 8.00251   5
   3 -14   2 78.3766 7.42778   8
   3  14  -2 70.0703 5.69005   8
   3  14  -2 76.8379 6.64772   7
   3 -14   2 88.8894 6.57985   5
   3 -14  -2 78.1934 5.84444   5
   3 -14  -2 79.8407 7.86326   6
   3  14   2 74.3176 7.29916   8
   3 -14  -2 78.3656 7.61095   8
  -3  14  -2 81.0141 5.58207   9
   3  14   2 72.1613 6.26009   7
  -3  14  -2 82.2820 7.84579   6
  -3 -14   2 73.5264 6.59680   6
   3  14   2 74.7929 4.43896   5
   3  14   2 83.3507 6.60661   6
   4  14  -2 10.3984 3.20104   7
   4  14  -2 13.0972 3.39603   8
   4 -14   2 15.2956 4.86171   8
   4 -14   2 17.1383 4.89073   6
  -4  14   2 20.7074 5.63702   6
   4 -14   2 11.2361 3.52620   5
   4  14  -2 17.3852 3.79256   6
  -4  14   2 13.3343 3.93952   7
   4 -14  -2 19.2617 4.60704   6
  -4  14  -2 17.2974 3.28688   9
   4 -14  -2 19.9751 5.17340   8
   4  14   2 14.8218 4.53821   8
   4  14   2 17.7850 2.49121   5
   4 -14  -2 17.3546 3.91103   5
  -4  14  -2 10.0511 3.79017   6
   4  14   2 14.6487 3.56190   6
   4  14   2 16.4261 3.57873   7
  -4 -14   2 12.7689 3.36594   6
   5 -14   2 54.9515 9.90100   6
  -5  14   2 54.2712 7.94962   7
   5  14  -2 54.1103 6.17700   8
   5  14  -2 56.0355 6.25512   7
   5  14  -2 59.1959 4.36901  13
   5 -14   2 51.9773 6.84613   5
   5  14  -2 62.1624 5.21141   6
   5  14   2 62.3646 4.74981  13
   5  14   2 54.9636 7.54357   8
   5  14   2 62.2896 5.50736   6
   5 -14  -2 65.7692 9.97010   6
   5 -14  -2 47.6497 6.51384   5
   5 -14  -2 63.8684 7.45807   8
   5  14   2 51.8693 5.39277   7
   5  14   2 63.2805 3.51540   5
   6 -14   2 1.88085 3.13514   5
   6  14  -2 6.88279 2.05163  13
   6  14  -2 1.12815 3.59643   8
   6 -14   2 6.64930 3.70494   6
  -6  14   2 6.71498 3.72241   7
   6  14   2 4.70049 2.23317  13
   6  14   2 9.23363 2.69814   6
   6 -14  -2 3.77939 3.50263   8
   6 -14  -2 8.10171 3.30463   5
  -6  14  -2 3.88038 4.29121   7
   6  14   2 2.74913 2.76314   7
   6 -14  -2 11.6175 4.83044   6
   7  14  -2 23.4949 3.49347  13
   7  14   2 25.6507 5.15796  13
   0 -15   2 4.88706 3.42464   6
   0 -15   2 6.64339 3.42580   8
   0  15  -2 4.06741 3.23316   6
   0 -15  -2 2.45661 3.15911   8
   0  15   2 6.78501 3.05151   5
   0 -15  -2 2.84308 1.43377   5
   0 -15  -2 -0.4830 2.58492   6
   0 -15   2 1.10346 1.44319   5
   0  15   2 0.45229 3.91812   6
   1  15  -2 9.42154 3.46798   6
  -1 -15  -2 3.55515 0.79139   5
   1 -15   2 6.07956 2.20670   5
   1 -15   2 9.27806 3.24179   8
  -1  15   2 4.76764 3.00339   6
  -1 -15  -2 2.73779 3.30521   6
  -1  15   2 4.64634 2.99998   5
   1 -15   2 0.65994 2.72148   6
  -1 -15  -2 3.78487 1.14295   5
  -1 -15   2 3.13378 1.02022   5
   1  15   2 -2.2234 1.86932   5
   1 -15  -2 2.76792 2.75288   6
   1  15   2 1.19617 2.48806   6
  -1 -15   2 -2.0983 2.19020   8
  -1 -15   2 3.43025 0.90696   5
   1  15   2 3.31619 2.75758   8
   1 -15  -2 2.78232 2.82649   8
  -1  15  -2 3.41221 2.88070   6
   1 -15  -2 5.57635 2.06361   5
  -1 -15   2 0.12411 2.43765   6
  -2  15   2 7.64942 1.86690   9
   2 -15   2 4.07044 2.43313   5
  -2 -15  -2 5.86664 3.35263   6
   2  15  -2 -1.8194 2.47114   6
   2 -15   2 3.76291 3.27102   6
   2 -15   2 12.4650 3.86502   8
  -2  15   2 6.80320 2.94661   6
  -2  15   2 1.95562 3.21312   5
   2 -15  -2 11.2327 2.97081   5
   2 -15  -2 8.38873 3.93954   6
   2  15   2 8.75845 3.42069   6
  -2 -15   2 7.22334 3.30246   6
   2  15   2 15.6032 4.12897   8
   2 -15  -2 8.00987 3.85481   8
   2  15   2 12.2147 2.64966   5
  -2  15  -2 4.07634 3.23164   6
   3  15  -2 19.0031 4.05727   8
   3 -15   2 27.2214 5.08308   8
   3 -15   2 18.4556 4.25190   6
   3  15  -2 20.9242 4.23135   7
  -3  15   2 19.2996 4.66695   6
   3 -15   2 20.6336 3.88476   5
   3  15  -2 23.7845 4.50563   6
  -3 -15   2 24.7532 4.82541   6
   3 -15  -2 36.1322 6.85982   6
  -3  15  -2 26.0267 3.91182   9
   3 -15  -2 29.1359 4.55054   5
   3  15   2 21.1589 4.55195   6
   3  15   2 21.6145 3.30959   5
   3 -15  -2 25.7445 5.28126   8
   3  15   2 22.6290 4.57382   7
  -3  15  -2 24.0201 8.94818   6
   3  15   2 18.7781 4.77956   8
   4  15  -2 24.2484 4.70931   7
   4 -15   2 24.0102 4.42034   5
   4  15  -2 12.2626 3.78966   6
   4 -15   2 9.18710 5.05108   6
   4 -15   2 16.5282 4.79156   8
   4  15  -2 8.50872 3.44796   8
  -4 -15   2 12.5511 3.89927   6
   4  15   2 9.23044 4.03756   8
   4  15   2 23.1392 4.54434   6
   4  15   2 17.3687 3.80841   7
   4  15   2 14.0880 2.56921   5
   4 -15  -2 14.5405 4.33383   8
   4 -15  -2 18.4262 3.74565   5
  -4  15  -2 17.1791 3.53576   9
   4 -15  -2 16.2786 7.23247   6
   5  15  -2 24.3225 4.79388   8
   5 -15   2 20.3622 4.65195   5
  -5  15   2 22.5031 6.67723   7
   5 -15   2 19.0300 5.04190   8
   5  15  -2 16.3048 2.97439  13
   5  15  -2 25.6562 4.35532   6
   5  15  -2 21.5899 4.91732   7
   5 -15   2 18.4486 5.61708   6
   5 -15  -2 26.1912 5.85476   8
   5 -15  -2 16.5980 4.24784   5
   5  15   2 16.1344 4.16358   6
   5 -15  -2 19.3801 5.46396   6
   5  15   2 16.4457 3.40026  13
   5  15   2 15.5184 2.48975   5
   5  15   2 17.7606 5.41530   8
   5  15   2 11.4004 3.20522   7
   6 -15   2 15.2340 4.57744   5
   6  15  -2 17.6365 3.01215  13
   6 -15   2 11.9949 4.72701   8
  -6  15   2 11.8841 4.78978   7
   6 -15   2 18.6636 5.72357   6
   6  15  -2 19.3009 3.63724   6
   6  15   2 14.3289 3.42282   6
   6  15   2 26.9732 4.50095  13
   6 -15  -2 21.0970 5.13507   6
   6 -15  -2 11.9548 4.49486   8
  -6  15  -2 15.6377 5.20795   7
   6 -15  -2 20.5844 4.70613   5
   6  15   2 16.7827 3.97299   7
   7  15  -2 10.1466 2.61415  13
   7  15   2 11.7649 3.07025  13
   0 -16  -2 199.785 12.4449   8
   0 -16  -2 199.628 12.2013   6
   0  16  -2 195.693 11.5167   6
   0  16   2 227.028 10.8001   5
   0 -16   2 203.822 7.40609   5
   0 -16   2 191.859 11.6917   6
   0 -16  -2 207.193 7.05066   5
   0 -16   2 213.741 12.1128   8
   0  16   2 203.565 11.5910   6
   1  16  -2 5.37029 3.39101   6
   1 -16   2 5.39546 3.14686   6
  -1  16   2 0.21245 2.65375   5
   1 -16   2 5.19150 3.28265   8
  -1  16   2 5.86621 2.81874   6
   1 -16   2 3.54151 1.87064   5
  -1 -16  -2 8.03699 4.09397   6
   1 -16  -2 0.94846 2.81395   8
   1  16   2 2.89869 2.43693   5
  -1 -16   2 3.92112 0.90813   5
  -1 -16   2 3.89079 3.33149   6
  -1 -16   2 4.67020 3.42197   8
   1 -16  -2 5.23184 1.94528   5
   1 -16  -2 3.97874 3.35532   6
   1  16   2 3.18251 3.44278   6
  -1  16  -2 6.86719 3.63325   6
  -2 -16  -2 110.043 9.27973   6
  -2  16   2 101.307 4.91938   9
   2 -16   2 117.483 9.75536   6
   2 -16   2 116.515 9.02561   8
   2 -16   2 113.666 7.10308   5
   2  16  -2 120.784 8.82047   7
   2 -16  -2 104.440 9.00580   8
   2  16   2 102.772 8.51268   6
  -2 -16   2 110.302 8.64881   6
   2 -16  -2 102.980 6.35318   5
   2 -16  -2 106.691 9.53602   6
   2  16   2 91.8342 6.15727   5
   2  16   2 116.869 8.63720   8
   3 -16   2 3.64686 3.48484   6
   3  16  -2 3.42615 2.45945   7
   3  16  -2 8.64686 3.39163   6
   3 -16   2 9.58767 4.09992   8
   3 -16   2 4.85642 2.75376   5
   3  16  -2 1.73855 3.05951   8
  -3 -16   2 5.60656 3.25606   6
   3  16   2 11.1079 4.14078   8
   3 -16  -2 6.94379 3.93890   6
   3  16   2 11.3528 4.32911   7
   3  16   2 0.28856 4.35160   6
   3 -16  -2 5.70969 3.42391   8
   3  16   2 7.49225 2.48909   5
   3 -16  -2 4.91809 2.56479   5
  -3  16  -2 3.50930 2.18481   9
   4  16  -2 51.6249 6.72962   6
   4 -16   2 54.9577 8.99534   6
   4  16  -2 65.1264 7.26200   8
   4  16  -2 51.3526 7.62753   7
   4 -16   2 55.8742 7.77670   8
   4 -16   2 59.8837 6.17046   5
   4 -16  -2 58.3290 8.32532   8
   4  16   2 61.3106 4.70622   5
   4 -16  -2 65.6203 9.00283   6
   4  16   2 78.2399 7.45802   6
  -4  16  -2 56.1830 5.00405   9
   4 -16  -2 58.5568 6.02688   5
   4  16   2 52.0695 7.24724   8
   4  16   2 60.2018 6.66670   7
  -4 -16   2 50.3577 6.84147   6
   5  16  -2 11.4321 7.18888   8
   5  16  -2 5.28114 2.11093  13
  -5  16   2 3.50375 3.83521   7
   5 -16   2 1.52558 3.15843   8
   5  16   2 -0.8800 2.81752   7
   5  16   2 5.76242 3.75477   6
   5  16   2 -2.2470 1.69386  13
   5 -16  -2 0.64910 3.18483   8
   5 -16  -2 5.37599 3.09381   6
   5 -16  -2 7.44164 3.50003   5
   6 -16   2 18.8514 5.73119   6
   6  16  -2 14.5820 5.35394   8
   6  16  -2 17.3652 3.31411  13
   6 -16   2 17.1899 5.08617   8
   6 -16   2 13.7046 4.23856   5
  -6  16   2 13.7671 5.46881   7
   6 -16  -2 16.9092 5.44115   6
  -6  16  -2 13.3751 4.86179   7
   6  16   2 14.1237 4.40931   7
   6  16   2 15.2515 4.17519   6
   6  16   2 12.8038 3.03213  13
   6 -16  -2 21.5523 5.86481   8
   6 -16  -2 17.5529 4.32506   5
   0  17   2 8.76926 3.99841   5
   0 -17  -2 8.76044 4.28232   8
   0 -17  -2 9.85249 4.39341   6
   0 -17   2 13.3098 2.34647   5
   0 -17   2 8.42842 3.99305   8
   0 -17  -2 8.11420 2.03537   5
   0 -17   2 9.49036 4.01547   6
   1 -17   2 -1.7896 3.01491   6
   1  17  -2 2.58916 2.90656   6
   1 -17   2 1.21248 1.97543   5
  -1  17   2 7.97798 4.50928   5
   1 -17   2 5.12457 3.42062   8
  -1 -17  -2 1.24660 2.92317   6
  -1 -17   2 7.11767 3.78447   8
   1 -17  -2 4.91082 1.94797   5
   1 -17  -2 9.18257 4.20074   8
  -1 -17   2 2.69370 3.24273   6
   1  17   2 -2.2528 2.50661   5
   1 -17  -2 3.98439 3.52104   6
   1  17   2 1.38693 3.06371   6
   2 -17   2 2.91222 3.36243   6
   2  17  -2 1.00376 3.09583   6
   2 -17   2 3.45083 2.64785   5
  -2 -17  -2 3.66025 3.13376   6
  -2  17   2 5.72005 1.80185   9
   2  17   2 2.06017 3.26467   8
   2 -17  -2 3.91878 3.37700   8
   2  17   2 7.13855 3.21027   5
  -2 -17   2 -0.0672 2.90553   6
   2 -17  -2 4.26536 2.50317   5
   2  17   2 6.23368 3.99777   6
   2 -17  -2 1.51268 3.28653   6
   3 -17   2 5.69713 4.00826   6
   3 -17   2 9.62779 3.22873   5
   3 -17   2 8.81248 4.30540   8
   3  17  -2 10.6415 4.90312   6
   3  17   2 8.79706 3.06159   5
   3 -17  -2 4.83378 3.23877   5
  -3 -17   2 7.16514 3.60676   6
   3  17   2 6.07790 4.59977   8
   3  17   2 19.6930 4.75355   6
   3 -17  -2 1.58564 3.56924   6
  -3  17  -2 6.08560 2.52365   9
   3 -17  -2 7.89625 3.99222   8
   3  17   2 5.70985 3.10211   7
   4 -17   2 10.2243 4.33029   8
   4 -17   2 16.7485 5.77210   6
   4  17  -2 7.96145 3.84031   8
   4 -17   2 8.86020 3.51259   5
   4 -17  -2 2.40050 3.80900   6
   4 -17  -2 11.0561 4.86997   8
   4  17   2 6.40571 3.70078   7
   4  17   2 9.81228 4.31468   6
   4  17   2 10.4731 2.80899   5
  -4  17  -2 10.4841 2.84847   9
   4 -17  -2 12.1666 3.63079   5
   5 -17   2 1.03267 3.13617   8
   5  17  -2 7.86981 4.76627   6
   5  17  -2 5.10346 4.45144   8
  -5  17   2 4.46634 3.16953   7
   5  17  -2 9.82552 3.07621  13
   5 -17   2 2.24956 2.87526   5
   5 -17   2 3.79884 3.38904   6
   5  17   2 6.60296 2.62306   5
   5  17   2 2.55110 2.28889  13
   5 -17  -2 2.29072 3.50931   8
   5 -17  -2 2.24431 2.91961   5
   5 -17  -2 2.70817 4.08960   6
   5  17   2 2.05839 4.82386   6
   5  17   2 0.08955 2.80980   7
   6  17  -2 5.25689 2.34818  13
   6  17   2 8.30395 2.78484  13
   0 -18  -2 6.27008 3.63754   6
   0 -18  -2 5.85371 1.76184   5
   0 -18   2 5.13161 1.95344   5
   0 -18  -2 3.00676 6.32708   8
   0 -18   2 3.87738 3.47210   8
   0 -18   2 10.7536 4.76925   6
   1 -18   2 112.183 6.30063   5
   1 -18   2 111.851 10.0201   6
  -1 -18  -2 116.115 16.6540   6
   1 -18  -2 110.113 6.12041   5
   1  18   2 112.065 8.57343   5
  -1 -18   2 111.112 11.8954   6
   1 -18  -2 113.921 10.2759   6
   1 -18  -2 126.112 10.7448   8
   2 -18   2 -0.2623 2.80599   8
   2 -18   2 6.01692 2.72303   5
  -2 -18  -2 7.04118 4.29182   6
   2 -18   2 14.2898 5.59326   6
  -2  18   2 7.63284 1.87124   9
   2 -18  -2 3.92030 3.87455   6
   2 -18  -2 3.41200 3.25723   8
   2  18   2 5.28417 4.90786   5
  -2 -18   2 4.63872 3.56333   6
   2 -18  -2 6.36076 2.65602   5
   3 -18   2 68.9177 9.13233   8
   3 -18   2 77.9466 11.1509   6
   3  18  -2 64.3955 9.47159   6
   3 -18   2 63.9483 6.52604   5
  -3  18  -2 72.2436 5.53703   9
  -3 -18   2 68.5422 7.81099   6
   3 -18  -2 65.4366 6.04873   5
   3 -18  -2 87.1784 9.63895   6
   3  18   2 86.6896 7.11293   5
   3 -18  -2 61.5199 8.73979   8
   4 -18   2 0.65786 2.48645   5
   4  18  -2 1.39804 3.72846   6
   4 -18   2 -2.6643 3.02949   6
   4 -18   2 1.15665 3.24482   8
   4 -18  -2 -1.3063 2.48245   5
   4 -18  -2 0.43691 3.02315   8
  -4  18  -2 -0.3374 1.91963   9
   4  18   2 9.35292 3.32952   5
   4 -18  -2 2.25422 4.22213   6
   5  18  -2 59.1177 8.98100   6
  -5  18   2 32.2521 7.40442   7
   5 -18   2 36.5538 6.07487   5
   5 -18   2 29.2099 6.52795   8
   5 -18   2 45.1519 8.43271   6
   5 -18  -2 41.0086 8.01245   8
   5 -18  -2 23.9162 6.66562   6
   5  18   2 32.1108 4.63612  13
   5 -18  -2 35.5376 5.62742   5
   5  18   2 26.1646 5.91712   6
   5  18   2 26.4122 4.63369   5
   0 -19  -2 12.6333 2.09584   5
   0 -19  -2 13.5599 4.85118   6
   0 -19   2 10.0317 4.45157   6
   0 -19   2 7.25921 3.96696   8
   0 -19  -2 12.8766 5.75498   8
   1 -19   2 4.91565 4.13868   6
   1 -19   2 5.33528 2.54312   5
   1 -19   2 5.94722 3.99353   8
  -1 -19  -2 2.31387 3.78631   6
  -1 -19   2 -0.0257 3.64708   6
   1 -19  -2 6.33758 2.27756   5
   1 -19  -2 1.95004 3.69994   8
   1 -19  -2 -1.0310 3.20078   6
   2 -19   2 4.37563 4.17872   6
  -2 -19  -2 3.81141 3.92014   6
   2 -19   2 5.89600 2.80029   5
   2 -19   2 8.40639 4.27801   8
   2 -19  -2 6.10275 4.66664   8
   2 -19  -2 4.71812 2.55251   5
   2  19   2 7.14962 3.80507   5
   2 -19  -2 2.91267 3.99840   6
  -2 -19   2 1.16091 3.35418   6
   3 -19   2 9.36328 5.42002   6
   3 -19   2 10.7613 4.92625   8
   3 -19   2 9.17768 3.30060   5
  -3  19  -2 10.0983 2.91590   9
   3 -19  -2 7.28434 5.01669   6
   3 -19  -2 5.57055 4.11228   8
   3  19   2 5.11601 5.02338   5
   3 -19  -2 11.0994 3.54457   5
  -3 -19   2 1.59034 3.74073   6
   4 -19   2 4.60254 4.72994   6
   4 -19   2 4.71973 4.09914   8
   4 -19   2 2.06886 3.00479   5
   4 -19  -2 6.10078 4.26537   8
   4 -19  -2 6.79814 3.22757   5
   4 -19  -2 5.04284 4.17063   6
   5  19   2 10.4623 3.45348  13
   0 -20   2 31.2683 7.09723   8
   0 -20  -2 41.9452 8.07612   6
   0 -20   2 43.0661 7.95776   6
   0 -20  -2 48.2582 3.27691   5
   0 -20   2 46.0871 3.41834   5
  -1  20   2 6.01291 1.86040   9
   1 -20   2 7.96244 2.68658   5
  -1 -20  -2 13.4812 5.31877   6
   1 -20   2 3.73615 3.99685   6
   1 -20   2 1.82233 3.98821   8
   1 -20  -2 9.81176 5.05188   8
   1 -20  -2 8.29903 2.49788   5
  -1 -20   2 4.33409 4.67291   6
   1 -20  -2 2.63233 3.73462   6
   2 -20   2 11.8390 4.95627   6
  -2 -20  -2 25.0949 6.49303   6
   2 -20   2 16.9738 5.56022   8
   2 -20   2 20.6588 3.51893   5
   2 -20  -2 19.6374 5.49241   6
  -2 -20   2 21.0820 6.08891   6
   2 -20  -2 25.9112 4.26360   5
   3 -20   2 -0.7180 3.93250   6
   3 -20   2 2.11989 2.76472   5
   3 -20   2 14.4363 5.26281   8
  -3  20  -2 2.67971 2.07243   9
  -3 -20   2 2.04155 3.44382   6
   3  20   2 9.99244 4.95749   5
   3 -20  -2 5.50375 2.82833   5
   3 -20  -2 -7.5507 4.14405   6
   3 -20  -2 5.15818 4.31142   8
   0 -21  -2 0.21123 4.41754   6
   0 -21   2 4.71916 2.13043   5
   0 -21   2 -1.8228 3.72652   6
   0 -21  -2 5.27562 1.95676   5
   0 -21   2 -1.6059 3.91122   8
   0 -21   2 5.86423 1.75772   5
   0 -21  -2 1.21263 1.38631   5
   1 -21   2 2.81784 2.24069   5
   1 -21   2 4.73860 4.59995   8
   1 -21   2 9.23902 4.60341   6
  -1 -21  -2 6.75268 4.60052   6
  -1 -21   2 1.55983 4.06502   6
   1 -21  -2 4.21272 2.13850   5
   1 -21  -2 5.80444 4.68949   6
   1 -21  -2 2.29741 3.78388   8
   2 -21   2 5.16763 4.17209   8
   2 -21   2 6.96817 4.62379   6
   2 -21   2 3.56952 2.82283   5
  -2  21  -2 2.44044 2.16680   9
   2 -21  -2 2.49294 4.09861   8
   2 -21  -2 -2.5772 3.19707   6
   2 -21  -2 2.10386 2.64384   5
  -2 -21   2 8.99780 4.31170   6
   0   0   3 -0.4503 2.16124  12
   0   0  -3 0.51445 2.27953   3
   0   0   3 -2.2875 7.28700   1
   0   0  -3 0.14383 0.47936  13
   0   0   3 -0.8024 0.54535   7
   0   0   3 -12.938 7.89539  10
   0   0  -3 0.11799 0.49135   7
   0   0   3 -0.7692 2.39323   3
   0   0  -3 -0.0644 0.48751   5
   0   0  -3 3.93877 2.70061  10
   0   0  -3 -2.9478 7.45799   1
   0   0   3 0.21641 0.42713   5
  -1   0  -3 1859.48 59.9779  10
  -1   0   3 1865.86 37.8207   7
   1   0   3 1923.99 66.2074  12
   1   0   3 1736.16 70.0158   2
  -1   0   3 1917.93 98.1305   1
  -1   0   3 1992.90 58.9586   2
  -1   0  -3 1735.24 36.0141   7
   1   0  -3 1801.02 94.0247   1
   1   0  -3 1908.34 59.9938  10
   1   0  -3 1910.62 35.9810   8
   1   0  -3 1893.09 58.7881   2
   1   0  -3 1894.78 37.9616   7
  -1   0  -3 1819.91 36.2886  13
   1   0   3 2010.19 76.9046  10
   1   0   3 1830.77 63.8841   3
  -1   0  -3 1998.75 86.9007   1
   1   0  -3 1879.34 36.3590   5
  -1   0   3 1904.20 56.2069  11
  -1   0  -3 1873.10 64.1728   3
  -1   0   3 1869.70 66.9472  10
   1   0   3 1894.45 83.0062   1
  -2   0  -3 446.455 35.0302  11
  -2   0  -3 422.085 10.9994   9
   2   0  -3 416.106 43.1676   1
   2   0   3 388.117 52.0088  12
  -2   0  -3 447.374 40.6138   1
  -2   0  -3 398.780 36.4243   2
  -2   0  -3 443.920 33.9391  10
  -2   0   3 383.790 47.8329   1
   2   0  -3 421.714 9.91455   5
   2   0   3 378.223 39.2252   2
  -2   0   3 406.138 32.7118  10
  -2   0  -3 347.623 46.2861   3
  -2   0   3 430.572 9.51997   6
  -2   0   3 433.726 11.5694   7
   2   0   3 462.434 29.8058  10
  -2   0   3 429.917 29.5423  11
   2   0   3 423.576 31.1056   3
  -2   0  -3 412.447 9.64539  13
   2   0  -3 422.391 11.5340   7
   2   0  -3 440.801 27.4896  10
   2   0   3 429.701 11.2081   9
  -2   0  -3 421.164 9.05631   7
   2   0  -3 418.214 30.0363   2
  -2   0   3 455.917 10.2881   5
   2   0   3 414.780 31.9633   1
  -3   0   3 835.289 55.6195  10
   3   0  -3 861.224 20.7874   7
  -3   0  -3 874.335 51.6289   3
   3   0  -3 845.286 18.4938   5
  -3   0   3 868.019 44.5662   1
  -3   0  -3 864.110 61.1920   2
  -3   0  -3 796.670 56.7570   1
   3   0   3 851.997 50.7052   3
  -3   0  -3 831.667 17.9139  13
  -3   0  -3 835.316 54.9856  11
   3   0  -3 788.116 51.2276   2
  -3   0   3 856.379 20.5732   7
   3   0   3 864.025 48.2385   1
  -3   0  -3 833.733 50.7533  10
   3   0   3 838.476 19.6772   6
  -3   0   3 848.102 17.0384   6
   3   0  -3 847.157 66.9464   1
  -3   0  -3 819.284 58.8403   1
  -3   0   3 890.953 76.4717   1
  -3   0  -3 837.195 17.7546   7
   3   0   3 811.837 56.7711   2
  -3   0   3 839.451 52.2569  11
   3   0   3 831.095 20.2379   9
   3   0   3 875.878 44.5056  10
  -3   0   3 810.621 51.0009   2
   3   0  -3 837.129 41.7896  10
  -4   0  -3 154.320 35.7387   1
   4   0   3 139.705 6.77289   9
  -4   0  -3 146.607 5.04201  13
  -4   0  -3 146.660 5.13111   7
  -4   0  -3 101.523 25.5315   2
   4   0  -3 135.923 29.8274   2
  -4   0   3 179.020 48.5531   1
  -4   0  -3 122.742 33.5219   1
  -4   0   3 162.720 27.1270   1
   4   0   3 118.282 14.6179  10
  -4   0  -3 164.206 30.7599   3
   4   0   3 109.178 26.0977   3
  -4   0   3 160.684 7.14408   7
   4   0  -3 150.719 5.77679   5
  -4   0   3 191.910 28.0832  11
   4   0   3 140.512 17.3098  10
   4   0  -3 158.973 26.8703  10
   4   0   3 149.806 5.92627   6
   4   0   3 129.337 29.7870   2
  -4   0   3 185.419 34.5495  10
  -4   0   3 174.155 36.1661   2
   4   0  -3 148.148 7.24022   7
   4   0  -3 156.632 36.6614   1
  -4   0  -3 168.206 31.8141  10
  -4   0  -3 126.381 25.8858  11
   4   0   3 150.698 25.8824   1
  -5   0  -3 211.869 49.8016   2
   5   0   3 219.049 9.63900   9
  -5   0   3 222.822 9.40531   7
  -5   0  -3 219.714 6.99978  13
  -5   0  -3 239.006 7.56907   7
   5   0  -3 240.140 8.32014   5
   5   0  -3 204.169 11.1265   7
   5   0   3 203.265 43.7159   2
  -5   0   3 288.297 51.4526   2
   5   0   3 225.232 39.5066   3
   5   0   3 231.665 7.56584   6
  -5   0  -3 216.568 38.8626   3
   5   0  -3 258.728 46.7620   2
   6   0  -3 15.5658 3.57918   7
   6   0   3 19.4233 3.60000   5
   6   0   3 14.1221 3.83830   9
   6   0  -3 17.8881 3.16735   5
  -6   0  -3 19.0023 2.55889   7
  -6   0   3 14.8805 3.22420   7
  -6   0  -3 18.1754 2.56522  13
   6   0   3 21.7875 2.53398   6
   7   0  -3 35.6573 4.59050   5
   7   0   3 37.9081 2.77602   6
  -7   0  -3 32.0386 3.20672   7
   7   0   3 40.3475 5.21823   5
  -7   0   3 38.4595 5.21203   7
  -7   0  -3 30.6486 3.40607  13
  -8   0   3 2.15337 2.19909   7
   8   0   3 4.06993 2.96539   5
   8   0  -3 6.73289 3.00271   5
  -8   0  -3 7.19445 2.10535   7
  -8   0  -3 7.02473 2.34200  13
   0   1   3 2.26968 2.87885   3
   0  -1   3 7.66571 1.12889   7
   0  -1  -3 7.13392 0.85595   5
   0  -1   3 8.93257 0.97072   5
   0  -1  -3 5.87419 0.90679  13
   0  -1  -3 3.95918 8.40437   1
   0  -1   3 7.51751 3.28844  12
   0   1   3 6.46001 1.03118   7
   0   1   3 7.92133 12.4605   1
   0  -1  -3 0.55186 3.75606   3
   0  -1   3 5.57253 4.07512   3
   0   1   3 7.03203 0.87669  13
   0   1  -3 6.86780 3.63948  10
   0  -1  -3 6.64467 0.96395   7
   0   1   3 5.32972 8.45549  10
   0   1   3 7.87198 0.89998   5
   0  -1   3 5.68225 7.28897   1
   0   1  -3 5.09466 8.69023   1
   0   1   3 5.20627 3.36273  12
   0  -1   3 -1.6936 10.2376  10
   0  -1  -3 3.34574 3.41259  10
   0   1  -3 12.2619 4.74213   3
   0   1  -3 6.95277 0.96629   5
   0   1  -3 8.49958 1.06832   7
  -1  -1  -3 85.5130 23.0376   1
  -1  -1  -3 65.5108 2.47388  13
  -1   1   3 68.4649 15.9747  10
  -1   1   3 73.0966 25.2607   1
   1  -1   3 64.9550 13.2487   3
   1  -1   3 65.5386 17.4089   1
  -1  -1  -3 67.7869 13.0118   3
   1  -1   3 56.9778 13.0420   2
   1  -1   3 67.6315 13.4425  12
  -1   1   3 67.7986 3.38461   7
  -1   1   3 60.6746 7.85865  11
   1   1  -3 63.4529 3.15554   7
  -1   1   3 90.9371 12.4281   2
   1   1  -3 53.9814 8.96462   2
  -1  -1  -3 66.8873 2.80392   9
   1   1  -3 90.5807 26.9637   1
  -1  -1  -3 71.6611 8.62601  10
   1  -1   3 86.9752 19.4416  10
   1   1  -3 62.4898 2.23907   5
  -1   1   3 67.4274 2.66244   5
   1   1  -3 55.3287 6.07856   3
   1   1   3 64.4276 1.70677   7
   1   1   3 58.3814 13.7417  10
  -1  -1   3 65.7249 23.2061   1
  -1  -1   3 63.8163 6.22444   3
   1  -1  -3 67.9308 2.66345   8
   1   1   3 52.5784 11.4784   3
   1  -1  -3 66.0918 2.60956   5
  -1   1  -3 62.6324 12.1176  10
  -1  -1   3 58.8614 2.15903   5
   1   1   3 47.8384 17.1789   1
   1  -1  -3 56.7478 20.3576   1
  -1  -1   3 78.3056 9.61981  11
   1  -1  -3 65.8633 12.2941   2
   1  -1  -3 79.6929 14.3485  10
  -1   1  -3 84.2109 15.2225   2
   1   1   3 59.0886 12.7689  12
  -1   1  -3 64.9958 12.6686   3
  -1   1  -3 69.5612 18.6280   1
   1   1   3 55.7670 7.95595  10
  -1  -1   3 61.6102 3.15120   7
   1   1   3 64.8679 2.45084  13
  -1  -1   3 56.9973 9.01293   2
  -2   1   3 43.2271 23.5690   1
   2  -1   3 69.8929 4.10690   6
   2   1  -3 69.4178 2.74500   5
   2   1  -3 68.6022 14.3355  10
  -2  -1  -3 68.6010 2.84336  13
   2  -1   3 104.928 20.2992  10
  -2   1   3 64.0803 13.5879  11
   2   1  -3 72.3119 14.6744   2
  -2  -1  -3 76.1049 10.8709  10
   2  -1   3 47.6324 12.1519   2
   2   1  -3 68.9780 3.84594   7
  -2   1   3 72.0279 3.09358   6
   2   1  -3 97.3009 26.1418   1
  -2   1   3 84.1369 16.2676   2
  -2  -1  -3 62.9110 17.6831   3
  -2   1   3 69.6611 3.99464   7
   2  -1   3 39.2143 23.1393   1
   2   1  -3 62.5991 10.9247  10
   2  -1   3 66.0303 15.6859   3
  -2   1   3 86.7626 21.8541  10
  -2  -1  -3 69.5779 15.2848  11
  -2   1   3 61.8366 7.95584   3
  -2  -1  -3 67.5652 26.9866   1
  -2   1   3 69.0390 3.30372   5
   2   1   3 64.5240 14.6567   1
   2   1   3 57.8850 3.23741   9
   2   1   3 53.6535 16.0819   2
   2  -1  -3 68.4818 23.0557   1
   2  -1  -3 47.0287 11.5437  10
  -2  -1   3 56.7610 2.40015   5
   2  -1  -3 52.3275 14.7851   2
  -2   1  -3 56.8543 3.39341   9
  -2  -1   3 64.4862 14.1649  10
  -2  -1   3 54.7784 3.45937   7
  -2   1  -3 66.2015 15.1610   3
  -2  -1   3 44.6408 20.5846   1
  -2   1  -3 61.1074 16.3488   2
  -2  -1   3 60.5549 14.2469   2
  -2   1  -3 62.0261 15.0361  10
   2   1   3 52.7126 8.45669  10
   2  -1  -3 50.3784 3.52843   7
  -2   1  -3 62.9910 18.1936   1
   2   1   3 64.7751 15.1443   3
   2  -1  -3 58.5891 2.97104   5
  -2   1  -3 59.1827 17.6838   1
   2   1   3 47.2206 20.9034  12
   3  -1   3 113.946 20.9131   1
  -3  -1  -3 77.3694 23.1095   2
  -3   1   3 60.7343 17.0477   1
  -3   1   3 53.4850 16.9377   2
  -3   1   3 62.2047 17.0302  11
   3   1  -3 65.7860 3.16923   5
   3   1  -3 79.5330 13.8907  10
  -3  -1  -3 53.8198 14.6250   1
   3  -1   3 69.9355 18.3246   2
   3   1  -3 58.3100 10.7864  10
  -3   1   3 69.8408 21.6567  10
  -3   1   3 66.5902 3.70310   5
  -3   1   3 125.783 39.6785   1
  -3   1   3 65.8782 4.37633   7
   3   1  -3 53.0627 20.1584   1
   3   1  -3 95.7902 21.4305   2
  -3  -1  -3 46.3451 14.6009   3
   3   1  -3 64.4973 4.20703   7
   3  -1   3 54.1073 14.6209   3
  -3  -1  -3 69.4590 17.3437  11
  -3  -1  -3 75.2398 2.60420   7
   3  -1   3 69.4135 17.4047  10
  -3  -1  -3 48.5388 14.7920  10
  -3  -1  -3 80.1944 3.25898  13
   3  -1   3 66.1705 4.27091   9
  -3  -1   3 34.3317 22.4342   1
   3   1   3 43.9082 15.4038   2
  -3  -1   3 68.9612 21.0105   2
   3  -1  -3 42.3232 13.6712  10
   3  -1  -3 83.0281 29.6221   1
  -3   1  -3 79.3936 21.7011   2
   3   1   3 67.4934 15.0981   1
   3  -1  -3 80.2959 22.1876   2
   3   1   3 68.3925 4.17337   9
   3  -1  -3 68.1700 3.62073   5
  -3   1  -3 66.1549 18.1092  11
   3  -1  -3 72.3055 4.64255   7
   3   1   3 75.3393 17.7829   3
  -3  -1   3 93.2207 15.5751   1
  -3  -1   3 83.7936 16.8567  11
  -3   1  -3 64.2048 19.0695  10
  -3   1  -3 106.550 25.2825   1
  -3   1  -3 77.0359 23.4090   1
  -3  -1   3 65.5360 4.14326   7
  -3  -1   3 103.884 21.8724  10
  -4   1   3 54.0877 4.23799   6
   4  -1   3 68.4931 18.3613   1
  -4  -1  -3 68.7993 3.06708   7
   4   1  -3 82.1432 25.4718   1
  -4  -1  -3 103.797 23.7595   1
  -4   1   3 95.4092 36.4326   1
  -4  -1  -3 68.8174 20.8472  11
   4   1  -3 68.4266 3.66416   5
  -4   1   3 57.5753 19.5928   2
   4  -1   3 57.9143 16.8348  10
  -4   1   3 51.9303 18.4918   1
  -4   1   3 97.3022 29.2281  10
   4  -1   3 78.6847 4.27389   6
  -4  -1  -3 50.1268 19.7103   2
  -4   1   3 34.1598 17.0955  11
  -4  -1  -3 86.0936 19.9538  10
   4   1  -3 69.4779 20.2945   2
  -4   1   3 69.4658 14.1589   3
   4  -1   3 58.8742 21.7666   2
   4  -1   3 66.0610 22.2229   3
  -4  -1  -3 43.2796 21.3413   1
  -4  -1  -3 63.5808 3.26387  13
   4  -1   3 61.4325 4.58323   9
   4   1  -3 72.1169 4.87360   7
  -4   1   3 66.5476 4.77958   7
   4  -1  -3 62.1009 3.94030   5
   4  -1  -3 56.8626 17.4942  10
  -4   1  -3 43.4615 20.6413   1
  -4   1  -3 60.5164 3.43580   7
   4   1   3 53.9629 17.3927   3
   4   1   3 45.4234 13.3559   1
   4   1   3 64.3240 4.54522   9
  -4   1  -3 48.0574 17.1857   2
  -4   1  -3 37.3991 17.0315  11
  -4   1  -3 61.1543 22.1656   1
   4   1   3 83.9369 25.3492   2
  -4  -1   3 59.2015 4.31358   7
  -4  -1   3 53.1372 17.9629  11
   4   1   3 70.5187 4.07134   6
   4  -1  -3 81.8918 25.2050   2
  -4  -1   3 32.0400 14.4732   2
   4  -1  -3 58.6674 4.63829   7
   4  -1  -3 60.6954 21.4441   1
  -4  -1   3 39.1084 12.7930   1
  -4   1  -3 63.3376 19.2200   3
  -4   1  -3 74.3274 3.41856  13
  -4  -1   3 34.3393 18.5778  10
  -4  -1   3 82.8771 32.9514   1
  -5  -1  -3 85.7840 3.87796   7
  -5   1   3 61.5815 25.6139   2
   5  -1   3 58.4961 21.6626   3
  -5  -1  -3 115.722 35.2919   2
  -5   1   3 59.4740 15.0565   3
   5   1  -3 78.4928 4.55738   5
   5  -1   3 89.9862 4.66029   6
  -5   1   3 73.1186 2.76345  13
  -5   1   3 90.7576 5.90041   7
   5  -1   3 75.4332 5.59085   9
  -5  -1  -3 62.8233 20.3174   3
   5  -1   3 67.5013 22.2327   2
   5   1  -3 83.3245 25.5066   2
  -5   1  -3 38.3668 18.1285   3
   5   1   3 77.4342 26.8079   2
   5   1   3 62.0170 20.8052   3
   5  -1  -3 67.9305 5.49016   7
   5   1   3 97.9092 4.34341   6
  -5   1  -3 47.4114 20.6079   2
  -5   1  -3 81.6768 4.39418   7
  -5  -1   3 79.3697 5.39901   7
  -5  -1   3 84.8930 27.6396   2
   5   1   3 79.2668 5.57510   9
   5  -1  -3 47.8613 19.8340   2
  -5   1  -3 93.9590 4.14930  13
   5  -1  -3 78.3131 4.95379   5
  -6   1   3 43.9642 4.68043   7
   6  -1   3 51.3351 7.03958   9
   6  -1   3 49.3263 3.54764   6
  -6  -1  -3 37.9022 3.01183   7
  -6  -1  -3 46.4891 3.38955  13
   6   1  -3 39.7352 3.90337   5
   6  -1   3 47.0657 5.06577   5
   6   1  -3 36.4302 4.88070   7
   6   1   3 41.9408 6.12192   9
  -6   1  -3 39.0495 3.33730   7
  -6   1  -3 42.3950 3.22876  13
   6  -1  -3 35.4929 4.29930   5
   6   1   3 38.5452 2.76369   6
  -6  -1   3 35.1188 4.67318   7
  -7  -1  -3 26.7376 2.84786   7
   7  -1   3 18.1834 3.93979   5
   7   1  -3 26.6791 3.86778   5
  -7   1   3 33.5418 5.04177   7
  -7  -1  -3 28.1047 3.20602  13
   7  -1   3 27.6773 2.92639   6
   7   1  -3 18.5147 3.98702   7
  -7   1  -3 26.4075 3.35436   7
  -7  -1   3 24.9595 4.27115   7
  -7   1  -3 24.8390 3.12001  13
   7  -1  -3 24.3508 3.92208   5
   7   1   3 36.0693 4.70953   5
  -8  -1  -3 28.5194 3.03889   7
  -8   1   3 25.1763 4.53445   7
   8  -1   3 21.6492 4.33887   5
   8   1  -3 27.7738 4.44871   5
   8   1   3 9.48615 3.44624   5
  -8  -1   3 14.0937 3.67673   7
   8  -1  -3 21.5102 4.30279   5
  -8   1  -3 16.5898 2.92211  13
   0   2  -3 2450.05 73.6258  10
   0   2   3 2370.13 46.8160   7
   0   2  -3 2422.33 46.8230   7
   0   2   3 2414.12 47.5017   8
   0  -2   3 2426.08 71.4842   3
   0  -2   3 2294.96 96.1130   1
   0  -2  -3 2453.64 74.2835  10
   0   2  -3 2441.46 100.543   1
   0  -2   3 2384.58 47.4151   6
   0   2   3 2323.62 71.8199   3
   0   2   3 2266.92 107.865   1
   0  -2   3 1933.67 159.539  10
   0  -2   3 2363.98 46.7895   7
   0   2  -3 2387.14 70.6840   3
   0   2  -3 2435.86 59.3574  12
   0  -2   3 2422.72 62.2755   2
   0  -2   3 2401.41 59.3525  12
   1  -2   3 0.25730 4.27447   1
   1  -2   3 2.55267 1.58689   6
   1  -2   3 2.01701 5.20030   2
  -1   2   3 2.67787 1.29360   6
   1   2  -3 5.26584 3.09086   2
  -1  -2  -3 3.67705 0.99625  13
   1  -2   3 2.41994 4.97996   3
   1   2  -3 3.67527 1.25457   7
  -1   2   3 5.18447 3.38402  11
   1   2  -3 0.33955 4.43367  10
  -1   2   3 2.68414 1.06420   5
  -1  -2  -3 1.85893 4.66426   3
   1   2  -3 3.65073 0.71525   5
  -1  -2  -3 4.81978 6.70521  11
   1   2  -3 0.50306 10.9193   1
   1   2  -3 3.99419 3.61727  10
  -1   2   3 2.88650 5.17295   2
  -1   2   3 2.75637 1.34629   7
  -1  -2  -3 -1.9605 3.11749  10
  -1   2   3 0.27926 9.03150   1
  -1  -2  -3 -0.7221 8.82512   1
   1  -2   3 -7.0880 7.96173  10
  -1   2   3 3.53052 7.24168  10
   1  -2  -3 4.32132 1.28221   8
   1   2   3 2.97657 0.69223   5
  -1  -2   3 -2.6388 10.2372  10
  -1  -2   3 2.32780 3.01383  11
   1  -2  -3 4.14764 1.10249   5
  -1  -2   3 3.17266 1.09154   7
   1   2   3 7.76330 5.25771  12
  -1  -2   3 8.10609 3.11607   2
   1   2   3 2.73853 0.99595  13
   1  -2  -3 4.42566 6.50709   2
   1   2   3 4.29342 5.12382   3
  -1   2  -3 5.70158 5.37306   3
  -1  -2   3 4.48644 0.70828   5
   1  -2  -3 3.96726 5.38757  10
   1  -2  -3 2.79699 1.12311   7
   1   2   3 2.15254 9.82810   1
   1  -2  -3 -2.0904 8.43839   1
   1   2   3 5.43293 3.07025  10
  -1  -2   3 5.00084 1.33829   6
   1   2   3 11.9059 6.51882  10
  -1   2  -3 7.82322 5.63852   2
  -1   2  -3 6.35511 1.93177   6
  -1   2  -3 -1.1683 4.85588  10
  -1  -2   3 3.25324 10.4297   1
  -1   2  -3 6.38887 8.55959   1
  -2   2   3 751.224 41.1348   1
  -2   2   3 722.204 16.0365   6
   2   2  -3 727.079 17.1800   7
  -2   2   3 765.707 51.7800  10
   2  -2   3 717.489 45.7036   2
  -2  -2  -3 662.778 28.7714  10
  -2  -2  -3 703.319 15.2724  13
  -2   2   3 642.453 62.7061   1
   2  -2   3 772.631 51.5377  10
   2   2  -3 766.655 36.8494   2
  -2   2   3 734.700 39.3926  11
   2  -2   3 688.600 45.6917   1
   2   2  -3 713.828 55.2937   1
  -2  -2  -3 742.804 43.7082   3
   2   2  -3 720.962 14.6992   5
  -2   2   3 730.132 16.2156   5
  -2   2   3 703.202 17.5806   7
   2  -2   3 659.117 43.6462   3
  -2  -2  -3 697.940 40.5573  11
  -2  -2  -3 645.670 51.9001   1
   2  -2   3 729.905 17.3515   6
  -2   2  -3 708.227 16.9227   9
   2   2   3 767.427 56.3777  12
  -2  -2   3 672.112 39.8316  11
   2   2   3 768.683 43.6034   1
   2  -2  -3 660.779 59.7549   1
  -2  -2   3 746.050 37.3345   2
  -2   2  -3 738.576 52.1419   1
   2  -2  -3 732.731 45.1746   2
   2   2   3 697.812 16.3976   9
  -2   2  -3 738.357 46.6200   2
   2  -2  -3 726.157 17.9724   7
  -2   2  -3 724.352 47.0351  10
   2   2   3 666.015 41.7167   3
   2  -2  -3 720.970 16.1092   5
   2   2   3 705.354 51.6071   2
  -2  -2   3 720.904 14.6358   6
  -2  -2   3 743.696 17.1886   7
   2  -2  -3 640.205 64.4841  10
  -2  -2   3 746.930 39.0551  10
   2  -2  -3 718.871 16.4217   6
   2   2   3 704.225 15.3176  13
  -2   2  -3 717.333 52.1405   1
  -2   2  -3 778.365 44.5988   3
  -3   2   3 67.1225 21.7121  10
  -3  -2  -3 31.9037 12.2399   3
  -3   2   3 51.4718 12.1075   3
   3  -2   3 18.6027 10.0766   3
  -3   2   3 46.1877 3.37209   5
   3   2  -3 47.4740 2.44194   5
  -3   2   3 39.3565 2.65463   6
  -3  -2  -3 52.5294 11.6540  10
   3  -2   3 53.1779 15.8815   1
   3  -2   3 45.5233 17.2309  10
  -3   2   3 70.2553 21.6804   2
  -3  -2  -3 44.3648 1.96440   7
  -3   2   3 21.6482 10.5037  11
  -3  -2  -3 42.5783 2.55409  13
  -3   2   3 38.9438 3.65899   7
  -3   2   3 42.4571 14.8855   1
  -3  -2  -3 23.2167 11.7466  11
  -3   2   3 13.9402 21.8054   1
   3   2  -3 47.6106 17.3522   1
   3   2  -3 32.2737 11.8756   2
   3   2  -3 45.5259 3.52646   7
  -3  -2  -3 56.7671 19.5215   1
   3  -2   3 41.8370 3.41371   6
   3  -2   3 40.3571 16.6615   2
  -3   2  -3 40.3065 2.94469   7
   3   2   3 48.0075 11.5125   1
   3   2   3 49.7346 14.9038   3
  -3   2  -3 31.8449 12.4830  11
  -3   2  -3 27.7785 13.3534   2
  -3   2  -3 47.9076 17.2585   1
  -3  -2   3 48.8456 14.8888  10
   3   2   3 41.1293 3.22941   9
   3  -2  -3 46.4690 3.04966   6
   3   2   3 44.1693 16.0894  12
  -3  -2   3 38.5090 12.9828  11
   3  -2  -3 39.0620 3.74712   7
   3  -2  -3 41.3466 3.17369   5
   3   2   3 42.0768 1.98808   7
   3  -2  -3 49.1344 14.7618   2
   3  -2  -3 41.6671 15.3613  10
   3  -2  -3 52.6921 24.5208   1
  -3  -2   3 40.2397 3.33730   7
  -3   2  -3 57.2219 19.6996  10
  -3  -2   3 37.5559 14.3135   2
  -3   2  -3 6.30036 13.9382   1
   3   2   3 58.6257 18.4280   2
  -4   2   3 519.677 45.1565   1
  -4  -2  -3 559.700 45.2792   3
  -4  -2  -3 532.018 13.0473  13
   4  -2   3 540.370 14.6096   6
  -4  -2  -3 555.990 53.0354   1
   4  -2   3 573.444 50.2088  10
   4  -2   3 533.390 52.4908   2
  -4   2   3 600.763 59.5092  10
  -4   2   3 550.392 51.2451   2
   4   2  -3 634.660 53.1180   1
  -4   2   3 551.560 13.3440   6
   4  -2   3 534.885 44.8297   3
   4  -2   3 503.898 44.9256   1
  -4   2   3 586.422 16.6102   7
  -4   2   3 553.356 49.2015  11
   4   2  -3 562.438 15.9454   7
   4   2  -3 552.809 46.3960   2
  -4  -2  -3 662.865 54.9403  11
   4   2  -3 560.125 13.2578   5
  -4  -2  -3 579.606 40.9840  10
  -4  -2  -3 563.459 12.6765   7
  -4   2   3 661.948 101.792   1
  -4   2   3 538.442 32.0846   3
  -4  -2   3 599.881 48.5022   2
  -4  -2   3 569.638 35.9120   1
   4  -2  -3 638.846 47.5602  10
   4  -2  -3 577.162 17.0331   7
   4   2   3 576.755 52.9819   2
  -4   2  -3 568.076 56.2157  10
   4  -2  -3 556.623 13.8449   6
   4  -2  -3 570.070 52.3979   2
  -4   2  -3 541.826 56.1215   1
   4   2   3 566.887 13.2061   7
  -4  -2   3 554.174 48.7268  11
   4   2   3 575.594 45.6552   3
  -4  -2   3 569.259 15.6997   7
   4  -2  -3 561.566 14.8408   5
  -4   2  -3 582.047 46.8114   3
   4   2   3 536.972 35.2124   1
  -4   2  -3 510.827 59.6395   1
   4  -2  -3 524.557 63.7365   1
  -4   2  -3 552.627 14.4824   7
  -4   2  -3 557.127 54.2446   2
   4   2   3 565.469 15.8983   9
  -4   2  -3 495.643 49.7654  11
   5  -2   3 0.15334 1.60987   9
   5   2  -3 -0.2675 1.19647   5
  -5   2   3 2.22867 1.94410   7
   5   2  -3 -2.7555 8.86420   2
  -5   2   3 -7.2243 10.4628   2
   5  -2   3 -6.1051 8.35647   3
   5  -2   3 2.09479 2.09185   5
  -5  -2  -3 1.45331 1.27030  13
  -5   2   3 2.11323 1.09954   6
  -5  -2  -3 -20.757 10.1653   3
   5  -2   3 1.34909 1.34915   6
  -5   2   3 5.64143 11.6013   3
   5  -2   3 -5.1112 10.5927   2
   5   2   3 1.38407 1.16725   6
  -5  -2   3 -0.5520 1.27560   7
  -5   2  -3 -4.5112 10.8983   3
   5   2   3 -0.8072 1.32776   9
   5  -2  -3 2.10573 1.62771   5
  -5  -2   3 20.0698 14.8800   2
   5   2   3 -10.793 10.4114   2
  -5   2  -3 3.83009 1.36082  13
   5  -2  -3 -8.8721 11.0342   2
  -5   2  -3 2.74948 1.30974   7
  -5   2  -3 -29.535 11.1984   2
   5   2   3 -16.335 9.03751   3
   6   2  -3 91.3848 6.56140   7
  -6  -2  -3 101.798 4.58149   7
  -6   2   3 104.568 3.67187  13
   6  -2   3 103.311 5.42686   6
   6  -2   3 109.534 7.12927   5
  -6   2   3 112.285 7.19352   7
  -6  -2  -3 110.555 4.89825  13
  -6   2  -3 111.477 4.92946  13
  -6  -2   3 107.274 6.66922   7
   6  -2  -3 113.130 6.43605   5
   6  -2  -3 109.910 7.21882   9
  -6   2  -3 103.711 5.61277   7
   6   2   3 109.239 7.32628   9
   6   2   3 106.124 4.08664   6
  -7  -2  -3 7.42464 1.77805   7
  -7   2   3 6.16804 2.74529   7
   7  -2   3 7.55998 3.03568   5
   7   2  -3 12.7628 3.40879   7
   7   2  -3 10.3918 2.57343   5
   7  -2   3 9.85118 2.25116   6
   7   2   3 10.2485 3.01889   5
  -7  -2   3 5.25222 2.46928   7
  -7   2  -3 16.1327 2.67584  13
   7  -2  -3 9.86253 2.94176   5
   8   2  -3 33.6412 4.43069   5
   8  -2   3 37.2331 5.52983   5
  -8   2   3 30.4916 5.11695   7
   8  -2   3 32.2877 3.22588   6
  -8  -2  -3 28.4061 3.00698   7
  -8   2  -3 29.9628 3.95830   7
  -8   2  -3 38.9545 4.02761  13
   8  -2  -3 33.7047 5.26367   5
   8   2   3 30.7587 4.76912   5
  -8  -2   3 26.4167 4.54598   7
  -9   2  -3 3.97986 3.14102  13
   0  -3   3 3.77062 0.88454   5
   0  -3  -3 6.15161 0.90758   5
   0  -3   3 -0.8080 10.9148  10
   0  -3  -3 5.79830 4.79458  10
   0  -3   3 11.4466 3.63957   2
   0   3  -3 2.46086 1.27949   6
   0  -3  -3 -4.3530 7.63579   1
   0   3  -3 -3.7755 3.55674  10
   0   3   3 4.38214 1.43375   6
   0  -3  -3 2.23129 1.50644   8
   0   3   3 6.94825 11.3053  10
   0   3   3 4.49193 1.61173   8
   0  -3   3 16.2625 10.1692   1
   0   3  -3 1.99755 0.99926   7
   0   3   3 4.75046 8.90322   1
   0   3  -3 7.51621 3.28269  12
   0  -3   3 5.66627 1.34419   6
   0   3  -3 5.82640 3.04328   2
   0   3  -3 5.91124 6.93167   1
   0   3  -3 -0.4440 3.50250   3
   1   3  -3 108.918 20.6726  10
   1   3  -3 91.4167 4.09140   7
   1   3  -3 55.1549 20.2818  10
   1  -3   3 69.8980 16.1000   3
  -1   3   3 110.694 32.4703   1
  -1  -3  -3 69.0089 19.4682   1
   1  -3   3 97.2674 24.5088  10
  -1   3   3 85.9535 4.17881   6
  -1  -3  -3 86.1112 16.3634   3
  -1   3   3 95.0945 9.61298  11
   1  -3   3 117.475 24.2945   1
  -1   3   3 88.8631 3.58561   5
   1   3  -3 101.483 2.74644   8
  -1  -3  -3 95.3671 19.7394  11
   1   3  -3 87.7688 2.73172   5
  -1   3   3 94.0527 22.0599  10
   1  -3   3 102.560 4.70919   6
   1   3  -3 101.875 28.3164   1
  -1  -3  -3 99.8885 11.0427  10
   1  -3   3 101.165 17.2631   2
   1   3   3 83.3866 17.0464   3
  -1   3  -3 112.030 13.8053   2
  -1  -3   3 88.5288 2.48011   5
  -1  -3   3 91.0656 4.12825   7
   1   3   3 99.0729 17.5862  10
   1  -3  -3 105.182 30.4058   1
  -1   3  -3 80.4063 18.2976  10
  -1  -3   3 84.5745 11.1086  11
   1  -3  -3 74.8816 16.4145   2
   1   3   3 102.799 15.3708  12
  -1   3  -3 100.108 4.84837   6
   1  -3  -3 90.0809 16.4693  10
  -1  -3   3 136.557 30.4529  10
   1  -3  -3 94.6899 4.48897   6
  -1  -3   3 71.5641 19.9052   1
   1   3   3 89.2514 2.59295   5
   1   3   3 71.4297 23.7324   1
  -1  -3   3 93.3778 3.75601   6
  -1   3  -3 164.727 29.9799   1
   1   3   3 88.1586 3.28172  13
   1  -3  -3 87.8796 3.50261   5
   1  -3  -3 86.2858 3.99123   8
   1   3   3 73.2323 8.57467  10
  -1   3  -3 107.731 25.5149   3
  -2   3   3 81.8165 28.9607   1
  -2   3   3 46.8367 3.14613   5
  -2   3   3 50.8612 12.0513  11
   2   3  -3 56.5437 11.0248   2
   2  -3   3 42.3518 3.52162   6
  -2  -3  -3 45.6968 13.7862   3
   2   3  -3 47.0209 1.86841   5
   2  -3   3 59.4757 16.1165   1
   2   3  -3 39.0289 16.0079   1
   2  -3   3 66.3064 18.0327   2
  -2   3   3 45.5004 17.4523  10
  -2   3   3 41.3157 2.96176   6
  -2  -3  -3 40.3807 11.0376  11
  -2   3   3 42.1068 3.60600   7
  -2   3   3 42.3725 14.3129   2
  -2  -3  -3 37.7558 14.0853   1
   2   3  -3 47.7470 3.24945   7
   2  -3   3 54.6327 19.8821  10
   2  -3   3 21.3259 11.0238   3
  -2   3   3 38.2106 12.0117   1
  -2   3  -3 71.1800 23.5994   1
  -2   3  -3 70.0240 20.5942   1
  -2   3  -3 44.6564 3.87306   6
   2   3   3 58.4184 16.1841  12
   2   3   3 48.5917 1.96106   7
  -2  -3   3 45.4723 2.14630   6
  -2   3  -3 19.9512 19.1357  10
   2   3   3 53.2652 15.6129   1
   2  -3  -3 41.7123 3.26422   6
  -2   3  -3 47.2066 3.31631   9
   2  -3  -3 49.6529 13.3905   2
  -2  -3   3 32.3797 9.55473  10
  -2  -3   3 63.8035 14.7681  11
  -2  -3   3 51.7188 3.44452   7
   2   3   3 45.3027 2.49460  13
  -2   3  -3 47.1135 14.1223   2
  -2   3  -3 49.9314 15.1422   3
  -2  -3   3 39.6695 9.41196   2
   2  -3  -3 48.9620 3.09718   5
   3  -3   3 23.6870 10.2500   2
   3  -3   3 22.4363 11.5649   1
  -3  -3  -3 34.9763 2.43195  13
  -3  -3  -3 36.5211 8.49222  10
   3   3  -3 37.1290 1.59608  13
  -3   3   3 33.3698 21.3061   1
   3  -3   3 30.9753 16.4019  10
  -3  -3  -3 46.8976 17.0262   1
  -3  -3  -3 35.4909 13.5932  11
  -3   3   3 32.7528 3.23088   5
   3   3  -3 43.3301 16.5100   1
  -3   3   3 39.6621 3.76181   7
   3  -3   3 30.9425 3.17863   6
  -3   3   3 26.1554 11.3659  11
  -3   3   3 43.9135 11.7447   3
   3  -3   3 25.9521 13.4875   3
   3   3  -3 33.4135 3.15107   7
   3   3  -3 38.7765 2.03013   5
   3   3  -3 28.3193 10.8120   2
  -3   3   3 50.3280 17.9571   1
  -3   3   3 18.4783 16.5588  10
  -3   3   3 37.1630 2.83781   6
   3   3  -3 43.0877 10.4013   3
  -3   3   3 34.1402 14.7224   2
  -3  -3   3 27.3459 11.0674  11
   3   3   3 33.6589 1.86660   7
  -3   3  -3 37.4915 18.5955  10
   3  -3  -3 10.2261 15.3913   1
   3  -3  -3 35.1142 3.04923   5
   3   3   3 30.7722 14.4086  12
  -3   3  -3 39.6609 4.06540   6
  -3   3  -3 24.2740 16.0650   1
   3   3   3 19.5201 11.0307   2
  -3  -3   3 17.8418 10.0260  10
   3   3   3 23.6443 8.23257   1
   3   3   3 30.8194 2.25316  13
  -3   3  -3 27.2207 12.4584   3
   3  -3  -3 49.2495 17.8506   2
  -3  -3   3 35.9119 3.26331   7
  -3   3  -3 17.1369 14.1111   1
   3  -3  -3 29.5307 2.86738   6
  -3   3  -3 31.4592 3.07078   9
  -3  -3   3 18.4810 8.25555   2
  -3   3  -3 39.4578 16.2078   2
   3  -3  -3 51.9826 19.1313  10
   3   3   3 9.36722 9.37424   3
   4  -3   3 112.624 29.0793  10
  -4  -3  -3 120.127 4.62608  13
  -4  -3  -3 108.630 24.6635  11
  -4   3   3 119.727 26.7003   2
  -4  -3  -3 119.405 4.15981   7
   4  -3   3 111.723 27.4367   3
  -4   3   3 119.821 5.08060   6
  -4  -3  -3 115.898 25.5006   3
  -4   3   3 160.848 27.0661   3
   4   3  -3 124.134 4.36858   5
   4  -3   3 121.091 5.85833   6
   4   3  -3 81.7360 19.3303   2
   4   3  -3 129.633 6.40535   7
  -4   3   3 89.5976 32.5270  10
   4  -3   3 112.252 27.7324   2
  -4  -3  -3 100.719 18.7189  10
  -4   3   3 137.415 30.1156  11
  -4   3  -3 97.5855 28.7543  10
  -4  -3   3 112.358 26.8994  11
   4  -3  -3 122.872 5.48541   6
   4   3   3 123.768 6.18286   9
   4   3   3 107.618 24.7674   3
   4   3   3 125.286 4.40153   7
   4   3   3 88.7521 24.6609   2
   4  -3  -3 163.399 31.7591  10
  -4   3  -3 122.759 5.86338   7
   4  -3  -3 110.545 26.4570   2
  -4   3  -3 96.6411 24.2128   3
  -4   3  -3 91.4088 26.6467   2
  -4  -3   3 125.923 6.17522   7
  -4   3  -3 118.828 27.8769  11
  -4  -3   3 126.292 26.4537   2
  -5  -3  -3 48.2905 3.29429  13
  -5   3   3 45.5925 3.41330   6
   5  -3   3 45.0911 4.87353   5
  -5   3   3 46.4145 4.70976   7
   5   3  -3 47.6583 3.18572   5
   5  -3   3 44.8404 3.95609   6
  -5  -3  -3 51.2183 2.95344   7
  -5   3  -3 45.3407 3.90480   7
   5   3   3 44.2437 4.41156   9
   5  -3  -3 41.0489 3.45142   6
   5  -3  -3 47.0987 4.27178   5
   5   3   3 47.5996 3.06188   7
   5  -3  -3 52.3580 4.48342   9
   5   3   3 47.8029 3.27889   6
  -5  -3   3 42.3678 4.12118   7
  -6   3   3 63.3072 4.38355   6
   6  -3   3 53.8571 5.52981   5
   6  -3   3 58.1938 4.51150   6
   6   3  -3 66.2071 4.08187   5
  -6  -3  -3 62.4837 3.52770   7
   6   3  -3 52.4006 4.87900   7
  -6   3   3 56.3962 5.40330   7
  -6   3   3 61.5654 2.89509  13
   6  -3  -3 59.4047 5.49576   9
   6  -3  -3 68.7174 5.33948   5
   6   3   3 62.2706 5.67544   9
  -6   3  -3 65.3450 3.88426  13
  -6   3  -3 57.6615 4.56739   7
  -6  -3   3 65.1804 5.20085   7
  -7   3   3 18.1883 1.98460  13
   7   3  -3 26.5661 3.56912   5
   7  -3   3 22.5683 3.50627   6
  -7   3   3 17.6614 4.05439   7
   7  -3   3 23.1405 4.61687   5
  -7   3  -3 19.4942 2.83435  13
  -7   3  -3 12.4211 2.72604   7
   7   3   3 23.6061 3.68636   5
   7  -3  -3 25.3970 4.24013   5
  -7  -3   3 18.3061 3.77400   7
   8  -3   3 21.9384 5.11565   5
   8  -3   3 15.5689 2.98700   6
   8   3  -3 20.4034 3.64738   5
   8   3  -3 12.0126 3.93750   7
  -8   3   3 26.5487 4.94624   7
   8   3   3 13.4658 3.74511   5
  -8   3  -3 13.8234 2.87504  13
  -8  -3   3 13.2838 3.48031   7
   8  -3  -3 20.9053 5.06537   5
  -8   3  -3 18.9491 3.30506   7
   0  -4   3 -3.1802 6.11203   1
   0  -4  -3 -0.6373 1.32201   6
   0   4   3 0.35328 1.32761   8
   0   4   3 0.94872 0.83027   5
   0  -4  -3 -4.3221 5.59570  10
   0  -4   3 0.20109 2.30267   2
   0   4  -3 2.24056 2.64383   2
   0   4  -3 7.67916 8.18307   1
   0   4   3 -19.770 8.95427   1
   0   4  -3 -2.9154 4.00357   3
   0  -4   3 0.49140 12.0584  10
   0  -4   3 -0.3007 1.06333   6
   0  -4  -3 0.66841 1.44891   8
   0   4  -3 -5.4104 4.22453  10
   0   4  -3 0.57725 1.25932   6
   0  -4  -3 0.80905 0.77328   5
   0   4   3 -0.3459 1.17439   6
   1   4  -3 423.599 11.1729   7
  -1   4   3 401.580 36.7739  10
   1   4  -3 462.093 44.6542   1
  -1   4   3 494.173 51.9645   1
  -1   4   3 397.625 11.1464   6
   1  -4   3 418.669 45.5461  10
   1   4  -3 387.083 23.0986  10
   1   4  -3 432.124 9.09007   5
  -1   4   3 409.518 11.8949   7
   1  -4   3 348.424 38.0310   3
  -1   4   3 421.628 10.2871   5
   1  -4   3 398.511 35.4497   1
  -1  -4  -3 446.124 37.7465   1
  -1  -4  -3 440.083 23.2102  11
  -1   4   3 444.293 33.0784   2
   1   4  -3 404.908 10.6751   6
   1  -4   3 390.954 27.8435   2
  -1   4   3 415.009 20.3635  11
   1  -4   3 415.769 11.4988   6
   1   4  -3 412.636 39.5801  10
  -1  -4  -3 354.373 24.6562  10
   1   4  -3 404.172 9.20080   8
   1   4   3 413.783 9.28877   5
   1   4   3 414.582 11.3511   6
  -1  -4   3 413.112 9.26901   5
   1   4   3 395.164 32.2920   3
  -1  -4   3 501.266 53.2682  10
  -1  -4   3 434.646 27.3804  11
  -1  -4   3 430.627 8.78467   5
  -1  -4   3 429.874 10.6503   6
  -1   4  -3 423.040 12.0183   6
   1  -4  -3 435.285 11.3095   8
  -1   4  -3 420.709 40.1943   1
  -1  -4   3 418.417 9.93875   8
  -1   4  -3 358.462 46.4868   1
  -1   4  -3 378.407 35.8095  10
  -1   4  -3 455.955 29.5480   2
  -1   4  -3 412.670 33.8524   3
  -1  -4   3 411.464 35.8475   1
   1   4   3 422.760 31.8154  10
   1  -4  -3 489.684 51.0358   1
   1  -4  -3 445.551 37.2211  10
   1  -4  -3 413.052 34.4550   2
   1  -4  -3 445.516 9.20323   9
   1   4   3 442.891 32.7236  12
   1  -4  -3 436.089 11.8633   6
   1  -4  -3 421.669 10.3037   5
  -1  -4   3 428.465 11.4941   7
  -2   4   3 8.84665 1.93277   5
   2  -4   3 10.2760 8.53631   3
   2  -4   3 15.0303 8.07595   1
  -2   4   3 7.34190 1.86252   6
   2   4  -3 0.08767 3.79274   2
   2   4  -3 6.20508 1.70292   7
  -2  -4  -3 4.92060 7.79681  11
  -2   4   3 8.11684 8.43241   1
  -2   4   3 3.47466 1.65069   7
  -2   4   3 11.0387 6.69088  11
  -2   4   3 12.0883 17.5311   1
   2  -4   3 10.6404 2.35479   6
  -2   4   3 6.69325 4.93543   2
   2  -4   3 13.4728 12.7561  10
   2  -4   3 8.15362 8.14893   2
   2   4  -3 7.31428 0.83564   5
  -2  -4  -3 34.3746 10.6316   1
   2  -4  -3 6.81936 1.33914   9
   2   4   3 -4.8562 9.48774   1
  -2   4  -3 -2.3703 4.11959   2
   2   4   3 -4.0777 7.38173   3
   2  -4  -3 20.2295 11.4149   2
  -2   4  -3 4.34285 9.67090   3
   2  -4  -3 14.2140 11.4116  10
   2   4   3 0.42170 10.7105  12
   2  -4  -3 7.45688 2.05376   6
  -2  -4   3 3.98696 1.45164   7
   2   4   3 4.76558 1.55062   6
   2   4   3 7.47727 1.40744  13
  -2   4  -3 -0.4129 10.4808  10
  -2   4  -3 6.67256 2.01107   6
   2  -4  -3 29.1900 17.2855   1
  -2  -4   3 12.2517 17.4092  10
  -2   4  -3 23.7531 12.4581   1
   2  -4  -3 6.26811 1.58544   5
  -2  -4   3 5.30421 1.25213   6
  -2  -4   3 3.63849 5.74612   2
  -2  -4   3 16.8386 7.11942  11
  -3   4   3 219.530 43.3606  10
   3   4  -3 159.465 4.17754  13
  -3  -4  -3 126.229 23.0954  11
   3  -4   3 210.665 39.4277  10
  -3   4   3 158.373 6.57377   5
   3  -4   3 149.129 6.64041   6
  -3   4   3 156.967 7.51780   7
   3   4  -3 153.664 6.54652   7
  -3   4   3 151.281 28.7961   1
   3  -4   3 183.742 33.2903   1
  -3   4   3 167.863 31.9750   2
  -3   4   3 143.120 43.0922   1
  -3   4   3 145.417 5.97383   6
   3  -4   3 158.282 31.3527   3
   3   4  -3 209.160 27.8587   1
   3   4  -3 135.550 26.3758   2
  -3   4   3 146.605 25.7875  11
   3  -4   3 182.152 36.6310   2
  -3  -4  -3 136.744 25.2264   3
   3   4  -3 153.376 4.13095   5
   3   4  -3 136.164 16.0505   3
  -3   4   3 153.134 19.8691   3
   3  -4  -3 159.408 6.59566   6
  -3  -4   3 177.390 22.2353   2
  -3  -4   3 122.119 28.9028   1
  -3   4  -3 156.855 7.31876   6
  -3  -4   3 162.224 4.18052   6
   3  -4  -3 167.209 33.5289   2
   3   4   3 157.742 5.22727  13
   3   4   3 220.509 40.8727   2
  -3   4  -3 179.190 45.6075   1
   3  -4  -3 202.899 30.8138  10
   3  -4  -3 157.104 6.29978   5
  -3   4  -3 162.628 32.7898   2
   3   4   3 182.827 33.4940  12
  -3   4  -3 133.131 30.0245  10
  -3  -4   3 148.052 19.7000  10
   3   4   3 149.025 26.9238   3
   3   4   3 150.684 5.61709   7
  -3   4  -3 160.422 35.4287   1
   3  -4  -3 165.567 39.3680   1
  -3  -4   3 156.003 6.63934   7
  -3   4  -3 153.337 6.54259   9
  -3  -4   3 165.580 23.5480  11
  -3   4  -3 170.568 30.7095   3
   3  -4  -3 157.832 6.04935   9
  -4  -4  -3 15.6690 10.0832   3
   4   4  -3 -8.3388 7.55920   3
   4  -4   3 8.32253 9.80897   2
   4  -4   3 5.86122 2.50249   5
   4   4  -3 0.63622 7.13390   2
   4   4  -3 5.18564 1.11101   5
  -4   4   3 -11.431 20.9138  10
   4  -4   3 5.50154 1.85351   6
   4  -4   3 10.0229 10.1558   3
  -4   4   3 13.3959 8.28999   3
  -4   4   3 4.07325 1.71326   6
   4  -4   3 12.1431 20.6153  10
  -4   4   3 3.28628 2.08172   7
  -4   4   3 9.56222 10.2071   2
   4   4  -3 5.19565 0.98246  13
  -4  -4  -3 4.19561 8.41248  10
   4   4  -3 6.77822 2.01752   7
  -4  -4  -3 9.23894 10.7760  11
   4  -4  -3 7.53467 2.14551   5
   4  -4  -3 5.34097 2.08087   9
   4  -4  -3 -1.3618 10.8826   2
  -4   4  -3 4.83401 1.84175   7
  -4  -4   3 3.96019 1.80246   7
  -4  -4   3 6.15261 8.53618   2
   4   4   3 13.4346 11.3510   3
  -4   4  -3 6.99208 2.55066   6
  -4   4  -3 29.4588 15.6081   2
  -4   4  -3 -2.5838 8.76672   3
   4   4   3 5.14700 1.18222   7
  -4  -4   3 14.9745 12.7049  10
  -4  -4   3 -8.6089 11.6902  11
   4  -4  -3 6.11847 2.01480   6
  -4   4  -3 15.0207 18.3627  10
  -4   4  -3 -3.0243 10.5129  11
   4  -4  -3 21.1515 16.3380  10
   4   4   3 -6.1212 7.74853   2
   4   4   3 3.58097 1.29500  13
  -5   4   3 61.9472 4.23120   6
   5   4  -3 56.5848 4.72443   7
   5  -4   3 73.7209 5.02612   6
   5  -4   3 73.6678 5.91400   5
  -5   4   3 58.9795 5.35228   7
   5   4  -3 52.4230 3.11884   5
  -5  -4   3 57.4029 4.61565   7
  -5   4  -3 66.0052 4.79306   7
   5  -4  -3 59.0059 4.73759   9
   5  -4  -3 63.3661 4.95021   5
   5   4   3 61.8861 3.43611   7
   5   4   3 55.7515 3.24913   6
   5   4   3 48.7298 4.59917   9
   5  -4  -3 64.6055 4.46116   6
   6  -4   3 2.69148 2.58637   6
   6   4  -3 2.42260 1.58634   5
  -6   4   3 1.06945 1.60728   6
   6  -4   3 1.01795 2.29743   5
   6   4  -3 2.93653 1.85355   7
  -6   4   3 1.09824 1.95183   7
   6  -4  -3 3.62467 2.14822   9
  -6  -4   3 10.7501 2.93018   7
   6  -4  -3 4.16464 2.25174   5
   6   4   3 3.51348 2.25169   9
   7  -4   3 14.9784 3.88649   5
   7   4  -3 14.4525 2.83155   5
   7  -4   3 13.7030 2.86257   6
  -7   4   3 17.7191 2.06118  13
  -7   4   3 14.8434 3.66578   7
   7   4  -3 14.4940 3.59149   7
  -7   4  -3 17.2714 2.64864  13
   7  -4  -3 15.8095 3.71588   5
  -7   4  -3 16.6060 3.30264   7
   8   4  -3 -1.7499 2.30637   5
   8   4  -3 5.39746 3.39805   7
  -8   4   3 4.29358 2.85143   7
   8  -4   3 10.0830 3.74584   5
   8   4   3 8.03018 2.70470   5
  -8   4  -3 9.71920 3.03356   7
  -8  -4   3 6.67980 2.66375   7
  -8   4  -3 10.5112 2.61821  13
   8  -4  -3 9.45171 3.30992   5
  -9   4  -3 -4.4568 2.99967  13
   0  -5  -3 0.88105 1.56673   6
   0   5   3 -0.2134 1.35319   6
   0   5   3 1.63190 2.13055  11
   0   5   3 2.14298 1.01923   5
   0   5  -3 -0.6842 2.44172   2
   0  -5   3 5.64407 3.34860   2
   0   5  -3 11.2003 6.25515  10
   0   5  -3 0.55804 1.30574   6
   0  -5  -3 2.03673 1.56887   8
   0  -5   3 -13.329 10.9801  10
   0  -5   3 -0.4129 1.13195   6
   0  -5  -3 -1.3525 7.54952  10
   0   5   3 1.17168 3.13290   1
   0  -5   3 0.96215 5.12271   1
   0   5   3 -5.2263 6.56738  10
   0  -5  -3 0.89807 0.84394   5
   0  -5  -3 -0.0982 6.92495   1
   0   5   3 1.18834 1.39305   8
   0  -5   3 0.66782 1.29253   5
   0   5  -3 4.17553 7.39199   1
   0   5   3 0.47471 10.5603   1
   1  -5   3 20.2783 2.95251   6
  -1   5   3 24.5302 9.64357   1
   1  -5   3 22.6055 16.9300  10
   1  -5   3 26.7959 9.15576   2
  -1   5   3 25.2404 2.51766   5
   1   5  -3 10.1593 6.48697  10
  -1  -5  -3 24.5028 1.07331   5
  -1   5   3 38.1616 17.3194   1
   1   5  -3 24.3594 13.6953   1
  -1   5   3 22.5059 2.74536   6
   1   5  -3 24.7717 1.69203   5
   1  -5   3 22.4501 11.4437   1
   1   5  -3 23.9199 2.64583   6
   1  -5   3 27.1643 3.24885   5
   1   5  -3 21.2532 1.94695   8
  -1  -5  -3 23.1406 12.7870   1
  -1   5   3 28.2387 10.5473   2
  -1  -5  -3 21.5591 9.37372  10
  -1   5   3 6.76673 23.2410  10
   1   5  -3 23.5691 2.58020   7
  -1  -5  -3 24.3066 7.14876  11
   1   5   3 23.1503 3.11192   8
   1  -5  -3 -0.0151 11.5716   1
  -1   5  -3 34.4271 11.1411   2
  -1   5  -3 4.69518 7.92186   3
   1  -5  -3 41.7688 15.9440  10
  -1   5  -3 28.8344 14.0292   1
  -1  -5   3 25.9264 1.31156   5
   1   5   3 19.6657 16.0403   1
   1   5   3 43.0481 18.6175  10
  -1  -5   3 23.4399 1.66541   5
  -1   5  -3 20.4337 2.88113   6
   1   5   3 24.6550 8.84685  10
  -1  -5   3 23.6622 2.35309   8
  -1  -5   3 28.6428 11.2556   1
  -1  -5   3 36.0086 10.1560  11
   1   5   3 23.7511 2.86660   6
  -1  -5   3 36.8017 29.7862  10
   1   5   3 16.6861 10.5194  12
   1  -5  -3 38.1164 13.0728   2
  -1  -5   3 31.5892 2.80899   6
   1  -5  -3 28.5829 2.98939   8
   1  -5  -3 26.3970 2.35938   5
   1   5   3 24.0656 1.50416   5
  -1   5  -3 18.0505 11.7129   1
   1  -5  -3 31.4259 3.43768   6
   2  -5   3 24.0163 11.2104   1
   2   5  -3 15.7467 5.72347   2
  -2  -5  -3 20.8510 8.15070  11
  -2   5   3 13.5403 7.81549  11
  -2   5   3 11.7760 2.35493   6
   2  -5   3 9.71617 2.52280   5
  -2   5   3 14.1466 8.30580   1
   2  -5   3 16.4525 3.03174   6
   2   5  -3 11.4071 2.22793   7
   2   5  -3 15.3605 16.6321   1
   2   5  -3 14.6088 1.93674   8
   2  -5   3 -0.0178 6.22979   2
  -2   5   3 16.8948 13.9090  10
   2   5  -3 12.6310 1.05354   5
  -2   5   3 11.0260 2.33326   5
   2  -5   3 -3.2837 14.2950  10
  -2   5   3 15.5237 3.06294   7
   2   5  -3 17.4169 2.28146   6
  -2   5  -3 11.5866 2.40626   6
  -2   5  -3 27.8310 13.9417  10
   2  -5  -3 11.0333 1.96347   5
  -2   5  -3 9.15413 8.38706   1
  -2  -5   3 14.9353 2.67547   7
   2  -5  -3 9.19172 12.5634  10
  -2   5  -3 8.83906 15.3407   1
   2  -5  -3 9.48491 2.32045   6
   2   5   3 10.3957 2.12954   6
   2  -5  -3 13.1847 1.75581   9
   2   5   3 -0.3533 7.54593   3
   2   5   3 39.3624 14.5174   1
   2  -5  -3 20.6109 12.6397   2
  -2   5  -3 2.00468 6.44853   3
   2   5   3 10.1954 1.77493  13
   2   5   3 4.55939 15.7892  12
  -2   5  -3 24.0507 11.0714   2
   2  -5  -3 15.8121 2.65257   8
  -2  -5   3 -5.0694 18.6148  10
  -2  -5   3 3.18783 6.33880  11
  -2  -5   3 12.4269 1.85665   6
   3  -5   3 6.46576 9.95517   2
   3  -5   3 30.7000 16.1589  10
  -3   5   3 -2.5313 7.21837  11
   3   5  -3 9.88609 2.06400   7
   3  -5   3 7.11512 2.44340   6
   3   5  -3 0.27020 7.33611   3
  -3   5   3 13.5783 9.73849   2
  -3   5   3 8.67446 2.07935   6
  -3   5   3 11.3112 10.8697   3
  -3  -5  -3 11.8063 9.80238  11
  -3   5   3 9.89269 2.34868   5
  -3   5   3 19.5896 15.0555  10
   3  -5   3 12.9423 10.8279   3
  -3   5   3 -16.973 18.5752   1
   3   5  -3 12.8516 1.85355   6
  -3   5   3 1.89043 8.02779   1
   3   5  -3 34.3283 14.3722   1
  -3   5   3 8.15196 2.33198   7
   3   5  -3 3.00082 6.00889   2
   3   5   3 3.23846 1.24838  13
   3  -5  -3 -13.678 9.64305   1
  -3  -5   3 4.05233 1.07870   6
  -3   5  -3 6.19838 8.60334   2
  -3   5  -3 10.3529 10.9354   3
   3   5   3 -2.8834 6.05421   2
   3  -5  -3 7.18544 7.31912   2
  -3  -5   3 0.52450 9.17806   1
  -3  -5   3 2.94221 1.68560   7
   3  -5  -3 -7.2071 12.6429  10
   3   5   3 -0.1103 8.66258   3
   3  -5  -3 5.10132 1.92157   6
  -3   5  -3 4.89223 12.3856   1
  -3  -5   3 2.74991 7.00456  11
  -3  -5   3 16.6115 8.43943  10
   3   5   3 2.28099 11.8043  12
   3   5   3 1.72579 1.25311   6
   3   5   3 3.49998 1.07195   7
   3  -5  -3 1.90094 1.28535   9
  -3   5  -3 -2.4196 11.5470   1
  -3   5  -3 6.85030 2.06668   9
  -3   5  -3 2.96253 1.76602   6
  -3   5  -3 24.5448 12.2955  10
   4  -5   3 22.6795 3.79365   6
   4   5  -3 17.9743 9.32789   3
   4  -5   3 23.7293 3.86669   5
  -4   5   3 27.9062 4.59334   7
  -4   5   3 9.16405 15.7749   2
  -4   5   3 27.0705 3.53840   6
   4   5  -3 18.5118 3.05835   7
   4   5  -3 17.3056 1.59543   5
   4   5  -3 17.8219 1.66351  13
   4  -5   3 14.2016 13.8250   3
   4   5  -3 2.33183 8.89918   2
   4  -5   3 4.57891 11.4616   2
  -4   5   3 36.4742 12.6138   3
  -4  -5   3 27.3766 13.8978   2
   4  -5  -3 26.6305 3.64769   6
   4   5   3 20.8470 2.47282   6
   4  -5  -3 27.2080 4.10209   9
   4   5   3 19.0749 13.5036   2
   4   5   3 22.0608 2.04630   7
   4  -5  -3 24.4022 3.45643   5
   4   5   3 20.8505 2.27843  13
  -4   5  -3 18.6145 3.66871   6
  -4   5  -3 30.0762 14.4035   3
  -4   5  -3 30.6468 4.05302   7
  -4  -5   3 27.7331 3.20656   7
   4  -5  -3 33.2998 19.3753   2
  -4   5  -3 10.6995 12.4886   2
   5   5  -3 22.4507 3.84194   7
   5  -5   3 23.4929 3.68050   6
   5   5  -3 21.3844 2.12972   5
  -5   5   3 20.5848 4.03869   7
  -5   5   3 21.5587 3.31664   6
   5  -5   3 15.3854 3.63937   5
   5   5   3 17.0417 2.35155   6
   5   5   3 19.4427 2.38828   7
   5  -5  -3 20.1436 3.33502   9
   5  -5  -3 20.0621 3.74182   6
   5   5   3 15.2073 3.07951   9
   5  -5  -3 14.8971 3.18511   5
  -5  -5   3 12.5529 2.60929   7
  -5   5  -3 14.5211 3.43534   7
  -6   5   3 15.7615 3.60192   7
   6   5  -3 23.6483 2.54363   5
   6  -5   3 20.4956 4.02209   5
  -6   5   3 17.2925 3.14492   6
   6  -5   3 19.7613 3.77489   6
   6   5  -3 12.2416 2.91194   7
  -6  -5   3 15.3720 3.24669   7
   6  -5  -3 19.0067 3.55460   6
   6   5   3 16.6463 2.45477   7
   6   5   3 14.7504 3.56187   9
   6  -5  -3 15.0285 3.55073   9
  -6   5  -3 17.7832 3.62422   7
   6  -5  -3 10.9019 3.11594   5
   7  -5   3 14.2095 4.25198   5
   7  -5   3 24.2509 4.12440   6
   7   5  -3 22.7310 4.13321   7
  -7   5   3 20.8988 4.42884   7
   7   5   3 21.9729 3.45907   5
  -7   5  -3 17.8458 3.57971   7
  -7   5  -3 18.3796 2.98084  13
   7  -5  -3 22.1132 4.19906   5
  -7  -5   3 10.3005 3.02975   7
  -8   5   3 8.17307 3.16362   7
   8   5  -3 6.87397 2.34596   5
   8   5  -3 8.67008 3.46241   7
  -8   5   3 7.22852 1.80033  13
   8  -5   3 19.0360 4.65891   5
   8  -5   3 5.56439 2.61665   6
  -8   5  -3 11.0966 3.26111  13
  -8  -5   3 11.8019 3.38975   7
  -8   5  -3 8.42286 2.76046   7
   8   5   3 7.32276 2.62725   5
   8  -5  -3 7.77442 3.38654   5
  -9   5  -3 6.97585 3.60325  13
   0   6   3 611.296 68.5329  10
   0  -6   3 607.349 43.6568   1
   0   6  -3 629.806 51.5861   1
   0   6  -3 612.520 50.3190   1
   0   6   3 563.981 36.5868   1
   0   6   3 644.486 16.2802   8
   0   6  -3 622.687 16.3882   6
   0  -6   3 594.909 57.6280  10
   0  -6   3 644.081 15.2446   8
   0  -6   3 646.484 16.3460   6
   0  -6   3 647.671 15.0859   5
   0   6   3 639.687 43.3353   2
   0  -6  -3 692.084 60.7847   1
   0   6  -3 664.440 29.7733   2
   0  -6  -3 631.358 16.9693   8
   0   6  -3 725.285 47.8400  10
   0   6   3 654.325 16.7393   6
   0  -6  -3 634.905 46.7498  10
   0  -6  -3 633.865 16.8739   6
   0   6   3 663.359 63.0238   1
   0  -6  -3 640.960 13.9424   5
   0  -6   3 673.110 30.3059   2
   0   6   3 623.660 14.4149   5
   1  -6   3 64.4088 14.3264   2
   1   6  -3 60.4367 3.84907   6
  -1   6   3 21.0813 14.9008  10
  -1   6   3 49.2232 3.29315   5
   1   6  -3 78.1762 24.3041   1
   1  -6   3 33.0662 22.3733  10
   1   6  -3 44.3537 11.3634  10
  -1   6   3 72.8971 23.7623   2
   1  -6   3 54.6231 18.1755   1
  -1  -6  -3 99.6174 24.3291   1
   1  -6   3 45.1879 3.91184   6
  -1  -6  -3 45.4411 18.7088  10
  -1   6   3 57.2183 4.05269   6
  -1  -6  -3 55.3525 1.75484   5
  -1   6   3 58.9669 27.0103   1
   1   6  -3 55.5705 3.83003   7
  -1   6   3 40.5913 13.2017   1
  -1  -6  -3 53.9881 9.63740  11
   1  -6   3 57.2695 4.06110   5
  -1  -6   3 41.5882 29.1513  10
  -1   6  -3 39.7571 10.6502   2
  -1   6  -3 41.2394 14.4816   3
   1   6   3 51.6410 2.31331   5
  -1   6  -3 55.7376 4.17883   6
  -1  -6   3 45.7013 13.3309   1
   1   6   3 70.9406 19.2190  10
  -1  -6   3 49.4652 2.22862   5
   1  -6  -3 61.6135 24.1667   1
   1  -6  -3 56.5610 3.22901   5
   1   6   3 36.1977 10.3864  10
   1   6   3 52.1168 3.88328   6
  -1  -6   3 51.6689 1.93684   5
  -1   6  -3 62.8262 19.6678  10
   1   6   3 14.7238 15.9145   1
   1  -6  -3 41.4542 18.5739  10
   1  -6  -3 59.8986 4.12018   8
   1   6   3 58.2697 15.0806  12
   1   6   3 52.0880 10.7422   1
   1  -6  -3 59.7974 18.1704   2
  -1  -6   3 50.5161 3.37966   8
  -1   6  -3 35.5977 16.6926   1
   1  -6  -3 56.8035 4.35641   6
  -1  -6   3 60.7339 13.8650  11
  -1   6  -3 57.7248 23.1564   1
   1   6   3 45.3934 4.14750   8
  -1  -6   3 48.7615 3.54978   6
   2   6  -3 210.025 7.81574   7
   2   6  -3 215.440 16.1537   2
   2  -6   3 201.170 37.1217   1
  -2  -6  -3 203.915 22.6578   1
  -2   6   3 191.804 7.37796   5
   2   6  -3 204.777 6.49968   8
  -2   6   3 188.652 32.9709   1
   2  -6   3 196.325 42.3835  10
  -2   6   3 200.997 8.84513   7
  -2  -6  -3 207.901 21.7127  11
   2  -6   3 199.071 8.14908   6
  -2   6   3 223.888 41.1965  10
   2   6  -3 199.896 6.83835   6
  -2   6   3 198.187 7.79714   6
   2   6  -3 235.382 44.4091   1
  -2   6   3 174.565 50.5853   1
  -2   6   3 177.167 20.7757  11
   2  -6   3 197.973 8.09386   5
   2   6  -3 210.432 5.09458   5
   2  -6   3 271.250 29.4183   2
  -2   6   3 219.338 29.1341   2
   2   6   3 212.991 4.73365   5
   2  -6  -3 203.261 7.88148   8
  -2   6  -3 253.430 37.4034  10
  -2   6  -3 213.599 8.55712   6
  -2  -6   3 142.805 39.0922  10
   2   6   3 235.981 29.0215  12
   2  -6  -3 240.325 30.4242   2
   2  -6  -3 218.508 36.7578  10
  -2   6  -3 229.874 39.1525   3
   2   6   3 140.979 28.4186   3
  -2  -6   3 186.453 23.6891  11
   2  -6  -3 195.244 7.13567   5
   2   6   3 197.096 7.41436   6
   2   6   3 185.492 14.6087   1
  -2   6  -3 216.079 43.1028   1
  -2  -6   3 202.736 6.70589   6
  -2   6  -3 202.855 26.9289   2
   2  -6  -3 209.175 8.36808   6
   2  -6  -3 174.474 43.8217   1
  -2   6  -3 148.176 41.0442   1
  -3   6   3 28.6727 14.5383   1
  -3   6   3 37.9656 4.68039   5
  -3  -6  -3 22.8067 13.8587  11
   3  -6   3 30.5030 3.61385   6
  -3   6   3 30.3162 4.19537   7
  -3   6   3 16.4488 12.3023   2
   3   6  -3 20.8611 16.3329   1
  -3   6   3 40.1873 13.7289  11
   3  -6   3 53.4307 19.4605   2
   3  -6   3 32.4605 14.9919   1
   3  -6   3 1.09165 19.4746  10
  -3   6   3 16.0998 25.5738   1
   3   6  -3 27.9729 1.40202   5
   3   6  -3 44.0942 11.1492   2
   3   6  -3 27.4957 3.03592   7
   3   6  -3 27.4093 2.48153   6
  -3   6   3 33.9035 3.97118   6
  -3   6   3 35.2597 21.5971  10
   3  -6   3 20.4576 3.38426   5
  -3   6  -3 31.5827 4.56172   6
   3  -6  -3 27.4385 3.38811   5
   3   6   3 33.0003 15.3887   2
   3  -6  -3 46.3683 18.0852   2
  -3  -6   3 25.5123 3.53369   7
  -3   6  -3 16.9724 13.4254   3
   3  -6  -3 29.6203 3.86606   6
  -3  -6   3 21.5515 2.18692   6
  -3   6  -3 17.9537 16.5550  10
   3   6   3 27.6372 2.26606   7
   3  -6  -3 42.8576 21.0487   1
   3  -6  -3 25.9648 2.68759   9
   3   6   3 37.5955 17.8313  12
   3   6   3 31.3324 15.1479   3
   3   6   3 24.7592 2.73907   6
  -3   6  -3 23.7605 17.0272   1
   3   6   3 22.5215 2.34720  13
  -3   6  -3 27.2912 5.49116   9
  -3  -6   3 -17.310 24.7573  10
  -3   6  -3 28.0005 16.7142   2
   3  -6  -3 17.6175 15.8696  10
  -3   6  -3 46.5719 25.4664   1
  -4   6   3 286.132 34.5480   3
   4   6  -3 299.225 31.5401   2
   4   6  -3 261.814 6.38225   5
  -4   6   3 199.127 37.2860   2
   4  -6   3 252.098 10.6317   5
  -4   6   3 254.811 9.65187   6
   4   6  -3 285.982 7.11325  13
   4  -6   3 336.116 44.1717   2
   4   6  -3 274.172 10.2538   7
  -4   6   3 268.883 10.6649   5
   4   6  -3 284.467 31.9190   3
   4  -6   3 265.722 10.3375   6
  -4   6   3 274.537 11.7189   7
  -4   6  -3 258.085 44.6345   3
   4   6   3 246.345 45.5368   2
  -4   6  -3 308.674 41.8223   2
   4   6   3 269.717 9.16722  13
   4   6   3 283.533 8.24979   7
   4   6   3 273.160 8.60768   6
   4  -6  -3 261.280 9.78254   5
  -4   6  -3 281.849 10.3639   9
   4  -6  -3 284.303 11.5414   9
   4  -6  -3 344.163 57.3751   2
   4   6   3 182.844 36.0793   3
   4  -6  -3 259.494 10.2173   6
  -5   6   3 0.23473 1.65586   7
  -5   6   3 1.99160 1.74475   6
   5   6  -3 0.80759 0.90784   5
   5  -6   3 -0.8542 1.98541   5
   5   6  -3 1.14178 1.61366   7
   5  -6   3 0.46775 1.87633   6
   5   6   3 2.33365 1.35387  13
   5  -6  -3 4.61503 2.24160   5
  -5  -6   3 0.63283 1.47493   7
   5  -6  -3 2.52318 1.74227   9
   5   6   3 0.73287 1.17533   6
  -5   6  -3 0.77107 2.15609   6
   5   6   3 3.01207 1.28606   7
  -5   6  -3 0.55692 1.74301   7
   6   6  -3 70.2649 5.44140   7
   6  -6   3 83.0322 7.03545   5
   6  -6   3 74.5692 5.86260   6
  -6   6   3 76.9028 6.74944   7
   6   6  -3 82.6889 3.84292   5
  -6   6   3 78.9029 7.26774   6
   6   6   3 74.2075 4.17550   7
  -6   6  -3 78.8729 6.18493   7
   6  -6  -3 89.6539 6.66959   9
  -6  -6   3 78.1250 5.97523   7
   6  -6  -3 79.4328 5.82989   6
   6   6   3 74.7473 6.32249   9
   6  -6  -3 84.0152 6.29495   5
   7  -6   3 10.7530 2.95288   6
  -7   6   3 8.81880 3.54966   7
   7   6  -3 11.4228 3.24691   7
  -7   6   3 12.3397 3.46364   6
   7  -6   3 10.7840 3.65765   5
   7   6  -3 13.5102 2.28646   5
  -7   6  -3 9.65000 2.94088   7
  -7  -6   3 10.3548 2.96454   7
   7  -6  -3 3.96077 2.77315   5
  -8   6   3 12.4101 4.13901   7
  -8   6   3 24.2520 2.70933  13
   8  -6   3 20.8756 4.12251   6
   8   6  -3 17.7245 3.02314   5
   8   6  -3 16.5540 4.20219   7
   8  -6   3 14.6547 4.40362   5
   8   6   3 22.3131 3.45748   5
   8  -6  -3 18.8356 4.36295   5
  -8   6  -3 22.5620 3.59129  13
  -8   6  -3 17.1250 3.57361   7
  -8  -6   3 16.6510 3.76179   7
   0  -7   3 145.537 6.57134   6
   0   7  -3 118.464 25.4646  10
   0   7   3 143.410 5.20394   5
   0  -7  -3 143.493 6.93139   6
   0   7   3 169.642 21.4199   1
   0   7   3 139.535 6.54649   6
   0  -7   3 160.360 37.1071  10
   0   7   3 141.717 25.2691   2
   0  -7  -3 140.449 4.56097   5
   0  -7  -3 135.405 6.84211   8
   0  -7   3 122.988 5.45082   8
   0   7  -3 151.784 14.4691   2
   0   7  -3 158.199 33.7023   1
   0   7   3 161.505 33.4555  10
   0   7  -3 136.003 6.38321   6
   0   7   3 128.106 34.7351   1
   0   7   3 145.798 6.44396   8
   0  -7   3 133.141 5.31863   5
   0  -7  -3 137.045 28.5028  10
   0  -7   3 120.267 25.3850   1
   0  -7   3 147.014 15.4239   2
   0   7  -3 164.229 36.0662   1
   0  -7  -3 170.689 34.8310   1
  -1  -7  -3 7.00077 7.71358   1
  -1  -7  -3 12.1032 5.15866  11
   1  -7   3 -3.3057 7.35526   2
  -1   7   3 3.23437 1.55742   5
  -1  -7  -3 2.02405 1.74393   6
   1  -7   3 -11.386 5.81815   1
   1   7  -3 4.11282 1.62629   7
  -1  -7  -3 2.41860 0.60573   5
   1  -7   3 1.27594 1.65037   5
   1   7  -3 1.58933 8.03297  10
  -1   7   3 8.32503 14.3589   1
  -1  -7  -3 7.68921 10.9017  10
   1   7  -3 1.97220 4.80348  12
  -1   7   3 0.98152 5.86765   2
   1   7  -3 -2.7394 9.67055   1
  -1   7   3 1.58470 0.74201   9
   1   7  -3 1.32500 1.32095   6
  -1   7   3 13.4343 11.1199  10
   1   7  -3 9.88032 7.99228   1
   1  -7   3 8.43546 16.7231  10
   1  -7   3 0.92648 1.56750   6
  -1   7   3 2.59082 1.90587   6
  -1   7   3 -2.8642 5.60693   1
   1   7   3 5.49468 1.94997   6
   1  -7  -3 3.31505 1.95258   6
  -1   7  -3 3.73167 1.89522   6
   1   7   3 6.38763 18.0289  12
   1   7   3 22.8980 18.1985   1
   1  -7  -3 3.58989 1.84093   8
  -1   7  -3 0.76207 4.27246   2
  -1   7  -3 27.2133 11.6628  10
   1   7   3 2.86376 1.75151   8
  -1  -7   3 -3.0243 7.51727   1
  -1  -7   3 5.26272 1.01645   5
  -1  -7   3 3.56466 1.72310   6
   1   7   3 3.77305 1.07044   5
  -1   7  -3 -0.1294 8.29701   1
   1   7   3 8.94290 5.42065   1
  -1  -7   3 31.9917 19.0123  10
   1   7   3 -16.012 18.0040  10
  -1  -7   3 6.93555 2.00180   8
   1  -7  -3 5.23507 7.10415   2
   1  -7  -3 -14.148 12.8309  10
  -1   7  -3 -3.5767 10.2077   1
  -1   7  -3 7.45881 9.40740   3
   1  -7  -3 1.85011 1.28860   5
  -1  -7   3 3.24327 0.95402   5
   1   7   3 6.39750 9.38670  10
  -1  -7   3 -10.551 6.13833  11
   2   7  -3 21.1581 2.98270   6
  -2   7   3 20.6383 3.11096   6
   2  -7   3 34.0910 13.8056   2
   2  -7   3 25.0558 3.84335   6
   2   7  -3 23.2197 2.47993   8
   2  -7   3 -0.4949 8.79557   1
  -2   7   3 28.4728 26.0122   1
   2   7  -3 8.39839 5.75919   2
   2   7  -3 1.52269 13.2751   1
  -2   7   3 6.27578 9.32518   2
  -2  -7  -3 37.9035 11.3492   1
  -2   7   3 18.6636 2.91901   5
   2  -7   3 -10.760 18.8506  10
  -2   7   3 23.6501 12.5422   1
  -2  -7  -3 23.6158 8.48458  11
  -2  -7  -3 -1.7176 9.56478  10
  -2   7   3 17.3823 14.4432  10
   2   7  -3 25.2404 3.42459   7
   2   7  -3 19.1040 1.53220   5
  -2  -7   3 24.5696 2.73207   6
   2   7   3 17.3546 12.5173  12
   2  -7  -3 52.1845 20.1766  10
  -2   7  -3 20.8387 14.5851  10
  -2  -7   3 -3.0352 28.1695  10
   2   7   3 57.9411 19.3082   1
  -2   7  -3 33.1742 18.8322   1
   2   7   3 4.15880 8.96512   3
   2   7   3 26.0384 3.44507   6
   2  -7  -3 21.8064 3.14502   8
   2  -7  -3 10.6074 9.52170   2
   2   7   3 29.3356 7.09768   1
  -2  -7   3 19.1358 9.07822  11
  -2   7  -3 24.4416 14.2664   1
   2  -7  -3 20.3254 3.38315   6
  -2   7  -3 31.3538 12.7142   2
  -2   7  -3 24.6170 3.70396   6
  -2   7  -3 11.6140 11.0849   3
   2   7   3 19.8920 1.31271   5
   2  -7  -3 23.0574 21.3597   1
   3   7  -3 0.65206 0.52124   5
  -3   7   3 -2.6778 7.28464   2
   3   7  -3 0.36959 1.28135   8
   3   7  -3 -0.1133 0.98536   6
   3   7  -3 -10.474 5.15201   2
  -3   7   3 0.71887 1.47941   7
  -3   7   3 -21.322 15.8589  10
  -3   7   3 1.24873 1.45823   6
   3   7  -3 0.29983 1.24538   7
   3  -7   3 47.0978 21.6213  10
  -3  -7  -3 -8.4292 8.42498  11
   3  -7   3 -0.1561 1.69288   6
  -3   7   3 9.39764 10.6463  11
  -3   7   3 -0.9615 1.53412   5
   3  -7   3 -9.3077 7.71270   2
   3  -7   3 0.73819 1.92236   5
  -3  -7   3 10.3456 32.6172  10
  -3   7  -3 0.04722 8.66085   3
  -3   7  -3 7.90796 10.7874   2
  -3  -7   3 -0.2081 1.05799   6
  -3   7  -3 -0.9703 1.05212   9
   3  -7  -3 7.75660 11.1986   2
  -3  -7   3 6.89270 9.64845  11
   3   7   3 2.11936 1.44711   6
  -3   7  -3 -32.875 14.0601  10
   3  -7  -3 -3.5569 14.8843  10
   3   7   3 0.04429 13.5964  12
   3   7   3 -0.0188 0.78353   7
   3  -7  -3 -0.3236 1.58617   6
   3  -7  -3 -0.0200 1.37958   5
   3   7   3 -1.0247 1.86381  13
   4  -7   3 18.9157 17.8569   2
  -4   7   3 24.6285 4.48361   6
   4   7  -3 24.9443 2.23662  13
   4  -7   3 28.0254 4.36137   6
   4  -7   3 24.4552 4.04163   5
   4   7  -3 15.7933 8.89360   2
   4   7  -3 5.95172 11.7866   3
  -4   7   3 17.9332 17.3639   2
  -4   7   3 32.0573 4.87037   5
   4   7  -3 29.3051 3.85351   7
  -4   7   3 23.6315 4.07240   7
  -4   7   3 17.4020 13.0422   3
   4   7  -3 26.7150 1.52955   5
  -4   7  -3 23.6742 15.0722   2
   4  -7  -3 23.1040 3.61473   5
   4   7   3 25.7158 2.67661  13
   4  -7  -3 35.0496 17.5653   2
  -4   7  -3 19.9908 3.20559   9
   4  -7  -3 33.0946 4.48039   6
  -4   7  -3 24.2871 4.13029   6
   4   7   3 25.6363 3.28253   6
  -4   7  -3 12.3297 13.9663   3
   4   7   3 6.49180 11.9752   2
   4   7   3 24.4690 2.41710   7
  -5   7   3 11.8797 3.23186   7
  -5   7   3 13.1443 3.06265   6
   5   7  -3 13.3144 1.50319   5
   5  -7   3 14.5713 3.70217   5
   5   7  -3 9.75482 3.15229   7
   5  -7   3 15.1437 3.41511   6
   5   7  -3 16.4604 2.00748  13
   5   7   3 11.2138 2.19525   6
  -5   7  -3 14.2752 3.55852   6
   5   7   3 10.6732 2.06669  13
  -5   7  -3 13.2736 3.41645   7
   5   7   3 12.4247 2.10904   7
  -5  -7   3 9.88799 2.87220   7
   5  -7  -3 9.53738 3.45252   6
   5  -7  -3 12.0409 2.97556   5
   6  -7   3 10.6646 3.08272   6
   6  -7   3 7.73792 3.46918   5
   6   7  -3 6.39517 1.53248   5
  -6   7   3 10.1153 4.04449   7
   6   7  -3 10.2145 2.73516   7
  -6   7   3 14.4102 3.36528   6
  -6  -7   3 6.32777 2.39107   7
   6   7   3 3.59504 2.71350   9
   6   7   3 9.06737 1.98957   7
   6  -7  -3 13.0969 3.36689   6
  -6   7  -3 7.75950 2.96565   7
   6  -7  -3 6.47169 2.76591   5
   7  -7   3 3.62926 2.50031   6
   7   7  -3 2.01879 1.43748   5
   7   7  -3 2.04320 2.42598   7
  -7   7   3 8.52256 3.28617   7
   7  -7   3 6.06366 3.92977   5
  -7   7   3 1.73976 2.37872   6
   7   7   3 0.97127 1.50243   7
  -7   7  -3 3.37034 2.71437   7
   7  -7  -3 6.74573 2.89540   5
   7  -7  -3 10.1070 3.12060   6
   8   7  -3 9.04536 2.16904   5
   8   7  -3 7.17024 4.22452   7
   8  -7   3 18.6836 4.98423   5
  -8   7   3 12.7191 2.38431  13
  -8   7   3 8.93998 3.79384   7
   8  -7   3 10.8548 3.21850   6
  -8   7  -3 12.1486 3.29425  13
  -8   7  -3 5.02697 2.62717   7
   8  -7  -3 7.21762 3.50090   5
   8   7   3 7.33101 2.71079   5
   0  -8   3 125.462 16.8658   2
   0  -8  -3 112.052 6.58290   6
   0  -8  -3 106.201 6.43272   8
   0  -8   3 116.191 5.57204   8
   0  -8   3 67.3492 19.0836   1
   0   8   3 120.023 6.38487   6
   0   8  -3 91.0687 23.3619  10
   0   8   3 116.088 4.86863   5
   0  -8   3 123.467 6.32436   6
   0   8  -3 155.267 44.6727   1
   0   8  -3 114.987 6.13332   6
   0   8   3 82.7981 31.1985   1
   0   8   3 100.150 21.7940   1
   0   8  -3 93.2876 30.3130   1
   0  -8   3 109.064 4.81566   5
   0  -8  -3 94.3925 28.5334   1
   0  -8  -3 114.220 4.17374   5
   0  -8   3 114.369 34.5303  10
   0   8   3 95.9052 21.6554   2
   0   8   3 101.270 5.73844   8
   0   8   3 113.644 25.3276  10
   0   8  -3 117.928 14.2723   2
  -1   8   3 910.174 21.6359   5
  -1  -8  -3 845.647 54.3285  10
   1   8  -3 968.868 36.4345  12
   1   8  -3 916.665 22.4875   6
   1   8  -3 932.629 23.0660   7
  -1  -8  -3 937.188 18.2684   5
   1   8  -3 881.448 33.4922   2
  -1   8   3 964.057 18.8845   9
   1   8  -3 899.514 63.2122   1
   1   8  -3 774.949 64.7942   1
  -1   8   3 1038.43 94.9252   1
  -1  -8  -3 928.770 23.5425   6
   1  -8   3 924.548 63.0917   1
  -1   8   3 987.044 72.2208  10
   1  -8   3 931.932 23.4532   6
  -1  -8  -3 967.738 66.3204   1
   1   8  -3 831.594 48.9259  10
  -1   8   3 881.212 57.6328   2
  -1  -8  -3 902.345 39.2663  11
   1  -8   3 968.879 52.0382   2
   1  -8   3 916.234 78.0805  10
  -1   8   3 923.679 23.3214   6
   1  -8   3 908.398 21.8958   5
   1   8   3 1083.76 67.4451  10
  -1  -8   3 968.097 55.0594  11
   1   8   3 906.057 49.2920   1
  -1   8  -3 921.217 64.7437   3
  -1   8  -3 899.175 23.2164   6
  -1  -8   3 927.399 80.2406  10
  -1   8  -3 887.212 73.1543   1
   1   8   3 924.261 22.8146   6
   1  -8  -3 865.047 23.4735   6
  -1  -8   3 916.875 22.0190   8
   1  -8  -3 857.723 23.0521   8
   1  -8  -3 908.691 71.0585  10
   1   8   3 935.112 23.2758   8
  -1  -8   3 921.159 22.4010   6
  -1  -8   3 897.328 18.7493   5
   1  -8  -3 984.779 65.1231   2
  -1  -8   3 917.695 53.0536   1
  -1  -8   3 943.505 19.5600   5
   1  -8  -3 1015.47 85.3798   1
   1   8   3 987.375 59.3309  12
  -1   8  -3 873.777 68.5817  10
   1  -8  -3 914.997 20.6770   5
   1   8   3 813.954 73.2696   1
   1   8   3 856.769 19.4726   5
  -1   8  -3 922.281 50.2860   2
  -2  -8  -3 64.3148 14.6659  11
   2  -8   3 64.1663 4.92593   5
  -2  -8  -3 67.4609 17.5606   1
  -2   8   3 69.4652 23.1870   2
   2   8  -3 84.8465 4.66787   6
   2   8  -3 72.8458 4.86270   7
   2  -8   3 48.5211 15.0957   2
   2  -8   3 69.2757 31.0887  10
   2   8  -3 69.5600 3.96662   8
   2   8  -3 106.173 21.5564   1
  -2   8   3 54.4724 32.5104   1
   2  -8   3 80.1109 23.8341   1
  -2   8   3 79.3088 5.04394   5
   2  -8   3 68.5928 5.23122   6
   2   8  -3 58.8992 26.0454   1
  -2   8   3 47.2486 18.1919   1
   2   8  -3 63.7630 11.4715   2
  -2   8   3 68.4445 5.33507   6
  -2   8   3 37.7688 22.9513  10
   2   8   3 64.6557 21.0832  12
  -2   8  -3 41.6513 19.7595   3
  -2   8  -3 55.8466 5.64202   6
   2  -8  -3 63.0862 5.22159   6
   2  -8  -3 67.0279 4.26463   5
   2   8   3 50.0989 11.1691   1
  -2   8  -3 45.6799 21.6681  10
  -2  -8   3 64.7315 4.21868   6
   2  -8  -3 75.5326 27.7753   1
  -2   8  -3 74.1510 20.6721   2
   2   8   3 26.6558 19.6785   1
   2  -8  -3 21.9413 15.6984   2
   2  -8  -3 100.923 30.4840  10
   2   8   3 70.7623 5.53116   8
   2   8   3 68.8067 4.65189   6
   2   8   3 75.4258 22.9921   3
  -2   8  -3 101.652 35.1233   1
  -2  -8   3 45.2403 13.8134  11
  -2  -8   3 66.6429 36.0147  10
   2   8   3 63.3045 2.52910   5
   2  -8  -3 56.5716 4.69409   8
  -3  -8  -3 534.652 42.9025  11
   3  -8   3 536.296 16.6232   6
  -3   8   3 566.942 54.7251   2
   3   8  -3 544.494 11.4722   5
   3   8  -3 510.892 13.9612   6
   3   8  -3 527.937 14.4139   8
  -3   8   3 525.636 16.0123   5
   3   8  -3 515.464 34.0544   2
  -3   8   3 517.835 15.9345   6
  -3   8   3 551.458 18.2474   7
   3  -8   3 621.961 54.4171   2
   3  -8   3 538.500 16.3532   5
   3   8   3 506.897 11.0577   5
   3   8   3 529.572 13.2703  13
   3  -8  -3 517.274 53.9467   2
   3   8   3 489.357 47.7973  12
  -3   8  -3 508.169 51.8460   3
   3   8   3 488.913 49.4545   3
   3  -8  -3 491.267 15.7376   8
   3   8   3 506.218 14.4668   6
   3  -8  -3 526.707 14.9067   5
  -3   8  -3 525.586 16.7801   6
   3  -8  -3 523.930 16.4019   6
  -3  -8   3 514.028 13.6571   6
  -3   8  -3 503.064 50.1996   2
  -3   8  -3 520.839 14.9967   9
   3   8   3 516.024 13.9683   7
   4   8  -3 17.6427 3.34369   7
   4   8  -3 10.8847 2.60497   8
  -4   8   3 24.0154 4.10857   5
   4   8  -3 17.4064 2.50219   6
  -4   8   3 15.3630 4.00849   7
  -4   8   3 16.1378 3.25478   6
   4  -8   3 16.4234 3.61351   5
   4   8  -3 18.6425 1.33400   5
   4  -8   3 21.6199 4.17978   6
  -4   8  -3 18.0428 3.64426   6
  -4   8  -3 16.9276 3.35957   9
   4   8   3 16.6036 2.44162  13
   4  -8  -3 19.0806 3.79624   6
   4   8   3 16.0800 2.74897   6
   4  -8  -3 15.1620 3.09680   5
   4   8   3 16.5869 2.44069   7
   5  -8   3 176.886 9.67041   5
   5   8  -3 175.388 5.73453  13
   5   8  -3 169.070 4.69874   5
   5  -8   3 166.977 9.08182   6
  -5   8   3 168.348 8.50214   6
   5   8  -3 163.710 8.58900   7
  -5   8   3 174.566 10.2815   7
   5   8   3 154.488 6.32490   6
   5   8   3 159.931 6.61322   7
  -5   8  -3 165.584 9.83725   6
   5  -8  -3 167.741 8.55368   5
   5   8   3 168.247 6.54467  13
  -5   8  -3 177.299 9.66777   7
   5  -8  -3 168.817 8.97863   6
   6   8  -3 4.21401 1.15422   5
  -6   8   3 5.08146 2.82300   6
   6  -8   3 4.99636 2.62407   6
   6  -8   3 2.03225 2.88900   5
   6   8  -3 4.39841 1.41479  13
   6   8  -3 4.93597 2.27991   7
  -6   8   3 0.01078 2.09113   7
  -6   8  -3 0.27564 2.15674   7
   6   8   3 1.49473 1.30317   7
   6   8   3 3.50135 1.30519   6
   6   8   3 11.8719 3.47869   9
   6  -8  -3 5.94794 2.79158   5
   6   8   3 1.23136 1.64635  13
  -6   8  -3 -1.4125 3.13735   6
   6  -8  -3 2.98262 2.50878   6
   7   8  -3 36.4529 5.72212   7
  -7   8   3 37.8840 6.02317   7
   7   8  -3 46.0011 3.08840   5
  -7   8   3 43.4974 6.35735   6
   7  -8   3 42.1382 6.06574   6
   7  -8   3 39.1509 6.17174   5
  -7   8  -3 30.8409 5.13152   7
   7  -8  -3 44.1547 6.04704   6
   7   8   3 38.9402 3.46376   7
   7  -8  -3 43.0833 6.01562   5
   8  -8   3 4.59615 3.52305   5
   8  -8   3 2.43688 2.59642   6
  -8   8   3 1.36352 2.91892   7
   8  -8  -3 5.25558 3.09537   5
  -8   8  -3 -0.5544 2.57507   7
   8   8   3 2.89003 2.06316   5
   0   9   3 21.8746 11.4214   1
   0   9   3 24.9939 20.5126   1
   0   9  -3 30.7588 16.8302  10
   0  -9   3 23.7133 10.5392   2
   0  -9  -3 35.3496 19.5284   1
   0   9   3 29.6632 16.3010  10
   0  -9   3 -8.7875 24.3205  10
   0   9  -3 21.2911 3.38838   6
   0  -9   3 20.9738 2.55955   5
   0  -9  -3 17.0820 1.98455   5
   0   9   3 16.7050 2.97476   6
   0  -9   3 22.5043 14.1060   1
   0   9  -3 3.34271 6.25488   2
   0  -9  -3 17.9386 16.4489  10
   0   9   3 19.3020 10.0345   2
   0   9  -3 1.35444 11.1118   1
   0  -9  -3 20.6922 3.85601   8
   0   9  -3 23.0286 15.5764   1
   0  -9  -3 16.5556 3.45046   6
   0   9   3 20.4995 3.48000   8
   0   9   3 18.3272 2.56488   5
   0  -9   3 20.1689 3.04975   8
   1  -9   3 41.2910 14.1349   2
  -1   9   3 40.2970 15.9916   1
   1  -9   3 49.5646 19.0810   1
  -1   9   3 31.2051 13.3410   2
  -1  -9  -3 40.3123 5.40657   6
   1   9  -3 33.1952 8.09481   2
   1  -9   3 34.7407 4.35444   5
   1   9  -3 41.6338 3.87423   6
   1   9  -3 11.2778 14.7788   1
  -1   9   3 36.5707 4.00953   6
  -1   9   3 84.1459 30.8211   1
  -1   9   3 40.3311 2.14599   9
  -1  -9  -3 27.1239 16.5032  10
   1  -9   3 35.1626 25.8372  10
   1   9  -3 60.5211 24.4392   1
  -1  -9  -3 42.3605 1.78187   5
   1  -9   3 41.8466 4.41849   6
  -1  -9  -3 38.5733 17.2487   1
  -1   9   3 59.9101 22.8905  10
  -1   9  -3 15.4113 10.8120   2
  -1  -9   3 39.5550 4.00066   8
  -1  -9   3 -1.6412 31.4019  10
   1  -9  -3 38.4031 3.13798   5
   1   9   3 40.8157 24.6361   1
   1   9   3 41.9319 2.84086   5
   1  -9  -3 34.5021 4.51022   6
   1   9   3 37.0108 18.0370  12
   1   9   3 20.4917 25.2491  10
   1  -9  -3 47.4962 19.7125   2
  -1  -9   3 20.9359 10.4965   1
   1  -9  -3 36.8862 4.23316   8
  -1  -9   3 38.3465 1.99961   5
  -1   9  -3 34.4505 3.97110   6
   1  -9  -3 14.1491 17.6340  10
   1   9   3 38.5762 4.15053   8
  -1   9  -3 41.1682 22.3156   1
  -1   9  -3 27.5672 17.5216  10
   1  -9  -3 13.4936 17.0573   1
  -1   9  -3 47.5650 21.8561   1
  -1  -9   3 64.6537 17.0852  11
  -1  -9   3 40.0091 3.96703   6
   1   9   3 30.7156 11.3987   1
  -1  -9   3 36.7619 2.12769   5
   1   9   3 41.9190 4.06205   6
  -2   9   3 4.01813 15.8295  10
  -2   9   3 1.18670 7.79713   2
   2   9  -3 3.89348 5.38025   2
   2  -9   3 1.23165 9.37464   2
   2  -9   3 15.8350 21.7411  10
   2   9  -3 1.29626 1.40315   8
  -2  -9  -3 8.83515 13.7649  10
   2  -9   3 0.19431 1.81942   5
  -2   9   3 0.01690 1.52229   6
   2  -9   3 1.62033 1.80746   6
  -2  -9  -3 -1.1670 8.06127  11
  -2   9   3 2.02817 1.76852   5
   2   9  -3 1.60480 1.31339   7
   2   9  -3 1.88472 1.52877   6
   2  -9  -3 1.91318 1.53694   5
  -2   9  -3 -1.1689 13.4901   3
   2  -9  -3 7.46936 9.71452   2
   2   9   3 21.0538 16.5127  12
   2  -9  -3 2.55864 1.82154   8
  -2   9  -3 5.02718 6.22290   2
  -2  -9   3 2.86624 9.24213  11
   2   9   3 2.58351 2.15301   8
  -2   9  -3 12.6449 17.6935  10
  -2  -9   3 -1.1009 1.32833   6
   2  -9  -3 4.79116 2.41422   6
  -2   9  -3 2.94021 2.02641   6
   2   9   3 2.87734 1.82619   6
   2  -9  -3 -20.199 17.4720  10
  -2  -9   3 63.6384 30.0873  10
   2   9   3 1.75341 0.96268   5
   3   9  -3 29.0375 1.91174   5
   3   9  -3 19.4224 8.43217   2
   3   9  -3 31.6335 3.77067   6
  -3   9   3 38.1720 4.72442   5
   3   9  -3 36.3286 4.80902   7
   3  -9   3 5.09631 9.52785   2
  -3   9   3 26.5798 4.61878   7
   3   9  -3 23.5083 3.13886   8
  -3   9   3 27.1185 3.95990   6
  -3   9   3 8.63959 11.0588   2
   3  -9   3 24.2344 4.17505   6
   3   9   3 22.0423 4.11996   8
   3   9   3 21.3094 13.4078   3
  -3  -9   3 27.8554 3.40837   6
   3   9   3 29.4578 3.85445   6
  -3   9  -3 19.1312 16.3484   3
   3  -9  -3 27.7429 4.50628   8
   3   9   3 26.9544 1.53225   5
   3   9   3 25.8899 2.90395   7
   3  -9  -3 24.4487 4.06781   6
  -3   9  -3 16.3178 15.6666   2
   3  -9  -3 21.3500 3.32651   5
  -3   9  -3 25.0674 3.68393   9
   3  -9  -3 13.1291 14.1650   2
   3   9   3 22.3625 2.89982  13
  -3   9  -3 21.9371 4.06947   6
  -4   9   3 14.8945 3.22083   6
   4  -9   3 15.0507 3.66221   6
   4   9  -3 18.1481 2.88381   6
   4   9  -3 17.5130 3.19371   8
   4   9  -3 17.7537 1.43887   5
   4  -9   3 17.9073 3.86817   5
  -4   9   3 20.3911 4.26965   7
   4   9  -3 16.1047 3.02115   7
  -4   9   3 19.6367 4.35683   5
   4   9   3 17.7104 2.72576   7
  -4   9  -3 21.5807 4.58715   6
   4  -9  -3 22.7788 4.22788   8
  -4  -9   3 21.7500 2.95457   6
   4  -9  -3 24.8037 3.84612   5
   4   9   3 13.0350 2.39335  13
   4   9   3 20.1497 3.13343   6
   4  -9  -3 17.0526 3.90333   6
  -4   9  -3 16.4318 3.02731   9
  -5   9   3 28.3326 4.44379   6
   5   9  -3 29.9315 4.28493   8
  -5   9   3 27.9201 5.66535   7
   5   9  -3 24.1968 3.98013   7
   5  -9   3 28.4592 5.13228   6
   5   9  -3 24.9270 2.60125  13
   5  -9   3 20.4112 4.27975   5
   5   9  -3 26.4120 1.67968   5
  -5   9  -3 32.6606 5.13937   7
   5  -9  -3 26.8344 4.87689   6
   5  -9  -3 30.9665 4.69396   5
   5   9   3 26.0764 3.09112  13
   5   9   3 23.7240 3.13377   7
  -5   9  -3 21.9829 4.57162   6
  -6   9   3 8.58766 3.16177   6
   6   9  -3 4.89659 1.17858   5
   6   9  -3 9.83294 2.03791  13
   6  -9   3 10.1154 3.91658   5
  -6   9   3 8.36163 3.46589   7
   6   9  -3 8.43475 2.84648   7
  -6   9  -3 5.13075 3.83803   6
   6  -9  -3 7.27331 3.28008   6
   6   9   3 8.20924 1.68795   6
  -6   9  -3 9.20864 3.42094   7
   6   9   3 7.01520 2.13375  13
   6  -9  -3 2.59585 2.55241   5
   6   9   3 7.23813 1.96527   7
   7   9  -3 14.1417 1.93452   5
   7   9  -3 21.5912 4.67717   7
   7  -9   3 13.6962 3.85509   6
   7  -9   3 19.9875 4.56498   5
  -7   9   3 7.58769 3.74063   6
   7  -9  -3 17.0129 4.33001   5
  -7   9  -3 11.1007 3.63761   7
   7  -9  -3 18.6135 4.44155   6
   7   9   3 12.3066 2.56415   7
   8  -9   3 3.63379 3.75844   5
   8   9  -3 -4.2878 3.19236   7
  -8   9   3 6.10228 5.72183   6
   8   9  -3 0.06492 1.41178   5
  -8   9   3 5.67622 3.37829   7
   8  -9   3 0.45811 2.61352   6
  -8   9  -3 4.00404 3.03783   7
   8  -9  -3 6.64675 3.45264   5
   0 -10   3 671.852 76.4227  10
   0  10  -3 702.492 65.0850   1
   0  10  -3 720.987 75.3962   1
   0  10   3 710.933 17.6164   5
   0  10   3 717.248 19.9961   6
   0  10  -3 656.089 39.3175   2
   0  10  -3 731.216 20.1205   6
   0 -10   3 707.363 19.0077   8
   0 -10  -3 626.490 69.0401   1
   0 -10  -3 712.994 16.0523   5
   0  10   3 719.060 53.5545   2
   0 -10   3 716.419 20.0559   6
   0  10   3 823.093 86.8102   1
   0 -10  -3 723.173 20.8272   6
   0  10   3 801.463 56.5368   1
   0 -10   3 697.591 16.9493   5
   0  10  -3 655.447 58.5664  10
   0 -10  -3 621.542 58.6404  10
   0 -10   3 664.743 64.4354   1
   0  10   3 638.307 55.1384  10
   0  10   3 694.324 19.1086   8
   0 -10  -3 714.205 20.9057   8
   1  10  -3 3.87053 13.1717  10
  -1 -10  -3 6.27131 0.95056   5
   1 -10   3 28.0267 44.7416  10
  -1 -10  -3 -10.119 17.9728  10
  -1  10   3 10.2359 2.96483   6
   1 -10   3 6.16171 2.13729   5
  -1 -10  -3 0.11112 9.51473  11
   1 -10   3 10.8438 3.05697   6
   1  10  -3 12.5379 5.65572   2
  -1  10   3 12.6150 8.44696   2
  -1  10   3 6.03345 2.16364   5
   1  10  -3 16.2522 8.44036  12
   1 -10   3 6.76909 2.34001   8
   1 -10   3 4.11610 8.06015   2
  -1  10   3 13.8841 21.8713  10
  -1 -10  -3 4.82727 2.40470   6
   1  10   3 5.42817 13.4155  12
   1  10   3 5.56482 8.90980   2
  -1 -10   3 6.31852 1.18728   5
   1 -10  -3 5.76210 17.1282  10
   1  10   3 5.90763 1.62154   5
  -1 -10   3 10.2424 12.1560  11
   1 -10  -3 10.0344 3.16678   6
  -1  10  -3 1.36609 6.61754   2
   1 -10  -3 5.96645 2.47689   8
  -1  10  -3 15.2214 16.5182  10
  -1 -10   3 11.5718 3.00292   6
  -1 -10   3 -33.063 33.5541  10
  -1  10  -3 5.05374 2.10296   6
   1 -10  -3 7.22740 1.79731   5
   1  10   3 8.44110 2.53004   6
  -1 -10   3 9.21128 2.73204   8
   1  10   3 -42.819 28.7642  10
  -1 -10   3 8.54654 1.21664   5
   1  10   3 6.34412 2.57773   8
   2 -10   3 338.614 12.9621   6
   2  10  -3 348.335 24.8002   2
   2 -10   3 337.055 11.6693   5
  -2  10   3 297.868 39.3278   2
  -2  10   3 336.976 11.8094   5
   2  10  -3 318.970 10.2150   8
   2 -10   3 325.185 37.0914   2
   2  10  -3 328.697 22.5948   2
  -2  10   3 318.853 12.2151   6
   2  10  -3 308.244 11.1422   6
   2  10  -3 336.200 12.1396   7
   2 -10  -3 302.382 11.9852   8
  -2  10  -3 223.854 46.6518   3
   2  10   3 304.520 8.24657   5
  -2  10  -3 301.922 35.2441   2
  -2 -10   3 320.712 11.1914   6
  -2  10  -3 320.180 12.6533   6
   2  10   3 320.093 12.2660   8
   2 -10  -3 321.935 10.3704   5
   2  10   3 340.353 13.4050   6
   2 -10  -3 302.977 12.5121   6
   2 -10  -3 300.929 49.6303   2
  -3  10   3 5.77344 11.9655   2
   3  10  -3 11.4743 2.52701   8
  -3  10   3 11.5526 3.26090   6
   3 -10   3 13.7856 3.80999   6
   3 -10   3 13.5197 3.24459   5
   3  10  -3 12.5451 2.72400   6
   3 -10   3 42.3157 19.5933   2
   3  10  -3 11.3258 7.50104   2
  -3  10   3 14.9859 3.46789   5
   3  10  -3 10.0188 2.77035   7
   3  10   3 18.8724 16.6260   3
   3  10   3 10.9776 2.58027   7
   3 -10  -3 6.74475 2.75571   8
   3  10   3 12.2262 3.80765   8
   3  10   3 10.0888 1.31909   5
  -3  10  -3 13.2175 14.4366   2
  -3  10  -3 11.2247 2.67500   9
   3 -10  -3 17.6245 3.92622   6
   3 -10  -3 31.7528 18.1912   2
  -3  10  -3 6.25184 12.9089   3
  -3 -10   3 12.0796 2.61863   6
  -3  10  -3 13.4559 3.31502   6
   3  10   3 7.87775 2.39279   6
   3 -10  -3 19.1505 3.01740   5
   4  10  -3 159.987 7.57462   8
  -4  10   3 159.308 9.43723   5
   4  10  -3 155.386 6.91601   6
  -4  10   3 171.701 10.3846   7
   4  10  -3 166.324 4.74888   5
   4 -10   3 153.136 9.24996   6
  -4  10   3 168.549 9.01888   6
   4  10  -3 169.410 8.64874   7
   4 -10   3 154.227 8.90670   5
  -4  10  -3 156.551 9.69609   6
   4  10   3 157.416 6.68940  13
   4 -10  -3 161.395 9.22989   8
   4 -10  -3 167.565 8.40835   5
   4  10   3 146.760 7.19781   6
   4 -10  -3 166.136 9.58170   6
   4  10   3 161.865 7.25102   7
  -4 -10   3 172.217 7.22781   6
   4  10   3 158.322 4.05404   5
  -4  10  -3 169.769 8.06271   9
  -5  10   3 -0.1073 2.49393   6
   5 -10   3 2.76157 2.70850   5
   5 -10   3 -0.2737 2.43594   6
   5  10  -3 3.03702 1.63045  13
   5  10  -3 0.99338 1.64550   7
  -5  10   3 4.56589 3.03355   7
   5  10  -3 3.58835 0.91863   5
   5  10  -3 5.44268 2.38853   8
   5 -10  -3 5.26335 2.73208   5
   5  10   3 1.30108 1.61508  13
   5 -10  -3 2.83316 2.45267   6
   5 -10  -3 6.46058 3.42695   8
   5  10   3 3.63179 1.58174   7
   5  10   3 5.48663 2.01735   6
   6 -10   3 29.2237 5.37467   6
   6  10  -3 29.2138 4.73825   8
   6  10  -3 20.4396 4.26994   7
   6 -10   3 29.3394 5.17411   5
  -6  10   3 25.0227 5.69180   7
   6  10  -3 23.4777 1.82208   5
  -6  10   3 21.9386 4.35939   6
   6  10  -3 23.7624 2.80331  13
   6  10   3 20.0084 2.68180   6
  -6  10  -3 19.1219 4.51991   7
   6 -10  -3 21.6106 4.36585   5
   6  10   3 19.9033 2.95507   7
   6  10   3 21.0236 3.11785  13
   6 -10  -3 30.1700 5.51182   6
  -6  10  -3 8.10847 7.57702   6
  -7  10   3 8.53299 5.01927   6
   7  10  -3 10.0749 3.97464   8
   7 -10   3 6.74708 3.43736   5
  -7  10   3 4.81798 3.51267   7
   7 -10   3 3.90879 3.21396   6
   7  10  -3 5.50341 1.36348   5
   7  10  -3 8.00248 3.44226   7
  -7  10  -3 1.88910 2.99712   7
   7 -10  -3 6.84995 3.20791   5
   7  10   3 6.65705 1.94775   7
   7 -10  -3 5.33037 2.87513   6
   0 -11  -3 55.6603 5.66084   6
   0  11  -3 51.8032 13.4829   2
   0  11   3 51.6295 4.64616   8
   0  11   3 33.8746 14.6745   2
   0  11   3 69.1252 5.52027   6
   0  11  -3 62.3257 5.29141   6
   0  11   3 59.1909 4.20590   5
   0 -11  -3 57.3118 3.25311   5
   0 -11   3 61.1509 5.03751   8
   0 -11   3 60.5691 5.44236   6
   0 -11   3 56.7981 3.69764   5
   0 -11  -3 59.5513 5.69118   8
  -1 -11  -3 16.8245 3.65205   6
  -1  11   3 20.4684 3.32702   5
   1 -11   3 34.7804 12.9057   2
  -1 -11  -3 16.7443 1.29346   5
   1 -11   3 16.2458 3.17094   8
   1 -11   3 14.4408 3.59471   6
   1  11  -3 10.0213 7.41779   2
   1  11  -3 15.3813 3.10047   6
   1 -11   3 11.2094 2.60308   5
  -1  11   3 12.0844 11.2775   2
  -1  11   3 16.6336 3.35063   6
   1  11   3 22.3476 2.76289   5
  -1 -11   3 18.9728 1.75666   5
  -1  11  -3 30.3826 12.1277   2
  -1 -11   3 19.5093 3.68236   6
   1  11   3 16.8680 3.29207   8
   1  11   3 8.49707 10.8688   2
   1 -11  -3 16.5358 3.77910   6
   1  11   3 20.8228 3.66250   6
   1 -11  -3 19.5651 2.72594   5
   1 -11  -3 17.0874 3.91333   8
  -1 -11   3 15.3388 1.52543   5
  -1  11  -3 13.7970 3.43346   6
   2  11  -3 30.7995 3.49530   8
   2 -11   3 27.8977 5.02681   6
   2 -11   3 49.7810 15.9083   2
  -2  11   3 3.07680 12.5611   2
   2 -11   3 34.6656 4.41549   5
   2  11  -3 31.4339 4.27412   6
  -2  11   3 34.4816 4.70869   5
  -2  11   3 39.1433 4.54453   6
   2  11  -3 33.4874 3.91607   7
  -2  11  -3 30.9840 14.6144   2
  -2  11  -3 37.5962 20.0885   3
   2 -11  -3 32.2401 4.76054   8
  -2  11  -3 24.2651 4.03336   6
   2 -11  -3 35.1500 5.57212   6
   2  11   3 35.1790 2.70763   5
   2  11   3 28.7630 4.48653   8
   2 -11  -3 24.3109 16.9683   2
   2  11   3 39.6056 4.21637   6
   2 -11  -3 40.1323 3.74280   5
  -2 -11   3 38.4917 4.29249   6
   3  11  -3 -0.6105 1.22574   7
   3 -11   3 4.15029 2.47988   5
   3 -11   3 1.52479 2.21620   6
  -3  11   3 3.10688 2.55468   6
   3  11  -3 3.42137 2.10222   6
  -3  11   3 2.73348 2.47924   5
   3  11  -3 -0.0315 1.55426   8
   3  11   3 3.66443 2.12920   6
   3  11   3 5.25622 1.97031   7
  -3  11  -3 6.18056 2.94421   6
   3 -11  -3 4.37026 2.44576   8
   3 -11  -3 4.62358 2.17059   5
   3 -11  -3 0.21500 2.36185   6
   3  11   3 5.01549 2.67767   8
  -3  11  -3 3.44426 1.87627   9
   4 -11   3 58.1523 5.95691   5
  -4  11   3 43.4014 6.16338   7
   4 -11   3 58.0468 6.29911   6
   4  11  -3 52.9400 5.14633   7
  -4  11   3 52.0237 5.85610   6
   4  11  -3 52.4707 4.22092   6
   4  11  -3 59.2994 8.48354   8
  -4  11   3 61.1324 6.75198   5
   4  11   3 58.4680 4.67771   6
  -4 -11   3 61.8975 4.77790   6
   4 -11  -3 55.3202 6.27193   6
   4 -11  -3 60.5626 6.23456   8
   4  11   3 52.3407 4.10167  13
   4 -11  -3 53.8240 5.29813   5
  -4  11  -3 54.5714 6.42981   6
  -4  11  -3 54.3845 4.84817   9
   4  11   3 56.0423 6.50040   8
   4  11   3 55.1622 4.48511   7
   4  11   3 53.9407 2.38951   5
   5  11  -3 17.1496 3.60346   7
  -5  11   3 16.3864 3.82281   6
   5  11  -3 12.0073 2.74158   6
  -5  11   3 15.2125 4.53963   7
   5 -11   3 17.8575 4.59354   6
   5  11  -3 14.3372 1.61964   5
   5 -11   3 13.5071 3.72934   5
   5  11  -3 16.2863 2.52379  13
   5  11  -3 13.8905 3.16737   8
   5  11   3 13.1239 2.49055   7
   5  11   3 12.9970 2.66521  13
   5  11   3 16.1925 5.05690   8
   5 -11  -3 16.5590 4.29199   6
   5 -11  -3 16.2929 3.74661   5
   5 -11  -3 15.1949 4.16861   8
   5  11   3 17.3332 3.13959   6
  -5  11  -3 15.1708 6.42350   6
   6  11  -3 44.2815 5.79603   8
   6 -11   3 42.9184 6.47327   6
   6 -11   3 40.1193 6.39885   5
  -6  11   3 46.8424 10.1981   7
   6  11  -3 43.9331 2.32109   5
   6  11  -3 41.2545 3.40524  13
  -6  11   3 26.6614 5.66297   6
   6  11  -3 40.5165 5.52924   7
  -6  11  -3 44.4830 6.69690   7
  -6  11  -3 52.1971 8.53722   6
   6 -11  -3 34.9131 6.20394   8
   6  11   3 46.8528 3.96876  13
   6  11   3 39.0738 3.44933   6
   6  11   3 43.0514 4.19293   7
   6 -11  -3 51.6236 7.37636   6
   6 -11  -3 35.9154 5.61501   5
   7 -11   3 1.08199 3.02797   5
   7  11  -3 13.7518 4.23358   7
  -7  11   3 3.95227 2.98361   7
   7  11  -3 4.67755 3.82090   8
  -7  11   3 9.16271 4.85145   6
   7 -11   3 5.89492 3.50479   6
   7 -11  -3 5.32604 2.98641   5
   7  11   3 7.50035 2.20495  13
  -7  11  -3 4.29275 3.29577   7
   7 -11  -3 1.19935 2.96845   8
   7 -11  -3 1.14012 3.06530   6
   0 -12   3 1.39499 2.02850   8
   0  12   3 3.09254 2.36288   6
   0 -12  -3 -0.5033 1.00097   5
   0  12  -3 2.04451 1.58595   6
   0 -12   3 2.38621 1.56541   5
   0  12   3 -1.0011 1.55712   8
   0  12   3 9.21208 12.7236   2
   0 -12   3 1.39935 2.07821   6
   0 -12  -3 0.02221 2.11584   8
   0  12   3 -0.8595 1.58689   5
   0 -12  -3 2.24605 2.48196   6
   0  12  -3 -3.8679 6.88950   2
  -1  12   3 151.921 8.58022   6
   1 -12   3 166.359 29.5424   2
   1 -12   3 158.498 9.00574   6
   1 -12   3 155.702 8.21940   8
  -1  12   3 159.080 7.72426   5
   1 -12   3 146.871 6.95851   5
   1  12  -3 155.946 8.29198   6
  -1  12   3 93.6035 25.4782   2
  -1 -12  -3 147.406 8.80616   6
  -1 -12  -3 150.821 4.16228   5
   1 -12  -3 162.464 9.46299   6
   1  12   3 124.025 29.3302   2
   1  12   3 146.957 8.21132   6
  -1  12  -3 114.204 23.4510   2
  -1 -12   3 171.921 8.76525   8
   1 -12  -3 156.441 6.47343   5
  -1 -12   3 148.811 4.66635   5
   1 -12  -3 146.248 8.86220   8
  -1 -12   3 158.650 4.69993   5
   1  12   3 149.536 9.20795   5
  -1  12  -3 149.711 8.70405   6
  -1 -12   3 145.385 8.28867   6
   1  12   3 148.160 8.07110   8
  -2  12   3 5.69932 2.36847   6
   2  12  -3 0.78577 1.74530   8
   2 -12   3 5.74276 2.57478   6
  -2 -12  -3 0.13012 1.97682   6
  -2  12   3 3.26069 2.49682   5
   2 -12   3 -0.4154 1.88784   5
   2  12  -3 0.36751 1.49359   7
   2 -12   3 1.07667 2.16328   8
   2  12  -3 5.04064 2.09536   6
  -2  12  -3 2.87983 2.40531   6
   2 -12  -3 2.72738 2.47795   8
  -2 -12   3 1.89180 2.22450   6
   2  12   3 -0.6772 1.08319   5
   2 -12  -3 2.26077 1.67685   5
   2  12   3 2.47730 2.41318   8
   2  12   3 2.51183 1.93932   6
   2 -12  -3 1.93697 2.29426   6
   3  12  -3 121.821 7.61017   7
   3 -12   3 119.299 8.49723   6
   3  12  -3 104.297 6.70480   6
   3  12  -3 112.489 6.30479   8
   3 -12   3 128.943 7.76127   5
  -3  12   3 114.530 7.92400   5
  -3  12   3 108.532 7.74265   6
   3  12   3 106.982 6.62190   7
   3  12   3 113.916 4.50961   5
   3 -12  -3 116.180 6.71633   5
  -3  12  -3 109.850 8.20208   6
   3 -12  -3 119.870 8.65910   6
  -3 -12   3 114.422 7.02459   6
   3  12   3 118.843 7.12869   6
   3  12   3 122.262 8.24332   8
   3 -12  -3 124.529 8.39078   8
   4 -12   3 2.98468 3.13290   6
   4  12  -3 1.14106 1.90175   8
  -4  12   3 0.93870 2.63131   6
  -4  12   3 3.73243 3.30202   5
   4  12  -3 1.19915 1.72764   6
   4  12  -3 1.32900 1.93845   7
  -4  12   3 2.79732 2.84788   7
   4 -12   3 -1.6508 2.07602   5
   4 -12  -3 5.89578 3.02583   8
   4  12   3 3.66123 1.95257   6
   4  12   3 1.08364 1.31368   7
   4  12   3 1.43790 1.80671  13
   4  12   3 2.17200 2.98484   8
   4 -12  -3 1.80340 2.22796   5
  -4 -12   3 3.59123 2.26436   6
  -4  12  -3 4.31277 3.47956   6
   4  12   3 3.32656 1.13614   5
   4 -12  -3 7.72066 3.73679   6
  -4  12  -3 0.80795 1.70100   9
  -5  12   3 44.6589 6.69061   6
   5  12  -3 41.7369 5.55179   7
   5  12  -3 45.1043 3.64891  13
   5 -12   3 57.6687 6.76171   6
   5  12  -3 38.8063 4.07418   6
   5  12  -3 40.1020 4.74377   8
  -5  12   3 50.6403 7.97069   7
   5  12   3 38.1616 4.32116   6
   5 -12  -3 54.1578 6.47721   8
  -5  12  -3 46.8893 6.90941   6
   5  12   3 35.3266 1.89850   5
   5  12   3 54.6402 7.93512   8
   5 -12  -3 59.9008 8.18530   6
   5  12   3 42.0894 4.02150   7
   6 -12   3 0.44603 2.86768   6
  -6  12   3 0.14210 2.60479   7
   6 -12   3 2.37333 2.84467   5
   6  12  -3 0.15288 1.55116  13
   6  12  -3 -0.6893 2.42469   8
  -6  12   3 3.18183 3.15597   6
   6 -12  -3 1.69164 2.60260   8
   6 -12  -3 1.14627 2.44701   5
   6  12   3 0.62578 1.82563   6
  -6  12  -3 1.14905 2.63896   7
   6  12   3 -1.5990 3.75074   8
   6  12   3 2.18909 1.68549  13
   6 -12  -3 1.57177 3.36635   6
   6  12   3 -2.3841 1.30573   7
   7 -12   3 22.5398 5.16434   5
   7 -12   3 19.6480 5.40055   6
  -7  12   3 25.9946 6.07915   7
   7  12  -3 18.2611 4.96067   8
   7  12  -3 14.6335 4.28206   7
   7  12  -3 18.8434 1.89888   5
   7 -12  -3 26.3536 6.18150   6
   7 -12  -3 21.4110 4.68502   5
   7 -12  -3 14.8588 4.63711   8
   7  12   3 18.2241 3.21233  13
  -7  12  -3 23.5573 5.50418   7
   0 -13   3 99.7950 7.37408   6
   0  13  -3 102.733 7.38607   6
   0 -13  -3 92.2677 7.68124   6
   0  13   3 98.9886 7.17259   6
   0 -13  -3 101.478 8.04355   8
   0  13   3 92.0305 6.67445   8
   0 -13  -3 91.6101 5.56470   5
   0 -13   3 98.8092 7.00870   8
   0  13   3 90.1446 5.79834   5
   0 -13   3 103.879 5.48888   5
   1  13  -3 12.9168 3.70816   6
   1 -13   3 4.86650 2.27176   5
  -1  13   3 16.5152 3.47758   5
  -1 -13  -3 11.5334 3.53402   6
  -1  13   3 9.91065 3.36226   6
   1 -13   3 12.7663 3.59278   8
  -1 -13  -3 10.5703 1.19872   5
   1 -13   3 8.37953 2.98631   6
   1 -13  -3 11.0964 2.31862   5
  -1 -13   3 11.4077 1.45576   5
  -1 -13   3 9.00806 3.13887   8
   1  13   3 7.25383 2.20768   5
  -1 -13   3 10.1672 3.25361   6
   1 -13  -3 9.32520 3.20507   6
  -1  13  -3 14.6523 3.87151   6
   1  13   3 13.5096 3.28292   6
   1  13   3 8.96818 3.20856   8
  -1 -13   3 11.0731 1.50876   5
   1 -13  -3 17.5726 4.26297   8
  -2  13   3 33.7147 5.24345   5
  -2  13   3 34.1830 5.45068   6
   2 -13   3 28.6588 4.68838   8
  -2 -13  -3 50.6616 5.75072   6
   2  13  -3 39.7860 4.52754   6
   2  13  -3 40.5442 5.71565   7
   2 -13   3 26.6595 4.00988   5
   2 -13   3 30.4454 5.93121   6
[truncated: 1,267,045 more chars]
