# Supplementary material for: Imidazo[1,5‐a]pyridines – A Versatile Platform for Structurally Distinct N‐Heterocyclic Olefins and π‐Extended Heterocycles
Source: Angew Chem Int Ed Engl. 2025 May 19;64(29):e202506305. doi: 10.1002/anie.202506305 (PMC12258668; doi:10.1002/anie.202506305)
Supplement: Supplementary file 2 — compound_8bCy [file ANIE-64-e202506305-s001.zip › compound_1NHO.cif]

data_mo_b2714_0m
_audit_creation_date               2024-10-05
_audit_creation_method
;
Olex2 1.5
(compiled 2023.08.24 svn.re1ec1418 for OlexSys, GUI svn.r6817)
;
_shelx_SHELXL_version_number       '2019/1'
_audit_contact_author_address      ?
_audit_contact_author_email        ?
_audit_contact_author_name         ''
_audit_contact_author_phone        ?
_publ_contact_author_id_orcid      ?
_publ_section_references
;
Dolomanov, O.V., Bourhis, L.J., Gildea, R.J, Howard, J.A.K. & Puschmann, H.
 (2009), J. Appl. Cryst. 42, 339-341.

Sheldrick, G.M. (2008). Acta Cryst. A64, 112-122.

Sheldrick, G.M. (2015). Acta Cryst. A71, 3-8.
;
_chemical_name_common              ?
_chemical_name_systematic          ?
_chemical_formula_moiety           'C9 H10 N2'
_chemical_formula_sum              'C9 H10 N2'
_chemical_formula_weight           146.19
_chemical_melting_point            ?
loop_
  _atom_type_symbol
  _atom_type_description
  _atom_type_scat_dispersion_real
  _atom_type_scat_dispersion_imag
  _atom_type_scat_source
 'C' 'C' 0.0033 0.0016 'International Tables Vol C Tables 4.2.6.8 and 6.1.1.4'
 'H' 'H' 0.0000 0.0000 'International Tables Vol C Tables 4.2.6.8 and 6.1.1.4'
 'N' 'N' 0.0061 0.0033 'International Tables Vol C Tables 4.2.6.8 and 6.1.1.4'

_shelx_space_group_comment
;
The symmetry employed for this shelxl refinement is uniquely defined
by the following loop, which should always be used as a source of
symmetry information in preference to the above space-group names.
They are only intended as comments.
;
_space_group_crystal_system        'orthorhombic'
_space_group_IT_number             61
_space_group_name_H-M_alt          'P b c a'
_space_group_name_Hall             '-P 2ac 2ab'
loop_
  _space_group_symop_operation_xyz
 'x, y, z'
 '-x+1/2, -y, z+1/2'
 '-x, y+1/2, -z+1/2'
 'x+1/2, -y+1/2, -z'
 '-x, -y, -z'
 'x-1/2, y, -z-1/2'
 'x, -y-1/2, z-1/2'
 '-x-1/2, y-1/2, z'

_cell_length_a                     15.1557(15)
_cell_length_b                     5.7857(6)
_cell_length_c                     17.3450(19)
_cell_angle_alpha                  90
_cell_angle_beta                   90
_cell_angle_gamma                  90
_cell_volume                       1520.9(3)
_cell_formula_units_Z              8
_cell_measurement_reflns_used      9314
_cell_measurement_temperature      100.00
_cell_measurement_theta_max        30.521
_cell_measurement_theta_min        2.35
_shelx_estimated_absorpt_T_max     0.989
_shelx_estimated_absorpt_T_min     0.930
_exptl_absorpt_coefficient_mu      0.078
_exptl_absorpt_correction_T_max    0.5655
_exptl_absorpt_correction_T_min    0.5030
_exptl_absorpt_correction_type     multi-scan
_exptl_absorpt_process_details
;
SADABS-2016/2 (Bruker,2016/2) was used for absorption correction.
wR2(int) was 0.1489 before and 0.0563 after correction.
The Ratio of minimum to maximum transmission is 0.8895.
The \l/2 correction factor is Not present.
;
_exptl_absorpt_special_details     ?
_exptl_crystal_colour              black
_exptl_crystal_colour_lustre       .
_exptl_crystal_colour_modifier     .
_exptl_crystal_colour_primary      black
_exptl_crystal_density_diffrn      1.277
_exptl_crystal_density_meas        ?
_exptl_crystal_density_method      ?
_exptl_crystal_description         plate
_exptl_crystal_F_000               624
_exptl_crystal_size_max            0.945
_exptl_crystal_size_mid            0.568
_exptl_crystal_size_min            0.14
_exptl_transmission_factor_max     ?
_exptl_transmission_factor_min     ?
_diffrn_reflns_av_R_equivalents    0.0510
_diffrn_reflns_av_unetI/netI       0.0174
_diffrn_reflns_Laue_measured_fraction_full  0.999
_diffrn_reflns_Laue_measured_fraction_max  0.999
_diffrn_reflns_limit_h_max         20
_diffrn_reflns_limit_h_min         -20
_diffrn_reflns_limit_k_max         7
_diffrn_reflns_limit_k_min         -7
_diffrn_reflns_limit_l_max         23
_diffrn_reflns_limit_l_min         -23
_diffrn_reflns_number              46901
_diffrn_reflns_point_group_measured_fraction_full  0.999
_diffrn_reflns_point_group_measured_fraction_max  0.999
_diffrn_reflns_theta_full          25.242
_diffrn_reflns_theta_max           28.999
_diffrn_reflns_theta_min           2.348
_diffrn_ambient_temperature        100.00
_diffrn_detector                   'Bruker D8 VENTURE area detector'
_diffrn_detector_area_resol_mean   10.4167
_diffrn_detector_type              'CPAD PHOTON II area detector'
_diffrn_measured_fraction_theta_full  0.999
_diffrn_measured_fraction_theta_max  0.999
_diffrn_measurement_device         'four-circle diffractometer'
_diffrn_measurement_device_type    'Bruker D8 VENTURE microsource ab B1057'
_diffrn_measurement_method         '\w and \f scans'
_diffrn_radiation_monochromator    'HELIOS mirror optics'
_diffrn_radiation_probe            x-ray
_diffrn_radiation_type             MoK\a
_diffrn_radiation_wavelength       0.71073
_diffrn_source                     'microfocus sealed X-ray tube'
_diffrn_source_type                'Incoatec I\ms'
_reflns_Friedel_coverage           0.000
_reflns_Friedel_fraction_full      .
_reflns_Friedel_fraction_max       .
_reflns_number_gt                  1783
_reflns_number_total               2012
_reflns_special_details
;
 Reflections were merged by SHELXL according to the crystal
 class for the calculation of statistics and refinement.
 
 _reflns_Friedel_fraction is defined as the number of unique
 Friedel pairs measured divided by the number that would be
 possible theoretically, ignoring centric projections and
 systematic absences.
;
_reflns_threshold_expression       'I > 2\s(I)'
_computing_cell_refinement         'SAINT V8.40B (?, 2016)'
_computing_data_collection         ?
_computing_data_reduction          'SAINT V8.40B (?, 2016)'
_computing_molecular_graphics      'Olex2 1.5 (Dolomanov et al., 2009)'
_computing_publication_material    'Olex2 1.5 (Dolomanov et al., 2009)'
_computing_structure_refinement    'XL  (Sheldrick, 2008)'
_computing_structure_solution      'SHELXT  (Sheldrick, 2015)'
_refine_diff_density_max           0.700
_refine_diff_density_min           -0.196
_refine_diff_density_rms           0.088
_refine_ls_extinction_coef         .
_refine_ls_extinction_method       none
_refine_ls_goodness_of_fit_ref     1.107
_refine_ls_hydrogen_treatment      refall
_refine_ls_matrix_type             full
_refine_ls_number_parameters       140
_refine_ls_number_reflns           2012
_refine_ls_number_restraints       0
_refine_ls_R_factor_all            0.0817
_refine_ls_R_factor_gt             0.0760
_refine_ls_restrained_S_all        1.107
_refine_ls_shift/su_max            0.000
_refine_ls_shift/su_mean           0.000
_refine_ls_structure_factor_coef   Fsqd
_refine_ls_weighting_details      
 'w=1/[\s^2^(Fo^2^)+(0.1093P)^2^+1.4560P] where P=(Fo^2^+2Fc^2^)/3'
_refine_ls_weighting_scheme        calc
_refine_ls_wR_factor_gt            0.2004
_refine_ls_wR_factor_ref           0.2060
_refine_special_details            ?
_olex2_refinement_description
;
;
_atom_sites_solution_hydrogens     difmap
_atom_sites_solution_primary       dual
_atom_sites_solution_secondary     ?
loop_
  _atom_site_label
  _atom_site_type_symbol
  _atom_site_fract_x
  _atom_site_fract_y
  _atom_site_fract_z
  _atom_site_U_iso_or_equiv
  _atom_site_adp_type
  _atom_site_occupancy
  _atom_site_site_symmetry_order
  _atom_site_calc_flag
  _atom_site_refinement_flags_posn
  _atom_site_refinement_flags_adp
  _atom_site_refinement_flags_occupancy
  _atom_site_disorder_assembly
  _atom_site_disorder_group
 N2 N 0.39056(9) 0.3572(2) 0.30715(9) 0.0185(4) Uani 1 1 d . . . . .
 N1 N 0.35428(10) 0.5628(3) 0.40787(10) 0.0237(4) Uani 1 1 d . . . . .
 C7 C 0.34694(11) 0.5596(3) 0.28014(11) 0.0217(4) Uani 1 1 d . . . . .
 C1 C 0.39547(11) 0.3580(3) 0.38712(10) 0.0209(4) Uani 1 1 d . . . . .
 C6 C 0.33641(12) 0.5858(3) 0.19923(12) 0.0242(4) Uani 1 1 d . . . . .
 C4 C 0.41260(12) 0.2192(3) 0.18023(11) 0.0243(4) Uani 1 1 d . . . . .
 C8 C 0.32550(12) 0.6843(3) 0.34306(11) 0.0233(4) Uani 1 1 d . . . . .
 C3 C 0.42277(12) 0.1917(3) 0.25660(11) 0.0221(4) Uani 1 1 d . . . . .
 C2 C 0.43164(13) 0.1974(3) 0.43429(12) 0.0258(4) Uani 1 1 d . . . . .
 C5 C 0.36747(13) 0.4215(4) 0.15027(11) 0.0253(4) Uani 1 1 d . . . . .
 C9 C 0.34431(14) 0.6330(4) 0.48696(13) 0.0298(5) Uani 1 1 d . . . . .
 H2A H 0.4324(18) 0.237(5) 0.4827(17) 0.035(7) Uiso 1 1 d . . . . .
 H5 H 0.3605(17) 0.435(5) 0.0910(16) 0.038(7) Uiso 1 1 d . . . . .
 H6 H 0.3063(19) 0.710(5) 0.1787(16) 0.040(7) Uiso 1 1 d . . . . .
 H4 H 0.4339(18) 0.099(5) 0.1459(15) 0.035(7) Uiso 1 1 d . . . . .
 H2B H 0.4566(19) 0.063(5) 0.4135(15) 0.040(7) Uiso 1 1 d . . . . .
 H3 H 0.4528(18) 0.064(5) 0.2792(14) 0.035(7) Uiso 1 1 d . . . . .
 H8 H 0.2951(18) 0.839(5) 0.3507(15) 0.038(7) Uiso 1 1 d . . . . .
 H9A H 0.315(2) 0.783(7) 0.4856(19) 0.060(10) Uiso 1 1 d . . . . .
 H9B H 0.316(2) 0.510(6) 0.5155(17) 0.048(8) Uiso 1 1 d . . . . .
 H9C H 0.407(2) 0.646(6) 0.511(2) 0.065(10) Uiso 1 1 d . . . . .

loop_
  _atom_site_aniso_label
  _atom_site_aniso_U_11
  _atom_site_aniso_U_22
  _atom_site_aniso_U_33
  _atom_site_aniso_U_23
  _atom_site_aniso_U_13
  _atom_site_aniso_U_12
 N2 0.0161(7) 0.0138(7) 0.0257(8) 0.0019(5) 0.0009(5) 0.0019(5)
 N1 0.0213(7) 0.0218(8) 0.0280(8) -0.0016(6) -0.0003(6) 0.0018(6)
 C7 0.0167(7) 0.0165(8) 0.0319(10) 0.0039(7) -0.0006(6) 0.0008(6)
 C1 0.0175(8) 0.0210(8) 0.0242(9) -0.0017(7) 0.0015(6) -0.0007(6)
 C6 0.0180(8) 0.0214(9) 0.0333(10) 0.0044(7) -0.0008(7) 0.0008(6)
 C4 0.0221(8) 0.0225(9) 0.0284(9) -0.0032(7) 0.0032(7) 0.0006(7)
 C8 0.0186(8) 0.0192(8) 0.0320(10) 0.0001(7) -0.0006(7) 0.0007(6)
 C3 0.0205(8) 0.0169(8) 0.0289(9) 0.0002(7) 0.0021(7) 0.0024(6)
 C2 0.0250(9) 0.0268(9) 0.0256(9) 0.0043(7) -0.0018(7) 0.0024(7)
 C5 0.0243(9) 0.0271(9) 0.0245(9) 0.0039(7) -0.0003(7) -0.0016(7)
 C9 0.0278(9) 0.0321(10) 0.0294(10) -0.0078(8) 0.0028(8) -0.0007(8)

_geom_special_details
;
 All esds (except the esd in the dihedral angle between two l.s. planes)
 are estimated using the full covariance matrix.  The cell esds are taken
 into account individually in the estimation of esds in distances, angles
 and torsion angles; correlations between esds in cell parameters are only
 used when they are defined by crystal symmetry.  An approximate (isotropic)
 treatment of cell esds is used for estimating esds involving l.s. planes.
;
loop_
  _geom_bond_atom_site_label_1
  _geom_bond_atom_site_label_2
  _geom_bond_distance
  _geom_bond_site_symmetry_2
  _geom_bond_publ_flag
 N2 C7 1.424(2) . ?
 N2 C1 1.389(2) . ?
 N2 C3 1.387(2) . ?
 N1 C1 1.387(2) . ?
 N1 C8 1.396(2) . ?
 N1 C9 1.439(3) . ?
 C7 C6 1.421(3) . ?
 C7 C8 1.348(3) . ?
 C1 C2 1.354(3) . ?
 C6 C5 1.359(3) . ?
 C6 H6 0.92(3) . ?
 C4 C3 1.343(3) . ?
 C4 C5 1.452(3) . ?
 C4 H4 0.97(3) . ?
 C8 H8 1.01(3) . ?
 C3 H3 0.95(3) . ?
 C2 H2A 0.87(3) . ?
 C2 H2B 0.94(3) . ?
 C5 H5 1.04(3) . ?
 C9 H9A 0.97(4) . ?
 C9 H9B 0.97(3) . ?
 C9 H9C 1.04(4) . ?

loop_
  _geom_angle_atom_site_label_1
  _geom_angle_atom_site_label_2
  _geom_angle_atom_site_label_3
  _geom_angle
  _geom_angle_site_symmetry_1
  _geom_angle_site_symmetry_3
  _geom_angle_publ_flag
 C1 N2 C7 110.51(15) . . ?
 C3 N2 C7 121.54(16) . . ?
 C3 N2 C1 127.94(15) . . ?
 C1 N1 C8 111.22(16) . . ?
 C1 N1 C9 122.40(17) . . ?
 C8 N1 C9 126.38(17) . . ?
 C6 C7 N2 117.69(17) . . ?
 C8 C7 N2 106.61(16) . . ?
 C8 C7 C6 135.70(18) . . ?
 N1 C1 N2 103.77(15) . . ?
 C2 C1 N2 128.50(17) . . ?
 C2 C1 N1 127.73(18) . . ?
 C7 C6 H6 121.4(17) . . ?
 C5 C6 C7 120.27(18) . . ?
 C5 C6 H6 118.3(17) . . ?
 C3 C4 C5 120.16(17) . . ?
 C3 C4 H4 118.9(16) . . ?
 C5 C4 H4 120.9(16) . . ?
 N1 C8 H8 118.8(15) . . ?
 C7 C8 N1 107.89(17) . . ?
 C7 C8 H8 133.3(15) . . ?
 N2 C3 H3 116.3(16) . . ?
 C4 C3 N2 120.09(17) . . ?
 C4 C3 H3 123.6(16) . . ?
 C1 C2 H2A 113.9(19) . . ?
 C1 C2 H2B 120.1(17) . . ?
 H2A C2 H2B 126(2) . . ?
 C6 C5 C4 120.23(18) . . ?
 C6 C5 H5 122.3(16) . . ?
 C4 C5 H5 117.5(16) . . ?
 N1 C9 H9A 106(2) . . ?
 N1 C9 H9B 109.1(19) . . ?
 N1 C9 H9C 108(2) . . ?
 H9A C9 H9B 118(3) . . ?
 H9A C9 H9C 111(3) . . ?
 H9B C9 H9C 105(3) . . ?

loop_
  _geom_torsion_atom_site_label_1
  _geom_torsion_atom_site_label_2
  _geom_torsion_atom_site_label_3
  _geom_torsion_atom_site_label_4
  _geom_torsion
  _geom_torsion_site_symmetry_1
  _geom_torsion_site_symmetry_2
  _geom_torsion_site_symmetry_3
  _geom_torsion_site_symmetry_4
  _geom_torsion_publ_flag
 N2 C7 C6 C5 -0.1(3) . . . . ?
 N2 C7 C8 N1 -0.4(2) . . . . ?
 C7 N2 C1 N1 0.08(18) . . . . ?
 C7 N2 C1 C2 179.94(18) . . . . ?
 C7 N2 C3 C4 -0.5(3) . . . . ?
 C7 C6 C5 C4 -0.7(3) . . . . ?
 C1 N2 C7 C6 179.98(15) . . . . ?
 C1 N2 C7 C8 0.2(2) . . . . ?
 C1 N2 C3 C4 -179.62(17) . . . . ?
 C1 N1 C8 C7 0.5(2) . . . . ?
 C6 C7 C8 N1 179.9(2) . . . . ?
 C8 N1 C1 N2 -0.34(19) . . . . ?
 C8 N1 C1 C2 179.80(18) . . . . ?
 C8 C7 C6 C5 179.6(2) . . . . ?
 C3 N2 C7 C6 0.7(2) . . . . ?
 C3 N2 C7 C8 -179.02(16) . . . . ?
 C3 N2 C1 N1 179.25(16) . . . . ?
 C3 N2 C1 C2 -0.9(3) . . . . ?
 C3 C4 C5 C6 1.0(3) . . . . ?
 C5 C4 C3 N2 -0.3(3) . . . . ?
 C9 N1 C1 N2 179.72(16) . . . . ?
 C9 N1 C1 C2 -0.1(3) . . . . ?
 C9 N1 C8 C7 -179.58(17) . . . . ?

_shelx_res_file
;
TITL mo_b2714_0m_a.res in Pbca
    mo_b2714_0m.res
    created by SHELXL-2019/1 at 18:46:57 on 05-Oct-2024
REM Old TITL mo_B2714_0m in Pbca
REM SHELXT solution in Pbca: R1 0.161, Rweak 0.004, Alpha 0.023
REM <I/s> 0.741 for 282 systematic absences, Orientation as input
REM Formula found by SHELXT: C2B N2
CELL 0.71073 15.1557 5.7857 17.345 90 90 90
ZERR 8 0.0015 0.0006 0.0019 0 0 0
LATT 1
SYMM 0.5-X,-Y,0.5+Z
SYMM -X,0.5+Y,0.5-Z
SYMM 0.5+X,0.5-Y,-Z
SFAC C H N
UNIT 72 80 16

L.S. 40
PLAN  20
SIZE 0.14 0.568 0.945
TEMP -173.15
CONF
BOND
list 4
MORE -1
BOND $H
fmap 2
acta
OMIT -3 58
OMIT 2 2 13
OMIT 14 0 0
REM <olex2.extras>
REM <HklSrc "%.\\mo_B2714_0m.hkl">
REM </olex2.extras>

WGHT    0.109300    1.456000
FVAR       0.31586
N2    3    0.390555    0.357191    0.307153    11.00000    0.01611    0.01380 =
         0.02566    0.00188    0.00094    0.00192
N1    3    0.354276    0.562839    0.407871    11.00000    0.02127    0.02183 =
         0.02803   -0.00163   -0.00030    0.00176
C7    1    0.346941    0.559642    0.280145    11.00000    0.01667    0.01652 =
         0.03189    0.00388   -0.00062    0.00080
C1    1    0.395472    0.358046    0.387117    11.00000    0.01754    0.02098 =
         0.02424   -0.00168    0.00148   -0.00072
C6    1    0.336406    0.585800    0.199233    11.00000    0.01803    0.02135 =
         0.03329    0.00443   -0.00083    0.00077
C4    1    0.412603    0.219172    0.180231    11.00000    0.02212    0.02248 =
         0.02844   -0.00325    0.00320    0.00057
C8    1    0.325498    0.684339    0.343060    11.00000    0.01863    0.01923 =
         0.03196    0.00010   -0.00061    0.00070
C3    1    0.422773    0.191683    0.256595    11.00000    0.02053    0.01685 =
         0.02895    0.00021    0.00207    0.00237
C2    1    0.431639    0.197359    0.434288    11.00000    0.02498    0.02677 =
         0.02556    0.00431   -0.00176    0.00245
C5    1    0.367469    0.421541    0.150273    11.00000    0.02433    0.02708 =
         0.02453    0.00392   -0.00034   -0.00164
C9    1    0.344308    0.632990    0.486963    11.00000    0.02782    0.03214 =
         0.02935   -0.00777    0.00276   -0.00067
H2A   2    0.432356    0.237266    0.482732    11.00000    0.03512
H5    2    0.360522    0.434627    0.090952    11.00000    0.03812
H6    2    0.306341    0.709778    0.178673    11.00000    0.03985
H4    2    0.433890    0.099127    0.145868    11.00000    0.03476
H2B   2    0.456611    0.062630    0.413495    11.00000    0.03989
H3    2    0.452752    0.064331    0.279225    11.00000    0.03535
H8    2    0.295057    0.838821    0.350661    11.00000    0.03762
H9A   2    0.315126    0.782711    0.485640    11.00000    0.06009
H9B   2    0.315791    0.509949    0.515499    11.00000    0.04845
H9C   2    0.406750    0.645854    0.511364    11.00000    0.06525
HKLF 4


REM  mo_b2714_0m_a.res in Pbca
REM wR2 = 0.2060, GooF = S = 1.107, Restrained GooF = 1.107 for all data
REM R1 = 0.0760 for 1783 Fo > 4sig(Fo) and 0.0817 for all 2012 data
REM 140 parameters refined using 0 restraints

END

WGHT      0.1023      1.5530

REM Highest difference peak  0.700,  deepest hole -0.196,  1-sigma level  0.088
Q1    1   0.3961  0.3576  0.3446  11.00000  0.05    0.70
Q2    1   0.4255  0.2142  0.3841  11.00000  0.05    0.68
Q3    1   0.3456  0.5606  0.2388  11.00000  0.05    0.67
Q4    1   0.3353  0.6023  0.1452  11.00000  0.05    0.67
Q5    1   0.3229  0.6813  0.2929  11.00000  0.05    0.66
Q6    1   0.3428  0.6106  0.4419  11.00000  0.05    0.59
Q7    1   0.3463  0.5715  0.3459  11.00000  0.05    0.57
Q8    1   0.3916  0.3556  0.2508  11.00000  0.05    0.53
Q9    1   0.4260  0.1972  0.2107  11.00000  0.05    0.52
Q10   1   0.3814  0.4567  0.4800  11.00000  0.05    0.45
Q11   1   0.4185  0.2236  0.4683  11.00000  0.05    0.38
Q12   1   0.4197  0.2915  0.4432  11.00000  0.05    0.36
Q13   1   0.4037  0.1638  0.5181  11.00000  0.05    0.33
Q14   1   0.4223  0.1863  0.1192  11.00000  0.05    0.26
Q15   1   0.3974  0.3257  0.1644  11.00000  0.05    0.26
Q16   1   0.3435  0.5615  0.0869  11.00000  0.05    0.25
Q17   1   0.3428  0.8684  0.3753  11.00000  0.05    0.25
Q18   1   0.3479  0.9268  0.4564  11.00000  0.05    0.24
Q19   1   0.3859  0.4360  0.2964  11.00000  0.05    0.24
Q20   1   0.4218  0.1878  0.0901  11.00000  0.05    0.23
;
_shelx_res_checksum                83983
_shelx_hkl_file
;
  -2   0   0 0.13326 0.23434   6
   2   0   0 0.19930 0.18806   6
  -2   0   0 -0.0220 0.36245   1
  -2   0   0 0.20327 0.09868  14
   2   0   0 0.22644 0.09879  14
  -2   0   0 -0.4995 0.37125   3
  -2   0   0 0.21635 0.12141  12
  -2   0   0 0.17683 0.09275  10
   2   0   0 0.40303 0.22174   4
  -2   0   0 0.11612 0.19676   4
  -2   0   0 0.33643 0.33954   2
  -3   0   0 0.45260 0.61246   2
   3   0   0 -0.2121 0.28939   4
   3   0   0 0.02244 0.34937   6
   3   0   0 0.32346 0.20021  12
   3   0   0 0.23662 0.17303  14
  -3   0   0 0.00946 0.15339  14
  -3   0   0 0.64921 0.67819   1
  -3   0   0 0.10827 0.33722   4
  -3   0   0 -0.1002 0.14781  10
  -3   0   0 0.31769 0.20772  12
  -3   0   0 -0.0068 0.40949   6
  -3   0   0 -0.5637 0.76724   3
  -4   0   0 9388.81 298.811   3
  -4   0   0 8732.48 296.054   1
  -4   0   0 9999.99 297.446   2
  -5   0   0 0.24204 0.97564   2
  -5   0   0 0.75922 0.24089  14
  -5   0   0 0.32654 0.52477   6
  -5   0   0 1.07163 1.49442   3
  -5   0   0 1.40691 0.31158  12
   5   0   0 1.69062 0.30341  12
   5   0   0 1.29369 0.26689  14
   5   0   0 1.36091 0.19368   7
  -5   0   0 0.32411 0.83372   1
   5   0   0 0.93121 0.51307   4
  -5   0   0 1.00129 0.22915  10
  -6   0   0 37.4318 2.28138   4
  -6   0   0 45.7430 5.60397   3
  -6   0   0 37.4121 1.48083  11
  -6   0   0 36.4294 1.48145  14
   6   0   0 37.7951 1.47684  12
  -6   0   0 45.5497 4.15090   1
  -6   0   0 37.7699 4.46366   2
   6   0   0 40.4649 2.49024   6
   6   0   0 39.2402 1.49342  14
  -6   0   0 37.5328 1.42296  10
  -6   0   0 37.6020 1.52733  12
   6   0   0 38.3677 1.30861   7
  -6   0   0 37.8614 2.46949   6
   6   0   0 40.4498 2.23090   4
   7   0   0 0.25723 0.35273  12
  -7   0   0 0.41095 1.23801   1
   7   0   0 0.58079 0.26849   7
   7   0   0 -0.1703 0.75771   1
  -7   0   0 0.33676 2.10059   3
  -7   0   0 0.90299 0.33500  14
  -7   0   0 0.44074 0.40133  12
  -7   0   0 0.48575 0.74224   6
   7   0   0 0.90815 0.76327   6
  -7   0   0 0.18242 0.59981   4
   7   0   0 0.52587 0.62052   4
   7   0   0 0.51780 0.30961  14
  -7   0   0 0.62630 0.30552  10
  -7   0   0 0.33355 0.34136  11
  -7   0   0 -0.3187 1.47366   2
  -8   0   0 21.9021 1.96294   4
  -8   0   0 23.4080 3.56122   1
  -8   0   0 21.4490 2.14653   6
  -8   0   0 22.2061 1.00469  10
   8   0   0 22.2689 1.07477  12
  -8   0   0 21.9249 1.08567  14
  -8   0   0 20.9350 1.04958  11
   8   0   0 20.6718 0.85673   7
   8   0   0 21.0748 1.07361  14
   8   0   0 21.3145 2.05176   6
  -8   0   0 21.7185 1.15972  12
   8   0   0 24.0070 1.88259   4
  -8   0   0 29.9958 5.69515   3
  -8   0   0 22.7107 4.35662   2
   9   0   0 3.53442 0.90334   4
   9   0   0 4.52746 2.01239   1
  -9   0   0 3.07503 0.95032   4
  -9   0   0 -1.4981 3.28119   3
  -9   0   0 2.58501 0.99652   6
  -9   0   0 3.47468 1.83525   1
  10   0   0 90.3275 3.21246  14
 -10   0   0 92.0183 3.13603  10
 -10   0   0 87.8224 4.86895   6
  10   0   0 82.3788 4.75088   6
 -10   0   0 91.8323 3.30592  12
 -10   0   0 81.7767 8.77190   2
  10   0   0 87.8048 3.17700  12
  10   0   0 93.5934 4.42100   4
 -10   0   0 83.2308 9.89123   3
 -10   0   0 88.9875 3.24069  14
 -10   0   0 87.3115 4.59616   4
  10   0   0 89.5528 7.60044   1
 -10   0   0 85.7246 3.20799  11
  11   0   0 41.9683 5.59038   1
 -12   0   0 309.850 12.6512   6
 -12   0   0 312.102 12.2526   4
 -12   0   0 293.048 10.1672  11
  12   0   0 314.044 17.2747   1
 -12   0   0 303.363 10.2030  14
 -12   0   0 328.545 10.2889  12
  12   0   0 323.394 10.1767  14
  12   0   0 308.009 11.6823   4
  12   0   0 296.059 12.4177   6
 -12   0   0 311.210 10.0426  10
  12   0   0 276.974 16.5468   1
  12   0   0 308.856 10.1126  12
  14   0   0 51.3650 3.42598   4
 -14   0   0 55.3241 4.12061   5
  14   0   0 49.1869 4.00113   6
 -14   0   0 58.7778 4.31602   6
  16   0   0 66.7269 2.65720  14
 -16   0   0 61.2575 2.44485  10
 -16   0   0 55.3051 4.63551   6
  16   0   0 53.4184 3.86684   4
  16   0   0 55.4025 4.71307   6
 -16   0   0 70.5349 2.97440  12
 -16   0   0 56.9046 4.52908   5
 -17   0   0 3.23549 1.54962   5
 -17   0   0 5.66040 0.97764  12
 -17   0   0 3.23005 0.58610  10
 -17   0   0 0.56073 1.22197   6
  17   0   0 2.98000 1.49990   6
  18   0   0 4.91719 1.92120   6
 -18   0   0 5.83067 1.76225   5
  18   0   0 7.78836 1.53588   4
  18   0   0 7.55770 1.00807  14
 -18   0   0 8.62926 1.24018  12
 -18   0   0 8.28605 0.80931  10
 -18   0   0 4.63739 1.79237   6
  19   0   0 -0.4476 0.56509  14
 -19   0   0 1.15019 0.47507  10
 -19   0   0 2.04366 0.88186  12
 -20   0   0 2.35679 0.92316  12
 -20   0   0 1.19367 0.52299  10
  20   0   0 1.50573 0.71435  14
 -21   0   0 0.10070 0.82055  12
 -21   0   0 -0.2719 0.42389  10
  21   0   0 -0.3471 0.54313  14
 -22   0   0 18.1547 1.71001   9
   0  -1   0 0.05619 0.47024   1
   0  -1   0 0.10720 0.10792   5
   0  -1   0 -0.4707 0.33271   3
   0   1   0 0.47580 0.27171   3
   0   1   0 0.30561 0.11540   5
   0   1   0 0.21940 0.16286  10
   0  -1   0 0.07136 0.13312  12
   0  -1   0 0.22563 0.43552   2
   0  -1   0 0.05419 0.05105   9
   0   1   0 1.02434 0.64423   1
   0  -1   0 0.22343 0.13847  11
   0  -1   0 0.04397 0.14457  10
  -1  -1   0 0.17857 0.23314   5
   1  -1   0 0.19484 0.17193  10
   1  -1   0 0.48129 0.17562  12
   1   1   0 0.25127 0.14827  10
  -1   1   0 0.31431 0.16571  11
  -1  -1   0 0.18303 0.14570  10
   1   1   0 0.42098 0.11865   9
   1   1   0 0.38607 0.09069  11
  -1  -1   0 0.17327 0.11712   9
  -1  -1   0 -0.1255 0.33742   2
  -1  -1   0 0.30197 0.37140   1
   1   1   0 0.50998 0.25495   5
   1  -1   0 0.21977 0.55922   1
  -1   1   0 0.19214 0.17812  12
  -1  -1   0 0.45631 0.37123   3
  -1   1   0 -0.6088 0.47002   1
  -1   1   0 0.07371 0.43716   3
   1  -1   0 0.23999 0.30832   6
  -1   1   0 0.37792 0.20004  10
   1  -1   0 0.30705 0.16478  11
  -1   1   0 -0.0983 0.49611   2
  -1   1   0 0.08950 0.26486   6
  -1  -1   0 0.06901 0.10406  11
   2  -1   0 539.510 17.3358  14
  -2  -1   0 567.080 17.6587   6
   2   1   0 547.241 17.7207   5
  -2  -1   0 563.024 17.5374   4
  -2   1   0 534.132 17.3350  11
  -2   1   0 539.112 17.7849   6
  -2  -1   0 605.548 18.5612   2
   2  -1   0 534.536 17.3493  10
  -2  -1   0 567.141 19.3127   3
  -2  -1   0 544.135 17.6795   5
  -2   1   0 531.397 17.3507  10
   2   1   0 529.201 17.2140  10
  -2   1   0 608.511 21.6795   2
   2  -1   0 556.175 17.8550   6
  -2  -1   0 511.505 17.2780   9
  -2   1   0 561.422 20.6118   1
  -2  -1   0 526.942 17.2293  10
  -2   1   0 567.207 20.5661   3
   2  -1   0 539.289 17.3423  11
   2  -1   0 559.389 20.6035   1
   2  -1   0 535.526 17.3306  12
  -2   1   0 533.100 17.3255  12
  -3  -1   0 1.08295 0.81831   3
   3  -1   0 0.32734 0.22658  10
  -3  -1   0 0.82385 0.51553   2
   3  -1   0 0.38325 0.47740   4
  -3   1   0 1.13061 0.89518   2
   3  -1   0 0.43304 0.24551  12
   3  -1   0 0.25123 0.24414  11
  -3  -1   0 0.65217 0.30327   4
  -3  -1   0 0.86359 0.17689  12
  -3   1   0 0.73028 0.47474   6
  -3  -1   0 0.67149 0.43335   6
   3  -1   0 0.05146 0.21307  14
   3   1   0 0.12756 0.34295   6
  -3   1   0 0.93382 0.27560  10
   3  -1   0 0.73034 0.47203   6
  -3  -1   0 0.56358 0.13756  14
  -3   1   0 1.55964 1.04048   3
  -3  -1   0 -0.2812 0.36829   5
  -3   1   0 -0.0252 0.24300  12
  -3   1   0 -0.1563 0.78270   1
   3   1   0 1.08912 0.45585   4
   3  -1   0 0.46140 0.93480   1
  -3   1   0 0.48238 0.23722  11
  -4   1   0 5140.53 161.826   3
  -4  -1   0 4836.58 156.075   5
  -4   1   0 5275.90 162.041   2
  -4  -1   0 4911.23 156.096   6
  -4   1   0 5010.10 160.522   1
  -4   1   0 4801.39 156.207   6
   4   1   0 4780.18 155.963   6
  -4  -1   0 5187.03 160.301   3
   4   1   0 4986.51 156.288   1
   4  -1   0 4925.94 156.285   6
   4   1   0 4911.88 156.663   1
   4  -1   0 4800.14 160.286   1
  -5  -1   0 -0.3041 0.32530   4
  -5   1   0 -0.0959 0.22966  14
  -5   1   0 1.82712 1.60715   3
  -5  -1   0 0.01238 0.17780  14
  -5  -1   0 0.94290 1.60121   3
   5   1   0 0.39918 0.61782   1
  -5  -1   0 -0.3931 0.40459   5
   5   1   0 -0.3747 0.42451   6
   5   1   0 -0.2230 0.16442  14
  -5  -1   0 -0.0123 0.24059  12
   5  -1   0 -0.0263 0.24417  14
  -5   1   0 0.10225 0.52971   6
   5   1   0 -0.2210 0.35251   4
   5  -1   0 -0.7981 0.99372   1
   5  -1   0 0.16052 0.28444  12
  -5   1   0 -0.0448 0.24340  11
  -5   1   0 2.15238 1.44203   2
  -5   1   0 -0.1783 0.24539  10
   5  -1   0 0.27684 0.24672  10
  -5  -1   0 0.34526 0.50103   6
   5  -1   0 0.07783 0.46525   6
  -5   1   0 -0.4354 0.29381  12
  -5  -1   0 -0.8112 0.64416   2
   5  -1   0 0.10605 0.52752   4
   5   1   0 -0.3570 0.19254  12
  -5   1   0 1.23113 1.11648   1
  -6   1   0 46.1641 1.81493  11
  -6   1   0 52.2976 6.17484   3
  -6  -1   0 46.5624 2.72661   6
   6  -1   0 47.6825 2.87776   6
   6   1   0 47.2038 1.65990  14
  -6  -1   0 52.5245 4.30823   2
  -6  -1   0 45.5217 1.72708  12
   6  -1   0 45.3812 1.81894  12
  -6  -1   0 45.9248 1.69400  14
  -6   1   0 42.5914 1.78994  10
  -6  -1   0 48.9204 5.58977   3
   6   1   0 47.8978 3.50934   1
   6   1   0 46.7012 2.12255   4
  -6   1   0 49.7456 5.59667   2
   6   1   0 45.6663 3.53839   1
   6  -1   0 47.6792 5.08489   1
   6   1   0 45.0713 1.65018  12
   6  -1   0 44.4995 2.78009   4
  -6   1   0 53.1534 5.20023   1
  -6  -1   0 48.3103 2.35502   4
  -6   1   0 47.4583 2.86995   6
  -6   1   0 46.9576 1.86587  12
  -6   1   0 45.8231 1.81303  14
  -6  -1   0 48.0585 2.73289   5
   6  -1   0 46.9663 1.83386  14
   6  -1   0 45.0720 1.76817  10
   6   1   0 45.3241 2.65634   6
   6  -1   0 45.7006 1.71871  13
  -7   1   0 0.51699 0.37575  11
   7   1   0 -0.1731 0.49653   4
   7   1   0 0.28079 0.26957  14
   7   1   0 0.18871 0.29837  12
   7  -1   0 0.00344 0.27819  13
  -7   1   0 -0.2404 1.46088   1
  -7   1   0 0.58453 0.48679  12
  -7   1   0 -0.1971 0.31354  14
  -7  -1   0 -0.3026 0.61767   6
   7  -1   0 0.13423 0.34804  14
   7  -1   0 0.00351 0.72059   6
   7  -1   0 0.40657 0.38702  12
  -7  -1   0 0.36140 0.39535  12
   7   1   0 -0.0307 0.68160   6
  -7  -1   0 0.44801 0.27847  14
   7   1   0 0.63112 0.80425   1
  -7  -1   0 -1.4066 1.98880   3
  -7   1   0 -0.4866 0.63425   6
  -7  -1   0 0.36056 0.22382   7
  -7  -1   0 -0.2604 1.23182   2
   7   1   0 0.99230 1.15464   1
   7  -1   0 0.01113 1.17590   1
  -7  -1   0 -0.4239 0.70400   5
   7  -1   0 0.12835 0.31863  10
  -7   1   0 -0.8823 2.08255   3
  -7   1   0 2.95374 1.94532   2
   7  -1   0 -0.0789 0.71348   4
  -7  -1   0 -0.2500 0.50108   4
  -7   1   0 0.55060 0.38425  10
  -8  -1   0 1218.05 38.6352  14
  -8   1   0 1260.85 49.6412   3
  -8  -1   0 1288.42 48.8880   3
  -8  -1   0 1187.38 38.6531  12
  -8   1   0 1219.63 38.7200  10
  -8   1   0 1224.01 40.5421   6
  -8   1   0 1313.40 49.0356   2
   8  -1   0 1211.83 40.5783   6
  -8  -1   0 1196.53 38.4712  10
   8   1   0 1212.01 42.4908   1
   8   1   0 1257.82 43.1722   1
  -8   1   0 1270.67 46.6639   1
  -8  -1   0 1234.27 40.3520   5
  -8   1   0 1198.46 38.7528  14
  -8  -1   0 1202.39 38.4335   7
   8   1   0 1175.01 40.1639   6
   8  -1   0 1252.62 40.4556   4
   8  -1   0 1236.44 38.7727  14
   8  -1   0 1159.15 38.7130  12
  -8  -1   0 1226.13 40.4349   6
   8   1   0 1254.56 39.3106   4
   8   1   0 1254.26 38.5804  14
  -8  -1   0 1305.23 45.2416   2
   8  -1   0 1242.41 46.6950   1
  -8   1   0 1199.30 38.7505  11
  -8   1   0 1206.70 38.7792  12
  -8  -1   0 1253.56 39.8002   4
   8   1   0 1114.20 38.5414  12
  -9   1   0 -0.7268 0.65450   6
  -9   1   0 0.03571 0.43734  12
   9   1   0 0.20197 0.29334  12
   9   1   0 -0.6828 0.43269   4
   9  -1   0 0.18051 0.67598   4
  -9  -1   0 -2.0152 1.84139   2
  -9   1   0 0.28768 0.29243  14
  -9  -1   0 -3.7280 2.82408   3
  -9  -1   0 0.01364 0.66841   6
   9   1   0 0.03620 0.27518  14
  -9  -1   0 -0.0109 0.20391  10
   9  -1   0 0.17740 0.36611  12
  -9  -1   0 0.38342 0.55304   4
   9  -1   0 -0.6659 1.25659   1
   9  -1   0 -0.4853 0.31998  14
   9   1   0 -0.0786 0.58084   6
  -9  -1   0 0.31302 0.64951   5
   9   1   0 -0.5373 1.13371   1
  -9   1   0 -1.1089 2.39347   2
  -9   1   0 -0.1798 0.35131  10
  -9   1   0 1.09658 1.21154   1
  -9   1   0 3.63532 3.33867   3
  -9  -1   0 0.12693 0.27529  14
  -9  -1   0 -0.1552 0.37239  12
  -9   1   0 0.15709 0.30420  11
  10   1   0 3.22739 1.38857   1
 -10   1   0 2.43468 0.64490  12
  10   1   0 2.61466 1.44212   1
  10  -1   0 2.74676 0.53887  12
 -10   1   0 0.79822 1.60507   1
 -10   1   0 2.15738 0.46751  14
 -10  -1   0 1.82226 0.96631   5
  10  -1   0 2.09213 0.98175   4
  10   1   0 2.27526 0.42425  12
  10   1   0 2.20587 0.87173   6
 -10  -1   0 2.06332 0.53259  12
  10   1   0 2.44076 0.43396  14
 -10   1   0 1.86502 0.48137  10
  10  -1   0 2.00078 0.89447   6
 -10  -1   0 2.55715 0.91448   4
 -10  -1   0 2.83506 0.34960  10
 -10  -1   0 2.53477 0.42111  14
 -10   1   0 2.27966 0.48665  11
  10   1   0 1.84720 0.76708   4
  10  -1   0 2.24945 0.50619  14
  10  -1   0 0.65264 1.73285   1
 -10   1   0 1.62436 1.00017   6
 -11   1   0 0.00259 0.50688  12
 -11   1   0 0.48395 0.37745  14
  11   1   0 0.34987 0.34473  14
 -11  -1   0 -0.2711 0.29085  11
  11  -1   0 -0.3233 0.64906   6
 -11   1   0 -0.0912 0.34601  11
  11   1   0 0.18477 0.61713   4
 -11  -1   0 0.71649 0.66289   4
  11   1   0 -0.1195 1.35655   1
 -11   1   0 -0.6623 0.68101   6
 -11   1   0 0.24782 0.39564  10
 -11  -1   0 0.00484 0.43506  12
  11  -1   0 0.05112 0.37370  14
  11   1   0 -0.1112 0.32793  12
  11  -1   0 -0.7208 0.58246   4
  11  -1   0 1.98095 1.57681   1
  11  -1   0 -0.1987 0.38947  12
 -11  -1   0 1.73653 0.99746   6
 -11   1   0 2.10026 1.60889   1
 -11  -1   0 -0.2910 0.24382  10
 -11  -1   0 0.09027 0.69768   5
  11   1   0 0.56548 1.52917   1
 -11  -1   0 -0.0190 0.28223  14
 -12   1   0 21.7820 1.24259  14
  12   1   0 20.0369 1.07906  12
 -12  -1   0 21.3838 1.27510  12
  12  -1   0 21.8987 2.49739   6
 -12  -1   0 20.1099 1.09648  11
  12   1   0 19.3260 1.78876   4
  12  -1   0 21.2066 2.28203   4
 -12   1   0 18.8113 1.37514  12
  12  -1   0 17.9506 1.19130  12
 -12  -1   0 19.1418 0.93153  10
  12   1   0 18.8160 2.24320   6
 -12   1   0 20.4016 2.50674   6
  12   1   0 16.5504 3.60425   1
  12   1   0 19.7447 1.08210  14
 -12  -1   0 18.1078 2.03136   4
 -12  -1   0 19.1281 2.34992   6
 -12   1   0 22.6672 5.32312   1
  12  -1   0 20.7156 1.26127  14
 -12  -1   0 17.2397 2.19771   5
 -12   1   0 18.9962 1.20599  11
 -12  -1   0 19.6298 1.12431  14
 -12   1   0 19.9030 1.17829  10
  12   1   0 13.9765 3.39228   1
  12  -1   0 12.3223 4.27955   1
  13  -1   0 -0.2701 0.38981   7
 -13   1   0 0.06559 0.92828   6
  13   1   0 -0.7246 0.61317   4
 -13  -1   0 0.82014 1.04447   6
  13   1   0 -0.5272 0.39443  12
 -13  -1   0 -0.6652 0.89398   5
  13  -1   0 -0.9913 0.77351   6
 -13  -1   0 0.32572 0.40006  14
  13   1   0 -0.5299 0.36805  14
 -13  -1   0 -0.4288 0.67858   4
  13  -1   0 -0.6889 0.39076  14
 -13   1   0 0.09895 0.43232  11
 -13   1   0 0.30061 0.62113  12
 -13  -1   0 0.06703 0.31178  10
  13  -1   0 0.00260 0.49389  12
  13  -1   0 0.23968 0.82714   4
 -13   1   0 0.08380 0.45091  10
 -13  -1   0 0.28414 0.37470  11
  13   1   0 -0.1926 0.80281   6
 -13  -1   0 -0.2999 0.55122  12
 -14   1   0 13.1588 1.11533  11
  14  -1   0 11.2108 1.06828  14
  14   1   0 11.9908 2.17034   6
 -14  -1   0 13.1259 0.77928  10
  14  -1   0 13.0493 0.78026   7
 -14  -1   0 13.7644 2.49889   6
 -14  -1   0 13.5000 1.00646  14
  14   1   0 12.4707 0.94808  14
 -14  -1   0 10.5349 1.14356  12
  14  -1   0 13.5376 2.28433   4
  14  -1   0 12.2882 2.36957   6
  14   1   0 10.9247 0.88968  12
 -14   1   0 12.1330 1.27741  12
 -14  -1   0 11.3137 2.25820   5
 -14  -1   0 12.8322 1.95605   4
 -14  -1   0 10.2608 0.90594  11
 -14   1   0 10.3240 2.08075   6
  14   1   0 11.2841 1.75845   4
 -14   1   0 12.4145 1.05994  10
 -15  -1   0 -0.3307 0.56979  12
 -15  -1   0 -0.4204 0.41126  14
  15  -1   0 -1.0819 0.89531   4
  15  -1   0 -0.3308 0.44882  14
  15   1   0 0.18249 0.43680  14
 -15  -1   0 -1.2241 0.74942   6
  15   1   0 0.44794 0.86834   4
 -15  -1   0 -0.0973 0.30336  10
 -15   1   0 0.82585 1.03240   5
  15  -1   0 -0.2927 1.04761   6
 -15   1   0 0.42679 0.71985  12
  15   1   0 1.62682 0.86739   6
 -15   1   0 -0.4199 0.95102   6
 -15  -1   0 -0.4307 0.94740   5
 -15  -1   0 0.18825 0.42759  11
 -15   1   0 -0.1906 0.46014  10
  15  -1   0 -0.2110 0.42716   7
 -15  -1   0 -0.7576 0.73102   4
 -16   1   0 14.1253 1.14894  10
 -16   1   0 11.8058 1.36299  12
 -16   1   0 11.5350 2.32603   6
  16   1   0 11.8962 2.31729   6
 -16  -1   0 11.6352 2.37870   5
  16   1   0 10.7205 1.64512   4
 -16  -1   0 14.5875 2.56908   6
 -16  -1   0 13.7951 1.05377  11
  16   1   0 13.6687 1.03154  14
 -16   1   0 13.2384 2.41439   5
  16  -1   0 14.3276 2.51772   4
 -16  -1   0 13.7405 1.28753  12
  16  -1   0 17.8833 2.81306   6
 -16  -1   0 12.3791 0.77708  10
  16  -1   0 13.3685 1.18206  14
 -17   1   0 2.01961 1.39250   6
 -17  -1   0 0.75094 0.86461   5
  17  -1   0 0.08242 1.07037   4
  17  -1   0 -0.4560 1.24199   6
 -17  -1   0 0.52860 1.27992   6
 -17   1   0 -0.2125 0.47894  10
 -17  -1   0 -0.3434 0.67300  12
  17  -1   0 -0.3891 0.52638  14
 -17   1   0 -1.6730 0.95750   5
  17   1   0 -0.5546 0.41941  14
  17   1   0 -0.4970 0.80804   4
 -17   1   0 0.25781 0.68414  12
  18   1   0 10.2416 0.98030  14
  18   1   0 14.1627 2.56678   6
 -18   1   0 10.8415 1.36580  12
 -18  -1   0 12.8424 1.44948  12
 -18  -1   0 9.58238 2.22893   6
  18   1   0 9.31226 1.67822   4
  18  -1   0 10.0466 1.18400  14
 -18  -1   0 11.4915 2.50772   5
 -18   1   0 11.0665 2.38192   5
 -18   1   0 7.72018 2.23697   6
 -18   1   0 11.9682 1.09018  10
  18  -1   0 7.42733 2.12592   4
  19  -1   0 -0.3066 0.59448  14
  19   1   0 -0.8073 0.44997  14
 -19   1   0 0.44155 0.75234  12
 -19  -1   0 0.45010 0.79008  12
 -19   1   0 0.06649 0.50195  10
  20   1   0 0.37774 0.52982  14
 -20  -1   0 0.42740 0.66512   9
 -20   1   0 -0.1613 0.77598  12
 -20  -1   0 0.02478 0.78041  12
 -20   1   0 1.26877 0.59344  10
  20  -1   0 0.72548 0.69789  14
 -21  -1   0 0.72131 0.73835   9
 -21   1   0 0.83073 0.86599  12
  21  -1   0 0.31980 0.74038  14
 -21  -1   0 -0.1873 0.81655  12
 -21   1   0 -0.0346 0.54451  10
 -22  -1   0 1.00370 0.71396   9
   0   2   0 133.253 4.21382   9
   0   2   0 133.782 4.31260  11
   0  -2   0 128.972 4.32478  12
   0  -2   0 132.510 4.40593  10
   0  -2   0 133.683 4.55717   6
   0   2   0 127.892 5.59759   3
   0   2   0 138.148 7.18022   1
   0  -2   0 136.667 7.89702   2
   0  -2   0 144.498 7.14223   1
   0  -2   0 128.417 4.19391   9
   0   2   0 129.007 4.39447  10
   0  -2   0 136.208 4.35946  11
  -1   2   0 -1.3107 0.94151   2
  -1  -2   0 0.52272 0.54258   3
  -1   2   0 -0.3650 0.24396  10
   1   2   0 0.01727 0.14654   9
   1  -2   0 0.03086 0.22032  10
  -1  -2   0 -0.1108 0.18855   5
  -1   2   0 -0.3212 0.17457  11
  -1  -2   0 -0.0204 0.20616  10
  -1   2   0 0.16556 0.73325   1
   1   2   0 -0.2316 0.27345   5
  -1   2   0 -0.1124 0.17766   5
  -1   2   0 0.97711 0.76667   3
  -1   2   0 -0.2403 0.21038  12
   1  -2   0 1.48085 1.01448   1
   1  -2   0 -0.2445 0.20288  12
  -1  -2   0 0.06772 0.18082  11
   1   2   0 -0.1216 0.21808  10
  -1  -2   0 0.53475 0.70220   2
   1   2   0 -0.2970 0.13333   8
   1  -2   0 -0.0164 0.13272   9
   1  -2   0 -0.1625 0.21110  11
  -1   2   0 0.02152 0.07981   9
   1   2   0 -0.2133 0.13702  11
  -1  -2   0 -0.0511 0.09768   9
   1   2   0 0.87268 0.80124   1
  -2   2   0 282.978 13.6949   2
  -2   2   0 248.750 8.09239  11
   2  -2   0 261.094 8.72448   6
  -2   2   0 239.765 7.91552   9
  -2   2   0 243.393 8.46703   6
   2   2   0 241.801 8.00296  10
  -2  -2   0 244.749 9.83789   3
   2   2   0 249.159 8.50041   5
  -2   2   0 241.835 8.06304  12
  -2  -2   0 266.653 9.41495   1
   2   2   0 245.474 7.90633  11
   2  -2   0 248.350 8.14947  10
  -2   2   0 240.322 8.14051  10
  -2  -2   0 252.247 7.95387   9
  -2  -2   0 242.550 8.02759  10
  -2   2   0 255.841 11.3886   3
  -2   2   0 259.787 12.3932   1
  -2  -2   0 273.521 10.7610   2
  -2  -2   0 249.325 7.96236  11
   2  -2   0 240.058 8.08381  12
   2  -2   0 251.691 8.12484  11
   2   2   0 263.177 9.79165   1
  -2  -2   0 258.442 8.30037   5
  -2   2   0 243.240 8.14823   5
  -3   2   0 -0.1027 0.41067   6
  -3  -2   0 -0.0353 0.14836  11
   3  -2   0 0.16140 0.88189   1
  -3   2   0 -0.9819 1.52472   2
   3  -2   0 0.09329 0.27345  12
   3  -2   0 0.23826 0.25064  14
  -3  -2   0 -0.0597 0.19772   9
   3   2   0 0.02304 0.16916  10
  -3  -2   0 0.14022 0.37342   5
  -3   2   0 -1.7731 1.14989   3
   3  -2   0 0.23009 0.28722  11
  -3  -2   0 0.72961 0.84729   3
   3  -2   0 -0.0171 0.44014   6
  -3   2   0 0.45196 1.11511   1
  -3   2   0 -0.1623 0.28053  12
  -3   2   0 0.09001 0.30320  10
  -3  -2   0 -0.3920 0.35701   6
  -3  -2   0 -0.0220 0.18719  10
  -3  -2   0 0.05789 0.61239   2
  -3   2   0 0.07614 0.18580   9
   3  -2   0 -0.3456 0.24692  10
  -3   2   0 -0.1847 0.24233  11
  -4   2   0 21.3610 3.78826   3
  -4  -2   0 20.1493 0.81934  10
  -4  -2   0 21.2905 0.75023  11
  -4   2   0 17.4842 4.29331   2
  -4   2   0 21.3343 1.64485   6
  -4   2   0 22.2340 1.06145  12
   4  -2   0 20.5923 1.75835   6
   4  -2   0 18.4773 1.01825  10
  -4  -2   0 22.5816 1.49716   5
  -4   2   0 20.4938 1.08835  10
   4  -2   0 21.6891 1.97315   4
  -4   2   0 21.4356 1.02216  11
  -4   2   0 21.4447 4.14813   1
  -4  -2   0 22.6084 1.38221   4
   4  -2   0 21.1446 1.04924  11
  -4  -2   0 15.1499 2.81990   3
  -4  -2   0 21.0919 0.93281   9
  -4  -2   0 21.7676 1.52530   6
   4  -2   0 23.1852 4.48870   1
   4  -2   0 20.0035 1.03848  14
   4   2   0 20.3414 0.74878  10
   4  -2   0 20.2828 1.02682  12
  -5  -2   0 1.20972 0.86689   2
  -5  -2   0 0.18177 0.59225   6
  -5  -2   0 0.30899 0.19959  14
  -5  -2   0 0.07748 0.42507   4
   5  -2   0 0.06588 0.34852  11
  -5   2   0 -0.1251 0.37173  10
  -5   2   0 0.28201 0.66327   6
  -5  -2   0 0.01126 0.29338   9
   5  -2   0 0.11376 0.32773  10
  -5  -2   0 0.36807 0.56824   5
  -5  -2   0 0.20124 0.27576  12
  -5   2   0 -0.1435 0.39547  12
   5  -2   0 -0.2691 0.63383   4
   5  -2   0 0.48416 0.35024  14
  -5   2   0 0.32804 1.48651   1
   5  -2   0 -0.4273 0.60597   6
  -5  -2   0 2.11623 1.64003   3
  -5   2   0 1.38267 1.54896   2
   5  -2   0 1.91738 1.74473   1
   5  -2   0 0.35655 0.37669  12
  -5   2   0 0.37267 0.32409  11
  -6  -2   0 778.399 24.1347   4
   6  -2   0 717.337 23.7894  10
  -6  -2   0 772.590 24.9576   6
  -6   2   0 790.932 32.2240   3
   6  -2   0 753.386 25.6158   4
   6  -2   0 733.210 23.8221  11
  -6   2   0 723.309 23.8020  11
  -6   2   0 720.023 23.7887  12
  -6   2   0 757.998 25.1200   6
  -6   2   0 780.660 33.4316   2
  -6  -2   0 782.033 26.3886   2
   6  -2   0 704.840 23.7742  12
   6  -2   0 741.927 23.8282  14
  -6  -2   0 726.377 23.5820  12
  -6   2   0 759.469 31.2485   1
   6  -2   0 747.505 25.2849   6
  -6  -2   0 757.764 23.5670  14
  -6  -2   0 766.310 24.8912   5
  -6   2   0 720.364 23.8184  10
   6  -2   0 763.462 31.4618   1
  -6  -2   0 713.677 23.7143   9
  -6  -2   0 775.446 30.4842   3
   7  -2   0 2.25056 1.96867   1
  -7  -2   0 0.62531 0.34507  12
   7  -2   0 0.69630 0.39020  14
  -7   2   0 0.48342 1.61285   1
   7  -2   0 0.35097 0.75218   4
  -7   2   0 1.04883 0.72003   6
   7   2   0 0.43387 0.58667   4
  -7  -2   0 0.72151 0.25821  14
  -7   2   0 0.50958 2.31249   2
  -7  -2   0 2.04396 2.60270   3
  -7  -2   0 0.92486 0.52132   4
  -7  -2   0 -1.1749 1.07018   2
  -7  -2   0 0.59162 0.73439   5
  -7   2   0 4.55804 2.94290   3
  -7   2   0 0.59732 0.39687  11
   7  -2   0 0.58658 0.35501  10
   7  -2   0 0.72199 0.72885   6
   7  -2   0 0.60770 0.41467  12
  -7   2   0 0.54081 0.46273  12
  -7   2   0 0.30907 0.40683  10
   7  -2   0 0.44051 0.36154  13
  -7  -2   0 0.33411 0.64341   6
   8  -2   0 246.144 8.33683  10
   8  -2   0 262.301 15.7608   1
   8  -2   0 246.651 10.1038   6
  -8  -2   0 250.565 9.79938   6
   8  -2   0 260.363 8.42024  14
   8  -2   0 240.627 8.35150  12
   8   2   0 259.960 8.98646   4
  -8  -2   0 258.730 9.77192   5
  -8  -2   0 257.621 15.7538   3
  -8   2   0 251.397 8.39306  12
   8  -2   0 244.106 8.31166  13
  -8  -2   0 247.086 8.17508  12
  -8  -2   0 257.862 9.02601   4
  -8   2   0 269.991 17.1170   3
  -8   2   0 257.652 15.5030   1
  -8   2   0 245.918 8.38674  10
  -8  -2   0 261.500 12.3669   2
  -8   2   0 257.386 17.1158   2
  -8  -2   0 247.900 8.13556  14
  -8   2   0 238.754 8.36253  11
   8  -2   0 251.501 10.2425   4
  -8   2   0 246.055 9.90523   6
   8   2   0 250.811 9.44667   6
   9  -2   0 0.38193 0.76339   4
  -9  -2   0 0.05152 0.39466  12
   9  -2   0 0.25525 0.35644  13
   9  -2   0 0.10972 0.69432   6
  -9   2   0 0.03171 0.44214  12
  -9   2   0 -0.2131 0.39462  10
   9   2   0 0.56321 0.71066   4
   9  -2   0 0.16213 0.31856  10
  -9  -2   0 0.16433 0.24367  14
  -9  -2   0 -0.0058 0.51122   4
   9  -2   0 -0.2677 0.37209  12
  -9  -2   0 -0.3600 0.66566   5
   9  -2   0 -0.2445 0.32210  14
  -9   2   0 -0.8321 1.30326   1
   9   2   0 -0.8305 0.44645   6
  -9   2   0 -0.3390 0.63793   6
  -9   2   0 0.35619 0.36374  11
  -9  -2   0 0.45091 0.71275   6
  10   2   0 218.403 9.71074   1
  10  -2   0 224.232 9.47219   6
  10   2   0 224.129 9.00497   1
 -10  -2   0 213.449 7.06393  14
  10  -2   0 205.791 14.8822   1
  10   2   0 222.497 7.91250   4
  10  -2   0 214.007 7.11573  13
 -10   2   0 210.349 7.28267  10
  10  -2   0 209.599 7.31789  14
 -10   2   0 219.261 9.24616   6
 -10  -2   0 224.858 9.05190   5
 -10  -2   0 215.097 7.12879  12
 -10   2   0 218.476 14.8776   1
 -10  -2   0 209.806 9.05741   6
 -10   2   0 208.991 7.31986  12
  10  -2   0 214.858 9.38644   4
  10  -2   0 203.464 7.25242  12
  10  -2   0 208.602 7.21698  10
 -10   2   0 207.801 7.29611  11
 -10  -2   0 210.403 8.20327   4
  10   2   0 214.767 8.69454   6
  11  -2   0 0.83931 0.49171  14
 -11   2   0 0.84789 0.61079  12
 -11  -2   0 0.36900 0.49164  12
 -11  -2   0 0.70724 0.35556  14
 -11   2   0 0.37282 0.43840  11
 -11  -2   0 0.44576 0.81611   6
  11  -2   0 -0.3472 0.84532   4
  11   2   0 1.27777 1.22759   1
 -11   2   0 -0.3949 0.72186   6
  11  -2   0 0.01181 2.10604   1
  11  -2   0 0.36614 0.49683  12
 -11  -2   0 1.01523 0.91851   5
 -11   2   0 0.77367 0.54857  10
  11  -2   0 0.99732 0.90687   6
 -11   2   0 1.80717 2.12934   1
  11   2   0 -0.4448 0.67938   4
 -11  -2   0 0.07648 0.70361   4
  11  -2   0 0.88351 0.41610  13
  11   2   0 -0.5944 0.97612   1
 -12   2   0 54.5075 4.00023   6
 -12  -2   0 55.9112 3.89857   5
 -12  -2   0 58.7338 3.44775   4
 -12   2   0 56.2634 2.41005  11
 -12  -2   0 50.6233 2.13867  14
  12  -2   0 56.5436 2.44240  14
 -12  -2   0 53.1598 2.27475  12
  12   2   0 53.1920 3.64035   6
 -12   2   0 56.1920 2.40995  10
  12   2   0 51.0212 2.91793   4
 -12   2   0 53.4581 2.47582  12
  12  -2   0 53.9574 4.00803   4
 -12  -2   0 56.8433 4.04169   6
  12  -2   0 50.3189 2.33010  12
  12  -2   0 52.5950 4.04189   6
 -13  -2   0 -0.8446 0.61226   4
  13  -2   0 1.84746 1.07785   6
 -13   2   0 1.30377 1.02031   6
 -13   2   0 0.70490 0.63365  12
  13   2   0 -0.2982 0.77041   6
 -13  -2   0 -0.6777 0.87058   5
  13   2   0 -0.5108 0.71599   4
  13  -2   0 -0.3325 0.87525   4
 -13  -2   0 -0.1844 0.33882  11
  13  -2   0 -0.1856 0.48009  14
 -13   2   0 -0.1417 0.49921  10
 -13  -2   0 -0.6997 0.84561   6
 -13  -2   0 0.00032 0.34686  14
 -13  -2   0 -0.1667 0.53840  12
 -14  -2   0 8.27629 1.01270  12
 -14  -2   0 10.5943 2.16769   5
 -14   2   0 9.68183 1.07810  10
 -14  -2   0 10.6835 2.29199   6
 -14  -2   0 7.65490 1.58392   4
  14  -2   0 7.27229 1.95436   6
 -14  -2   0 9.17844 0.85176  14
  14   2   0 8.51076 1.44226   4
  14   2   0 8.82408 1.88175   6
 -14   2   0 5.25689 1.61876   6
  14  -2   0 9.41281 1.06438  14
  14  -2   0 11.1185 2.15682   4
 -14  -2   0 10.2295 0.80410  11
 -14   2   0 9.30298 1.19043  12
  15  -2   0 0.57325 0.56612  14
 -15  -2   0 -1.4077 0.86881   5
 -15  -2   0 1.34919 0.90201   4
 -15   2   0 -0.1608 0.64421  12
 -15   2   0 0.02686 0.54727  10
 -15  -2   0 -0.4439 0.36121  11
  15   2   0 -0.4168 0.98483   6
  15  -2   0 0.23609 1.10416   6
 -15  -2   0 -0.2680 1.04162   6
  15   2   0 -0.0377 0.75853   4
 -15  -2   0 0.44413 0.43203  14
  15  -2   0 -0.6475 0.87592   4
 -15  -2   0 0.02769 0.58418  12
 -15   2   0 -1.3672 0.72441   6
  16   2   0 9.82484 1.56713   4
  16  -2   0 10.1106 1.15856  14
 -16  -2   0 11.2317 1.91514   4
 -16  -2   0 10.7841 1.16634   9
 -16  -2   0 12.5616 2.46257   5
  16  -2   0 9.11755 2.51749   6
 -16  -2   0 9.02854 2.20317   6
  16  -2   0 9.50949 2.33708   4
 -16  -2   0 8.33231 0.82656  11
  16   2   0 8.99820 2.05640   6
 -16  -2   0 8.57307 0.93464  14
 -16   2   0 8.50366 2.09241   6
 -16   2   0 12.1424 1.33224  12
 -16   2   0 10.7942 1.15926  10
 -16  -2   0 10.5435 1.20884  12
 -16   2   0 9.70857 2.35379   5
 -17  -2   0 1.27770 1.19732   6
 -17   2   0 1.78775 1.32608   5
  17  -2   0 0.33718 0.54151   7
  17  -2   0 -0.3128 1.34280   6
 -17   2   0 0.20405 0.72299  12
  17   2   0 2.90789 1.06356   4
 -17  -2   0 -0.2376 0.52561   9
 -17   2   0 -0.1998 0.48305  10
 -17   2   0 0.27532 1.18348   6
 -17  -2   0 0.71264 0.72531  12
 -17  -2   0 0.51029 0.50320  11
 -17  -2   0 0.68353 1.18769   5
  17  -2   0 -0.9296 0.49095  14
 -18  -2   0 -0.1518 0.58293   9
  18  -2   0 -0.4982 0.49584   7
 -18  -2   0 0.53830 0.69821  12
 -18   2   0 0.02362 0.53530  10
 -18   2   0 -0.3131 0.67836  12
  18  -2   0 -0.2422 0.50645  14
 -19  -2   0 -0.4844 0.53551   9
 -19   2   0 0.40190 0.78082  12
  19  -2   0 -0.4621 0.53649  14
 -19  -2   0 -0.1596 0.69845  12
 -19   2   0 0.23696 0.59056  10
 -20  -2   0 25.7872 1.83825   9
 -20   2   0 21.4574 1.57226  10
  20  -2   0 26.7515 1.82332  14
 -20   2   0 20.0252 1.85864  12
 -20  -2   0 26.9699 1.88563  12
 -21   2   0 0.08668 0.54336  10
  21  -2   0 -0.8427 0.71775  14
 -21  -2   0 -1.6027 0.59661   9
 -22  -2   0 -1.2359 0.60212   9
   0   3   0 0.62338 1.06356   1
   0  -3   0 0.22457 0.41778   6
   0  -3   0 -0.3963 0.24135  10
   0  -3   0 -0.3233 0.25990  11
   0   3   0 0.03601 0.23742  11
   0   3   0 0.66849 0.38171  10
   0  -3   0 -0.0130 0.14713   9
   0  -3   0 -0.4296 1.02036   1
   0   3   0 0.04828 0.16962   9
   0  -3   0 0.21114 0.28556  12
   0  -3   0 -1.6190 1.43806   2
   1   3   0 0.28832 0.19478   9
  -1   3   0 0.28923 0.36470  10
  -1  -3   0 0.04686 0.27433  11
  -1  -3   0 0.16576 0.26561  12
  -1   3   0 -0.7061 0.98087   3
  -1  -3   0 -0.3567 1.22470   2
  -1   3   0 0.40872 1.15171   1
  -1  -3   0 -0.4986 0.79286   3
  -1  -3   0 -0.0964 0.33410   6
  -1  -3   0 -0.2874 0.80383   1
   1  -3   0 2.95206 1.70340   2
   1   3   0 0.10979 0.20080  11
  -1   3   0 -0.0935 0.25031  11
  -1  -3   0 -0.1436 0.12293   9
   1   3   0 0.84787 0.99256   1
  -1  -3   0 -0.0463 0.25954  10
   1   3   0 0.03095 0.37400   5
  -1  -3   0 -0.4456 0.21852   5
   1  -3   0 2.28446 1.30005   1
  -1   3   0 -0.0412 0.12694   9
   1  -3   0 -0.1385 0.28455  10
   1   3   0 0.00318 0.31934  10
   1  -3   0 0.23467 0.29464  11
   1  -3   0 -0.2484 0.27197  12
   1  -3   0 0.22090 0.47577   6
   2  -3   0 287.303 14.7262   1
   2   3   0 305.516 10.0398   5
  -2  -3   0 291.696 11.8248   3
   2  -3   0 294.343 9.54694  12
  -2  -3   0 293.580 9.52449   5
  -2   3   0 269.547 9.49669  11
   2  -3   0 290.876 9.62905  10
  -2   3   0 285.352 9.42934   5
   2  -3   0 296.634 9.59340  11
  -2   3   0 310.573 13.1453   3
  -2   3   0 312.928 16.6621   2
  -2   3   0 278.559 9.25294   9
  -2  -3   0 289.327 9.27700   9
   2   3   0 286.310 9.31336  11
  -2  -3   0 296.092 9.42897  11
  -2  -3   0 302.853 11.9990   1
   2   3   0 293.108 9.47760  10
  -2   3   0 301.810 15.1911   1
   2  -3   0 304.482 10.3250   6
  -2  -3   0 304.986 13.6561   2
  -2   3   0 283.792 9.62046  10
  -2  -3   0 289.876 9.51080  10
   2   3   0 321.745 12.7472   1
   3   3   0 0.05167 0.25059  10
  -3  -3   0 0.04199 0.34093   5
  -3  -3   0 0.05103 0.23467  10
  -3  -3   0 0.02780 0.19091   9
   3  -3   0 0.40312 0.30785  10
  -3   3   0 1.68642 1.70261   1
  -3  -3   0 0.03401 0.23159  11
  -3   3   0 0.52994 0.39962  10
   3  -3   0 0.24007 0.54842   6
  -3   3   0 3.34540 2.06166   2
  -3  -3   0 0.25594 0.93604   2
   3  -3   0 0.37236 0.32613  14
   3  -3   0 0.04591 0.31869  11
  -3   3   0 0.25094 0.16658   9
   3  -3   0 0.03413 0.32266  12
   3  -3   0 -0.0964 1.38121   1
  -3   3   0 -0.3690 0.32906  12
  -3   3   0 0.26691 0.38430   6
  -3   3   0 0.04013 0.28872  11
  -3  -3   0 0.89464 0.69823   1
  -3  -3   0 -0.6766 0.81271   3
   3   3   0 -0.0740 0.63536   1
  -3   3   0 0.58538 0.36314   5
   3   3   0 0.34809 0.48032   5
  -3   3   0 3.26774 1.89084   3
  -4  -3   0 21.9125 0.88836  11
   4  -3   0 21.9171 2.21317   4
   4  -3   0 21.1717 1.15002  11
   4  -3   0 24.2771 1.89624   6
  -4   3   0 22.7777 1.60044   6
  -4  -3   0 21.8749 0.96258  10
   4  -3   0 29.2657 5.46754   1
  -4  -3   0 24.8656 1.60830   6
  -4   3   0 25.2913 4.05933   3
   4  -3   0 23.1411 1.15310  14
  -4  -3   0 22.5881 1.41472   5
  -4   3   0 25.0615 4.76599   1
  -4   3   0 21.7657 1.10106  11
  -4   3   0 19.6959 4.40046   2
  -4  -3   0 23.8563 3.18247   3
  -4   3   0 21.2115 0.86125   9
  -4  -3   0 25.3600 2.82002   2
   4   3   0 21.6607 0.90181  10
  -4   3   0 21.1482 1.20311  10
   4  -3   0 22.8132 1.16507  10
  -4   3   0 21.7649 1.13101  12
   4  -3   0 20.7946 1.11160  12
  -4  -3   0 21.4009 0.92630   9
   5  -3   0 -0.1409 0.27874  10
  -5   3   0 0.20669 0.36432  10
   5  -3   0 -0.9217 0.48165   4
  -5   3   0 -2.1503 1.94224   3
  -5   3   0 1.68574 1.77523   1
  -5  -3   0 -0.0638 0.18975  10
  -5   3   0 0.33383 0.38320  12
   5  -3   0 -0.0686 0.31392  12
   5  -3   0 -0.7861 1.17118   1
  -5  -3   0 0.12043 0.25360   9
  -5  -3   0 -0.5883 0.95772   2
  -5  -3   0 0.28717 1.74644   3
   5  -3   0 0.37400 0.58585   6
  -5  -3   0 0.37753 0.59091   4
  -5   3   0 -0.1061 0.29487  11
  -5  -3   0 -0.1812 0.17626  11
   5  -3   0 -0.1624 0.32008  11
  -5   3   0 -0.2706 0.46520   6
  -5  -3   0 -0.4016 0.41409   5
   5   3   0 -0.1315 0.16296  10
  -5   3   0 -0.2294 0.21347   9
  -5  -3   0 -0.6650 0.37040   6
   5  -3   0 0.11433 0.33400  14
  -6   3   0 5.75195 2.71928   1
  -6   3   0 2.09202 2.97770   2
  -6   3   0 2.62946 0.80308   6
  -6   3   0 1.79136 2.60542   3
   6  -3   0 3.30984 2.14953   1
  -6  -3   0 6.49495 2.60654   3
   6  -3   0 2.74607 0.48583  10
  -6  -3   0 4.26758 0.91235   5
  -6  -3   0 2.27412 1.22839   2
  -6   3   0 3.00032 0.51977  11
   6  -3   0 2.36479 0.91467   6
  -6  -3   0 2.74075 0.84659   6
   6  -3   0 3.28202 1.07206   4
   7  -3   0 0.07603 0.30240  10
   7  -3   0 -0.0258 0.37184  11
   7  -3   0 -0.3770 1.98769   1
   7  -3   0 -0.4937 0.56041   4
  -7  -3   0 -0.0797 0.27289  12
  -7  -3   0 -0.6071 0.52577   5
  -7   3   0 -0.1175 0.41171  10
  -7  -3   0 -0.1760 0.54906   6
   7  -3   0 -0.0985 0.57731   6
  -7   3   0 -0.1010 0.31246  11
  -7  -3   0 0.04771 0.18085  11
   7  -3   0 -0.0843 0.33724  14
  -7   3   0 0.12754 1.25403   1
  -7   3   0 -0.1203 0.40261  12
  -7  -3   0 0.00067 0.38169   4
  -7   3   0 0.09591 0.65972   6
  -7  -3   0 -0.0990 0.17981  14
   7  -3   0 0.12570 0.34961  12
  -7  -3   0 0.10235 0.29596   9
  -8  -3   0 111.492 4.37044   4
  -8   3   0 108.376 3.97832  12
   8  -3   0 104.675 3.96172  12
  -8  -3   0 110.542 5.21604   6
  -8   3   0 107.092 4.02863  10
   8  -3   0 113.716 5.64549   6
  -8  -3   0 113.189 3.50315  11
   8  -3   0 111.652 4.03261  14
  -8  -3   0 108.370 3.83984   9
  -8   3   0 107.073 3.96918  11
  -8   3   0 110.402 10.0324   1
  -8  -3   0 106.926 4.97414   5
  -8  -3   0 106.553 3.68314  12
   8  -3   0 116.346 10.2969   1
   8  -3   0 105.210 5.88401   4
  -8  -3   0 108.747 3.63325  14
   8  -3   0 102.201 4.02787  13
   8  -3   0 102.226 3.94569  10
  -8   3   0 106.720 5.21746   6
  -9  -3   0 -0.1850 0.35585  13
  -9  -3   0 -0.0620 0.36407   9
  -9   3   0 -0.5667 0.45503  12
   9  -3   0 1.39473 0.91722   6
   9  -3   0 0.69384 0.48446  13
   9  -3   0 -0.3663 0.39759  12
  -9   3   0 -0.5157 0.41446  10
  -9  -3   0 -0.0572 0.22879  14
   9  -3   0 0.43666 0.81482   4
  -9  -3   0 -0.2678 0.65752   6
   9  -3   0 -2.6914 1.98758   1
  -9  -3   0 0.27865 0.54738   4
  -9   3   0 0.47990 0.41902  11
  -9   3   0 -0.3384 2.27698   1
   9  -3   0 0.34530 0.43112  14
   9  -3   0 -0.3477 0.31378  10
  -9   3   0 -0.0156 0.65675   6
  -9  -3   0 0.08627 0.37958  12
  -9  -3   0 -0.9148 0.54152   5
  10  -3   0 166.526 7.89748   6
  10  -3   0 161.989 5.87499  12
  10  -3   0 167.814 8.21453   4
 -10  -3   0 162.263 5.70015  13
 -10  -3   0 160.745 5.52990  14
  10  -3   0 156.408 5.82183  10
 -10   3   0 169.545 5.94975  10
  10  -3   0 165.468 5.87317  13
 -10   3   0 169.594 5.92155  12
 -10   3   0 164.955 5.89161  11
 -10  -3   0 168.134 7.53005   6
 -10  -3   0 169.842 6.57484   4
  10  -3   0 172.190 5.96089  14
 -10   3   0 160.760 7.52432   6
 -10  -3   0 171.354 7.37167   5
 -10  -3   0 171.671 5.80584   9
 -10  -3   0 168.540 5.63038  12
  11  -3   0 0.02855 0.88095   4
 -11   3   0 0.87529 0.96824   6
  11  -3   0 -0.2255 0.44136  14
 -11  -3   0 0.26908 0.48856   9
 -11  -3   0 0.02776 0.28499  14
 -11  -3   0 -0.0429 0.47899  12
 -11   3   0 -0.3749 0.56876  10
  11  -3   0 -1.1943 0.81221   6
 -11  -3   0 0.91579 0.93097   5
 -11  -3   0 0.27226 0.65349   4
 -11  -3   0 -0.7043 0.35648  13
  11  -3   0 0.23382 0.48600  13
 -11  -3   0 0.11432 1.01116   6
 -11   3   0 0.47691 0.64341  12
  11  -3   0 -0.2086 0.36324  10
 -12  -3   0 182.600 7.32951   4
 -12   3   0 171.080 8.36232   6
  12  -3   0 168.523 8.64337   6
 -12  -3   0 180.723 8.41514   6
 -12  -3   0 181.711 6.14537  12
  12  -3   0 176.030 8.83960   4
 -12   3   0 182.855 6.42726  10
 -12  -3   0 163.661 5.99234  14
 -12  -3   0 189.522 8.26628   5
 -12   3   0 184.710 6.44413  12
 -12  -3   0 181.217 6.32344   9
  12  -3   0 184.855 6.46546  14
  12  -3   0 178.866 6.20960  13
 -13  -3   0 -0.3916 0.91421   6
 -13  -3   0 -1.0174 0.85108   5
  13  -3   0 0.22650 0.49153  14
 -13  -3   0 -0.5950 0.68069   4
 -13   3   0 0.03427 0.59802  10
  13  -3   0 -0.0752 0.47921  13
 -13  -3   0 0.07250 0.52770   9
 -13   3   0 0.46034 0.65939  12
 -13  -3   0 0.17837 0.28818  14
  13  -3   0 -1.1599 1.03609   6
 -13   3   0 -0.8030 0.77241   6
 -13  -3   0 0.19964 0.54935  12
  13  -3   0 0.54187 0.81371   4
 -14   3   0 122.026 4.68824  10
 -14  -3   0 125.560 4.66028   9
  14  -3   0 119.188 7.09157   6
 -14  -3   0 115.784 4.23281  11
 -14  -3   0 127.897 6.90585   6
  14  -3   0 119.688 6.99588   4
 -14   3   0 126.187 4.77249  12
 -14  -3   0 120.601 6.54257   5
 -14  -3   0 125.561 5.75496   4
 -14   3   0 110.264 6.60918   6
  14  -3   0 120.805 4.30371  13
 -14  -3   0 119.168 4.43865  12
 -14  -3   0 115.890 4.27100  14
  14  -3   0 125.507 4.73594  14
  15  -3   0 -0.1875 1.36913   6
  15  -3   0 0.93927 0.48988  13
 -15  -3   0 -0.9549 1.14138   6
 -15  -3   0 0.46143 0.37641  11
  15  -3   0 0.53129 0.65891  14
 -15  -3   0 -0.5752 0.75230   4
 -15   3   0 0.91406 0.68736  10
 -15   3   0 -0.2155 0.68826  12
 -15  -3   0 0.32382 0.60940   9
 -15  -3   0 0.85110 0.66587  12
 -15  -3   0 -0.7033 1.02446   5
 -15   3   0 -0.0702 1.08124   6
  15  -3   0 1.83753 1.29702   4
  16  -3   0 31.1652 3.82976   6
 -16  -3   0 34.8994 2.82917   4
  16  -3   0 34.0872 3.62022   4
 -16   3   0 35.7967 3.59741   6
  16  -3   0 36.1066 2.08666  14
 -16  -3   0 37.3109 2.06370   9
 -16  -3   0 33.0248 1.61591  11
 -16  -3   0 34.1363 1.89350  12
 -16  -3   0 36.2747 3.49145   5
 -16   3   0 34.8553 2.17307  12
 -16   3   0 36.0863 2.06260  10
 -16  -3   0 30.9951 3.73084   6
 -16  -3   0 39.3171 1.74707  14
 -17  -3   0 0.45255 0.63436   9
 -17  -3   0 0.91607 0.48283  14
 -17  -3   0 0.48809 0.62168  12
 -17  -3   0 0.58650 0.46422  11
 -17   3   0 -0.1499 0.60727  10
  17  -3   0 0.05584 0.57040  14
 -18   3   0 23.8939 1.82197  12
 -18  -3   0 18.6524 1.26961  11
  18  -3   0 24.3694 1.73960  14
 -18  -3   0 23.2377 1.67662   9
 -18  -3   0 22.9411 1.59308  12
 -18   3   0 23.1692 1.68352  10
  19  -3   0 -0.4414 0.55311  14
 -19   3   0 0.23972 0.76957  12
 -19   3   0 -0.2386 0.52977  10
 -19  -3   0 0.06589 0.62649   9
  20  -3   0 0.02086 0.67940  14
 -20   3   0 1.74525 0.78915  10
 -20  -3   0 0.56234 0.76661  12
 -20  -3   0 0.11313 0.66713   9
  20  -3   0 1.41367 0.64610   7
 -20   3   0 -0.5785 0.79484  12
 -21  -3   0 -0.2564 0.66265   9
   0   4   0 188.580 6.25785  10
   0  -4   0 176.880 6.24239  10
   0  -4   0 190.025 6.19534  11
   0  -4   0 189.933 6.71787   6
   0  -4   0 175.693 10.3683   1
   0   4   0 190.942 11.1074   1
   0   4   0 185.202 6.02816  11
   0  -4   0 181.725 6.13344  12
   0   4   0 180.845 6.01983   8
  -1  -4   0 -0.1827 0.12748   9
   1  -4   0 -0.2384 0.25215  12
  -1   4   0 0.24100 0.26540  11
   1  -4   0 0.50675 0.46641   6
  -1  -4   0 -1.2133 0.82314   1
   1  -4   0 -0.2889 0.25780  10
   1   4   0 0.00062 1.04682   1
   1  -4   0 3.08112 1.49850   1
   1   4   0 -0.2289 0.19148  11
  -1   4   0 -0.0839 1.14189   1
  -1  -4   0 0.12800 0.26878  12
  -1   4   0 -0.3447 0.34123  10
  -1  -4   0 -0.0614 0.25530  10
  -1  -4   0 -0.0262 0.24929  11
   1   4   0 0.08695 0.33195  10
   1  -4   0 0.25398 0.32049  11
  -2   4   0 7.21090 2.72660   1
   2  -4   0 7.89513 0.70523  11
  -2  -4   0 7.53813 0.57382  12
  -2  -4   0 8.04341 0.57424   5
   2   4   0 8.22454 0.45678  11
   2  -4   0 7.82606 0.68478  12
   2  -4   0 7.96861 0.72246  10
   2  -4   0 6.18342 2.64408   1
  -2  -4   0 7.97137 0.64596  10
   2   4   0 9.62853 2.46238   1
  -2   4   0 8.90163 0.82222  10
   2   4   0 9.21651 0.70171  10
  -2  -4   0 7.62390 0.36348   9
   2  -4   0 7.95474 0.68434  14
  -2  -4   0 8.84530 0.62328  11
  -2   4   0 7.86292 0.37093   9
  -2  -4   0 8.81006 1.88602   1
  -2   4   0 8.38542 0.61933  11
   2  -4   0 8.96782 1.19255   6
  -3  -4   0 -0.0502 0.25698   5
   3  -4   0 0.30903 0.37329  11
  -3  -4   0 -0.0836 0.15551   9
   3  -4   0 -0.1811 0.55780   6
   3   4   0 0.31577 0.17497  11
  -3   4   0 0.09943 0.13035   9
  -3  -4   0 -0.1149 0.24182  11
   3  -4   0 -0.2093 0.28438  12
   3   4   0 0.14633 0.29184  10
  -3   4   0 -0.0010 0.38639  10
  -3   4   0 -0.0114 0.29541  11
  -3   4   0 -2.4842 1.37373   1
   3  -4   0 -0.4112 0.24744  10
  -3  -4   0 -0.0686 0.25329  10
   3  -4   0 -1.1077 1.10946   1
  -3   4   0 0.25660 0.28033   5
   3  -4   0 0.08605 0.32604  14
  -4  -4   0 149.372 4.96245  11
  -4  -4   0 135.410 5.02719  10
   4  -4   0 163.509 7.39204   4
  -4  -4   0 144.537 5.22660   5
  -4   4   0 152.914 5.11997  12
   4  -4   0 148.451 5.28659  10
  -4  -4   0 161.733 5.85452   6
  -4   4   0 148.524 5.31127  10
  -4   4   0 149.550 5.61907   6
  -4   4   0 149.923 4.77793   9
   4   4   0 155.106 4.97889  10
   4  -4   0 149.574 5.26678  11
  -4   4   0 147.943 5.07071   5
   4  -4   0 156.422 6.41754   6
   4  -4   0 145.889 5.19213  12
  -4   4   0 150.384 11.4219   1
  -4   4   0 150.968 5.16483  11
   4  -4   0 161.149 11.5192   1
   4  -4   0 138.297 5.19843  14
  -4  -4   0 148.992 4.82442   9
  -5   4   0 0.24136 0.46059  10
  -5   4   0 -0.1526 0.40433  12
  -5   4   0 -0.5157 0.42372   6
  -5  -4   0 0.44151 0.66018   4
  -5  -4   0 -0.2437 0.39070   5
  -5  -4   0 0.41360 0.25154  10
   5  -4   0 0.17567 0.35994  10
   5  -4   0 0.25723 0.39546  12
  -5  -4   0 0.26601 0.24748   9
   5  -4   0 0.06183 0.35763  14
  -5   4   0 0.28773 0.19815   9
   5  -4   0 -0.4479 1.72293   1
  -5  -4   0 0.30375 0.25609  11
   5  -4   0 0.52999 0.42765  11
   5   4   0 0.00638 0.23738  10
   5  -4   0 0.22237 0.70213   6
   5  -4   0 -1.0822 0.62683   4
  -5   4   0 -0.5453 1.52662   1
  -5  -4   0 0.39511 0.55067   6
  -5   4   0 0.32483 0.40380   5
  -5   4   0 0.61222 0.38074  11
  -6  -4   0 18.0391 1.43713   5
  -6  -4   0 16.5162 1.73257   6
  -6  -4   0 18.8439 0.89667  10
   6   4   0 19.2942 0.79820  10
  -6   4   0 19.7657 4.97806   1
   6  -4   0 20.0955 1.19732  10
  -6   4   0 18.6931 0.82207   9
   6  -4   0 18.5607 1.16298  12
  -6  -4   0 18.2671 0.85608  11
   6  -4   0 18.5330 1.21637  11
  -6   4   0 18.1747 1.27828  10
   6  -4   0 22.0502 5.11230   1
   6  -4   0 18.8867 1.19477  14
  -6   4   0 19.6625 1.13420  11
  -6  -4   0 22.9059 1.71599   4
   6  -4   0 18.4469 2.30721   4
   6  -4   0 17.2622 1.97108   6
  -6   4   0 16.8605 1.63888   6
  -6   4   0 18.4882 1.27714   5
  -6   4   0 18.7855 1.18007  12
  -6  -4   0 19.9784 0.91234   9
  -7  -4   0 -0.2502 0.51046   4
  -7  -4   0 0.23798 0.20641  14
   7  -4   0 0.29944 0.39711  10
   7  -4   0 0.25326 0.45670  11
  -7   4   0 0.37688 0.56541   6
  -7   4   0 0.43377 0.52633  12
  -7   4   0 0.47688 0.50635  10
  -7  -4   0 0.17886 0.22145  10
   7  -4   0 -0.1677 0.36257  12
  -7  -4   0 -0.0494 0.24116  11
  -7   4   0 0.78751 1.71913   1
  -7  -4   0 0.46576 0.60014   5
  -7  -4   0 0.41976 0.35607   9
  -7   4   0 -0.0993 0.35731  11
   7  -4   0 -0.6968 0.41994  13
   7  -4   0 -0.2502 0.36513  14
  -7  -4   0 0.03608 0.33399  12
   7  -4   0 0.16530 0.60020   6
   7  -4   0 0.93461 0.92050   4
  -7  -4   0 0.58944 0.67941   6
  -7   4   0 -0.3008 0.23421   9
   7  -4   0 2.18119 2.64865   1
   8  -4   0 58.7517 2.49885  14
   8  -4   0 54.9811 4.22723   4
  -8   4   0 53.4834 2.06022   9
  -8  -4   0 55.2537 1.97319  11
  -8   4   0 53.6358 2.51649  10
   8  -4   0 58.0812 2.66109  13
  -8   4   0 55.9457 2.40014  11
  -8   4   0 53.0693 3.30782   6
  -8  -4   0 59.0410 2.19660   9
  -8  -4   0 57.2796 3.09823   5
   8  -4   0 54.4241 2.44331  10
  -8  -4   0 56.5295 2.09041  12
   8  -4   0 55.1323 3.80361   6
  -8  -4   0 56.2315 2.51802  13
  -8  -4   0 57.8116 2.68229   4
  -8  -4   0 56.5648 1.99959  14
   8  -4   0 58.6081 2.51377  11
   8  -4   0 51.7939 2.38726  12
  -8   4   0 56.3048 2.43248  12
  -8  -4   0 57.8537 3.45983   6
  -9  -4   0 0.02966 0.65869   5
   9  -4   0 0.20586 0.84791   4
  -9  -4   0 -0.5740 0.49009   4
   9  -4   0 -0.1243 0.52281  13
   9  -4   0 0.13427 0.43093  14
   9  -4   0 -0.2274 0.61214  12
  -9   4   0 -0.5941 0.27170   9
  -9  -4   0 -0.0512 0.25152  11
  -9   4   0 0.56688 0.56962  10
  -9  -4   0 0.37637 0.24983  14
  -9   4   0 0.64674 0.84605   6
  -9  -4   0 0.28763 0.48580  13
  -9  -4   0 -0.2134 0.37478  12
  -9  -4   0 -0.1497 0.38385   9
  -9   4   0 0.30352 0.55767  12
  -9  -4   0 0.98077 0.77204   6
   9  -4   0 -0.2921 0.67424   6
 -10   4   0 0.95229 0.65564  12
 -10   4   0 0.33752 0.78291   6
  10  -4   0 1.57580 0.63993  13
 -10  -4   0 0.23984 0.89697   6
 -10  -4   0 0.77636 0.28485  11
  10  -4   0 1.71792 1.06722   6
 -10  -4   0 0.79939 0.46034  12
  10  -4   0 1.04154 0.94694   4
 -10  -4   0 1.53759 0.85478   5
 -10   4   0 -0.0926 0.54551  10
 -10   4   0 0.82752 0.36724   9
 -10  -4   0 0.57771 0.49538  13
 -10  -4   0 0.22212 0.56209   4
  10  -4   0 1.27312 0.59210  14
 -10  -4   0 0.81238 0.46180   9
  11  -4   0 -0.8363 0.77255   6
 -11   4   0 0.20686 0.37259   9
 -11   4   0 -0.0207 0.57706  12
 -11  -4   0 0.70982 0.46786  12
 -11  -4   0 2.40811 1.01316   6
 -11  -4   0 -0.0537 0.40563   9
 -11  -4   0 -0.0275 0.46578  13
 -11  -4   0 0.60451 0.69873   5
  11  -4   0 1.36196 1.12813   4
 -11  -4   0 -0.0746 0.23803  14
 -11  -4   0 0.12084 0.62062   4
 -11  -4   0 -0.0576 0.26197  11
  11  -4   0 0.33386 0.47118  14
  11  -4   0 -0.2012 0.49418  13
 -11   4   0 0.68974 0.91891   6
 -11   4   0 0.65223 0.61314  10
 -12  -4   0 2.63629 0.64647  12
 -12   4   0 2.31826 0.75896  10
 -12  -4   0 2.58076 0.86659   4
 -12  -4   0 1.28833 1.08562   5
  12  -4   0 2.99423 1.42954   6
 -12   4   0 2.76428 0.52087   9
 -12  -4   0 2.55352 0.36562  11
 -12   4   0 1.65320 0.72871  12
 -12  -4   0 2.99993 1.14390   6
  12  -4   0 1.88247 0.65222  14
 -12  -4   0 2.60524 0.63141   9
 -12  -4   0 2.55690 0.63758  13
  12  -4   0 2.17590 1.49547   4
 -12  -4   0 2.65381 0.42336  14
  12  -4   0 2.20707 0.68595  13
 -12   4   0 1.66153 1.15220   6
 -13  -4   0 -0.4776 0.41913   9
 -13  -4   0 0.46551 0.47168  13
  13  -4   0 -0.3804 0.44676  13
  13  -4   0 0.42659 0.51772  14
  13  -4   0 0.02750 1.13328   4
 -13   4   0 -1.4778 0.79379   6
 -13  -4   0 0.16315 0.26938  11
 -13   4   0 -0.1424 0.60436  12
  13  -4   0 1.31193 1.25211   6
 -13  -4   0 -0.0714 0.49219  12
 -13   4   0 -0.1648 0.48992  10
 -13  -4   0 0.07359 0.28484  14
 -13  -4   0 0.57946 1.05005   6
 -14  -4   0 28.4984 1.63011   9
 -14  -4   0 31.0690 2.89832   5
 -14  -4   0 26.6337 1.54803  12
  14  -4   0 29.2857 1.83793  14
 -14  -4   0 28.7429 1.31342  14
  14  -4   0 28.3663 3.35509   4
  14  -4   0 27.7713 1.65708  13
 -14   4   0 29.6189 1.83873  10
 -14  -4   0 25.7125 2.90921   6
 -14  -4   0 27.2513 1.10841  11
 -14   4   0 27.4751 2.99392   6
 -14   4   0 28.3489 1.83176  12
  14  -4   0 27.2153 3.32445   6
 -15  -4   0 0.39383 0.57212   9
 -15  -4   0 -0.1263 0.33063  11
  15  -4   0 -0.1245 0.58036  14
 -15  -4   0 -0.2327 0.28256  11
  15  -4   0 1.32903 1.48891   6
 -15   4   0 0.08333 0.66911  12
 -15   4   0 -1.2370 0.52292  10
 -15  -4   0 -0.8799 0.32351  14
  15  -4   0 0.81672 1.06726   4
 -15   4   0 -0.4638 1.20647   6
 -15  -4   0 0.01253 0.59051  12
  15  -4   0 0.01786 0.54258  13
 -15  -4   0 0.38476 0.95918   5
 -15  -4   0 -1.3626 1.25875   6
 -16  -4   0 5.84494 0.54979  11
 -16  -4   0 7.78420 1.01055  12
 -16  -4   0 9.88271 1.09830   9
 -16   4   0 6.66289 1.09274  10
 -16  -4   0 6.51947 0.63672  11
 -16  -4   0 7.41609 0.76333  14
 -17   4   0 -0.4284 0.64030  10
 -17  -4   0 -1.0840 0.47769   9
 -17   4   0 -0.3990 0.75793  12
 -17  -4   0 -0.1598 0.32056  11
 -17  -4   0 -0.0063 0.61278  12
  17  -4   0 -0.5539 0.58258  14
 -18   4   0 24.8219 1.97617  12
  18  -4   0 24.6627 1.90068  14
 -18  -4   0 26.7129 1.64466  12
 -18  -4   0 23.3247 1.07400  11
 -18   4   0 24.6451 1.82936  10
 -18  -4   0 27.1282 1.76062   9
 -19  -4   0 0.02214 0.68212   9
 -20  -4   0 7.00087 1.14506   9
   0   5   0 0.11504 0.45337  10
   0  -5   0 0.12701 0.32273  12
   0  -5   0 0.21266 0.35397  11
   0  -5   0 0.20329 0.32443  10
   0   5   0 0.40264 0.26811  11
  -1  -5   0 -0.1856 0.34950  11
   1  -5   0 0.25142 0.34887  14
  -1   5   0 0.17579 0.32036   8
  -1   5   0 0.35863 0.30853  11
  -1  -5   0 0.44264 0.33477  12
   1   5   0 0.62175 0.43575  10
   1  -5   0 0.59533 0.38394  10
   1  -5   0 0.28889 0.36393  12
   1  -5   0 -0.0344 0.39588  11
   1   5   0 0.15275 0.24947  11
  -1  -5   0 0.37925 0.32819  10
  -1   5   0 0.05866 0.42569  10
   2   5   0 79.7705 2.74718  11
  -2  -5   0 82.7447 3.01260  11
   2   5   0 82.7568 3.05878  10
   2  -5   0 77.3242 3.17740  10
  -2   5   0 83.2492 2.96931  11
   2  -5   0 84.2528 4.00259   6
   2  -5   0 83.2400 3.12243  14
   2  -5   0 78.4350 3.07495  12
  -2  -5   0 78.7875 3.07193  10
   2  -5   0 82.2845 3.15977  11
  -2  -5   0 79.8230 2.96668  12
  -2   5   0 85.1490 3.25557  10
   3  -5   0 -0.1556 0.36214  12
   3  -5   0 -0.2725 0.76627   4
  -3   5   0 0.24867 0.33518  11
  -3  -5   0 0.06898 0.33527  11
   3  -5   0 0.02807 0.35912  14
  -3  -5   0 -0.0470 0.28196  12
  -3   5   0 -0.5998 0.42567  10
   3  -5   0 0.53444 0.46810  11
   3  -5   0 0.32080 0.66008   6
  -3  -5   0 0.34584 0.30060  10
   3  -5   0 -0.1411 0.33709  10
   3   5   0 0.15367 0.35762  10
   3   5   0 -0.2913 0.16977  11
  -4  -5   0 0.65447 0.21131   9
   4  -5   0 -0.2552 0.89802   4
  -4  -5   0 0.62688 0.31969  12
  -4  -5   0 0.85810 0.35455  11
   4  -5   0 0.03548 0.63382   6
   4   5   0 0.50879 0.35773  10
  -4   5   0 0.70757 0.52987  10
  -4   5   0 0.86865 0.39365  11
   4  -5   0 0.80596 0.51621  11
   4  -5   0 0.45971 0.38065  10
   4  -5   0 1.03091 0.47325  12
  -4  -5   0 0.73019 0.32566  10
  -4  -5   0 1.04827 0.36853   5
   4  -5   0 0.17431 0.43125  14
   5  -5   0 -0.0951 0.45242  11
  -5   5   0 0.36076 0.17234   9
   5  -5   0 1.97701 1.09813   4
  -5  -5   0 0.23489 0.23191   9
   5  -5   0 0.62434 0.44937  14
  -5   5   0 0.43730 0.54394  10
   5  -5   0 0.16019 0.67394   6
  -5  -5   0 0.49135 0.28588  10
  -5  -5   0 -0.2268 0.33684   5
  -5  -5   0 0.73970 0.34775  11
   5   5   0 0.34085 0.32696  10
   5  -5   0 0.34311 0.54315  13
   5  -5   0 0.60148 0.46476  12
  -5   5   0 -0.3350 0.30466  11
  -6   5   0 50.0858 2.09324   5
  -6   5   0 51.8348 2.41573  10
   6  -5   0 54.6420 2.37627  11
   6  -5   0 48.8120 2.59293  13
  -6  -5   0 48.5549 2.26432   5
  -6  -5   0 50.6493 1.93799  11
  -6   5   0 47.7160 1.71743   9
  -6   5   0 52.7050 2.39458  11
   6  -5   0 52.1094 2.32652  14
  -6  -5   0 48.6451 1.98101  10
   6  -5   0 49.7943 2.25948  12
   6  -5   0 60.5491 3.61044   6
  -6  -5   0 50.3783 2.95222   4
  -6  -5   0 51.8906 1.79828   9
   6   5   0 50.8544 1.85100  10
   6  -5   0 46.4476 3.87041   4
  -6  -5   0 52.9019 2.58237  13
  -7  -5   0 -0.0309 0.27564   9
  -7  -5   0 -0.5622 0.63251   6
  -7  -5   0 0.07476 0.42999   5
  -7  -5   0 0.16568 0.28205  11
  -7   5   0 -0.2467 0.50076  10
  -7  -5   0 0.39916 0.64687   4
   7  -5   0 -0.3353 0.69791   6
  -7   5   0 -0.5649 0.46864  12
  -7  -5   0 -0.3955 0.44455  13
  -7   5   0 -0.1261 0.38567   5
   7  -5   0 0.09267 0.55063  13
   7  -5   0 0.64852 0.92660   4
   7  -5   0 0.27687 0.47996  11
  -7  -5   0 0.09685 0.20001  14
  -7   5   0 -0.2077 0.19233   9
  -7   5   0 -0.2905 0.45877   6
   7  -5   0 0.06152 0.41694  14
  -7  -5   0 0.03034 0.23618  10
  -8  -5   0 1.49630 0.28810  14
   8  -5   0 2.14648 0.62609  14
  -8  -5   0 1.02487 0.58899   5
  -8  -5   0 1.63659 0.46788  12
  -8  -5   0 2.37208 0.99201   6
   8  -5   0 0.56920 1.01744   4
   8  -5   0 3.50572 1.17970   6
  -8   5   0 2.75125 0.90880   6
  -8   5   0 2.10181 0.32579   9
  -8  -5   0 2.25886 0.41826   9
  -8  -5   0 1.81489 0.36559  11
  -8   5   0 1.25612 0.64450   5
  -8  -5   0 2.05366 0.69980  13
  -8  -5   0 2.17983 0.71567   4
   8  -5   0 1.69249 0.70067  13
  -8   5   0 1.53960 0.61289  12
  -8   5   0 0.83666 0.62145  10
  -9  -5   0 0.40644 0.53562   5
   9  -5   0 -0.1711 0.40734  14
  -9  -5   0 -0.2958 0.19505  14
  -9  -5   0 -0.1372 0.25527  11
  -9   5   0 -0.5979 0.59386   6
  -9  -5   0 0.32416 0.36403   9
   9  -5   0 0.08972 0.90443   4
  -9   5   0 -0.2137 0.55871   5
   9  -5   0 -0.0129 0.56321  13
  -9   5   0 0.41813 0.57161  10
  -9  -5   0 0.21375 0.50728  13
  -9   5   0 -0.1326 0.24263   9
  -9  -5   0 0.56892 0.39187  12
   9  -5   0 -0.6217 0.74434   6
  -9  -5   0 -0.0591 0.73151   6
  -9   5   0 -0.2524 0.54969  12
 -10   5   0 7.06186 1.19227   5
 -10  -5   0 8.38141 1.09651  13
 -10  -5   0 6.06109 0.70248   9
 -10   5   0 6.16936 0.57065   9
  10  -5   0 6.48520 1.05809  13
 -10  -5   0 6.10691 0.71753  12
 -10   5   0 6.30547 0.96597  12
 -10  -5   0 5.88052 1.42634   6
  10  -5   0 7.89235 1.05287  14
 -10   5   0 7.16930 1.06795  10
 -10  -5   0 7.31573 1.36271   5
 -10  -5   0 6.56285 0.49580  14
  10  -5   0 8.51135 2.10327   4
  10  -5   0 4.84466 1.48086   6
 -10   5   0 6.77774 1.41669   6
 -11   5   0 1.29393 0.74985   5
 -11   5   0 -0.0545 0.60415  12
 -11   5   0 0.39731 0.68061   6
 -11   5   0 0.39583 0.32922   9
 -11  -5   0 -0.3910 0.37382   9
  11  -5   0 -0.9171 0.49153  13
  11  -5   0 0.44460 1.20479   4
  11  -5   0 0.89191 1.05553   6
 -11  -5   0 -0.3422 0.64890   5
 -11  -5   0 -0.2397 0.51433  13
 -11  -5   0 -0.0190 0.40568  12
 -11  -5   0 0.22543 0.85265   6
 -11   5   0 -0.5345 0.51290  10
  11  -5   0 0.28020 0.49334  14
 -12   5   0 0.63373 0.65806  12
 -12   5   0 0.53745 0.64165  10
  12  -5   0 2.37128 1.23713   6
 -12   5   0 0.93043 0.41006   9
 -12   5   0 0.83323 1.10250   6
 -12  -5   0 -0.0667 0.93146   5
 -12  -5   0 0.95864 0.49083   9
 -12  -5   0 0.37842 0.93362   6
  12  -5   0 1.23164 0.65987  14
 -12  -5   0 1.35075 0.61205  13
  12  -5   0 2.02880 1.31704   4
  12  -5   0 0.87613 0.67669  13
 -12  -5   0 2.38907 0.58744  12
 -13  -5   0 0.59706 0.99476   6
 -13   5   0 -0.1410 0.63533  12
 -13  -5   0 1.11784 0.84782   5
 -13  -5   0 -0.2305 0.40618   9
  13  -5   0 -0.3065 0.50508  13
  13  -5   0 0.80258 0.60586  14
  13  -5   0 0.64100 1.20077   4
 -13   5   0 0.34509 0.62158  10
  13  -5   0 -0.4155 1.17149   6
  14  -5   0 4.27540 0.90568  14
 -14  -5   0 5.47953 0.81550  12
 -14   5   0 7.28268 1.15151  12
 -14  -5   0 5.07864 0.80733  13
 -14   5   0 4.41603 0.97013  10
  14  -5   0 2.99748 0.81518  13
 -14  -5   0 5.55419 0.80642   9
  15  -5   0 0.31839 0.60155  14
 -15  -5   0 0.61118 0.53600  13
  15  -5   0 1.53989 0.71188  13
 -15   5   0 1.25728 0.74859  12
 -15   5   0 0.24123 0.63298  10
 -15  -5   0 -0.0448 0.49718   9
 -15  -5   0 -0.0542 0.50840  12
 -16  -5   0 6.73821 0.93367   9
 -16   5   0 5.91513 1.10270  12
  16  -5   0 6.20956 0.96713  13
 -16   5   0 5.62779 1.08682  10
  16  -5   0 4.11230 1.01762  14
 -16  -5   0 5.90090 0.89483  12
 -17  -5   0 -0.1078 0.53574   9
  17  -5   0 0.20706 0.61521  14
 -17   5   0 0.40519 0.72503  12
 -17  -5   0 0.04486 0.54703  12
  17  -5   0 -0.9599 0.55469  13
 -17   5   0 -0.1919 0.67946  10
 -18  -5   0 18.8397 1.45960   9
   0  -6   0 1.49230 0.55366  11
   0  -6   0 1.63499 0.46732  12
   0  -6   0 1.27538 0.68945  13
   0   6   0 1.20136 0.54376  10
   0   6   0 0.78508 0.32896  11
   0  -6   0 1.54218 0.47096  14
  -1  -6   0 0.03797 0.56165  13
   1   6   0 -0.9511 0.34662  10
   1  -6   0 -0.1001 0.36126  12
   1  -6   0 0.21598 0.60733  13
  -1   6   0 0.14780 0.29994  11
  -1  -6   0 0.35372 0.39479  11
  -1  -6   0 0.29498 0.34385  10
   1  -6   0 -0.1299 0.42470  11
   1   6   0 -0.0940 0.22333  11
  -1  -6   0 -0.3661 0.31620  12
  -1   6   0 -0.0041 0.46526  10
   1  -6   0 -0.2485 0.35288  14
  -1  -6   0 -0.3515 0.31256  14
   1  -6   0 0.04157 0.97064   4
   2  -6   0 8.21461 0.88988  11
  -2  -6   0 8.43617 0.73105  14
  -2  -6   0 7.77468 0.76283  10
  -2   6   0 7.85462 0.97522  10
  -2   6   0 9.40994 0.67589  11
   2  -6   0 8.47077 1.23603  13
  -2  -6   0 6.56174 0.70790  12
  -2  -6   0 7.83117 0.78572  11
   2  -6   0 8.35942 0.81997  12
  -2   6   0 7.80954 0.73433   8
   2  -6   0 8.23829 2.00865   4
  -2  -6   0 10.0629 1.36435  13
   2   6   0 8.93960 0.84707  10
   2   6   0 8.74754 0.51441  11
   2  -6   0 8.66727 0.85371  14
  -3  -6   0 0.06269 0.29261  12
   3  -6   0 -0.0275 0.81038   4
   3  -6   0 0.47667 0.61574  13
  -3  -6   0 0.42807 0.57547  13
  -3  -6   0 0.76999 0.39970  11
   3   6   0 0.10006 0.39225  10
   3  -6   0 0.66008 0.49343  14
  -3   6   0 1.12786 0.57147  10
   3  -6   0 0.91528 0.53928  11
  -3  -6   0 0.26673 0.31701  10
   3  -6   0 0.36176 0.40145  12
  -3   6   0 0.67821 0.45351   8
   4  -6   0 6.10076 0.84946  14
  -4  -6   0 5.03273 0.59774  12
   4  -6   0 7.07765 0.95993  11
  -4  -6   0 5.31463 0.66893  11
   4   6   0 6.15762 0.68966  10
  -4  -6   0 6.02681 1.09749  13
   4  -6   0 4.10765 1.00860  13
  -4  -6   0 5.95056 0.65915  10
   4  -6   0 5.58363 1.26770   6
   4  -6   0 5.14013 1.67208   4
  -4   6   0 5.20424 0.90216  10
   5  -6   0 -0.2052 0.43243  11
   5  -6   0 -0.3747 0.87871   4
  -5  -6   0 0.22486 0.29950  10
  -5  -6   0 -0.3143 0.51346  13
  -5   6   0 0.33817 0.53460  10
   5  -6   0 -0.8282 0.60953   6
  -5  -6   0 -0.3181 0.31661  11
  -5  -6   0 -0.4369 0.24020  12
   5  -6   0 0.72120 0.65411  13
   5  -6   0 0.75295 0.50822  14
   5   6   0 0.42146 0.32681  10
   6  -6   0 50.8855 2.82211  13
  -6  -6   0 51.3410 2.01983  11
   6  -6   0 50.9544 3.45141   6
  -6  -6   0 45.1717 2.92710   4
  -6   6   0 52.5700 2.52351  10
   6  -6   0 52.0580 2.39617  14
  -6  -6   0 51.9243 2.76213  13
  -6  -6   0 49.3070 2.01263  12
  -6  -6   0 48.8407 2.05116  10
   6  -6   0 46.5766 4.21939   4
   6   6   0 52.7414 1.91058  10
   6  -6   0 55.5989 2.47951  11
  -7  -6   0 0.35071 0.31597  11
  -7  -6   0 0.28492 0.28745  12
  -7   6   0 0.23404 0.62005  10
  -7  -6   0 0.28094 0.29325  10
   7  -6   0 0.64499 0.67423   6
   7  -6   0 1.48913 0.89820   4
  -7  -6   0 -0.1549 0.22415   9
   7  -6   0 1.11143 0.51540  14
  -7  -6   0 1.48137 0.65984   4
  -7  -6   0 0.23285 0.19107  14
   7  -6   0 0.46140 0.68898  13
  -7  -6   0 0.64234 0.59395  13
   8  -6   0 11.2461 1.39186  13
  -8  -6   0 10.3480 0.77176  12
  -8  -6   0 10.6332 0.59306   9
  -8  -6   0 11.5506 1.30724  13
  -8  -6   0 9.83572 0.68486  11
  -8  -6   0 11.2024 0.97744   5
  -8   6   0 11.8976 1.24700  10
  -8   6   0 9.20149 0.47787   9
   8  -6   0 7.82379 2.15113   4
   8  -6   0 7.87033 0.98299  14
   8  -6   0 11.1844 2.03628   6
  -8  -6   0 10.7569 0.72409  12
  -8  -6   0 7.34641 1.14856   4
  -9  -6   0 0.11737 0.28858   9
   9  -6   0 0.29908 0.96024   6
  -9   6   0 -0.2037 0.18802   9
  -9   6   0 -0.4863 0.55994  10
  -9  -6   0 -0.3318 0.58221  13
  -9  -6   0 -0.1895 0.38447  12
   9  -6   0 -1.5500 0.86360   4
   9  -6   0 -0.0776 0.57271  13
   9  -6   0 -0.2140 0.44544  14
  -9   6   0 0.06647 0.40719   5
  -9  -6   0 0.25889 0.44081   5
 -10  -6   0 55.5281 2.19713  12
  10  -6   0 57.9295 3.01535  13
 -10  -6   0 56.5891 2.84297  13
  10  -6   0 55.9071 2.72027  14
 -10   6   0 59.6385 2.85234  10
 -10   6   0 51.9584 1.93824   9
 -10  -6   0 54.2704 2.06563   9
 -11   6   0 -0.2777 0.25862   9
  11  -6   0 0.03318 0.48112  14
 -11   6   0 -0.1968 0.63122  10
 -11  -6   0 -0.1602 0.43323  12
  11  -6   0 0.41993 0.69734  13
 -11   6   0 -0.5313 0.58913  12
 -11  -6   0 -0.1373 0.31415   9
 -12   6   0 -0.2586 0.34065   9
 -12  -6   0 0.81789 0.55110  13
 -12  -6   0 0.21948 0.50314  12
  12  -6   0 1.62345 0.71476  14
 -12   6   0 -0.5310 0.61838  10
 -12   6   0 0.05295 0.61656  12
  12  -6   0 0.44553 0.63226  13
 -12  -6   0 0.23606 0.37077   9
 -13   6   0 -0.5513 0.60194  12
 -13   6   0 0.14902 0.69024  10
 -13  -6   0 -0.8849 0.47663  13
 -13  -6   0 0.14137 0.37883   9
  13  -6   0 -0.9701 0.43860  14
  13  -6   0 0.51757 0.59731  13
 -13  -6   0 0.46510 0.51842  12
 -14  -6   0 23.9390 1.35930   9
  14  -6   0 26.7413 1.90556  14
 -14  -6   0 28.4563 1.50172  12
 -14   6   0 27.7915 1.83313  12
  14  -6   0 22.5242 1.86211  13
 -14   6   0 23.3888 1.85806  10
 -14  -6   0 28.7185 1.75189  13
 -15  -6   0 0.69110 0.59149  13
 -15  -6   0 -0.4363 0.44146   9
  15  -6   0 1.23954 0.71838  13
 -16  -6   0 7.51958 0.93477   9
   0   7   0 0.02394 0.45759  10
   0  -7   0 0.45925 0.40059  14
   0  -7   0 0.41903 0.85753   4
   0  -7   0 -0.2036 0.39726  11
   0  -7   0 0.36999 0.60930  13
   1  -7   0 0.82118 0.48541  11
   1  -7   0 0.50491 0.60592  13
  -1   7   0 0.12467 0.45352  10
   1   7   0 0.50262 0.29138  11
  -1  -7   0 -0.2023 0.54925  13
  -1  -7   0 -0.4218 0.32650  14
   1   7   0 -0.4992 0.39401  10
  -1  -7   0 0.02403 0.41760  11
  -1  -7   0 -0.0788 0.91276   4
   1  -7   0 -0.8804 0.94612   4
   1  -7   0 0.03737 0.38229  14
  -2  -7   0 1.19897 0.72091  13
   2  -7   0 -0.6173 0.35155  14
  -2   7   0 0.13343 0.52124  10
   2  -7   0 -1.4185 0.98656   4
  -2  -7   0 0.68800 0.39855  12
  -2  -7   0 0.43229 0.83461   4
   2   7   0 0.26012 0.21846  11
   2   7   0 0.03613 0.39306  10
   2  -7   0 -0.1110 0.57786  13
   2  -7   0 -0.1799 0.43500  11
  -2  -7   0 0.40607 0.36392  14
  -2  -7   0 -0.2636 0.34411  11
  -3  -7   0 -0.3986 0.30761  12
  -3  -7   0 -0.0986 0.33534  14
   3   7   0 0.27721 0.37927  10
  -3  -7   0 -0.1169 0.59108  13
   3  -7   0 1.05481 0.48279  14
  -3   7   0 0.13731 0.53341  10
   3  -7   0 0.64414 0.63582  13
  -3  -7   0 -0.2670 0.34779  11
   3  -7   0 0.46383 0.55209  11
  -4  -7   0 23.4902 1.91811  13
  -4   7   0 22.3053 1.30300   8
  -4  -7   0 22.4151 1.26398  11
  -4  -7   0 20.1048 1.21375  12
   4   7   0 23.4597 1.24893  10
  -4   7   0 24.1100 1.61495  10
   4  -7   0 24.6144 1.52305  11
   4  -7   0 24.4428 2.00406  13
   4  -7   0 23.3824 1.46905  14
  -4  -7   0 23.9718 1.18558  14
  -5  -7   0 0.68482 0.35947  12
  -5  -7   0 -0.3077 0.34194  11
  -5  -7   0 -0.1879 0.55304  13
   5   7   0 0.19373 0.35202  10
  -5   7   0 0.79971 0.62236  10
  -5  -7   0 0.09040 0.30290  14
   5  -7   0 -0.0356 0.45486  14
   5  -7   0 0.30226 0.69402  13
  -5   7   0 0.15480 0.45370   8
  -6  -7   0 1.61651 0.46525  11
  -6   7   0 0.65478 0.59632  10
  -6  -7   0 1.70318 0.79580  13
  -6   7   0 1.65773 0.62488   8
   6  -7   0 0.59449 0.46749  14
  -6  -7   0 0.68264 0.44001  12
   6  -7   0 2.29132 0.92911  13
   6   7   0 1.71695 0.41127  10
  -7  -7   0 0.62127 0.64414  13
  -7   7   0 1.63197 0.68653  10
  -7  -7   0 0.53231 0.36131  11
  -7  -7   0 -0.2063 0.34705  12
  -7  -7   0 0.70640 0.44454  12
   7  -7   0 0.20833 0.63606  13
  -7   7   0 0.77024 0.58215   8
   7  -7   0 1.17284 0.60256  14
  -8   7   0 6.46522 1.06320  10
   8  -7   0 6.38347 1.31026  13
   8  -7   0 7.03570 1.05412  14
  -8  -7   0 8.32650 1.36256  13
  -8  -7   0 7.87597 0.78135  12
   9  -7   0 0.48642 0.72301  13
  -9   7   0 0.22840 0.63701  10
  -9  -7   0 -0.5246 0.43380  12
   9  -7   0 -0.7107 0.42742  14
  -9  -7   0 0.32613 0.26090   9
  -9  -7   0 -0.2157 0.54868  13
  10  -7   0 2.79903 0.76440  14
 -10  -7   0 1.11424 0.49004  12
 -10   7   0 1.94133 0.82662  10
 -10  -7   0 0.95652 0.31229   9
  10  -7   0 2.18304 0.87827  13
 -10  -7   0 1.26150 0.84345  13
 -11  -7   0 1.75705 0.70891  13
  11  -7   0 0.92643 0.74556  13
 -11  -7   0 -0.3737 0.29768   9
 -11  -7   0 -0.2033 0.45236  12
  11  -7   0 -0.2020 0.60177  14
 -11   7   0 -0.7291 0.62102  10
 -12  -7   0 2.28027 0.42092   9
 -13  -7   0 -0.5574 0.31354   9
   0  -8   0 49.3416 2.19514  14
   0  -8   0 47.0410 2.25882  11
   0   8   0 49.0744 2.31580  10
   0  -8   0 48.6125 3.06319  13
  -1   8   0 0.71522 0.52226  10
   1  -8   0 1.00945 0.46937  14
  -1  -8   0 0.91431 0.74948  13
   1   8   0 -0.1408 0.44532  10
   1  -8   0 -0.4619 0.68539  13
  -1  -8   0 -0.4084 0.36206  14
  -1  -8   0 0.10680 0.42166  11
  -2  -8   0 0.89612 0.72598  13
   2  -8   0 1.05926 0.83874  13
   2   8   0 1.35134 0.53209  10
  -2   8   0 0.91218 0.55554  10
   2  -8   0 1.38425 0.52986  14
  -2  -8   0 1.13591 0.44507  14
  -2  -8   0 0.83368 0.47109  11
  -3  -8   0 1.26415 0.78553  13
   3  -8   0 0.03035 0.41364  14
   3   8   0 0.51557 0.39854  10
  -3   8   0 0.41047 0.57101  10
  -3  -8   0 0.33531 0.45412  11
  -3  -8   0 0.21789 0.42422  14
   3  -8   0 -0.0830 0.68616  13
  -4  -8   0 8.84460 0.83664  11
  -4  -8   0 9.14130 1.54677  13
  -4   8   0 6.99530 1.03456  10
   4  -8   0 8.13424 0.93747  14
  -4  -8   0 6.36584 0.69959  14
   4   8   0 7.65373 0.78475  10
   4  -8   0 7.63823 1.48039  13
  -5  -8   0 -0.7296 0.68077  13
   5  -8   0 -0.2827 0.48708  14
   5   8   0 0.03789 0.38276  10
   5  -8   0 0.05904 0.82541  13
  -5   8   0 -0.1131 0.57404  10
  -7   8   0 0.35072 0.52091   8
  -8   8   0 11.9777 1.14078   8
  -9   8   0 0.16106 0.59188   8
  -1   0  -1 0.11493 0.26886   2
   2   0   1 0.87743 0.46346   2
  -2   0  -1 0.04386 0.20350   4
  -2   0   1 -0.0996 0.09552  11
  -2   0   1 -0.0214 0.26305   6
  -2   0  -1 -0.2130 0.12002  12
   2   0  -1 -0.0510 0.10002  14
   2   0  -1 0.17575 0.24998   6
   2   0   1 -0.1078 0.09900  14
  -2   0  -1 0.02982 0.10092  14
  -2   0  -1 -0.0526 0.09516  10
   2   0  -1 0.08473 0.10689  12
  -2   0  -1 0.14057 0.25238   5
   2   0  -1 0.05617 0.11219  11
   2   0   1 -0.1041 0.38301   1
  -2   0   1 -0.0815 0.13044  12
  -2   0   1 -0.5787 0.32038   1
  -2   0  -1 0.20548 0.25447   6
  -2   0  -1 0.34295 0.39325   1
   2   0   1 0.25322 0.26150   5
  -2   0  -1 -0.0327 0.27325   2
  -2   0   1 0.54422 0.34495   2
   2   0   1 -0.0370 0.21315   4
   2   0   1 0.16640 0.22124   6
  -2   0   1 0.15370 0.55060   3
   2   0   1 -0.0369 0.04863  10
  -3   0   1 0.13356 0.16230  14
  -3   0  -1 0.80591 0.62017   2
  -3   0  -1 0.10393 0.40138   6
   3   0   1 0.23863 0.17729  14
   3   0   1 0.31992 0.14938  10
  -3   0  -1 0.16919 0.21365  12
  -3   0  -1 -0.1719 0.37110   5
  -3   0   1 -0.0430 0.48478   2
  -3   0  -1 0.00914 0.31051   4
  -3   0   1 0.16205 0.64549   1
   3   0   1 0.04284 0.39582   6
   3   0   1 -0.4443 0.70642   1
  -3   0   1 0.19901 0.16597  11
  -3   0   1 -0.0345 0.21144  12
   3   0  -1 0.16553 0.17222  14
  -3   0  -1 -0.4206 0.77422   3
   3   0  -1 0.47443 0.41673   6
   3   0   1 0.28727 0.35714   4
   3   0  -1 0.23111 0.19071  12
   3   0  -1 0.31718 0.18810  11
  -3   0   1 0.14047 0.41618   6
   3   0  -1 0.06933 0.35600   4
   3   0   1 0.23476 0.19226  12
  -3   0  -1 0.18810 0.15555  10
  -3   0  -1 0.13722 0.16223  14
  -4   0   1 -0.8455 0.53720   1
   4   0   1 0.20609 0.16552  10
   4   0  -1 -0.0222 0.18492  14
  -4   0  -1 0.15674 0.21845  12
  -4   0  -1 0.15800 0.38745   4
   4   0   1 0.42249 0.40852   4
  -4   0   1 0.34257 0.20397  11
   4   0   1 0.05793 0.20507  12
  -4   0  -1 0.41405 0.45984   6
   4   0   1 0.54344 0.45461   6
  -4   0   1 -0.0802 0.95458   3
  -4   0  -1 0.07742 0.17131  10
  -4   0  -1 -0.1317 1.13487   3
   4   0  -1 0.09417 0.21041  12
   4   0   1 0.07147 0.18328  14
   4   0  -1 0.23755 0.42207   6
   4   0  -1 -0.3451 0.27650   1
  -4   0   1 0.13913 0.40256   4
   4   0  -1 0.30342 0.41391   4
  -4   0   1 0.04611 0.17344  14
  -4   0   1 0.04532 0.58179   2
  -4   0  -1 0.09801 0.17603  14
  -4   0   1 -0.0903 0.24019  12
  -4   0   1 -0.2327 0.41368   6
  -5   0   1 0.24087 0.19605  10
   5   0   1 0.26121 0.19867  14
  -5   0  -1 -1.0331 0.75688   2
  -5   0   1 0.00241 0.45135   6
  -5   0   1 0.36952 0.95246   2
  -5   0  -1 -1.7517 1.23039   3
  -5   0   1 0.01787 0.20531  11
  -5   0  -1 0.26723 0.20123  14
  -5   0   1 0.08697 0.18935  14
   5   0  -1 0.31127 0.14832   7
   5   0  -1 0.08520 0.38628   4
  -5   0  -1 -0.0428 0.17470  10
  -5   0   1 -0.4124 0.25557  12
   5   0   1 0.80114 0.91329   1
   5   0   1 0.41921 0.40423   4
   5   0  -1 0.16723 0.44222   6
   5   0  -1 0.01922 0.24002  12
   5   0  -1 -0.6507 0.37364   1
  -5   0  -1 0.15183 0.26035  12
   5   0   1 0.55655 0.51536   6
  -5   0   1 -0.1104 0.38965   4
   5   0   1 0.14684 0.17116  10
  -5   0  -1 -0.1211 0.41785   6
   5   0  -1 0.28096 0.21406  14
   5   0   1 -0.0341 0.21933  12
  -5   0  -1 0.10735 0.37345   4
  -6   0   1 -0.3350 0.44322   4
   6   0   1 1.25154 1.30082   1
  -6   0  -1 0.13975 0.32004  12
  -6   0  -1 -0.0971 0.21140  10
   6   0   1 -0.2499 0.45982   4
   6   0   1 0.13459 0.56633   6
   6   0  -1 -0.2997 0.40628   1
  -6   0   1 -0.2724 0.21710  10
   6   0   1 0.32213 0.26511  14
  -6   0   1 1.13808 1.89092   3
  -6   0   1 -0.1386 0.22839  14
   6   0   1 0.81473 0.71375   1
   6   0  -1 0.37061 0.63052   6
   6   0  -1 -0.1131 0.27350  12
  -6   0  -1 1.92526 1.73208   3
   6   0   1 -0.1214 0.22831   7
   6   0  -1 0.11360 0.19211   7
  -6   0  -1 -0.5477 0.52342   6
   6   0  -1 0.24016 0.25125  14
  -6   0   1 -0.1659 0.23571  11
  -6   0   1 0.03989 0.30833  12
  -6   0   1 0.78042 0.91784   1
  -6   0  -1 -0.0727 0.50849   4
   6   0   1 0.11033 0.29038  12
   6   0   1 -0.1522 0.19651  10
  -6   0  -1 -0.1501 0.99997   2
   6   0  -1 0.35794 0.51593   4
  -6   0   1 0.36457 0.57645   6
  -6   0  -1 0.04230 0.24273  14
  -7   0   1 -0.0754 0.26981  10
  -7   0  -1 0.02067 0.62142   4
   7   0  -1 0.54873 0.25050   7
   7   0  -1 -0.0694 0.65861   6
   7   0  -1 -0.5408 0.55766   4
  -7   0  -1 0.30453 0.39769  12
  -7   0   1 0.51577 0.74336   6
  -7   0  -1 -0.0636 0.28537  14
   7   0   1 -0.1273 1.17605   1
  -7   0   1 0.34248 0.31770  14
  -7   0   1 0.11460 0.30676  11
  -7   0  -1 -0.3325 0.24870  10
   7   0   1 -0.3325 0.32193  12
   7   0   1 -0.1743 0.63348   6
   7   0  -1 0.07750 0.29409  14
  -7   0  -1 3.67188 2.29322   3
   7   0  -1 0.51330 0.35945  12
   7   0   1 -0.6273 0.60256   1
  -7   0   1 -1.5424 2.14448   3
  -7   0   1 0.35731 0.38916  12
  -7   0  -1 0.28982 0.76314   6
  -7   0   1 0.80389 1.73043   2
  -7   0   1 0.57875 0.64476   4
   7   0   1 0.44000 0.63549   4
   7   0   1 0.04095 0.31003  14
  -7   0   1 0.37617 1.12405   1
   7   0   1 0.52282 0.31203   7
  -7   0  -1 -0.5740 1.46693   2
  -8   0   1 0.00211 0.28068  14
   8   0   1 -0.8059 0.58697   6
   8   0  -1 1.60830 1.52283   1
   8   0  -1 -0.3055 0.33775  12
  -8   0   1 2.84305 1.93865   2
   8   0  -1 0.06577 0.61259   6
   8   0  -1 0.31408 0.58248   4
   8   0   1 -0.1308 0.34834  12
  -8   0   1 0.04659 2.96892   3
  -8   0   1 -0.2588 0.38373  12
   8   0   1 -0.1440 0.28729  14
  -8   0   1 -0.2388 0.26649  10
  -8   0  -1 -0.0107 0.29724  14
  -8   0   1 -0.3776 0.54973   4
   8   0   1 -0.0797 0.29095   7
  -8   0  -1 -0.3714 0.25986  10
   8   0   1 -0.7915 0.78092   1
  -8   0  -1 -0.3506 0.60956   6
  -8   0   1 -0.3425 1.10452   1
  -8   0   1 0.24887 0.75278   6
  -8   0  -1 4.09393 2.24391   3
  -8   0  -1 0.79715 0.72015   4
  -8   0  -1 -2.5117 1.56581   2
  -8   0   1 -0.0946 0.29549  11
  -8   0  -1 0.22046 0.37520  12
   8   0   1 0.08145 0.66421   4
   8   0   1 1.22349 1.45600   1
   8   0  -1 -0.0563 0.29087  14
   9   0   1 0.10956 0.27630   7
  -9   0   1 0.11911 1.31944   1
  -9   0  -1 3.16634 2.31026   2
  -9   0  -1 0.68765 0.68590   4
  -9   0   1 -0.0228 0.39521  12
   9   0   1 -0.3420 0.57441   6
  -9   0   1 -0.3533 0.24446  14
  -9   0   1 0.07771 0.28216  11
   9   0   1 0.00776 0.30908  14
  -9   0   1 -0.0134 0.29229  10
  -9   0   1 1.61651 2.98782   3
   9   0  -1 -0.6936 0.43496   4
  -9   0  -1 -0.1728 0.25838  14
  -9   0   1 0.83821 0.73659   4
  -9   0   1 -0.2129 2.23875   2
  -9   0  -1 0.20835 0.26628  10
   9   0   1 -0.6213 1.15957   1
  -9   0  -1 -0.5142 0.54479   5
   9   0   1 -0.2448 0.57411   4
   9   0  -1 0.22461 0.30216  14
   9   0   1 -0.3985 0.29125  12
  -9   0  -1 -0.0666 0.36958  12
  -9   0  -1 0.28608 0.66658   6
   9   0  -1 -0.1799 0.51914   6
  -9   0   1 0.39260 0.71481   6
   9   0  -1 0.94809 1.18296   1
   9   0   1 2.39673 1.47633   1
 -10   0  -1 0.38781 0.29631  10
  10   0   1 -1.7340 1.26476   1
  10   0   1 0.10068 0.52135   4
 -10   0   1 0.20633 0.62165   6
 -10   0  -1 -0.1568 0.63641   5
 -10   0  -1 -0.3404 0.63431   4
  10   0   1 1.21401 0.77141   6
 -10   0  -1 -0.2035 0.26478  14
 -10   0  -1 0.44236 2.44970   2
 -10   0   1 1.91568 3.67701   3
  10   0   1 1.56438 1.45507   1
 -10   0   1 0.18034 2.28395   2
 -10   0  -1 2.06918 3.75410   3
  10   0   1 -0.3216 0.29358  14
  10   0  -1 0.02274 0.57389   6
  10   0  -1 0.04650 0.57693   4
  10   0  -1 0.15147 0.31647  14
 -10   0   1 0.15510 0.30936  11
  10   0  -1 3.84585 1.67030   1
 -10   0   1 0.26368 0.30043  10
 -10   0   1 1.54620 1.29648   1
 -10   0   1 -0.0296 0.41737  12
  10   0   1 0.22402 0.35052  12
 -10   0   1 -0.1937 0.25397  14
 -10   0  -1 -0.1404 0.41306  12
 -10   0  -1 -0.3057 0.69315   6
 -10   0  -1 0.50970 0.33544  11
  10   0  -1 0.28914 0.36060  12
  11   0  -1 2.04252 1.43879   1
 -11   0  -1 -0.0847 0.74155   6
  11   0  -1 -0.6574 0.68169   6
 -11   0   1 0.04345 0.30829  10
  11   0  -1 -0.2050 0.31272  14
 -11   0   1 -0.4368 0.67223   6
 -11   0  -1 -0.5617 0.25154  10
  11   0   1 -0.1306 1.67101   1
 -11   0   1 0.27950 0.31168  14
 -11   0  -1 -0.1425 0.46802  12
 -11   0   1 -0.2089 0.28976  11
 -11   0  -1 -0.1237 0.31439  11
  11   0  -1 0.09157 0.38495  12
 -11   0   1 -0.2277 1.50404   1
  11   0   1 -0.0022 0.51264   4
  11   0   1 -0.0434 0.37150  12
 -11   0  -1 -0.3116 0.70577   5
  11   0   1 0.23920 0.33745  14
 -11   0   1 -0.0982 0.46951  12
 -11   0  -1 -0.2234 0.28374  14
  11   0   1 0.42866 0.72230   6
 -12   0   1 -0.0275 0.35273  10
  12   0  -1 0.31475 0.76831   6
 -12   0  -1 0.20500 0.74718   4
  12   0   1 0.89788 1.98547   1
 -12   0   1 0.32604 0.76939   6
 -12   0  -1 -0.3908 0.63688   6
  12   0  -1 -0.1224 0.36927  14
 -12   0  -1 0.27240 0.33961  10
 -12   0  -1 -0.6575 0.33809  14
 -12   0   1 0.62650 1.66556   1
  12   0   1 0.74954 0.48197  12
  12   0  -1 5.21204 2.25447   1
 -12   0   1 -0.1527 0.52263  12
  12   0  -1 1.13455 0.82122   4
  12   0  -1 -0.1762 0.40589  12
 -12   0  -1 0.38028 0.57074  12
 -12   0  -1 0.40914 0.38714  11
  12   0   1 0.00979 0.62979   4
 -12   0  -1 1.04956 0.91150   5
  12   0   1 -0.1971 0.38276  14
 -12   0   1 0.31441 0.36609  14
 -12   0   1 0.13551 0.35186  11
  13   0   1 0.14458 0.79755   4
 -13   0  -1 -0.2714 0.33983  14
 -13   0   1 -0.1185 0.37793  11
 -13   0  -1 -0.4785 0.58273  12
 -13   0   1 0.34623 0.41107  10
 -13   0  -1 -0.1124 0.37411  11
 -13   0   1 0.14249 0.58234  12
 -13   0  -1 -0.3190 0.33961  10
  13   0  -1 -0.2409 0.40485  12
 -13   0  -1 -1.2548 0.61433   4
  13   0   1 -0.5680 0.70630   6
  13   0   1 0.49909 0.51414  12
 -13   0   1 -0.0851 0.35738  14
  13   0  -1 1.07510 0.96471   6
 -13   0  -1 1.76760 1.04862   6
  13   0  -1 0.26428 0.72911   4
 -13   0   1 -1.0725 0.81807   6
  13   0   1 -0.5752 0.37285  14
  13   0  -1 0.22735 0.42103  14
 -13   0  -1 -0.3307 0.79992   5
 -14   0  -1 1.20835 1.00719   6
 -14   0  -1 0.34031 0.65172  12
  14   0  -1 0.18957 0.87062   6
 -14   0  -1 0.00528 0.39555  14
 -14   0  -1 0.50997 0.42851  11
  14   0   1 0.94430 0.49095  14
 -14   0   1 -0.5099 0.36194  10
 -14   0   1 0.20893 0.61959  12
 -14   0   1 0.03924 0.42612  11
  14   0  -1 -0.5239 0.63317   4
 -14   0   1 -0.4784 0.88143   6
 -14   0  -1 -0.6296 0.68923   5
  14   0   1 0.66631 0.56304  12
  14   0  -1 -0.5577 0.38602  14
  14   0   1 1.20007 0.92706   6
 -14   0  -1 -0.3433 0.35088  10
 -14   0  -1 0.75377 0.77675   4
  14   0  -1 -0.5078 0.45783  12
  15   0   1 -0.4628 0.44777  14
 -15   0  -1 0.37323 0.93852   4
 -15   0   1 -0.1604 0.41643  10
 -15   0  -1 0.86491 0.93035   5
  15   0  -1 1.18447 0.92784   4
  15   0  -1 -1.9246 0.81872   6
  15   0  -1 -0.2126 0.45992  14
 -15   0   1 -0.8140 0.91271   5
 -15   0  -1 0.39362 0.66068  12
  15   0   1 0.06886 0.80782   4
  15   0   1 0.36443 1.10762   6
 -15   0  -1 -0.0472 0.39240  10
 -15   0   1 0.13943 0.45969  11
 -15   0   1 0.09220 0.62194  12
 -15   0  -1 -0.0927 0.41838  11
 -15   0  -1 -0.8720 0.82750   6
 -15   0   1 0.47078 0.80790   6
  16   0  -1 0.02917 0.47808  14
 -16   0  -1 0.40080 0.67197  12
 -16   0  -1 -0.0455 0.40148  10
 -16   0   1 -0.5529 1.17034   5
 -16   0   1 -0.0240 0.66114  12
 -16   0   1 -0.8063 1.03105   6
  16   0  -1 0.46669 1.05742   6
  16   0   1 2.89741 1.21630   6
 -16   0  -1 1.37581 1.14135   5
 -16   0   1 0.72401 0.48055  10
  16   0   1 -0.0484 0.50419  14
  16   0  -1 0.51853 0.85849   4
  16   0   1 0.84321 0.98779   4
  17   0   1 -0.7521 0.90347   4
 -17   0  -1 0.21170 0.94641   6
  17   0  -1 -0.4273 1.11455   6
 -17   0   1 1.68600 1.16634   6
 -17   0  -1 0.12774 1.00202   5
 -17   0   1 -0.4084 0.43877  10
 -17   0   1 0.53386 1.05464   5
  17   0  -1 0.02180 0.93298   4
 -17   0  -1 0.12688 0.37953  10
 -17   0   1 0.77134 0.82888  12
  17   0  -1 -0.1080 0.50881  14
  17   0   1 -1.1042 0.46618  14
 -17   0  -1 -0.3276 0.66752  12
  17   0   1 -1.6424 1.09932   6
  18   0  -1 0.38158 0.52836  14
 -18   0  -1 0.13086 0.38306  10
 -18   0   1 -0.5693 0.42898  10
 -18   0  -1 -1.0745 1.19701   6
  18   0   1 0.13093 0.53273  14
 -18   0  -1 -0.3160 0.63198  12
  18   0  -1 -1.4206 1.49495   6
 -18   0   1 -1.6289 1.04656   6
  18   0   1 -0.5717 1.05361   4
 -18   0   1 0.40319 1.12235   5
  18   0  -1 1.86438 1.08498   4
 -18   0   1 -0.3016 0.77610  12
 -18   0  -1 -0.0659 1.16699   5
 -19   0  -1 -0.4028 0.63582  12
 -19   0   1 -0.1691 0.77681  12
 -19   0   1 0.46313 0.50269  10
  19   0  -1 -0.4702 0.51940  14
  19   0   1 -0.4879 0.49576  14
 -19   0  -1 -0.1563 0.37873  10
 -20   0   1 -0.3053 0.45496  10
 -20   0  -1 0.35730 0.41708  10
  20   0   1 -0.8485 0.47946  14
  20   0  -1 0.27352 0.60024  14
 -20   0   1 0.90145 0.87991  12
 -20   0  -1 -0.0759 0.60252   9
 -20   0  -1 -0.4317 0.72172  12
  21   0  -1 -0.6497 0.53229  14
 -21   0   1 0.31838 0.47256  10
 -21   0  -1 0.06649 0.77710  12
 -21   0   1 -0.0211 0.83582  12
 -21   0  -1 -0.4656 0.35136  10
 -21   0  -1 0.77979 0.78384   9
  21   0   1 -0.5170 0.55042  14
 -22   0  -1 -0.7144 0.59546   9
   0   1  -1 0.13807 0.15999  10
   0  -1  -1 0.11523 0.16874   5
   0   1  -1 0.10434 0.13526   8
   0  -1   1 0.11024 0.11972  14
   0  -1   1 0.49205 0.22297  13
   0  -1  -1 0.36610 0.15879  10
   0  -1  -1 0.18080 0.08452   9
   0  -1   1 0.34854 0.16913  10
   0   1   1 0.17513 0.16925  10
   0   1   1 0.44945 0.14147  12
   0  -1  -1 0.26433 0.13325  12
   0   1  -1 0.21140 0.11667  11
   0   1   1 0.77511 0.46447   2
   0  -1  -1 0.40490 0.13907  11
   0  -1   1 0.09185 0.13648  11
   0   1   1 0.45892 0.16086   5
   0  -1   1 0.04201 0.49408   1
   0   1   1 0.35178 0.12113  11
   0   1  -1 -0.0628 0.27366   3
   0  -1   1 -0.3541 0.29849   2
   0  -1  -1 0.43992 0.52617   1
   0   1   1 -0.3606 0.47288   1
   1  -1   1 135.675 4.65766   4
  -1   1   1 117.642 3.99416   9
   1  -1   1 120.577 4.36472   6
   1  -1   1 139.164 6.40510   1
  -1   1   1 118.074 4.14374   5
  -1  -1  -1 124.792 4.81687   1
   1  -1   1 136.773 4.09125  11
   1   1  -1 124.362 4.03353  10
  -1   1   1 124.503 5.77349   3
   1  -1   1 138.082 4.08338  14
  -1   1   1 139.055 4.34080   6
  -1   1   1 136.186 6.38122   1
  -1  -1  -1 119.711 5.20699   2
  -1  -1  -1 120.404 4.20797   5
  -1   1   1 131.517 6.73201   2
  -1  -1  -1 116.845 4.00859   9
   1  -1   1 119.581 4.07183  12
   1  -1   1 130.743 4.11145  10
  -1   1   1 118.408 4.06817  11
  -1  -1  -1 123.282 4.00480  11
  -1   1   1 123.026 4.06176  12
   1   1   1 116.480 4.26784   5
   1  -1  -1 115.127 4.00988   9
   1   1   1 115.021 3.98800  11
   1  -1  -1 132.054 6.16285   1
  -1   1  -1 128.390 5.88496   3
   1   1   1 139.068 4.04821  10
  -1  -1   1 132.455 4.05085  10
  -1   1  -1 136.186 4.07886  14
  -1   1  -1 122.028 6.56272   2
   1  -1  -1 130.554 4.07045  12
  -1  -1   1 123.450 3.99556  11
  -1   1  -1 134.727 4.11335  10
  -1   1  -1 130.806 4.08303  11
  -1  -1   1 131.501 4.91681   1
  -1   1  -1 120.288 4.06195  12
  -1   1  -1 137.663 6.30672   1
   1  -1  -1 122.380 4.08405  11
   1   1   1 127.813 5.05734   1
  -1  -1   1 129.205 5.65828   2
  -1   1  -1 122.374 4.30218   6
  -1  -1   1 124.628 5.25535   3
   1   1   1 115.171 4.02423   9
  -2  -1  -1 2386.34 68.9884   2
  -2  -1  -1 2107.67 68.4964   4
  -2   1   1 2163.11 68.6284   6
   2  -1   1 2155.61 71.6530   1
  -2  -1  -1 2142.80 70.0285   3
  -2  -1  -1 2135.96 68.8587   1
  -2  -1  -1 2161.92 68.4259   6
  -2   1   1 2183.50 71.7284   1
  -2   1   1 2204.96 72.5240   2
  -2   1   1 2188.64 71.6523   3
   2  -1   1 2101.72 68.8653   4
   2  -1   1 2167.73 68.6978   6
  -2   1  -1 2176.39 71.4850   1
  -2   1  -1 2120.84 68.6043   6
  -2  -1   1 2343.62 69.9724   2
  -2   1  -1 2177.30 68.9075   4
   2   1   1 2223.97 68.6358   1
   2   1   1 2094.13 70.3011   2
  -2   1  -1 2258.92 72.5844   2
   2   1   1 2134.19 68.3888   6
   2   1   1 2094.33 68.5693   5
   2  -1  -1 2142.21 71.4320   1
  -2   1  -1 2222.86 71.7103   3
  -2  -1   1 2180.71 70.3465   3
   2  -1  -1 2134.88 68.6186   6
  -3  -1  -1 343.919 10.9692   6
  -3   1   1 320.220 14.1370   1
  -3  -1  -1 339.538 13.3785   3
  -3   1   1 337.340 10.4646  10
  -3  -1  -1 344.649 11.2927   2
  -3  -1  -1 301.182 10.4004   9
   3  -1   1 294.969 10.4323  12
   3  -1   1 334.838 10.4546  14
  -3  -1  -1 323.786 11.3517   1
   3  -1   1 328.143 11.3103   4
  -3   1   1 316.357 10.4422  11
   3  -1   1 333.189 10.4715  13
  -3   1   1 346.389 11.1582   6
  -3  -1  -1 323.501 10.3180  12
  -3   1   1 339.285 14.5963   3
  -3   1   1 344.700 10.4542  12
   3  -1   1 321.538 11.1739   6
  -3   1   1 316.693 14.7194   2
   3  -1   1 314.197 10.4518  10
  -3  -1  -1 306.696 10.9389   5
  -3  -1  -1 341.881 10.6984   4
   3  -1   1 320.427 14.1561   1
  -3   1  -1 313.560 14.7476   2
  -3  -1   1 337.329 10.4267  13
   3   1   1 330.918 10.9009   6
   3  -1  -1 323.790 13.9237   1
  -3   1  -1 342.324 14.1490   1
  -3  -1   1 317.124 10.9898   6
   3  -1  -1 297.331 10.4414  11
  -3   1  -1 349.258 10.4621  14
  -3   1  -1 308.872 10.4314  12
  -3   1  -1 331.304 10.4540  10
  -3   1  -1 328.674 11.1018   6
   3  -1  -1 342.808 11.1618   6
   3  -1  -1 332.864 10.4380  12
  -3  -1   1 340.646 10.2869  10
   3  -1  -1 336.944 10.4470  10
  -3  -1   1 327.087 10.3058  14
   3   1   1 329.559 11.2739   1
  -3   1  -1 340.189 10.4608  11
  -3   1  -1 316.965 14.4583   3
   3   1   1 293.914 10.9850   5
  -3  -1   1 307.072 13.3404   3
   3   1   1 346.373 10.8565   4
  -3   1  -1 346.711 11.3960   4
   4  -1   1 682.165 22.4862  12
   4   1  -1 700.053 23.3487   1
  -4   1   1 773.527 28.7350   2
  -4  -1  -1 712.376 22.8069   4
   4  -1   1 685.684 22.4814  10
  -4   1   1 687.383 22.4862  10
  -4  -1  -1 709.729 23.2310   5
  -4   1   1 732.079 27.3406   1
   4  -1   1 707.088 27.2429   1
   4  -1   1 712.009 23.5333   4
   4  -1   1 697.444 22.4656  13
   4   1  -1 715.699 22.5313   4
  -4  -1  -1 711.794 23.1998   6
  -4  -1  -1 782.211 24.3979   2
  -4  -1  -1 701.806 22.3668  12
  -4  -1  -1 713.863 22.3752  14
  -4  -1  -1 739.767 24.1910   1
  -4   1   1 701.451 22.4878  12
  -4  -1  -1 668.505 22.4546   9
   4  -1   1 723.430 23.5010   6
   4   1  -1 719.999 22.3295  14
  -4   1   1 728.063 28.2196   3
  -4   1   1 715.778 23.3936   6
  -4  -1  -1 741.908 26.9409   3
  -4   1   1 700.028 22.4914  11
   4  -1   1 713.594 22.5014  14
   4   1   1 730.721 22.8310   4
   4  -1  -1 689.962 22.4646  10
   4  -1  -1 707.184 22.5058  14
  -4   1  -1 713.428 23.3806   6
   4  -1  -1 688.485 26.8663   1
  -4   1  -1 700.657 22.4862  12
   4   1   1 723.284 23.5387   1
  -4  -1   1 721.876 22.7031   4
  -4   1  -1 713.003 23.5716   4
  -4  -1   1 741.455 27.1683   3
   4  -1  -1 695.613 22.4988  11
   4  -1  -1 725.968 23.4032   6
  -4   1  -1 692.614 22.4760  10
  -4   1  -1 730.304 28.0059   3
  -4  -1   1 693.078 22.4031  13
   4  -1  -1 632.416 23.4757   4
  -4  -1   1 715.572 23.2706   6
  -4   1  -1 686.802 22.4876  11
  -4  -1   1 785.758 24.6563   2
   4   1   1 698.828 22.3307  12
  -4   1  -1 745.770 28.4124   2
  -4  -1   1 718.349 23.7362   1
  -4   1  -1 711.808 27.0195   1
   4   1   1 704.947 23.1543   6
  -4  -1   1 709.565 22.3527  14
  -4   1  -1 718.279 22.4992  14
   4  -1  -1 689.427 22.4752  12
  -4  -1   1 693.727 22.3752  12
  -5   1   1 18.8248 0.91746  12
   5  -1   1 17.2066 1.61266   4
   5  -1   1 15.1332 0.85621  12
   5   1  -1 18.1791 1.01229   4
   5  -1   1 11.7999 2.62495   1
  -5  -1  -1 16.7384 0.74934  14
   5   1  -1 17.7662 1.41804   6
   5  -1   1 17.9544 0.82172  13
  -5   1   1 12.5382 3.28282   2
  -5  -1  -1 16.7273 1.45207   5
  -5   1   1 17.2790 0.85190  11
   5   1  -1 18.3452 0.70713  14
  -5  -1  -1 18.9482 1.23600   4
   5  -1   1 17.0949 1.60274   6
  -5  -1  -1 16.2740 1.45954   6
  -5  -1  -1 16.5249 0.76808  12
  -5   1   1 13.6623 3.44884   3
  -5   1   1 15.1978 3.10274   1
   5  -1   1 17.5652 0.87332  14
  -5  -1  -1 16.7958 3.23866   3
  -5   1   1 17.6447 1.60395   6
   5   1  -1 14.3160 1.64445   1
  -5   1   1 17.5118 0.87655  10
   5  -1   1 16.5870 0.84217  10
  -5   1  -1 17.9579 1.64693   4
   5  -1  -1 15.7469 1.54933   4
   5  -1  -1 11.6096 2.65518   1
   5  -1  -1 17.2241 0.85798  12
   5   1   1 17.1288 2.03525   1
   5  -1  -1 17.2421 0.88551  14
  -5  -1   1 18.3485 0.73797  13
  -5  -1   1 15.7403 0.78153  12
  -5  -1   1 17.5517 0.72597  14
   5  -1  -1 16.6337 0.86766  11
  -5  -1   1 14.2236 1.77359   1
   5   1   1 17.1533 1.43502   6
  -5   1  -1 16.7156 1.53381   6
  -5   1  -1 17.9952 0.89967  12
  -5   1  -1 13.0152 2.82080   1
  -5  -1   1 18.4663 1.14671   4
   5   1   1 18.9708 1.89810   1
   5  -1  -1 17.3975 1.56448   6
  -5  -1   1 14.0663 3.06076   3
  -5   1  -1 19.0932 0.89200  14
  -5   1  -1 16.7952 0.85816  11
   5   1   1 18.1075 0.71878  12
  -5  -1   1 16.8430 2.24837   2
  -5   1  -1 15.6393 2.81120   2
  -5  -1   1 16.8539 1.51639   6
   5   1   1 17.9093 1.18483   4
   6  -1   1 632.499 26.0048   1
  -6   1   1 611.215 19.6861  10
  -6   1   1 642.424 27.6576   3
  -6  -1  -1 655.301 23.5003   2
   6   1  -1 613.138 19.5256  12
   6  -1   1 607.299 20.9849   4
  -6  -1  -1 604.799 20.8069   6
   6   1  -1 637.930 20.0105   4
  -6  -1  -1 612.700 19.5830  12
   6  -1   1 639.656 21.1741   6
   6   1  -1 632.680 20.7912   6
  -6  -1  -1 593.425 19.4463   7
  -6  -1  -1 603.814 19.5800  14
  -6   1   1 613.689 25.6864   1
   6  -1   1 572.655 19.6754  12
  -6   1   1 621.365 21.0273   6
   6   1  -1 615.923 22.0257   1
  -6  -1  -1 637.997 20.4165   4
   6   1  -1 634.335 19.5329  14
   6  -1   1 598.857 19.6543  10
   6  -1   1 612.075 19.7081  14
  -6  -1  -1 622.833 20.8366   5
   6  -1   1 604.663 19.5678  13
  -6  -1  -1 650.754 26.6174   3
  -6   1   1 657.627 27.5461   2
  -6   1   1 605.131 19.7007  12
  -6   1   1 607.648 19.6909  11
  -6   1  -1 603.878 19.6976  11
   6   1   1 618.498 19.5314  14
  -6   1  -1 604.691 20.9820   6
  -6   1  -1 655.469 27.7424   3
  -6   1  -1 601.020 25.2986   1
  -6   1  -1 603.646 19.7005  14
   6   1   1 594.145 19.5189  12
  -6  -1   1 619.656 19.5665  14
   6   1   1 613.110 20.7769   6
   6  -1  -1 615.154 21.0298   6
   6  -1  -1 620.179 19.7158  14
  -6  -1   1 632.905 20.9773   6
   6   1   1 639.315 22.0684   1
  -6   1  -1 603.903 19.6602  10
  -6   1  -1 653.521 27.2999   2
  -6  -1   1 622.817 26.6048   3
  -6  -1   1 654.707 23.8023   2
  -6   1  -1 617.423 19.7125  12
   6  -1  -1 587.606 19.6655  12
   6  -1  -1 615.437 19.7036  11
  -6   1  -1 614.669 21.1168   4
   6  -1  -1 613.328 25.4405   1
   6  -1  -1 618.710 21.0678   4
   6   1   1 617.145 22.7203   1
   6   1   1 657.981 20.1037   4
  -6  -1   1 627.625 20.2803   4
  -6  -1   1 624.624 22.3196   1
  -6  -1   1 606.993 19.5937  12
  -7  -1  -1 64.0460 2.30075  12
  -7  -1  -1 61.7752 2.27562  14
  -7  -1  -1 55.5022 4.93852   2
  -7   1   1 65.2572 6.41404   1
  -7  -1  -1 61.6422 2.10962   7
  -7   1   1 54.5669 7.25173   3
   7  -1   1 66.2065 2.22438  13
   7  -1   1 62.7869 2.33500  10
   7  -1   1 62.7914 3.51387   4
  -7   1   1 64.5911 3.65245   6
  -7   1   1 62.7299 2.38367  11
   7   1  -1 65.9433 2.22764  14
   7  -1   1 65.1936 2.41309  14
  -7  -1  -1 55.2932 6.58729   3
   7  -1   1 61.9603 6.41663   1
  -7   1   1 64.9023 2.39062  10
  -7   1   1 65.6981 2.44460  12
   7   1  -1 65.1967 2.77042   4
   7  -1   1 64.2198 3.66661   6
  -7  -1  -1 66.1403 3.54192   6
  -7  -1  -1 64.0253 3.45963   5
   7   1  -1 62.5986 3.38269   6
   7   1  -1 64.8507 2.22198  12
  -7   1   1 60.5707 6.75039   2
   7   1  -1 62.1402 4.44857   1
   7  -1   1 60.4313 2.37881  12
  -7  -1  -1 66.0509 3.13837   4
  -7   1  -1 60.7154 5.98391   1
  -7   1  -1 66.9402 7.32009   3
   7   1   1 68.0258 2.24837  14
   7  -1  -1 62.9438 2.37204  12
  -7  -1   1 63.6332 2.31590  12
  -7   1  -1 65.5451 2.43644  12
  -7   1  -1 64.5511 2.40491  14
  -7  -1   1 68.9155 4.69609   1
  -7  -1   1 59.6874 7.01058   3
   7  -1  -1 63.1325 2.40748  14
   7   1   1 64.1390 3.44255   6
  -7  -1   1 58.6362 5.38729   2
   7  -1  -1 51.2124 5.71228   1
   7  -1  -1 64.5216 3.58611   4
  -7   1  -1 65.7700 2.40431  11
   7   1   1 62.1933 4.39496   1
   7   1   1 59.1060 4.72438   1
   7   1   1 68.5742 2.87624   4
  -7   1  -1 61.2142 6.82635   2
  -7  -1   1 61.1367 2.07907   7
   7   1   1 64.5289 2.22631  12
  -7   1  -1 64.7611 2.36721  10
  -7  -1   1 62.2002 3.54488   6
  -7  -1   1 58.2274 2.95354   4
  -7   1  -1 61.5696 3.56025   6
  -7   1  -1 63.5576 3.65224   4
   7  -1  -1 61.8640 3.57451   6
  -7  -1   1 64.8966 2.25829  14
   8  -1   1 207.004 6.93884  10
  -8   1   1 210.932 8.64039   6
   8  -1   1 212.833 8.72298   6
  -8  -1  -1 215.748 14.3291   3
   8   1  -1 204.785 6.82423  12
   8   1  -1 214.807 7.53061   4
   8  -1   1 211.680 8.46299   4
   8  -1   1 207.854 7.01845  14
  -8   1   1 207.792 7.04539  12
   8  -1   1 208.123 6.76601  13
  -8  -1  -1 216.405 8.46989   5
  -8  -1  -1 211.155 6.92152  14
   8   1  -1 211.671 8.33740   6
  -8  -1  -1 214.345 8.50364   6
  -8   1   1 186.833 12.4196   1
   8   1  -1 214.410 6.84527  14
  -8   1   1 211.921 7.00208  10
  -8  -1  -1 214.315 11.5484   2
  -8  -1  -1 205.223 6.91952  12
  -8   1   1 207.099 7.01306  11
  -8   1   1 229.802 15.1109   3
   8  -1   1 198.952 6.98457  12
  -8  -1  -1 220.330 8.04287   4
  -8   1   1 225.634 14.6327   2
   8   1  -1 218.226 10.3271   1
   8  -1   1 214.163 12.9923   1
  -8   1  -1 212.218 7.03770  14
  -8   1  -1 206.984 7.02365  11
  -8   1  -1 208.354 8.64141   4
   8  -1  -1 222.332 12.9326   1
  -8  -1   1 222.225 10.4827   1
  -8   1  -1 206.958 14.6279   3
  -8  -1   1 214.330 8.57662   6
   8   1   1 217.566 6.85120  14
  -8  -1   1 208.842 6.94147  12
  -8   1  -1 198.876 13.6276   2
   8  -1  -1 211.214 8.63356   6
  -8  -1   1 210.622 6.88770  14
  -8   1  -1 201.044 12.4307   1
  -8  -1   1 205.375 6.85818  11
  -8  -1   1 214.786 12.0536   2
   8   1   1 200.142 9.86862   1
  -8  -1   1 201.695 6.68300   7
   8   1   1 205.063 10.7296   1
   8  -1  -1 216.339 8.57302   4
  -8   1  -1 210.921 7.05064  12
  -8  -1   1 219.159 14.2083   3
   8  -1  -1 207.349 7.03119  14
  -8  -1   1 209.682 7.89745   4
   8   1   1 226.962 7.63081   4
   8  -1  -1 202.963 6.97521  12
   8   1   1 209.736 6.83703  12
  -8   1  -1 204.022 8.52865   6
  -8   1  -1 206.529 6.96011  10
   8   1   1 212.091 8.41487   6
  -9   1   1 1.68221 3.11496   3
   9   1  -1 -0.5593 0.48198   4
   9   1  -1 0.16686 0.27206  12
   9   1  -1 -1.1333 0.85505   1
  -9   1   1 0.20567 0.69136   6
  -9  -1  -1 0.15731 0.26479  14
  -9  -1  -1 0.28575 0.36988  12
  -9   1   1 2.61515 2.42938   2
   9  -1   1 -0.1809 0.60424   6
   9  -1   1 0.33682 0.59310   4
   9   1  -1 -0.0666 0.57990   6
   9   1  -1 0.31443 0.28539  14
  -9  -1  -1 0.47072 0.76976   6
   9  -1   1 0.12894 0.29499  10
  -9   1   1 -0.0822 0.31126  11
  -9  -1  -1 -1.5226 3.01024   3
   9  -1   1 -0.1982 0.32155  12
  -9  -1  -1 0.83705 0.64098   4
   9  -1   1 1.68031 1.48739   1
  -9   1   1 0.26670 0.34968  10
  -9   1   1 0.75827 1.13570   1
  -9  -1  -1 -0.3241 0.58635   5
  -9  -1  -1 -0.1109 1.79675   2
   9  -1   1 -0.1194 0.32627  14
  -9   1   1 0.12918 0.41717  12
  -9   1  -1 -0.6754 0.59466   6
  -9   1  -1 1.84476 3.35557   3
  -9   1  -1 -0.1671 0.60757   4
   9   1   1 0.23477 0.28182  14
  -9   1  -1 0.49846 0.38245  10
  -9   1  -1 0.19999 0.32078  14
  -9  -1   1 -2.5221 1.71929   2
   9   1   1 0.44287 0.66552   6
  -9   1  -1 0.33537 0.35141  11
   9  -1  -1 2.70216 1.88049   1
   9  -1  -1 0.04232 0.56888   6
  -9   1  -1 0.48817 1.31038   1
   9  -1  -1 0.26522 0.37586  12
  -9   1  -1 0.60523 0.45433  12
   9   1   1 -0.6675 0.44697   4
   9   1   1 2.65609 1.12596   1
  -9   1  -1 0.51050 2.16530   2
   9  -1  -1 1.18488 0.74049   4
  -9  -1   1 -0.4290 2.80236   3
   9   1   1 0.48241 1.17705   1
  -9  -1   1 -0.2460 0.37370  12
  -9  -1   1 0.26119 0.23461  10
  -9  -1   1 0.84943 0.73633   6
   9  -1  -1 0.59317 0.36294  14
  -9  -1   1 0.36181 0.56512   4
   9   1   1 0.22100 0.29482  12
  -9  -1   1 -0.1658 0.23456  11
  -9  -1   1 0.13827 0.26231  14
  10   1  -1 20.0992 3.05848   1
  10  -1   1 11.6332 1.85123   6
  10   1  -1 15.0532 1.81689   6
 -10   1   1 8.04994 3.19569   1
  10  -1   1 11.7568 3.75379   1
  10  -1   1 15.3359 1.86045   4
 -10  -1  -1 15.8712 1.72242   4
 -10  -1  -1 15.1063 0.88618  14
  10  -1   1 13.5183 0.97309  14
 -10   1   1 16.1040 2.08050   6
  10   1  -1 14.8838 0.84764  14
 -10  -1  -1 16.5914 1.90317   5
 -10   1   1 13.7528 0.94509  10
 -10  -1  -1 13.9354 1.89692   6
  10   1  -1 14.4872 0.81534  12
 -10   1   1 15.9808 0.97759  11
 -10   1   1 15.3699 1.11600  12
  10  -1   1 13.9082 0.95512  12
 -10  -1  -1 15.7010 0.97005  12
  10   1  -1 17.2465 1.46110   4
  10  -1  -1 19.8505 4.48762   1
 -10  -1   1 15.6239 2.00759   6
 -10   1  -1 14.7111 0.94195  10
  10  -1  -1 15.4138 1.86015   4
 -10  -1   1 14.8474 0.82761  11
 -10  -1   1 14.9099 1.63944   4
  10   1   1 14.9523 1.45482   4
 -10  -1   1 14.2287 0.97375  12
 -10   1  -1 13.6851 0.95782  14
 -10  -1   1 16.1523 0.88280  14
 -10  -1   1 14.5520 0.74590  10
 -10   1  -1 14.1988 1.08553  12
  10   1   1 14.7743 0.83812  14
 -10   1  -1 13.4479 1.86554   6
  10   1   1 12.2132 1.72661   6
  10  -1  -1 16.3960 1.02066  14
  10  -1  -1 14.9035 1.89661   6
 -10   1  -1 14.8512 0.97336  11
  10  -1  -1 14.4541 0.95380  12
 -10   1  -1 14.4816 1.90567   4
  10   1   1 15.3924 2.97045   1
  10   1   1 13.5052 2.80184   1
  10   1   1 14.2201 0.82912  12
 -11   1   1 1.54200 0.48796  11
  11   1  -1 0.91636 0.74689   6
  11   1  -1 1.30568 0.39956  14
 -11  -1  -1 1.12086 0.38246  14
 -11  -1  -1 0.95735 0.26457  10
 -11   1   1 0.99444 0.45155  10
 -11  -1  -1 0.06858 0.71181   4
  11   1  -1 1.94993 1.76950   1
  11   1  -1 0.33912 0.63247   4
 -11  -1  -1 1.34126 0.50800  12
  11  -1   1 0.96826 0.44456  14
 -11   1   1 0.97537 0.60058  12
  11  -1   1 0.18944 0.43001  12
  11  -1   1 1.73128 0.96049   6
  11   1  -1 1.12242 0.39399  12
  11  -1   1 0.31174 0.78530   4
 -11   1   1 1.09181 0.98510   6
 -11  -1  -1 1.49932 0.91185   5
  11  -1   1 1.54020 1.92660   1
 -11  -1  -1 1.29323 0.90775   6
 -11   1   1 2.94643 2.10128   1
  11   1  -1 0.79017 1.36549   1
 -11   1  -1 0.86387 0.45128  10
  11   1   1 0.80493 0.37455  14
 -11  -1   1 1.72367 0.84356   4
  11   1   1 3.43403 1.67023   1
  11   1   1 1.26736 0.93154   6
 -11   1  -1 0.46740 0.54235  12
 -11  -1   1 0.72083 0.35561  14
 -11  -1   1 1.06210 0.37901  11
  11  -1  -1 0.22703 0.70183   6
 -11  -1   1 0.50927 0.92964   6
 -11   1  -1 0.17020 0.72566   4
 -11  -1   1 1.37501 0.54182  12
  11  -1  -1 1.26915 0.48843  12
 -11   1  -1 0.68392 0.41556  11
 -11  -1   1 1.00739 0.31963  10
  11   1   1 0.79258 0.76048   4
  11  -1  -1 0.47039 0.40836  14
  11   1   1 1.09418 0.41908  12
  11  -1  -1 3.34746 2.45858   1
 -11   1  -1 -0.1159 0.36494  14
  11  -1  -1 0.56958 0.75859   4
 -11   1  -1 0.59453 0.80033   6
  12   1  -1 3.06300 0.92664   4
  12   1  -1 -0.1456 1.87142   1
 -12   1   1 2.59261 0.58708  11
 -12  -1  -1 2.29858 1.01852   4
 -12   1   1 7.64114 2.89352   1
 -12  -1  -1 2.69583 0.51433  14
  12  -1   1 2.95619 1.23824   6
 -12   1   1 3.73904 0.83765  12
  12  -1   1 2.24121 1.09239   4
  12   1  -1 0.03748 1.91665   1
  12  -1   1 2.29583 0.59588  14
  12   1  -1 2.94786 0.52677  14
 -12  -1  -1 3.45515 1.32867   6
  12  -1   1 3.99526 0.69659  12
  12  -1   1 4.37479 2.95100   1
  12  -1   1 4.34287 3.10752   1
 -12  -1  -1 3.46518 0.67636  12
  12   1  -1 2.96546 1.16969   6
 -12  -1  -1 2.29825 1.17701   5
 -12   1   1 3.47954 0.62620  10
 -12   1   1 4.52202 1.50371   6
  12   1  -1 3.07967 0.53215  12
  12  -1  -1 2.10889 1.09701   6
 -12   1  -1 4.18241 1.50280   4
  12   1   1 3.32766 1.14975   6
 -12  -1   1 3.90578 1.48347   6
  12   1   1 0.34907 1.90866   1
 -12  -1   1 3.25709 0.69899  12
 -12  -1   1 3.89973 0.56491  11
 -12   1  -1 2.84225 0.57293  10
 -12  -1   1 3.28881 0.54606  14
 -12   1  -1 1.84638 1.07512   6
 -12   1  -1 3.39012 0.78968  12
 -12  -1   1 1.44543 0.96969   5
  12   1   1 3.55047 0.56245  12
  12  -1  -1 2.87012 1.15746   4
  12   1   1 1.73148 1.90918   1
  12   1   1 3.44200 0.54322  14
  12  -1  -1 2.33120 2.78252   1
 -12   1  -1 2.75268 0.58637  11
 -12  -1   1 2.76577 1.02380   4
  12   1   1 2.78313 0.92042   4
 -12  -1   1 3.48259 0.47005  10
 -12   1  -1 3.08023 0.59549  14
  12  -1  -1 4.04102 0.69291  12
 -13   1   1 4.74518 0.75957  11
  13   1  -1 4.69168 0.64917  12
  13   1  -1 4.42652 1.07003   4
  13  -1   1 4.62123 0.55696   7
 -13  -1  -1 3.30704 1.30998   6
 -13  -1  -1 4.85568 1.37475   4
 -13  -1  -1 4.11357 0.74899  12
 -13   1   1 5.24353 1.71246   6
  13  -1   1 3.18423 1.25153   4
 -13  -1  -1 4.45461 0.61540  14
 -13  -1  -1 5.06580 0.69241  11
 -13   1   1 5.32322 0.74783  10
 -13  -1  -1 3.67927 1.40145   5
  13  -1   1 4.38389 0.76131  12
  13   1  -1 4.78931 0.64353  14
  13   1  -1 3.13110 1.36768   6
  13  -1   1 4.10819 0.68803  14
 -13   1   1 4.81356 0.95147  12
  13  -1   1 3.31677 1.33296   6
  13   1   1 3.63655 1.14290   4
  13   1   1 4.13042 0.60591  14
 -13   1  -1 3.60510 0.84515  12
 -13  -1   1 3.63772 1.34552   5
  13  -1  -1 4.62416 0.50573   7
 -13  -1   1 2.72114 1.06278   4
 -13   1  -1 3.11309 1.24272   6
  13  -1  -1 3.15648 0.66418  14
 -13   1  -1 3.63306 1.40987   5
  13  -1  -1 4.96417 0.76734  12
  13  -1  -1 2.87525 1.18227   6
  13   1   1 4.48716 0.62808  12
 -13   1  -1 4.93310 0.76257  11
 -13  -1   1 4.15363 0.58588  11
 -13  -1   1 3.72344 0.60297  14
 -13   1  -1 3.66519 0.65421  14
 -13   1  -1 4.02835 0.65426  10
  13  -1  -1 4.11406 1.25789   4
 -13  -1   1 4.77660 0.58956  10
  13   1   1 2.22488 1.17037   6
 -13  -1   1 3.57140 1.40682   6
 -13  -1   1 5.39621 0.87200  12
  14   1  -1 9.97701 1.54233   4
 -14  -1  -1 9.27029 1.99358   6
  14  -1   1 10.2221 0.79443   7
 -14  -1  -1 11.0172 1.10227  12
 -14  -1  -1 13.7349 2.28936   4
 -14   1   1 12.4394 2.38015   6
 -14   1   1 11.9071 1.03962  11
 -14   1   1 12.7172 1.09308  10
  14   1  -1 11.9418 0.94305  14
  14   1  -1 12.5381 0.88316  12
 -14   1   1 10.1911 1.30495  12
 -14  -1  -1 13.2893 2.32913   5
  14  -1   1 11.2517 1.07081  14
 -14  -1  -1 11.7018 0.92102  11
  14  -1   1 10.8416 2.09208   4
  14   1  -1 9.54416 1.92012   6
  14  -1   1 10.3049 2.20811   6
 -14  -1  -1 12.3312 0.97268  14
  14   1   1 13.1351 1.67722   4
  14   1   1 11.8054 0.90949  12
  14   1   1 11.2002 2.01898   6
 -14   1  -1 11.5884 0.99232  10
  14  -1  -1 10.7532 1.04876  14
 -14  -1   1 11.4613 1.15985  12
 -14   1  -1 9.07143 2.08093   6
  14  -1  -1 9.73459 2.09131   6
 -14  -1   1 11.2496 2.12644   6
 -14  -1   1 11.8503 0.79780  10
 -14  -1   1 10.9248 0.91435  14
 -14   1  -1 11.7209 1.23303  12
  14  -1  -1 10.8018 2.12620   4
 -14  -1   1 12.5991 0.95200  11
  14  -1  -1 11.1196 0.72793   7
 -14  -1   1 12.9350 2.30358   5
  14   1   1 12.5082 0.92819  14
 -14   1  -1 12.3346 2.26080   5
  15  -1   1 15.2199 1.20330  14
  15  -1   1 11.2001 2.24818   4
 -15  -1  -1 16.0412 2.21517   4
 -15  -1  -1 12.9225 2.33541   5
  15   1  -1 11.3376 2.14332   6
 -15   1   1 13.0513 1.38408  12
  15  -1   1 10.5911 2.37150   6
  15  -1   1 13.2125 0.86237   7
 -15  -1  -1 13.0413 1.04945  14
 -15  -1  -1 13.1443 1.01534  11
 -15  -1  -1 16.1757 1.31491  12
 -15   1   1 10.5647 2.25435   6
 -15   1   1 16.4083 1.19435  10
  15   1  -1 11.7244 1.71605   4
 -15  -1  -1 9.93575 2.13776   6
  15   1  -1 13.1111 1.01805  14
 -15  -1   1 15.1077 2.19610   5
  15  -1  -1 14.1653 1.18463  14
 -15   1  -1 14.2540 1.33100  12
 -15   1  -1 14.8024 1.09402  10
  15  -1  -1 12.1060 2.38297   6
  15   1   1 13.9817 1.04057  14
 -15  -1   1 10.5359 2.26586   6
 -15  -1   1 12.8552 1.24027  12
  15   1   1 13.1358 1.05949  12
  15   1   1 14.3670 1.80453   4
 -15   1  -1 11.1487 2.16831   5
  15  -1  -1 13.0022 2.30352   4
  15   1   1 8.92754 2.00898   6
 -15  -1   1 15.6924 0.90513  10
 -15  -1   1 12.6288 1.01912  14
 -15   1  -1 9.52508 2.31608   6
 -15  -1   1 12.5201 1.01697  11
 -16   1   1 11.5684 1.36017  12
  16  -1   1 10.4348 2.47269   6
  16   1  -1 16.0803 1.82378   4
 -16   1   1 11.8103 2.36033   6
  16  -1   1 10.2472 2.11713   4
  16  -1   1 12.3183 1.17635  14
 -16  -1  -1 13.4883 1.23448  11
 -16   1   1 11.1587 1.10079  10
 -16  -1  -1 9.91206 2.21389   5
 -16  -1  -1 10.6652 2.17621   6
 -16  -1  -1 12.9195 2.36263   4
  16   1  -1 9.39149 2.12888   6
  16   1  -1 12.1285 1.02822  14
 -16  -1  -1 15.0949 1.31918  12
 -16   1  -1 9.77101 2.16873   6
 -16  -1   1 14.3182 1.29904  12
 -16  -1   1 10.0250 2.35366   6
 -16  -1   1 15.6490 2.74387   5
  16   1   1 12.6883 1.78796   4
  16   1   1 12.6842 1.02216  14
  16  -1  -1 10.4517 2.42172   6
 -16   1  -1 12.5480 1.30086  12
 -16  -1   1 13.1317 1.02617  11
  16   1   1 11.0979 2.33143   6
  16  -1  -1 12.2071 1.15887  14
 -16   1  -1 12.9949 2.35160   5
 -16   1  -1 13.2058 1.10068  10
 -16  -1   1 12.9564 0.84347  10
  16  -1  -1 11.9172 2.20454   4
  17   1  -1 3.64493 1.62874   6
 -17  -1  -1 4.09645 1.68698   6
  17   1  -1 6.50160 0.79212  14
 -17   1   1 7.86313 2.05784   5
 -17  -1  -1 9.33618 1.22861  12
  17   1  -1 5.65037 1.26858   4
 -17   1   1 8.28789 2.27648   6
 -17   1   1 6.57642 0.91861  10
 -17  -1  -1 3.40750 1.66559   5
  17  -1   1 5.22341 2.04437   6
 -17  -1  -1 4.96561 1.65986   4
  17  -1   1 6.44126 0.95374  14
 -17   1   1 7.26851 1.19819  12
 -17   1  -1 6.83576 1.94835   5
  17   1   1 4.62231 1.70793   6
 -17   1  -1 8.25497 1.13027  12
  17   1   1 4.60766 1.25912   4
 -17  -1   1 5.46309 1.79676   6
  17  -1  -1 6.51977 0.96156  14
  17   1   1 7.34028 0.87082  14
  17  -1  -1 4.85645 2.04512   6
  17  -1  -1 5.91254 1.76381   4
 -17  -1   1 3.76314 1.62166   5
 -17   1  -1 7.34607 1.97653   6
 -17  -1   1 5.96693 0.64258  10
 -17  -1   1 8.18907 1.12740  12
 -17   1  -1 7.68187 0.90489  10
  18  -1   1 13.9661 1.31784  14
 -18   1   1 12.3436 2.59948   5
 -18  -1  -1 8.78858 2.33123   5
 -18  -1  -1 14.6249 1.36879   9
 -18   1   1 15.0955 1.25655  10
 -18  -1  -1 11.7412 2.57028   6
 -18   1   1 14.4979 1.55848  12
  18   1  -1 13.1792 1.87363   4
  18  -1   1 12.6304 2.35768   4
 -18   1   1 11.7837 2.70920   6
 -18  -1  -1 15.5906 1.45203  12
  18   1  -1 10.7250 2.36292   6
  18   1  -1 13.6838 1.06989  14
 -18  -1   1 9.09803 2.35596   5
 -18   1  -1 14.1792 1.45815  12
 -18   1  -1 11.8953 2.55464   5
 -18  -1   1 17.0476 1.51713  12
 -18  -1   1 11.5893 2.77925   6
  18   1   1 15.4802 1.13628  14
  18  -1  -1 14.6764 1.29352  14
 -18  -1   1 14.2305 0.87543  10
  18   1   1 14.2693 2.87310   6
  18  -1  -1 12.9142 2.38276   4
 -18   1  -1 16.7558 1.16636  10
 -18   1  -1 11.5567 2.52570   6
  19  -1   1 14.5776 1.33400  14
 -19  -1  -1 9.86802 1.26636   9
 -19   1   1 14.2016 1.50832  12
 -19   1   1 10.1619 1.10833  10
 -19  -1  -1 13.8185 1.44653  12
  19   1  -1 10.9739 1.04069  14
 -19   1  -1 11.4361 1.02660  10
 -19  -1   1 12.6902 1.47372  12
  19  -1  -1 14.4083 1.33559  14
  19   1   1 11.9592 1.06102  14
 -19   1  -1 14.1794 1.49714  12
 -20  -1  -1 10.9449 1.40183   9
 -20   1   1 9.59461 1.39587  12
  20   1  -1 8.20327 0.96814  14
 -20   1   1 9.77635 1.08399  10
  20  -1   1 10.8766 1.23560  14
 -20  -1  -1 11.6709 1.38360  12
 -20   1  -1 8.66567 0.95744  10
 -20  -1   1 9.76026 1.48358  12
 -20   1  -1 8.30712 1.29122  12
  20  -1  -1 9.98702 1.23839  14
  21   1  -1 4.15195 0.76056  14
 -21   1   1 3.11850 1.00446  12
 -21  -1  -1 3.96329 1.05046  12
  21  -1   1 3.44964 0.91083  14
 -21  -1  -1 1.81346 0.83580   9
 -21   1   1 2.95677 0.73814  10
 -21  -1   1 3.90949 1.01544   9
 -21   1  -1 3.82563 1.09130  12
 -21  -1   1 2.60898 0.99824  12
  21  -1  -1 2.65597 0.88402  14
 -21   1  -1 4.33090 0.72968  10
 -22  -1  -1 7.23795 1.16772   9
 -22   1  -1 5.49658 1.16508   9
 -22  -1   1 6.97073 1.23024   9
   0  -2   1 283.170 9.28098  12
   0   2  -1 285.613 9.26445   8
   0  -2  -1 293.018 9.30979  11
   0  -2  -1 291.744 9.27176  12
   0  -2  -1 307.050 12.3011   1
   0  -2   1 283.863 9.35630  10
   0  -2  -1 273.651 9.15874   9
   0   2   1 302.998 12.6782   1
   0   2   1 274.103 9.17120   9
   0  -2   1 301.373 12.5114   1
   0   2   1 295.262 9.36564  10
   0  -2  -1 288.061 9.34213  10
   0   2  -1 303.459 12.3874   1
   0  -2   1 318.269 13.5566   2
   0   2   1 286.237 9.25709  11
   0   2   1 313.081 13.4643   2
   0   2  -1 290.134 9.34640  10
   0   2  -1 286.945 9.26658  11
   0  -2   1 295.730 9.30102  11
   0  -2   1 295.210 9.55600   6
   0  -2  -1 282.209 9.31972   5
   0   2   1 283.865 9.38019   5
   1  -2   1 158.925 5.29936  12
   1  -2   1 162.043 5.31470  11
   1  -2   1 160.036 5.36908  10
  -1   2   1 161.398 5.29218   5
  -1  -2  -1 172.591 5.30270  10
  -1   2   1 157.629 9.23755   2
   1   2  -1 159.347 5.19278  11
   1  -2   1 172.174 8.85253   1
   1   2  -1 167.044 5.29268  10
  -1  -2  -1 158.666 7.18854   1
  -1  -2  -1 158.439 8.01054   2
  -1   2   1 159.848 5.27779  11
   1  -2   1 163.198 5.29486  14
  -1   2   1 162.364 5.26143  12
  -1   2   1 157.793 5.13190   9
  -1  -2  -1 156.747 5.14113   9
  -1   2   1 157.997 5.43299   6
   1  -2   1 149.446 9.07432   2
  -1   2   1 157.379 8.71225   1
  -1  -2  -1 157.982 5.23799  11
   1  -2   1 166.459 5.74052   6
  -1  -2  -1 160.654 5.33025   5
  -1   2   1 168.599 5.37942  10
  -1   2   1 164.129 7.33170   3
  -1  -2  -1 162.969 5.20858  12
  -1  -2   1 159.158 8.20294   2
  -1  -2   1 167.069 5.31447  10
   1  -2  -1 181.550 8.70890   1
   1  -2  -1 162.889 5.32870  11
   1  -2  -1 163.371 5.28561  12
  -1  -2   1 165.600 5.23758  11
  -1  -2   1 164.493 7.56333   1
   1   2   1 162.493 7.73947   1
   1  -2  -1 167.262 5.35890  10
   1  -2  -1 172.957 5.67500   6
  -1   2  -1 163.795 5.29506  11
  -1  -2   1 153.935 6.96048   3
   1   2   1 168.745 5.30598  10
  -1   2  -1 166.762 7.48669   3
  -1   2  -1 163.631 8.58030   1
  -1   2  -1 169.642 5.37017  10
   1   2   1 164.128 5.56791   5
   1   2   1 159.156 5.19909   9
   1  -2  -1 154.938 5.17021   9
   1   2   1 156.725 5.18697  11
  -2   2   1 26.8837 1.19817   5
  -2   2   1 26.7341 0.95342   9
  -2   2   1 26.7159 1.11557  11
   2  -2   1 26.9811 1.17777  10
  -2   2   1 34.0056 3.98534   2
  -2  -2  -1 29.8170 2.51240   2
  -2   2   1 27.0392 3.42459   1
   2  -2   1 25.4190 1.87109   4
  -2  -2  -1 27.1058 0.98595   9
   2  -2   1 28.2893 1.15615  11
   2  -2   1 31.1301 1.70817   6
   2  -2   1 27.9463 1.13574  14
  -2   2   1 29.1130 1.21884  10
  -2   2   1 27.4281 1.45404   6
  -2  -2  -1 26.7171 0.99748  11
  -2  -2  -1 29.2310 1.31770   5
   2   2  -1 26.5280 0.92861  11
  -2   2   1 33.2701 3.13042   3
   2   2  -1 27.2467 1.04678  10
   2  -2   1 29.0753 3.52773   1
  -2   2   1 28.8267 1.12534  12
  -2  -2  -1 28.9941 1.99661   1
  -2  -2  -1 27.4212 1.05486  10
   2  -2   1 26.9275 1.13827  12
   2   2   1 26.3400 1.04274   9
   2   2   1 27.8272 2.36386   1
  -2  -2   1 33.1311 2.90973   2
  -2   2  -1 26.3017 1.11946  11
  -2  -2   1 27.4414 0.98129   8
   2  -2  -1 29.8405 1.62019   6
  -2   2  -1 30.6505 3.16600   3
  -2  -2   1 25.6289 2.09934   1
   2  -2  -1 25.1404 3.19005   1
  -2   2  -1 27.4186 3.40700   1
  -2   2  -1 27.4236 1.19130  10
  -2  -2   1 27.6735 0.98784  11
   2   2   1 25.9726 0.94213  11
  -2  -2   1 29.0326 1.08628  10
  -2  -2   1 30.9777 2.23645   1
  -2   2  -1 26.3189 0.94701   9
  -2  -2   1 25.0852 2.35277   3
   2  -2  -1 27.3612 1.15798  11
  -2  -2   1 26.8440 0.98465   9
   2   2   1 26.7682 1.05689  10
  -2   2  -1 26.9836 1.44023   6
   2  -2  -1 26.9845 1.12864  12
   2  -2  -1 28.7375 1.18001  10
  -2   2  -1 28.2107 3.81662   2
   2   2   1 26.9131 1.48564   5
  -2   2  -1 26.0244 1.11146  12
  -2  -2   1 27.6677 1.29993   5
  -3  -2  -1 4.81588 1.35998   3
   3  -2   1 4.41035 1.04035   4
   3  -2   1 5.27547 0.95429   6
   3   2  -1 4.66223 0.35376  10
  -3   2   1 4.94852 0.59007  10
   3  -2   1 6.03683 0.53964  11
  -3   2   1 5.30212 2.06426   2
  -3  -2  -1 5.50829 0.78883   5
   3  -2   1 5.59952 0.53211  14
   3  -2   1 4.73889 0.54821  12
  -3   2   1 5.33542 2.10785   3
  -3  -2  -1 4.93274 0.41434   9
  -3  -2  -1 5.69835 0.89998   1
  -3  -2  -1 6.03318 1.16277   2
  -3   2   1 5.56529 0.90654   6
  -3  -2  -1 5.15735 0.75537   6
   3  -2   1 5.41591 0.54734  10
  -3  -2  -1 5.25305 0.37241  10
  -3   2   1 4.76510 0.50296  11
  -3   2   1 4.87831 2.11294   1
  -3   2   1 4.87541 0.37145   9
  -3  -2  -1 5.39923 0.33865  11
   3  -2   1 2.50478 1.59275   1
  -3   2   1 5.10852 0.53283  12
  -3   2  -1 5.63814 0.89471   6
   3  -2  -1 4.84698 0.52926  11
   3  -2  -1 5.14248 0.52034  10
   3   2   1 5.54682 0.38993  10
   3   2   1 4.96330 0.99497   1
  -3   2  -1 5.17024 0.55402  12
  -3  -2   1 7.32141 1.62281   2
   3  -2  -1 5.29580 0.53405  12
  -3   2  -1 3.62358 2.02554   3
  -3  -2   1 6.00082 0.77044   5
  -3   2  -1 4.03043 1.71944   1
   3   2   1 5.48047 0.89076   5
  -3  -2   1 4.75744 0.39620   9
  -3  -2   1 5.81443 0.42165  10
  -3   2  -1 5.16041 0.48596  11
  -3  -2   1 5.22254 0.30691  11
  -3   2  -1 4.70555 0.56714  10
   3  -2  -1 5.22025 2.07988   1
   3  -2  -1 6.40175 0.98213   6
  -3  -2   1 4.75779 1.48196   3
  -4  -2  -1 2.20507 1.40084   3
   4  -2   1 2.86602 0.52417  13
  -4  -2  -1 3.49737 0.30880  11
  -4   2   1 3.59515 0.54711  10
  -4  -2  -1 3.63974 0.34209  12
   4  -2   1 3.48919 0.50219  14
  -4   2   1 3.86509 0.53019  11
  -4  -2  -1 3.79626 0.81908   5
  -4  -2  -1 4.38919 0.90280   4
   4  -2   1 3.10790 0.48473  10
  -4  -2  -1 3.90898 0.44326   9
  -4   2   1 4.36775 0.56178  12
  -4   2   1 3.21572 0.41707   9
  -4   2   1 0.85505 1.70738   2
   4  -2   1 4.80560 1.17140   4
  -4   2   1 4.68307 2.17152   1
   4  -2   1 3.47598 0.49392  12
   4  -2   1 1.20735 1.16751   1
  -4   2   1 2.39144 0.76914   6
  -4  -2  -1 3.22985 0.70381   6
   4  -2   1 3.47155 0.51957  11
   4  -2   1 3.76760 0.94619   6
  -4   2   1 5.09246 2.19769   3
  -4  -2   1 3.18334 1.21932   2
   4  -2  -1 3.63510 0.89854   6
  -4   2  -1 3.69585 0.86934   6
   4  -2  -1 2.98380 1.75626   1
  -4   2  -1 6.08518 2.03238   3
  -4  -2   1 4.49146 0.66158   4
  -4  -2   1 3.78123 0.81246   6
  -4  -2   1 3.87643 0.87218   5
   4  -2  -1 3.56811 0.51812  11
  -4  -2   1 3.36844 0.37575  10
   4  -2  -1 3.63631 0.50100  10
   4  -2  -1 3.52302 0.47014  14
  -4  -2   1 3.44403 0.25417  11
  -4  -2   1 3.55877 0.27609  14
  -4   2  -1 3.68795 0.52258  10
   4  -2  -1 4.04861 0.51231  12
  -4   2  -1 3.73091 2.35982   2
  -4   2  -1 3.99786 1.97789   1
   4   2   1 2.75931 0.83920   5
  -4   2  -1 3.61152 0.50706  11
  -4   2  -1 3.92410 0.52199  12
  -5   2   1 109.378 9.57531   2
  -5  -2  -1 122.497 7.95660   3
  -5   2   1 124.061 4.23217  11
  -5  -2  -1 126.247 4.14798   9
   5  -2   1 121.829 5.60721   4
  -5  -2  -1 125.101 4.00149  14
   5  -2   1 121.059 4.30137  13
  -5   2   1 125.807 4.23918  12
  -5  -2  -1 122.465 3.99414  12
  -5   2   1 121.274 4.27531  10
  -5  -2  -1 125.002 4.99128   5
   5  -2   1 124.793 9.09530   1
   5  -2   1 118.597 5.36357   6
  -5   2   1 118.068 8.95362   1
   5  -2   1 117.881 4.22322  12
   5  -2   1 119.288 4.24806  10
  -5  -2  -1 129.734 5.02526   6
  -5   2   1 122.608 9.40593   3
   5  -2   1 123.657 4.24860  14
  -5   2   1 119.193 5.19784   6
  -5  -2  -1 113.134 4.48573   4
  -5   2  -1 120.522 4.23147  11
  -5  -2   1 126.691 4.32364   4
  -5  -2   1 130.544 5.07437   5
  -5   2  -1 124.131 9.93514   2
   5  -2  -1 116.476 8.66315   1
  -5  -2   1 122.315 4.22251  13
  -5  -2   1 135.778 6.52822   2
   5  -2  -1 127.983 5.81234   4
   5  -2  -1 120.644 4.22376  10
  -5   2  -1 125.695 5.19237   6
  -5   2  -1 121.896 9.34462   3
  -5  -2   1 125.980 3.98130  10
  -5   2  -1 122.939 4.25926  10
  -5  -2   1 109.950 7.94009   3
  -5  -2   1 128.834 5.12624   6
   5  -2  -1 123.370 4.25997  14
  -5   2  -1 121.222 8.84228   1
  -5  -2   1 123.610 3.96893  14
   5  -2  -1 122.477 4.26309  11
  -5   2  -1 123.608 4.22978  12
   5  -2  -1 121.634 5.28341   6
   5  -2  -1 123.202 4.21726  12
  -5  -2   1 120.465 4.00954  12
   6  -2   1 211.971 7.26889  13
  -6  -2  -1 213.776 7.01726  12
   6  -2   1 208.890 7.24244  10
  -6  -2  -1 221.282 8.23659   6
  -6  -2  -1 225.796 7.64969   4
  -6  -2  -1 222.530 7.02364  14
   6  -2   1 211.054 7.24505  14
  -6   2   1 213.940 7.27992  10
  -6   2   1 220.610 14.6420   2
  -6  -2  -1 229.562 12.5457   3
   6  -2   1 218.284 8.64994   6
   6  -2   1 210.310 7.23524  12
  -6   2   1 215.839 7.24637  12
  -6  -2  -1 223.684 8.23096   5
  -6  -2  -1 216.675 7.16939   9
  -6  -2  -1 230.415 9.53209   2
  -6   2   1 217.898 8.48619   6
  -6   2   1 223.116 13.3821   1
  -6   2   1 214.349 7.23854  11
   6  -2   1 227.687 13.4938   1
  -6   2   1 223.011 13.9856   3
   6  -2   1 215.482 8.82660   4
  -6   2  -1 212.833 7.25598  10
  -6   2  -1 214.515 8.37938   6
  -6  -2   1 210.587 12.5288   3
  -6  -2   1 215.411 7.17957  13
   6  -2  -1 217.746 7.27624  11
  -6   2  -1 224.015 14.6680   2
  -6  -2   1 217.885 7.03852  12
   6  -2  -1 222.710 8.60062   6
  -6  -2   1 222.706 8.28620   5
  -6  -2   1 214.869 6.93631  10
   6   2   1 224.713 8.03253   6
  -6  -2   1 216.541 6.98307  14
   6  -2  -1 211.811 7.22163  10
   6  -2  -1 236.921 13.3713   1
  -6  -2   1 228.115 7.48481   4
  -6   2  -1 241.251 14.5262   3
   6  -2  -1 210.995 7.21763  12
   6  -2  -1 214.186 7.26531  14
  -6   2  -1 211.261 7.24196  11
  -6   2  -1 207.465 12.9091   1
  -6   2  -1 214.765 7.23624  12
   6  -2  -1 212.808 8.86869   4
  -6  -2   1 226.400 8.38504   6
  -6  -2   1 217.006 9.71431   2
   7  -2   1 108.103 3.87560  14
  -7   2   1 114.368 3.90520  12
  -7  -2  -1 114.646 4.95399   5
  -7  -2  -1 112.758 4.39270   4
  -7   2   1 111.212 5.15507   6
  -7  -2  -1 110.650 3.63840  14
  -7   2   1 110.731 3.90122  10
  -7  -2  -1 110.131 3.80248   9
   7  -2   1 109.731 3.84732  13
  -7   2   1 92.7960 9.73486   3
  -7  -2  -1 110.190 3.64501  12
  -7  -2  -1 110.154 4.91478   6
   7  -2   1 103.256 3.83070  10
  -7   2   1 96.5999 9.87953   2
  -7   2   1 105.074 3.84064  11
   7  -2   1 104.849 3.84232  12
  -7  -2  -1 97.9615 6.13845   2
   7  -2   1 99.4564 9.00235   1
  -7  -2  -1 94.9050 8.46358   3
  -7   2   1 106.004 9.03270   1
   7  -2   1 108.792 5.41389   4
   7  -2   1 110.924 5.29979   6
   7  -2  -1 105.566 3.87458  14
  -7  -2   1 117.280 5.02787   5
   7  -2  -1 111.918 5.22632   6
   7  -2  -1 111.370 9.08108   1
  -7  -2   1 107.633 3.65938  12
   7  -2  -1 107.614 3.83979  12
   7  -2  -1 103.740 3.86456  11
  -7  -2   1 108.817 4.19980   4
  -7   2  -1 109.873 3.87117  10
  -7   2  -1 111.519 3.88023  12
  -7  -2   1 107.839 3.59833  14
  -7   2  -1 107.453 3.85756  11
  -7  -2   1 111.342 3.73781  13
   7   2   1 111.643 4.76791   6
   7   2   1 118.901 4.59217   4
  -7   2  -1 101.352 8.70285   1
  -7  -2   1 100.741 6.45534   2
   7  -2  -1 104.280 5.35493   4
  -7   2  -1 101.755 9.80389   3
   7  -2  -1 105.618 3.81466  10
  -7   2  -1 112.181 5.13745   6
  -7   2  -1 101.130 9.80595   2
  -7  -2   1 101.448 8.98635   3
  -7  -2   1 112.826 5.09359   6
  -8  -2  -1 313.648 11.6489   6
  -8   2   1 309.101 17.7692   1
   8  -2   1 315.207 17.9430   1
  -8   2   1 307.837 19.5998   2
   8  -2   1 309.313 12.0661   6
   8  -2   1 316.218 10.2624  14
   8  -2   1 303.825 10.2055  10
  -8   2   1 306.024 10.2281  11
  -8  -2  -1 325.657 10.9931   4
  -8  -2  -1 312.804 11.5951   5
  -8  -2  -1 308.406 17.3448   3
  -8  -2  -1 303.787 10.0146  12
  -8   2   1 306.452 10.2595  10
  -8   2   1 303.155 11.8103   6
   8  -2   1 310.266 10.1617  13
  -8  -2  -1 302.967 10.1770   9
   8   2  -1 327.009 10.6721   4
   8  -2   1 291.057 10.2094  12
  -8   2   1 319.563 10.2838  12
  -8  -2  -1 308.336 10.0123  14
  -8  -2  -1 314.526 14.2291   2
  -8   2   1 318.690 19.4277   3
   8  -2   1 311.063 12.1414   4
  -8   2  -1 315.486 17.4831   1
   8  -2  -1 303.731 17.2847   1
   8  -2  -1 305.512 10.1863  10
   8  -2  -1 291.766 10.1778  12
   8  -2  -1 315.681 10.2696  11
  -8   2  -1 300.222 10.2152  10
   8  -2  -1 319.052 10.2826  14
  -8   2  -1 319.841 19.0632   3
  -8  -2   1 304.293 9.97294  14
   8   2   1 321.545 11.4705   6
  -8  -2   1 330.552 14.9185   2
   8  -2  -1 306.322 11.9496   6
  -8   2  -1 303.119 10.2353  11
  -8   2  -1 308.168 10.2447  12
  -8  -2   1 306.894 10.0263  13
  -8  -2   1 314.264 11.7928   6
  -8   2  -1 301.565 10.2334  14
  -8  -2   1 308.936 10.7503   4
  -8   2  -1 320.408 19.1223   2
  -8  -2   1 314.276 11.6671   5
   8   2   1 322.946 12.6323   1
  -8  -2   1 318.628 18.0879   3
   8   2   1 327.092 11.0195   4
  -8  -2   1 305.483 10.0369  12
  -8   2  -1 313.207 11.8620   6
   8   2   1 311.306 11.5030   1
   8  -2  -1 314.760 12.2317   4
  -9  -2  -1 65.7687 3.74466   5
  -9  -2  -1 62.6699 2.34789  14
   9  -2   1 61.4397 2.49702  10
   9  -2   1 66.2512 2.45194  13
   9   2  -1 69.3064 2.98884   4
   9  -2   1 61.1777 7.39552   1
  -9   2   1 65.6226 2.64878  12
  -9   2   1 60.3853 3.85658   6
  -9  -2  -1 61.1225 2.51357   9
  -9   2   1 60.4819 2.53395  11
  -9  -2  -1 67.1915 3.30766   4
  -9   2   1 58.7427 7.01005   1
   9  -2   1 62.6971 4.03213   6
   9  -2   1 67.7195 4.14127   4
  -9  -2  -1 63.3844 2.38984  12
  -9  -2  -1 64.1260 3.81160   6
   9  -2   1 67.6767 2.62142  14
  -9   2   1 60.3494 2.57333  10
   9  -2   1 64.6468 2.57232  12
  -9  -2   1 64.3224 3.89410   6
   9   2   1 63.5303 3.80273   1
  -9   2  -1 65.1559 3.92518   6
   9  -2  -1 64.8344 2.60699  14
  -9  -2   1 63.2604 2.31557  14
   9  -2  -1 63.8302 4.08603   4
   9   2   1 62.2847 4.49466   1
   9  -2  -1 57.9235 6.92238   1
   9  -2  -1 62.5855 2.53420  12
  -9  -2   1 64.7055 2.41676  12
   9  -2  -1 68.0570 4.07965   6
   9   2   1 64.2558 3.59472   6
  -9   2  -1 67.1380 2.62654  12
  -9   2  -1 67.2198 2.58867  10
   9   2   1 66.3539 3.29624   4
  -9  -2   1 66.3673 3.82548   5
  -9   2  -1 63.8848 2.57279  11
  -9  -2   1 68.0991 3.17649   4
  -9   2  -1 50.3994 6.53666   1
 -10  -2  -1 174.865 6.09550  12
 -10   2   1 177.187 8.12122   6
 -10   2   1 184.079 6.31947  10
 -10   2   1 175.601 6.28475  11
  10  -2   1 175.770 6.28286  12
  10   2  -1 182.148 8.10492   1
  10  -2   1 167.861 13.3535   1
 -10  -2  -1 187.531 7.33247   4
 -10  -2  -1 184.185 7.90103   5
  10   2  -1 178.804 7.94761   1
  10   2  -1 185.373 8.13818   1
 -10  -2  -1 183.349 6.09332  14
 -10   2   1 187.592 6.38742  12
  10  -2   1 187.280 8.44218   6
  10   2  -1 190.172 6.75155   4
  10  -2   1 182.982 6.24334  10
  10  -2   1 184.910 6.09481  13
  10  -2   1 180.774 8.21945   4
 -10   2   1 166.221 13.1908   1
  10  -2   1 185.025 6.34239  14
 -10  -2  -1 179.671 6.27324   9
 -10  -2  -1 186.445 7.97997   6
  10  -2  -1 176.976 6.25557  12
  10  -2  -1 178.427 6.32414  14
 -10  -2   1 182.771 6.14102  12
  10  -2  -1 185.596 8.36434   4
 -10   2  -1 176.554 8.05124   6
 -10  -2   1 186.083 6.05050  14
 -10   2  -1 180.594 6.31571  11
  10   2   1 181.191 8.11589   1
  10   2   1 182.196 7.74215   6
  10  -2  -1 182.713 6.14797  13
  10   2   1 177.817 9.24837   1
  10   2   1 178.180 7.02014   4
 -10   2  -1 182.330 6.32958  12
  10  -2  -1 181.505 8.22360   6
 -10  -2   1 185.892 7.99517   5
 -10   2  -1 194.959 13.6869   1
 -10  -2   1 194.215 7.18884   4
  10  -2  -1 166.581 12.9171   1
 -10  -2   1 184.765 8.11773   6
 -10   2  -1 183.339 6.28041  10
  11  -2   1 96.4087 3.82126  12
 -11   2   1 108.094 4.00479  12
  11   2  -1 99.5181 4.26179   4
  11   2  -1 96.3630 5.59249   1
 -11  -2  -1 105.643 3.71123  12
 -11  -2  -1 100.914 3.65324  14
  11  -2   1 99.3345 3.77243  10
  11  -2   1 100.983 5.81688   6
 -11   2   1 107.096 5.78100   6
  11   2  -1 94.9052 5.73022   1
 -11  -2  -1 104.931 4.92857   4
 -11   2   1 99.7098 10.1340   1
 -11   2   1 97.8996 3.85268  10
  11  -2   1 103.780 3.89291  14
 -11  -2  -1 107.711 3.89068   9
  11  -2   1 101.638 5.67127   4
 -11  -2  -1 102.478 5.50947   6
 -11  -2  -1 99.2021 5.36677   5
 -11   2   1 102.317 3.87110  11
  11  -2   1 107.755 3.60215  13
  11  -2   1 91.4981 9.93425   1
  11   2   1 105.300 4.65218   4
 -11   2  -1 104.392 3.84757  10
 -11  -2   1 107.071 3.75976  12
  11  -2  -1 102.084 3.83377  12
  11  -2  -1 101.846 3.64213  13
 -11   2  -1 96.5307 5.53624   6
  11   2   1 109.368 5.45020   6
 -11  -2   1 105.355 4.77642   4
  11  -2  -1 101.341 5.73601   6
 -11  -2   1 101.532 3.60761  14
 -11   2  -1 105.596 3.90372  11
  11  -2  -1 106.871 5.83717   4
 -11  -2   1 102.434 5.48354   5
  11   2   1 104.799 6.76876   1
 -11  -2   1 105.693 5.67851   6
  11  -2  -1 109.823 10.2427   1
 -11  -2   1 98.6482 3.56234  11
 -11   2  -1 107.782 3.94359  12
  11  -2  -1 101.954 3.91484  14
  11   2   1 95.5270 5.57735   1
  12   2  -1 187.734 7.17959   4
 -12   2   1 196.981 6.83471  12
  12  -2   1 194.599 6.33288  13
 -12   2   1 200.708 6.75548  10
  12  -2   1 192.623 6.74410  14
 -12  -2  -1 192.496 6.55651  12
 -12  -2  -1 188.148 6.49722  14
 -12  -2  -1 195.893 8.06654   4
 -12  -2  -1 194.440 6.73203   9
 -12   2   1 184.378 6.70040  11
  12  -2   1 192.774 8.86803   4
 -12  -2  -1 184.657 8.53960   5
  12  -2   1 187.853 9.10373   6
  12  -2   1 187.156 6.69140  12
 -12   2   1 194.002 9.00809   6
 -12  -2  -1 193.896 8.77395   6
  12  -2  -1 205.319 9.12241   4
 -12  -2   1 184.476 6.40279  11
 -12   2  -1 195.523 6.68295  10
 -12  -2   1 198.623 7.86634   4
  12  -2  -1 187.560 8.98645   6
 -12  -2   1 201.842 8.81983   5
 -12  -2   1 200.452 6.62199  12
  12  -2  -1 195.920 6.77517  14
 -12  -2   1 197.318 8.97345   6
 -12  -2   1 188.487 6.45444  14
 -12   2  -1 183.403 6.71954  11
  12  -2  -1 178.425 6.63490  12
  12   2   1 191.164 7.52983   4
 -12   2  -1 197.431 6.78037  12
  12   2   1 187.525 8.47269   6
 -12   2  -1 196.143 8.93356   6
  12  -2  -1 191.160 6.38760  13
  13   2  -1 30.1633 2.16024   4
  13  -2   1 31.9195 1.72974  14
 -13  -2  -1 31.1912 2.56416   4
 -13  -2  -1 31.9549 2.92442   5
 -13  -2  -1 31.1776 1.71804   9
 -13   2   1 25.5906 3.05073   6
 -13  -2  -1 30.8546 1.47924  14
  13  -2   1 25.8777 2.94343   4
 -13  -2  -1 30.5344 1.59672  12
 -13   2   1 32.1159 1.74247  10
 -13  -2  -1 30.5446 3.12639   6
  13  -2   1 28.1012 3.17266   6
 -13   2   1 31.8302 1.86488  12
  13  -2  -1 34.7901 3.19231   4
 -13   2  -1 28.0229 1.65831  10
  13   2   1 27.0910 2.84981   6
 -13   2  -1 30.2938 1.80764  12
 -13   2  -1 31.2486 3.15597   6
  13  -2  -1 29.7515 1.71180  14
 -13  -2   1 32.3587 3.04327   5
 -13  -2   1 29.3586 3.09593   6
  13   2   1 29.1283 2.34562   4
 -13  -2   1 31.9212 1.66202  12
 -13  -2   1 30.8915 1.46272  14
  13  -2  -1 24.5407 3.00769   6
 -13  -2   1 30.8080 1.40292  11
 -13  -2   1 28.3858 2.43093   4
  14  -2   1 52.5932 4.11185   4
 -14  -2  -1 46.9216 2.12541  14
 -14   2   1 57.2041 2.44143  10
 -14  -2  -1 50.9926 2.28146  12
 -14  -2  -1 46.6547 3.42355   4
 -14  -2  -1 50.7946 2.39590   9
  14   2  -1 46.4276 2.83619   4
 -14   2   1 52.1473 2.52558  12
 -14  -2  -1 49.6714 3.83298   5
 -14   2   1 51.0613 4.20078   6
 -14  -2  -1 52.5068 4.12394   6
  14  -2   1 51.4154 4.26868   6
  14  -2   1 53.1305 2.40461  14
 -14  -2   1 50.5668 2.07851  11
  14   2   1 44.6623 3.67550   6
 -14   2  -1 51.4309 2.32284  10
 -14   2  -1 46.9037 3.86959   5
 -14  -2   1 51.1563 2.14411  14
  14  -2  -1 48.4650 3.98484   4
 -14  -2   1 49.3920 4.11027   6
 -14   2  -1 49.8668 4.07722   6
 -14  -2   1 51.1483 3.98044   5
 -14  -2   1 51.3135 2.33151  12
  14  -2  -1 51.2056 2.39859  14
  14  -2  -1 51.8879 4.21134   6
 -14  -2   1 54.2312 3.40167   4
 -14   2  -1 50.7911 2.48502  12
  14   2   1 48.6877 3.06192   4
 -15  -2  -1 20.2965 1.21782  14
  15  -2   1 21.6904 2.61525   4
  15   2  -1 18.8511 1.85656   4
 -15  -2  -1 19.8006 2.68487   6
 -15   2   1 19.9464 1.59693  12
 -15  -2  -1 16.8272 2.43460   5
 -15   2   1 21.2576 2.80308   6
  15  -2   1 21.6279 1.48596  14
 -15  -2  -1 17.6912 1.14846  11
 -15   2   1 20.5931 1.47700  10
  15  -2   1 18.0868 2.83756   6
 -15  -2  -1 21.6434 1.44063  12
 -15  -2  -1 22.1564 1.49967   9
 -15   2  -1 19.2551 1.56947  12
  15   2   1 15.9992 2.00143   4
  15   2   1 21.9380 2.59541   6
 -15  -2   1 19.4974 2.71896   6
 -15  -2   1 19.0888 1.16664  14
 -15   2  -1 17.1238 2.83960   5
 -15   2  -1 24.0296 1.46396  10
  15  -2  -1 18.0725 2.67369   4
  15  -2  -1 17.6872 2.81696   6
 -15  -2   1 19.9348 2.62903   5
 -15  -2   1 22.3619 1.18115  11
 -15  -2   1 22.0842 1.47257  12
  15  -2  -1 22.3202 1.49906  14
 -16  -2  -1 16.5175 2.80587   5
 -16  -2  -1 15.1756 2.71367   6
 -16  -2  -1 16.5572 1.17002  14
  16  -2   1 14.4054 3.01087   6
 -16   2   1 11.2202 2.23018   6
 -16  -2  -1 15.2180 1.35512   9
 -16   2   1 18.6017 1.55021  12
 -16   2   1 14.9188 1.35457  10
 -16  -2  -1 19.5043 2.26282   4
 -16  -2  -1 18.2932 1.12582  11
 -16  -2  -1 18.9962 1.36462  12
  16  -2   1 15.4974 2.72873   4
  16  -2   1 16.4562 1.36862  14
  16  -2  -1 16.7674 1.37991  14
 -16   2  -1 16.6176 1.31899  10
  16   2   1 13.7007 1.95682   4
 -16  -2   1 17.7698 1.38273  12
 -16  -2   1 17.0686 1.08749  11
  16   2   1 12.0814 2.25962   6
  16  -2  -1 17.7166 2.80539   6
 -16   2  -1 16.4710 1.51419  12
 -16   2  -1 15.4788 2.83167   6
 -16   2  -1 16.5995 2.84729   5
 -16  -2   1 17.3695 1.10510  14
 -16  -2   1 16.1630 2.35087   5
 -16  -2   1 18.5064 2.70878   6
  16  -2  -1 17.3878 2.99209   4
 -17  -2  -1 10.6561 1.24531  12
 -17   2   1 13.2998 1.31022  10
  17  -2   1 10.4558 2.32386   4
 -17  -2  -1 7.11597 1.95841   5
 -17  -2  -1 12.2562 1.25816   9
 -17   2   1 7.94482 2.09794   6
 -17  -2  -1 11.3244 2.45908   6
  17  -2   1 12.4647 1.23414  14
  17  -2   1 10.7985 2.44101   6
  17  -2   1 12.5481 0.94017   7
  17   2  -1 10.0872 1.64392   4
 -17   2   1 11.5645 1.37862  12
 -17  -2   1 10.2356 2.32651   5
 -17   2  -1 8.00667 2.08481   5
 -17  -2   1 13.0723 1.02578  11
 -17  -2   1 12.5660 1.28623  12
  17   2   1 9.69066 1.70079   4
 -17  -2   1 8.84710 2.17387   6
  17   2   1 10.8790 2.19653   6
 -17   2  -1 12.2362 1.14901  10
  17  -2  -1 10.1722 2.45639   6
  17  -2  -1 7.51780 2.04765   4
 -17   2  -1 11.8363 1.37046  12
  17  -2  -1 14.2782 1.30957  14
  17  -2  -1 12.1619 0.85220   7
  18  -2   1 6.94034 0.75413   7
 -18  -2  -1 5.70090 1.04677   9
 -18  -2  -1 6.77447 1.10778  12
 -18   2   1 5.56132 0.96956  10
  18  -2   1 5.94875 0.98041  14
 -18   2   1 5.94130 1.11641  12
 -18   2  -1 7.11374 0.96003  10
 -18  -2   1 6.75771 1.10329   9
  18  -2  -1 6.32836 1.02827  14
  18  -2  -1 5.74511 0.71289   7
 -18  -2   1 5.97624 1.06244  12
 -18   2  -1 6.80890 1.16951  12
 -19  -2  -1 0.33488 0.63382   9
 -19  -2  -1 1.35321 0.79758  12
 -19   2   1 -0.2237 0.78431  12
 -19   2   1 -0.3090 0.55423  10
  19  -2   1 1.86793 0.81043  14
  19  -2   1 0.59680 0.57300   7
 -19  -2   1 -0.2075 0.65918  12
 -19  -2   1 0.93575 0.65799   9
 -19   2  -1 0.66384 0.62846  10
  19  -2  -1 0.76689 0.65333  14
 -19   2  -1 0.44508 0.76835  12
  20  -2   1 3.82482 0.96754  14
 -20  -2  -1 5.71320 1.10347   9
 -20   2   1 5.34141 0.94093  10
 -20   2   1 4.72585 1.14733  12
 -20  -2  -1 5.45747 1.07203  12
 -20   2  -1 4.63206 0.83006  10
 -20  -2   1 2.41188 0.90369   9
 -20  -2   1 5.71764 1.10108  12
 -20   2  -1 4.64584 1.14876  12
  20  -2  -1 5.28220 0.99000  14
 -21   2   1 -0.4309 0.62903  10
 -21  -2  -1 2.44826 0.86313   9
 -21   2  -1 0.99525 0.64337  10
 -21  -2   1 0.80786 0.71782   9
 -22  -2  -1 -0.2879 0.69293   9
 -22  -2   1 0.25489 0.70527   9
 -22   2  -1 -1.1161 0.66086   9
   0   3  -1 -0.8404 0.81932   1
   0   3  -1 0.28575 0.24106   8
   0  -3  -1 1.60559 1.11936   1
   0   3  -1 -0.2089 0.31585  10
   0  -3   1 2.00225 1.10012   3
   0   3   1 -0.0041 0.16995   9
   0   3   1 0.42886 0.25359  11
   0  -3   1 3.06732 1.46270   2
   0  -3  -1 0.24176 0.32896   5
   0  -3   1 0.18379 0.45116   6
   0   3   1 0.37302 0.34827  10
   0  -3   1 0.24107 0.29520  10
   0  -3   1 -0.4605 0.86991   1
   0  -3  -1 0.26053 0.16430   9
   0  -3  -1 0.17957 0.28149  12
   0  -3  -1 0.05178 0.28587  11
   0   3   1 -0.2448 0.34860   5
   0   3  -1 0.39053 0.23915  11
   0  -3   1 -0.1657 0.26104  12
   0  -3   1 0.38905 0.30027  11
   0  -3  -1 0.00462 0.27918  10
   0  -3  -1 -1.1080 1.36032   2
  -1  -3  -1 24.7514 3.49556   2
  -1  -3  -1 25.6585 0.88581   9
  -1  -3  -1 26.1148 1.11180   5
   1  -3   1 26.4126 4.10272   2
  -1  -3  -1 27.5137 2.94286   1
   1  -3   1 25.0426 1.21900  10
  -1   3   1 24.2722 0.88671   9
  -1   3   1 26.2086 1.08702  11
   1  -3   1 25.6372 1.12155  14
   1   3  -1 24.7103 0.98388  11
  -1   3   1 27.0394 1.26973  10
  -1   3   1 25.0913 1.14629   5
  -1   3   1 19.9274 3.81147   1
   1  -3   1 25.4250 1.14583  12
  -1  -3  -1 25.9686 1.10143  11
   1  -3   1 26.4179 1.65350   6
  -1  -3  -1 24.4071 1.14001  10
   1  -3   1 26.4179 1.15954  11
   1   3  -1 25.6996 1.15383  10
   1  -3   1 27.7628 3.78875   1
  -1   3   1 22.9267 2.51649   3
  -1  -3  -1 26.9656 1.06707  12
   1  -3  -1 26.4271 1.20311  10
   1   3   1 25.2335 1.16552  10
   1  -3  -1 24.4987 1.16340  11
  -1   3  -1 26.2940 1.10266  11
   1  -3  -1 24.9332 0.95507   9
   1   3   1 25.0371 1.43038   5
  -1  -3   1 24.9188 1.16310  10
  -1  -3   1 28.4000 3.50747   2
   1  -3  -1 26.8288 1.54108   6
   1   3   1 20.4498 3.03166   1
   1   3   1 24.6277 0.98732  11
  -1   3  -1 24.9872 1.22809  10
  -1   3  -1 25.7146 3.55651   1
  -1  -3   1 25.2949 1.07305  11
   1   3   1 24.6815 0.98503   9
   1  -3  -1 26.0115 1.13434  12
  -1  -3   1 22.3286 3.05756   1
  -1  -3   1 28.9019 2.63789   3
   1  -3  -1 26.2475 3.52774   1
  -2  -3  -1 4.45070 0.56313   5
   2   3  -1 4.69015 0.48578  10
  -2   3   1 7.36700 1.82538   3
  -2   3   1 3.64553 0.51024   5
  -2   3   1 0.63885 1.64071   1
  -2  -3  -1 4.08538 0.41013  12
  -2  -3  -1 6.76167 1.82846   2
  -2  -3  -1 4.12933 0.47972  10
   2   3  -1 3.83733 0.33553  11
  -2  -3  -1 3.83506 0.30184   9
  -2   3   1 4.36956 0.66939   6
   2  -3   1 4.96840 0.58277  11
  -2   3   1 5.68888 0.67352  10
   2  -3   1 4.47610 0.53006  14
  -2   3   1 4.78219 0.52312  11
  -2  -3  -1 4.22165 0.45609  11
  -2   3   1 3.53594 0.27040   9
   2  -3   1 5.05055 1.92946   1
   2  -3   1 6.94881 2.64369   2
  -2   3   1 2.23534 2.27205   2
  -2  -3  -1 4.71018 1.37750   1
  -2   3   1 4.59825 0.54242  12
   2  -3   1 4.66565 0.58738  10
   2  -3   1 4.28797 0.95633   6
  -2  -3   1 2.60491 1.23747   1
   2   3   1 3.89697 0.32935  11
  -2   3  -1 4.05794 0.50775  11
  -2   3  -1 2.92434 1.70392   3
  -2  -3   1 4.01276 0.27456   9
   2  -3  -1 5.25793 0.56785  12
   2   3   1 3.54900 0.41039   9
   2  -3  -1 4.76494 0.86071   6
   2  -3  -1 1.43342 1.81780   1
  -2  -3   1 6.11095 1.94097   2
   2   3   1 5.32636 1.72270   1
  -2   3  -1 1.39154 1.69758   1
  -2  -3   1 3.84777 0.42000  11
   2   3   1 4.89761 0.51516  10
  -2  -3   1 4.15395 0.49431  10
  -2  -3   1 2.42514 1.32008   3
   2  -3  -1 5.15491 0.60211  11
  -2   3  -1 5.09753 0.63867  10
   2   3   1 4.02590 0.77482   5
   2  -3  -1 5.11949 0.59966  10
   3  -3   1 58.6339 2.19790  11
  -3   3   1 51.7840 5.04192   3
  -3   3   1 56.2566 2.54286   6
  -3   3   1 57.0143 2.17363   5
   3  -3   1 55.1222 2.95265   6
  -3  -3  -1 56.5583 1.97927  11
  -3   3   1 56.7357 2.12008  12
  -3  -3  -1 56.6479 4.22868   2
  -3   3   1 48.8451 5.75738   1
  -3  -3  -1 58.4165 1.91271   9
  -3   3   1 55.6025 2.12658  11
   3  -3   1 51.5595 5.84233   1
  -3   3   1 56.3941 1.86389   9
   3   3  -1 56.6506 2.00192  10
  -3  -3  -1 55.5353 2.30017   5
  -3  -3  -1 55.6678 2.02909  10
   3   3  -1 55.6737 1.83519  11
   3  -3   1 55.3014 2.22149  10
   3  -3   1 57.4302 2.16222  14
  -3   3   1 58.5012 2.27056  10
   3  -3   1 53.8043 3.36830   4
  -3  -3  -1 65.1611 3.28733   1
  -3   3   1 50.7847 6.88117   2
   3  -3   1 56.1739 2.16257  12
   3  -3  -1 56.3098 2.85190   6
  -3  -3   1 57.8759 2.31266   5
   3  -3  -1 55.4452 2.12462  12
  -3  -3   1 54.8609 2.06289  10
   3  -3  -1 53.1141 5.76372   1
   3   3   1 59.0947 4.02434   1
  -3   3  -1 57.9811 2.12259   5
  -3   3  -1 56.8638 1.85056   9
   3  -3  -1 54.5546 2.19183  10
  -3   3  -1 55.1239 2.13126  11
  -3   3  -1 54.8145 2.22583  10
  -3   3  -1 48.8463 4.80463   3
  -3  -3   1 47.2401 4.06583   3
   3   3   1 56.2798 2.74479   5
  -3   3  -1 51.8134 6.32202   2
   3  -3  -1 59.5033 2.21862  11
  -3  -3   1 56.5023 1.95427  11
  -3  -3   1 60.3748 4.74647   2
  -3   3  -1 58.5193 2.12032  12
  -3  -3   1 53.5662 3.47002   1
   3   3   1 57.8414 2.02108  10
  -3   3  -1 52.5531 5.73812   1
  -3   3  -1 55.7283 2.53757   6
  -3  -3   1 57.3654 1.90855   9
  -4   3   1 52.9586 6.91873   2
   4  -3   1 48.2091 1.90679  14
  -4  -3  -1 46.2606 1.64666  11
  -4   3   1 36.5626 5.10782   3
  -4  -3  -1 45.9622 3.80699   2
   4   3  -1 47.5524 1.64919  10
  -4   3   1 45.9788 1.97220  10
   4  -3   1 51.6082 5.82853   1
  -4   3   1 47.5031 1.86433  11
   4  -3   1 46.4707 1.91753  11
  -4   3   1 45.9618 1.85420  12
   4  -3   1 43.6438 1.86822  12
   4  -3   1 46.4126 3.14878   4
  -4  -3  -1 47.6699 1.67083   9
  -4  -3  -1 48.5200 2.34068   6
  -4   3   1 48.3435 5.82814   1
  -4   3   1 45.2946 2.42051   6
  -4  -3  -1 46.1297 1.68878  10
  -4   3   1 47.3881 2.03310   5
   4  -3   1 46.6344 1.94375  10
  -4  -3  -1 49.9821 2.21455   5
  -4   3   1 45.1118 1.60892   9
  -4  -3  -1 54.7332 4.35288   3
   4  -3   1 50.7641 2.85541   6
   4  -3  -1 44.8743 1.89848  10
  -4  -3   1 46.6313 1.62532  11
  -4   3  -1 45.2695 1.84849  12
  -4  -3   1 45.5927 4.42836   3
   4  -3  -1 44.6562 1.86136  12
  -4   3  -1 41.5071 2.35529   6
  -4   3  -1 46.1785 1.95122  10
   4   3   1 50.7564 2.63545   5
  -4  -3   1 46.4235 1.67390   9
  -4  -3   1 44.8735 1.72880  10
   4  -3  -1 47.9921 1.91657  14
  -4  -3   1 52.2369 2.26588   5
  -4   3  -1 41.6229 5.33096   1
   4   3   1 45.9893 1.65846  10
  -4  -3   1 45.9379 4.00724   2
  -4   3  -1 38.7876 4.95531   3
   4  -3  -1 45.9082 1.92077  11
  -4   3  -1 44.3307 6.30942   2
  -4   3  -1 45.2402 1.60885   9
   4  -3  -1 49.6136 2.73042   6
   4  -3  -1 42.9281 5.47986   1
  -4   3  -1 45.4784 1.86296  11
   5  -3   1 10.4171 0.80771  12
  -5   3   1 11.1570 0.91378  10
   5  -3   1 10.8037 0.96244  13
  -5  -3  -1 12.2309 1.35906   4
  -5  -3  -1 7.44550 2.45596   3
   5  -3   1 11.0601 1.49840   6
  -5   3   1 10.4354 0.58409   9
   5  -3   1 11.8773 0.84173  11
  -5   3   1 11.2472 0.77884  11
  -5  -3  -1 11.4773 0.55554  11
   5  -3   1 19.4010 4.57424   1
   5  -3   1 9.90720 1.60363   4
  -5  -3  -1 11.6544 0.57130  10
  -5   3   1 12.2587 3.67688   3
  -5  -3  -1 11.5819 0.66290   9
   5  -3   1 11.1426 0.82169  14
  -5  -3  -1 11.6763 1.14930   5
  -5   3   1 7.76304 2.87139   1
  -5   3   1 9.59518 1.24277   6
  -5  -3  -1 12.2302 1.21529   6
  -5   3   1 5.45352 3.57671   2
  -5   3   1 11.4602 0.84225  12
  -5  -3  -1 9.46228 1.96322   2
   5  -3   1 11.1586 0.83236  10
  -5  -3   1 11.7985 0.66217   9
   5  -3  -1 10.5961 1.37489   6
  -5   3  -1 10.3803 0.77348  11
   5  -3  -1 10.1561 0.79091  10
  -5   3  -1 11.2718 3.24484   1
  -5  -3   1 9.31295 2.76106   3
  -5   3  -1 10.0307 3.27783   2
   5   3   1 10.7123 0.51797  10
   5  -3  -1 7.00091 2.93598   1
   5  -3  -1 11.5032 0.84087  14
   5  -3  -1 11.1814 0.79381  12
  -5   3  -1 10.9332 0.84404  12
  -5  -3   1 11.2667 1.28288   6
  -5  -3   1 13.3025 2.48492   2
  -5   3  -1 11.0147 1.26956   6
  -5  -3   1 11.2647 0.51817  11
  -5  -3   1 10.7793 0.61895  10
  -5   3  -1 10.9034 0.86774  10
  -5  -3   1 10.3591 1.10846   5
  -5   3  -1 9.93760 0.57751   9
  -5  -3   1 12.3776 1.08086   4
  -5   3  -1 7.21853 3.20322   3
   5  -3  -1 10.9277 0.83211  11
  -6   3   1 26.3115 1.32057  11
   6  -3   1 28.3076 2.34130   6
  -6   3   1 26.7367 2.07270   6
  -6   3   1 28.2406 1.46387  10
   6  -3   1 26.7367 1.37657  10
  -6   3   1 33.3326 6.20438   3
   6  -3   1 29.4944 1.40171  11
  -6   3   1 25.7155 1.12077   9
  -6  -3  -1 23.8994 4.53609   3
   6  -3   1 28.8694 4.71359   1
  -6  -3  -1 29.7469 1.99000   6
  -6  -3  -1 27.5887 1.01844  11
  -6  -3  -1 27.4156 1.85155   5
   6  -3   1 29.0703 2.56317   4
   6  -3   1 25.1372 1.45822  13
   6  -3   1 26.9737 1.35245  12
  -6  -3  -1 31.1666 1.74907   4
   6  -3   1 27.8097 1.37038  14
  -6  -3  -1 26.7751 1.06594  12
  -6   3   1 17.2429 5.00015   2
  -6   3   1 27.9110 1.36470  12
  -6  -3  -1 26.4151 2.63111   2
  -6  -3  -1 28.2647 1.20115   9
  -6   3  -1 26.0916 5.76514   2
  -6   3  -1 27.8016 1.34484  11
  -6  -3   1 26.3309 1.08270  10
   6  -3  -1 27.9728 2.60903   4
  -6  -3   1 26.8917 1.00574  14
   6  -3  -1 28.9794 1.40162  14
  -6  -3   1 28.7044 2.06027   6
  -6  -3   1 26.7709 3.32493   2
   6  -3  -1 25.0774 1.32980  10
  -6  -3   1 26.6258 0.98269  11
  -6   3  -1 32.2114 5.03671   1
  -6  -3   1 22.3048 4.35301   3
  -6   3  -1 23.3601 5.44843   3
  -6   3  -1 26.5870 2.00879   6
  -6  -3   1 28.5404 1.21798   9
  -6  -3   1 25.7994 1.39314  13
   6  -3  -1 30.1329 5.81345   1
  -6  -3   1 27.9293 1.90849   5
   6  -3  -1 25.8805 1.37192  11
   6  -3  -1 26.9224 2.22345   6
   6  -3  -1 27.2634 1.34186  12
  -6   3  -1 25.8553 1.34576  12
  -6   3  -1 27.3409 1.41416  10
  -7   3   1 11.6456 3.81444   1
  -7   3   1 17.5568 1.79392   6
   7  -3   1 15.6064 1.02330  12
  -7  -3  -1 15.8997 1.63763   6
  -7   3   1 15.5467 1.00552  11
  -7  -3  -1 17.5591 0.69497  11
  -7  -3  -1 15.6795 0.90878   9
  -7   3   1 14.8140 0.82740   9
  -7  -3  -1 17.9866 1.32637   4
  -7  -3  -1 17.6135 1.58867   5
  -7   3   1 16.8000 1.09826  12
   7  -3   1 17.4597 1.90494   6
   7  -3   1 15.4263 1.02490  10
   7  -3   1 12.8780 3.97406   1
  -7  -3  -1 16.7104 0.80151  12
   7  -3   1 14.9970 2.01627   4
   7  -3   1 15.8211 1.03481  14
  -7   3   1 17.8508 1.15737  10
  -7  -3  -1 15.5907 0.75459  14
   7  -3   1 15.7794 1.14527  13
   7  -3  -1 13.6655 1.93930   4
   7  -3  -1 14.2509 1.73613   6
  -7  -3   1 16.9684 0.93090   9
  -7  -3   1 15.8371 0.70582  14
  -7  -3   1 15.8184 0.72965  10
  -7   3  -1 15.8155 0.99843  11
  -7   3  -1 17.0636 1.08172  12
   7  -3  -1 17.2501 1.09548  11
   7  -3  -1 16.7956 1.04381  12
  -7   3  -1 17.7021 1.11952  10
  -7   3  -1 9.11212 3.08993   1
  -7  -3   1 16.7981 1.08323  13
  -7  -3   1 16.2973 0.65185  11
  -7   3  -1 17.6143 1.75859   6
   7  -3  -1 16.3943 1.08477  14
  -7  -3   1 17.0700 1.61412   5
   7  -3  -1 16.6155 1.02566  10
  -7  -3   1 17.0386 0.83059  12
   7  -3  -1 8.18540 3.50960   1
  -7  -3   1 18.5455 1.79423   6
  -7  -3   1 15.2843 1.12853   4
  -8  -3  -1 -0.0455 0.60385   6
  -8  -3  -1 0.85139 0.24966  11
  -8  -3  -1 0.87800 0.35464  12
   8  -3   1 -2.2466 1.70715   1
   8  -3   1 1.15135 0.45948  12
  -8   3   1 0.79996 1.57595   1
   8  -3   1 0.86657 0.43103  14
  -8  -3  -1 -0.2626 0.59257   5
  -8   3   1 0.86193 0.53558  12
   8  -3   1 0.53163 0.40011  10
  -8   3   1 0.67837 0.49942  10
  -8  -3  -1 0.15256 0.49026   4
  -8  -3  -1 0.54133 0.26271  14
  -8   3   1 0.61868 0.40945  11
  -8  -3  -1 0.32019 0.37189   9
   8  -3   1 0.88378 0.82019   6
   8  -3   1 0.72350 0.46202  13
  -8   3   1 1.06353 0.79919   6
   8  -3   1 0.54136 0.81859   4
   8  -3  -1 0.55458 0.43136  12
  -8   3  -1 1.65991 1.26613   1
   8  -3  -1 2.70963 1.99573   1
  -8  -3   1 0.38374 0.39536   9
   8  -3  -1 0.29213 0.34745  10
  -8  -3   1 0.90969 0.48020   4
   8  -3  -1 0.50241 0.47515  11
  -8   3  -1 0.77166 0.50141  12
   8  -3  -1 1.13787 0.88420   4
  -8   3  -1 0.87654 0.81749   6
  -8  -3   1 0.43828 0.62992   6
  -8   3  -1 -0.0262 0.36130  11
  -8  -3   1 -0.5642 0.60331   5
   8  -3  -1 0.49028 0.69193   6
  -8  -3   1 0.43059 0.36311  12
  -8  -3   1 0.81331 0.43753  13
   8  -3  -1 0.91035 0.45417  14
  -8  -3   1 0.87925 0.24172  14
  -8   3  -1 0.84775 0.48617  10
  -8  -3   1 0.67205 0.20576  11
   9  -3   1 8.29041 0.83071  10
  -9   3   1 8.13341 0.96007  10
  -9  -3  -1 9.25782 1.24026   4
   9  -3   1 7.91139 1.82854   4
   9  -3   1 5.14703 3.01312   1
  -9   3   1 7.65646 3.50512   1
   9  -3   1 8.09375 0.89527  14
  -9  -3  -1 8.62910 1.50463   5
  -9   3   1 9.51016 1.78551   6
   9  -3   1 9.32625 0.89892  12
  -9  -3  -1 8.93793 0.81757   9
   9  -3   1 9.95928 0.97420  13
  -9  -3  -1 10.2383 0.75874  12
  -9   3   1 9.55332 1.02207  12
  -9   3   1 8.18154 0.82615  11
  -9  -3  -1 9.19657 0.61931  14
  -9  -3  -1 10.4143 1.63633   6
   9  -3   1 9.01146 1.81529   6
  -9   3  -1 9.30834 0.98977  10
  -9  -3   1 6.10179 1.38986   6
  -9   3  -1 6.21881 2.96103   1
   9  -3  -1 8.50440 0.87040  12
   9  -3  -1 10.2433 1.86219   6
   9  -3  -1 9.60886 1.93953   4
   9  -3  -1 8.69063 0.82317  10
   9  -3  -1 7.78905 3.69379   1
  -9   3  -1 8.74899 0.84111  11
  -9  -3   1 9.17864 0.75647  12
   9  -3  -1 8.78699 0.92428  14
  -9  -3   1 8.16636 0.56367  14
  -9   3  -1 6.98216 1.53531   6
  -9  -3   1 9.96140 0.46646  11
  -9   3  -1 9.90733 1.00634  12
  -9  -3   1 10.8255 0.88601  13
  -9  -3   1 10.4099 1.69542   5
   9  -3  -1 10.2805 0.96100  11
  -9  -3   1 8.77682 0.81317   9
 -10  -3  -1 29.2940 2.48819   5
 -10  -3  -1 26.8458 1.24709  14
  10  -3   1 28.6468 1.59850  14
 -10  -3  -1 28.1087 1.48273   9
 -10   3   1 27.5895 1.64840  12
 -10   3   1 32.8625 2.79664   6
  10  -3   1 30.8399 3.06136   4
  10  -3   1 30.8260 2.91463   6
  10  -3   1 27.3603 1.53678  12
 -10  -3  -1 28.8454 2.56324   6
  10  -3   1 28.0160 1.55943  13
 -10   3   1 29.2726 1.66472  10
  10  -3   1 27.1630 1.50532  10
 -10  -3  -1 29.7758 1.36816  12
 -10   3   1 28.9424 1.54140  11
 -10  -3  -1 29.9665 2.13012   4
 -10   3  -1 26.1673 1.52425  11
  10  -3  -1 28.4982 2.83899   6
  10  -3  -1 28.9166 1.62443  14
 -10  -3   1 27.4262 1.20389  14
 -10  -3   1 28.3647 1.48738   9
 -10   3  -1 29.8819 1.65170  12
 -10  -3   1 30.6737 2.72647   6
 -10  -3   1 29.4033 1.43487  13
 -10   3  -1 27.5733 1.59588  10
 -10   3  -1 28.8801 2.71745   6
 -10  -3   1 30.8296 1.41369  12
 -10  -3   1 29.1017 2.53268   5
  10  -3  -1 27.2532 1.53837  12
 -10  -3   1 27.6766 1.89626   4
  10  -3  -1 27.8794 2.95998   4
  10  -3  -1 27.9895 1.57310  13
 -11   3   1 15.5214 1.33627  12
 -11  -3  -1 14.9197 0.89895  14
  11  -3   1 16.3903 1.25355  14
  11  -3   1 15.5475 1.11166  10
  11  -3   1 14.4423 2.20561   6
 -11   3   1 14.5496 2.16075   6
  11  -3   1 16.9074 2.44159   4
 -11  -3  -1 15.2565 1.70522   4
  11  -3   1 17.4670 1.19031  13
 -11  -3  -1 17.9280 2.21191   6
 -11   3   1 17.1757 1.33586  10
 -11  -3  -1 16.2076 1.15413   9
 -11  -3  -1 17.5831 1.11773  12
 -11  -3  -1 15.5888 1.06400  13
 -11  -3  -1 16.8690 2.07579   5
  11  -3  -1 14.6124 2.20700   4
 -11  -3   1 16.9476 1.18019   9
 -11  -3   1 15.0533 1.51194   4
 -11  -3   1 14.4044 1.95517   5
 -11   3  -1 14.8735 1.25106  10
  11  -3  -1 16.7705 1.21021  13
  11  -3  -1 16.3169 2.18494   6
 -11   3  -1 13.6025 2.12476   6
 -11   3  -1 16.5294 1.32281  12
 -11  -3   1 17.1347 1.03260  13
 -11  -3   1 17.0805 1.11061  12
 -11  -3   1 15.2765 0.85001  14
 -11  -3   1 16.0907 2.16910   6
  11  -3  -1 15.7235 1.23770  14
 -12  -3  -1 105.189 5.03018   4
  12  -3   1 107.303 3.93339  13
 -12  -3  -1 110.917 4.06130   9
 -12  -3  -1 104.746 5.61243   5
 -12   3   1 106.158 4.17160  10
 -12  -3  -1 99.3253 5.72477   6
 -12  -3  -1 102.079 3.76761  14
 -12  -3  -1 105.435 3.85060  12
 -12   3   1 103.411 5.95675   6
  12  -3   1 106.526 4.16495  14
 -12   3   1 111.206 4.22754  12
  12  -3   1 106.862 6.26623   4
  12  -3   1 105.909 6.27123   6
 -12  -3   1 105.133 4.05132   9
 -12   3  -1 114.401 4.17519  10
 -12  -3   1 107.942 4.84474   4
  12  -3  -1 108.441 3.99858  13
 -12  -3   1 107.902 5.74210   5
 -12   3  -1 107.833 4.17064  12
  12  -3  -1 109.312 6.42048   4
 -12   3  -1 101.940 5.84694   6
 -12  -3   1 103.208 5.92519   6
  12  -3  -1 109.384 4.20618  14
 -12  -3   1 100.170 3.69862  14
  12  -3  -1 104.761 6.15463   6
 -12  -3   1 107.939 3.91238  12
  13  -3   1 6.05066 0.92472  14
  13  -3   1 6.07122 0.88183  13
 -13   3   1 4.95743 1.69613   6
 -13   3   1 5.62951 1.02067  12
 -13   3   1 6.70516 0.99418  10
  13  -3   1 7.61614 1.90717   4
 -13  -3  -1 5.60560 1.64321   6
 -13  -3  -1 6.24962 0.91912   9
 -13  -3  -1 10.6914 2.05258   5
 -13  -3  -1 5.81735 0.66449  14
  13  -3   1 5.86567 1.82423   6
 -13  -3  -1 5.03051 1.17779   4
 -13  -3  -1 7.16164 0.89514  12
  13  -3  -1 5.38138 0.89338  14
 -13  -3   1 8.07981 1.00898  12
 -13  -3   1 6.27475 0.57664  11
 -13   3  -1 3.12520 1.52064   6
 -13  -3   1 5.41094 0.88787   9
 -13  -3   1 5.98788 0.64314  14
 -13   3  -1 6.51579 1.01204  12
 -13  -3   1 6.38503 1.76721   6
 -13  -3   1 5.25095 1.20549   4
  13  -3  -1 5.79975 1.75647   4
 -13   3  -1 6.24349 0.89276  10
  13  -3  -1 6.79406 0.85761  13
 -13  -3   1 4.54037 1.44414   5
  13  -3  -1 5.81180 1.68499   6
 -14  -3  -1 8.28035 1.02485   9
  14  -3   1 8.85692 2.07400   4
 -14  -3  -1 7.91879 0.70992  14
 -14  -3  -1 8.82421 2.10445   6
 -14   3   1 9.91236 1.29919  12
  14  -3   1 8.36691 1.09001  14
 -14  -3  -1 7.60011 1.49626   4
 -14   3   1 8.77337 1.12638  10
 -14   3   1 7.17774 1.86566   6
  14  -3   1 6.23093 2.02025   6
  14  -3   1 7.92320 0.89399  13
 -14  -3  -1 8.85301 0.97558  12
 -14  -3  -1 9.87932 2.03855   5
  14  -3  -1 8.15024 1.07880  14
  14  -3  -1 6.94882 1.98417   4
  14  -3  -1 9.27853 0.93328  13
 -14  -3   1 7.78010 1.00366   9
 -14   3  -1 6.97652 1.76250   6
 -14  -3   1 6.49283 0.70623  14
 -14  -3   1 8.51672 1.82914   5
 -14   3  -1 6.75112 1.07616  12
 -14  -3   1 9.27690 1.06896  12
 -14   3  -1 8.64336 1.08724  10
 -14  -3   1 5.68959 1.31720   4
 -14  -3   1 8.60968 2.09984   6
 -14  -3   1 7.83435 0.67166  11
  14  -3  -1 10.3340 2.27262   6
 -15  -3  -1 33.6616 3.22611   5
 -15  -3  -1 32.4184 1.63280  14
 -15  -3  -1 31.9715 3.37595   6
  15  -3   1 37.6202 2.07368  14
  15  -3   1 34.5193 3.58692   4
 -15   3   1 36.4718 2.08488  10
 -15  -3  -1 38.7686 2.89205   4
 -15  -3  -1 34.6581 1.83610  12
  15  -3   1 38.7370 3.90766   6
 -15   3   1 34.0426 3.69644   6
 -15  -3  -1 34.0714 1.96490   9
  15  -3   1 37.7040 1.66072  13
 -15   3   1 37.5759 2.20853  12
 -15  -3   1 36.1259 2.00933   9
 -15   3  -1 30.0755 3.42727   6
  15  -3  -1 38.9604 3.80955   6
 -15   3  -1 36.3967 2.12340  12
 -15  -3   1 35.2056 3.64776   6
  15  -3  -1 37.8501 2.07429  14
 -15   3  -1 37.4365 2.01693  10
 -15  -3   1 34.0630 3.33248   5
 -15  -3   1 33.3165 1.60979  14
  15  -3  -1 38.7718 1.67062  13
 -15   3  -1 33.6602 3.41474   5
 -15  -3   1 37.2025 1.90451  12
  15  -3  -1 32.7065 3.60699   4
 -15  -3   1 32.6336 1.54079  11
 -16  -3  -1 97.6761 5.25782   4
  16  -3   1 95.2405 6.24619   4
  16  -3   1 99.6300 4.03398  14
 -16   3   1 83.5799 6.08380   6
 -16  -3  -1 92.6423 6.04069   6
 -16  -3  -1 97.9865 3.76427  12
 -16   3   1 99.0590 4.01061  10
 -16  -3  -1 89.9175 3.53768  11
 -16  -3  -1 90.8849 5.76612   5
  16  -3   1 93.0593 6.58883   6
 -16  -3  -1 101.312 3.97562   9
 -16   3   1 98.3173 4.12415  12
 -16  -3  -1 94.0715 3.60899  14
  16  -3  -1 98.7181 4.04122  14
 -16   3  -1 84.5683 5.91112   6
 -16  -3   1 99.4499 3.82926  12
 -16   3  -1 88.6378 5.89110   5
 -16   3  -1 97.5307 4.06697  12
 -16  -3   1 95.7237 3.53488  14
 -16  -3   1 91.1745 6.21462   6
 -16  -3   1 96.8962 6.00082   5
 -16   3  -1 97.0563 3.93703  10
  16  -3  -1 91.6385 6.16915   4
 -16  -3   1 100.183 4.01128   9
  16  -3  -1 93.9479 6.46551   6
 -16  -3   1 93.5186 3.46935  11
 -17   3   1 0.60027 0.78223  12
 -17  -3  -1 -0.0426 0.43547  11
 -17  -3  -1 -0.4599 0.57684  12
  17  -3   1 -0.2097 0.58149  14
 -17  -3  -1 0.86260 0.69937   9
 -17   3   1 0.85506 0.72197  10
 -17   3  -1 0.46341 0.72060  12
 -17  -3   1 1.06757 0.47935  11
 -17  -3   1 -0.4099 0.62476   9
 -17   3  -1 0.13476 0.60044  10
  17  -3  -1 1.10707 0.68869  14
 -17  -3   1 0.62540 0.61459  12
 -18   3   1 0.18372 0.62167  10
 -18  -3  -1 -0.6614 0.47757   9
 -18  -3  -1 0.87225 0.69213  12
  18  -3   1 1.59939 0.73398  14
 -18   3   1 1.14027 0.88535  12
 -18  -3   1 -0.0682 0.43239  11
 -18  -3   1 -1.1842 0.54716  12
 -18   3  -1 0.15995 0.58036  10
  18  -3  -1 0.53408 0.60533  14
 -18  -3   1 1.05195 0.70979   9
 -18   3  -1 -0.4353 0.68991  12
 -19   3   1 3.86943 0.94878  10
 -19  -3  -1 5.47812 0.97937  12
 -19  -3  -1 6.09856 1.07653   9
 -19   3   1 5.59975 1.18280  12
  19  -3   1 4.22212 0.94717  14
 -19   3  -1 4.39653 0.87785  10
  19  -3  -1 6.26596 0.80658   7
 -19  -3   1 7.19755 1.11558  12
 -19   3  -1 5.16345 1.13354  12
 -19  -3   1 6.31802 1.10243   9
  19  -3  -1 4.53455 0.95821  14
 -20  -3  -1 11.2218 1.28860  12
  20  -3   1 10.5356 0.97471   7
  20  -3   1 8.77527 1.32446  14
 -20   3   1 10.1600 1.45046  12
 -20  -3  -1 10.0134 1.27847   9
 -20   3   1 12.2875 1.41809  10
 -20   3  -1 11.9629 1.27679  10
 -20   3  -1 7.68279 1.32727  12
  20  -3  -1 10.5792 1.35064  14
 -20  -3   1 9.71797 1.32911   9
  20  -3  -1 8.96888 0.86981   7
 -20  -3   1 10.5130 1.34825  12
 -21  -3  -1 0.70186 0.72073   9
  21  -3   1 -0.8473 0.62923   7
 -21  -3   1 0.12767 0.69415   9
   0  -4  -1 0.41785 0.30623  10
   0  -4  -1 0.43667 0.19356   9
   0   4   1 -0.1276 1.27577   1
   0   4   1 -0.0350 0.21933  11
   0   4   1 0.67562 0.22150   9
   0  -4   1 0.12827 0.46180   6
   0   4   1 0.05793 0.37004   5
   0   4  -1 0.10651 0.23314  11
   0  -4   1 -1.0000 1.12241   1
   0  -4   1 0.11531 0.30104  11
   0  -4  -1 0.84325 0.31343  12
   0  -4   1 0.44958 0.31803  10
   0  -4   1 0.18211 0.27182  14
   0  -4  -1 -0.5319 1.01718   1
   0  -4   1 0.38175 0.30918  12
   0   4  -1 0.04379 0.35536  10
   0  -4  -1 0.28705 0.32092  11
   0   4   1 0.49366 0.39491  10
   1  -4   1 11.3353 0.78961  11
  -1   4   1 12.6569 3.28527   1
  -1   4   1 11.4442 0.52931   9
   1   4  -1 11.8736 0.81588  10
  -1  -4  -1 8.38206 2.29064   1
   1   4  -1 11.1004 0.59655  11
   1  -4   1 9.37046 2.96854   1
  -1   4   1 11.8450 0.68931  11
   1  -4   1 11.1795 0.82709  10
  -1   4   1 10.9477 0.85342   5
  -1  -4  -1 12.4121 0.77684  11
   1  -4   1 11.1364 0.77576  12
  -1  -4  -1 11.8015 0.77408  10
   1  -4   1 11.0266 1.24665   6
  -1  -4  -1 11.5199 0.50205   9
  -1  -4  -1 12.9460 0.72951  12
  -1  -4  -1 12.8073 0.77530   5
   1  -4   1 11.8261 0.76852  14
  -1   4   1 12.6291 0.91026  10
   1  -4  -1 10.3077 0.79713  10
   1   4   1 12.6642 1.07861   5
  -1  -4   1 11.6300 0.73396  12
   1   4   1 10.9895 0.60109   9
   1  -4  -1 10.5545 0.78931  11
   1   4   1 12.6430 0.85596  10
   1  -4  -1 11.4355 0.76824  12
  -1   4  -1 11.8775 0.74506   8
   1  -4  -1 11.8380 0.57780   9
   1  -4  -1 14.4629 3.23731   1
  -1   4  -1 13.1142 0.90404  10
  -1   4  -1 11.6977 0.69232  11
  -1  -4   1 13.7708 1.16321   6
  -1  -4   1 11.9936 0.80786  10
  -1  -4   1 11.2467 0.73100  11
  -1  -4   1 14.2651 2.87495   1
   1   4   1 11.2303 0.58826   8
   1   4   1 12.9207 3.05036   1
   1   4   1 11.2742 0.61008  11
  -1   4  -1 13.8911 3.05667   1
  -2   4   1 27.1311 1.26321   5
   2  -4   1 27.8738 1.38268  10
  -2  -4  -1 27.1782 1.21008  11
  -2   4   1 27.6346 1.21653  11
  -2  -4  -1 27.1153 0.94908   9
   2  -4   1 25.0117 1.26361  12
  -2  -4  -1 27.3643 1.15200  12
  -2  -4  -1 28.6086 3.01171   1
  -2   4   1 26.5407 0.95930   9
   2   4  -1 26.6130 1.01564  11
   2  -4   1 27.8864 2.00125   6
  -2  -4  -1 26.4271 1.23489  10
  -2   4   1 29.5549 1.44136  10
  -2  -4  -1 26.2896 1.19989   5
   2  -4   1 27.1420 1.32216  11
   2  -4   1 26.6908 2.45264   4
   2  -4   1 27.3399 1.28846  14
  -2   4   1 27.1761 5.06597   1
   2  -4   1 28.0784 5.21069   1
   2   4  -1 27.3130 1.23903  10
   2   4   1 25.2134 3.58677   1
   2  -4  -1 27.5665 1.80997   6
  -2  -4   1 22.5431 3.41633   1
   2   4   1 27.9181 1.27426  10
   2   4   1 26.9576 1.02837  11
  -2   4  -1 26.7246 1.22291  11
  -2  -4   1 27.5518 1.17714  12
  -2   4  -1 27.4802 1.40678  10
  -2   4  -1 26.9234 4.22286   1
   2   4   1 25.0098 1.09494   9
   2  -4  -1 27.3882 1.34490  10
  -2  -4   1 25.9918 1.16415  11
   2   4   1 27.4027 1.71749   5
   2  -4  -1 28.1175 5.15570   1
   2  -4  -1 27.5733 1.34522  11
  -2  -4   1 26.5856 1.27614  10
   2  -4  -1 25.8015 1.25253  12
  -2  -4   1 29.6186 3.09675   1
   3  -4   1 6.08208 1.47504   4
   3  -4   1 5.76552 1.18494   6
   3  -4   1 6.16140 0.90972  13
   3  -4   1 5.41839 0.66681  11
  -3  -4  -1 7.68067 1.48974   1
  -3  -4  -1 5.52833 0.53250  11
  -3  -4  -1 5.89223 0.48921  12
   3   4  -1 5.98244 0.57725  10
  -3  -4  -1 5.86529 0.54136  10
   3   4  -1 6.31105 0.35907  11
   3  -4   1 6.07685 0.68051  10
  -3   4   1 7.88553 0.85126  10
  -3  -4  -1 6.07910 0.36721   9
  -3   4   1 4.27813 2.58939   1
   3  -4   1 5.98955 0.66902  12
  -3   4   1 6.52367 0.58664  11
  -3   4   1 6.50825 0.60437   5
   3  -4   1 6.99064 0.68245  14
  -3   4   1 6.06948 0.33239   9
   3  -4   1 3.53476 2.17653   1
  -3  -4  -1 6.89844 0.63656   5
  -3  -4   1 6.17441 0.32882   9
   3  -4  -1 5.14449 0.69400  11
  -3  -4   1 5.16762 0.56237  10
   3   4   1 5.87312 0.37883  11
  -3   4  -1 5.94856 0.59782  11
  -3   4  -1 6.36401 0.77928  10
   3  -4  -1 5.56087 0.61609  12
   3  -4  -1 3.33412 2.09789   1
   3  -4  -1 6.40933 0.67228  10
  -3  -4   1 6.78357 1.54716   1
   3  -4  -1 6.73969 1.12604   6
  -3  -4   1 8.13789 1.77970   1
   3   4   1 6.60160 1.08123   5
   3   4   1 4.02490 1.57616   1
   3   4   1 6.65939 0.60375  10
  -3  -4   1 5.28783 0.49509  11
  -4  -4  -1 9.33336 0.85286   5
   4  -4   1 9.45436 1.06295  13
   4  -4   1 10.2008 0.85750  11
  -4   4   1 5.64172 3.18698   1
  -4   4   1 10.4144 0.81513  12
   4  -4   1 15.3168 4.06058   1
  -4  -4  -1 10.2918 0.53625   9
   4  -4   1 10.3506 0.83225  12
  -4  -4  -1 10.3418 1.41739   1
  -4  -4  -1 10.9102 0.67257  11
   4  -4   1 8.91137 1.80789   4
  -4   4   1 10.5166 1.07026   6
  -4  -4  -1 10.6532 0.67303  10
   4  -4   1 12.5389 1.60230   6
   4  -4   1 10.6260 0.87278  10
   4   4  -1 11.8216 0.67562  10
  -4   4   1 10.5414 0.77192  11
  -4   4   1 10.1158 0.79969   5
  -4   4   1 10.5337 0.97989  10
   4  -4   1 11.4583 0.85723  14
  -4   4   1 10.9323 0.48516   9
  -4  -4   1 10.4267 0.72362  10
   4  -4  -1 11.1145 0.87305  14
   4  -4  -1 14.2477 3.70350   1
   4  -4  -1 11.4182 0.89418  11
   4   4   1 11.1082 1.31821   5
   4   4   1 12.7269 2.17445   1
   4  -4  -1 10.4116 0.85363  10
  -4  -4   1 10.1929 0.84190   5
  -4  -4   1 10.0797 0.62184  11
  -4  -4   1 11.2292 0.52827   9
   4   4   1 10.3642 0.67733  10
  -4   4  -1 10.5124 0.44643   9
  -4   4  -1 9.46523 3.19563   1
   4  -4  -1 10.5194 1.42357   6
  -4   4  -1 10.1920 0.78168  11
   4  -4  -1 11.1154 0.83248  12
  -4   4  -1 10.9631 0.95933  10
  -5   4   1 37.9450 2.19115   6
   5  -4   1 38.7992 1.74139  14
  -5  -4  -1 37.6867 1.38218   9
  -5  -4  -1 35.2409 1.86610   5
  -5   4   1 34.5145 1.63091  11
   5  -4   1 40.0691 3.19052   4
   5  -4   1 34.1041 2.62463   6
  -5   4   1 38.4155 1.68406  12
  -5  -4  -1 37.0635 1.44082  11
  -5   4   1 38.4927 1.73932   5
   5   4  -1 38.0872 1.39025  10
   5  -4   1 29.3725 6.00057   1
  -5   4   1 38.2314 1.84202  10
  -5   4   1 37.3857 1.31183   9
   5  -4   1 37.2347 1.74943  11
   5  -4   1 36.1282 1.97419  13
   5  -4   1 33.9511 1.73347  10
  -5  -4  -1 36.6251 2.36909   4
  -5  -4  -1 36.2581 1.46084  10
   5  -4   1 35.4374 1.69615  12
  -5   4   1 36.0623 5.66320   1
  -5  -4   1 37.9789 2.16868   4
  -5  -4   1 36.7020 2.32192   6
  -5   4  -1 37.0048 1.80551  10
  -5   4  -1 31.8026 5.17139   1
  -5   4  -1 36.0398 1.66660  11
  -5  -4   1 35.9065 1.52047  10
   5  -4  -1 36.9492 3.23228   4
   5  -4  -1 35.7529 1.75045  11
  -5  -4   1 35.9409 1.39382  11
   5  -4  -1 34.1647 1.70432  10
   5  -4  -1 35.8706 2.59557   6
  -5   4  -1 38.5415 1.67654  12
   5  -4  -1 36.1178 1.68760  12
  -5  -4   1 36.8367 1.91880  13
   5   4   1 37.5842 1.40644  10
  -5   4  -1 36.9488 1.29949   9
   5  -4  -1 42.3376 5.58778   1
  -5  -4   1 36.3911 1.88201   5
  -5  -4   1 38.6599 1.38855   9
  -5   4  -1 36.8524 1.67766   5
  -5   4  -1 36.5540 2.20324   6
   5  -4  -1 34.6335 1.72383  14
  -6  -4  -1 100.609 3.35032   9
   6  -4   1 99.1196 3.69510  14
   6  -4   1 100.482 9.68572   1
  -6  -4  -1 100.656 4.40920   6
   6  -4   1 96.4714 3.72833  10
  -6  -4  -1 93.8157 3.32072  10
  -6   4   1 95.6121 3.61348  11
  -6  -4  -1 104.728 4.38179   4
  -6   4   1 96.4115 3.80046   5
  -6  -4  -1 95.8085 4.03453   5
  -6  -4  -1 100.910 3.33781  11
   6  -4   1 92.0031 3.90639  13
  -6   4   1 95.7480 4.39800   6
  -6   4   1 95.5644 9.52024   1
   6  -4   1 94.7255 3.66572  12
  -6   4   1 98.1172 3.26238   9
   6  -4   1 100.335 5.09507   6
  -6   4   1 102.926 3.64314  12
   6  -4   1 98.9993 3.72194  11
   6  -4   1 87.8785 5.41998   4
  -6   4   1 97.4204 3.79320  10
  -6   4  -1 95.9772 4.39037   6
   6   4   1 98.3651 3.23310  10
   6  -4  -1 95.5473 3.69418  10
   6  -4  -1 99.9934 3.72234  14
   6  -4  -1 101.104 5.76498   4
  -6   4  -1 99.5171 9.47833   1
  -6   4  -1 97.8752 3.60657  12
  -6  -4   1 102.913 3.36193   9
   6  -4  -1 100.348 4.95464   6
  -6  -4   1 98.0789 4.08048   5
   6  -4  -1 95.5382 3.63329  12
  -6  -4   1 102.165 3.98328   4
   6  -4  -1 98.3920 3.74766  11
  -6   4  -1 97.4611 3.25756   9
  -6   4  -1 97.1121 3.75776  10
  -6   4  -1 97.5469 3.80534   5
  -6  -4   1 96.8587 3.84275  13
  -6   4  -1 97.3689 3.63586  11
  -6  -4   1 100.992 4.61827   6
  -6  -4   1 95.7214 3.40463  10
   6  -4  -1 94.1321 9.22224   1
  -6  -4   1 97.3530 3.27815  11
  -6  -4   1 100.627 3.22134  14
   7  -4   1 24.4592 1.41862  10
  -7   4   1 24.6437 1.54436  10
   7  -4   1 22.9517 1.37344  12
  -7   4   1 24.4972 1.41670  12
   7  -4   1 27.0345 2.84613   4
  -7  -4  -1 24.5263 1.02075  14
  -7   4   1 24.3429 1.61881   5
   7  -4   1 26.8882 2.51375   6
  -7  -4  -1 24.5998 1.81145   5
  -7  -4  -1 25.5916 2.03544   6
  -7  -4  -1 24.0026 1.04191  11
  -7   4   1 24.6973 1.05156   9
  -7  -4  -1 25.2348 1.14641   9
   7  -4   1 24.1140 1.41523  14
  -7   4   1 24.4158 2.07371   6
  -7  -4  -1 26.3891 1.08248  12
  -7   4   1 23.8904 1.33369  11
   7  -4   1 24.7175 1.63145  13
  -7  -4  -1 26.7831 1.83375   4
   7  -4  -1 22.5479 1.33874  12
   7  -4  -1 23.7954 1.38134  10
  -7  -4   1 23.7091 0.95578  14
  -7  -4   1 22.3103 1.78679   5
  -7  -4   1 26.8945 1.17901   9
   7  -4  -1 25.4182 2.34442   6
   7  -4  -1 24.1547 1.44764  11
  -7   4  -1 24.6981 1.36903  11
  -7  -4   1 24.4085 1.52791  13
  -7   4  -1 26.4344 1.51465  10
  -7  -4   1 24.1040 1.08918  10
   7  -4  -1 25.1785 1.46352  14
  -7  -4   1 23.8186 2.13088   6
  -7   4  -1 25.9596 1.42630  12
  -7   4  -1 24.5014 1.05997   9
  -7   4  -1 23.0115 2.02984   6
   7  -4  -1 26.9914 2.83194   4
  -7  -4   1 25.2684 1.10298  12
  -7  -4   1 24.9752 0.99752  11
  -8  -4  -1 51.8955 2.58155   4
  -8   4   1 49.0477 2.22754  12
   8  -4   1 45.2305 2.19924  10
  -8  -4  -1 48.3664 1.78278  11
   8  -4   1 47.0517 3.53800   6
  -8   4   1 49.7499 2.35868  10
  -8   4   1 47.8422 1.85449   9
   8  -4   1 50.8349 2.44550  13
   8  -4   1 45.3236 2.17645  12
  -8  -4  -1 51.0197 1.82307  14
   8  -4   1 49.6778 2.25018  14
  -8  -4  -1 51.8087 3.11900   6
  -8  -4  -1 53.0345 1.98701   9
   8  -4   1 47.5069 3.86755   4
  -8   4   1 46.6200 2.14230  11
  -8   4   1 45.3657 3.09723   6
  -8  -4  -1 50.4932 1.86590  12
  -8  -4  -1 47.6321 2.81232   5
  -8   4  -1 49.5024 2.19849  11
  -8   4  -1 52.5417 2.23584  12
  -8  -4   1 48.2173 1.80348  10
  -8  -4   1 53.0466 3.33590   6
  -8   4  -1 47.5636 1.85470   9
  -8  -4   1 47.6387 1.72696  11
   8  -4  -1 52.4650 2.31061  14
   8  -4  -1 48.3953 2.27679  11
   8  -4  -1 47.8582 3.88225   4
  -8  -4   1 47.9985 2.87513   5
  -8  -4   1 48.3441 2.28666  13
  -8  -4   1 51.9841 1.90805  12
  -8   4  -1 50.2712 2.32245  10
  -8  -4   1 52.1794 1.99292   9
   8  -4  -1 45.2726 2.15953  12
   8  -4  -1 48.8228 2.21550  10
   8  -4  -1 50.8410 3.49429   6
  -8   4  -1 48.0154 3.13688   6
  -9   4   1 30.5821 1.35323   9
  -9  -4  -1 32.6906 1.48915   9
   9  -4   1 35.5250 3.05712   6
  -9  -4  -1 32.1306 1.22914  11
  -9  -4  -1 32.4454 1.38207  12
   9  -4   1 33.2756 1.89005  13
  -9   4   1 30.7215 1.71364  12
  -9  -4  -1 29.7006 2.27192   5
  -9  -4  -1 30.1816 2.58118   6
   9  -4   1 31.0658 3.14142   4
  -9  -4  -1 31.5246 1.29358  14
  -9   4   1 28.1233 2.55743   6
  -9  -4  -1 34.1302 2.09760   4
   9  -4   1 30.9731 1.71970  14
  -9   4   1 30.7585 1.81294  10
   9  -4  -1 30.4033 1.71784  14
   9  -4  -1 30.3606 1.82769  13
  -9   4  -1 30.7484 1.75846  10
  -9  -4   1 32.8194 1.40739  12
  -9  -4   1 32.1673 1.49286   9
   9  -4  -1 30.6760 1.67922  12
   9  -4  -1 31.4488 1.74275  11
  -9  -4   1 30.5260 2.34935   5
  -9  -4   1 30.6384 1.21447  14
   9  -4  -1 30.7897 2.86976   6
  -9   4  -1 26.7662 2.49777   6
   9  -4  -1 26.5426 3.05006   4
  -9  -4   1 31.2365 2.64931   6
  -9   4  -1 35.1901 1.77073  12
  -9   4  -1 27.6437 1.33112   9
  -9  -4   1 31.7709 1.71937  13
 -10   4   1 24.6392 2.56116   6
 -10   4   1 28.9427 1.64730  12
 -10  -4  -1 25.9981 1.15450  14
 -10  -4  -1 26.3388 2.24452   5
 -10  -4  -1 24.6372 1.53184  13
  10  -4   1 26.4052 1.66043  13
 -10  -4  -1 27.0750 1.36877   9
 -10   4   1 25.0297 1.64675  10
 -10  -4  -1 25.3215 2.35381   6
 -10  -4  -1 25.1699 1.24535  12
 -10   4   1 25.1217 1.22541   9
 -10  -4  -1 24.4126 1.90805   4
 -10  -4  -1 27.4896 1.07741  11
  10  -4   1 25.5443 1.56687  14
  10  -4   1 24.4125 2.73307   6
  10  -4   1 23.2077 2.90449   4
  10  -4  -1 26.4012 1.68803  13
 -10  -4   1 27.5656 2.59965   6
 -10  -4   1 27.7412 2.34031   5
 -10   4  -1 23.4341 2.43100   6
 -10   4  -1 24.6540 1.21240   9
 -10  -4   1 26.4237 1.53535  13
 -10  -4   1 26.3379 1.29619  12
  10  -4  -1 26.7438 3.11858   4
 -10  -4   1 26.0268 1.36573   9
 -10  -4   1 25.2492 1.07588  14
  10  -4  -1 26.1618 1.58475  14
  10  -4  -1 22.5401 2.59398   6
 -10   4  -1 23.8299 1.58613  10
 -10   4  -1 26.4740 1.60593  12
 -11   4   1 14.9681 1.32403  10
 -11  -4  -1 12.6681 0.67026  11
 -11  -4  -1 11.7604 1.47259   4
 -11  -4  -1 12.1527 0.91952  12
 -11  -4  -1 11.4195 1.09093  13
  11  -4   1 11.3242 2.53546   4
 -11   4   1 10.7784 1.91502   6
 -11   4   1 10.7427 0.83891   9
 -11  -4  -1 11.3876 0.73501  14
 -11  -4  -1 12.6546 0.98823   9
  11  -4   1 10.9096 1.12838  14
 -11  -4  -1 9.82835 1.86414   6
 -11   4   1 13.6774 1.24891  12
 -11  -4  -1 12.8232 1.75641   5
  11  -4   1 11.2398 2.19112   6
  11  -4   1 13.5035 1.21644  13
  11  -4  -1 15.1384 1.27925  13
  11  -4  -1 7.09711 2.13445   4
 -11   4  -1 11.6387 1.18873  12
  11  -4  -1 11.2418 1.11202  14
 -11   4  -1 13.7031 2.02574   6
  11  -4  -1 11.0652 2.12421   6
 -11  -4   1 13.0840 1.11337  13
 -11  -4   1 11.6524 1.70603   5
 -11  -4   1 12.8078 0.95625  12
 -11  -4   1 11.0405 0.59442  11
 -11  -4   1 11.1889 0.66792  14
 -11  -4   1 13.2413 1.00643   9
 -11  -4   1 8.76840 1.77714   6
 -11   4  -1 12.5096 1.20072  10
 -12  -4  -1 7.76569 0.83062  12
  12  -4   1 2.18048 1.43999   4
 -12   4   1 5.91746 0.99255  10
 -12   4   1 6.43355 1.64662   6
  12  -4   1 5.68776 0.90616  13
  12  -4   1 4.13755 1.67538   6
 -12  -4  -1 5.52189 0.49999  11
 -12  -4  -1 6.15442 1.58499   5
 -12  -4  -1 4.88321 0.55272  14
 -12   4   1 6.55162 1.04830  12
 -12  -4  -1 7.64263 1.31391   4
 -12   4   1 5.60686 0.68686   9
 -12  -4  -1 5.57101 0.79762   9
  12  -4   1 5.24915 0.88010  14
 -12  -4  -1 5.72143 0.82782  13
 -12  -4  -1 4.69423 1.35669   6
  12  -4  -1 5.31112 0.91244  13
  12  -4  -1 5.90465 0.91096  14
  12  -4  -1 3.70088 1.84756   4
 -12   4  -1 2.79185 1.23584   6
 -12  -4   1 6.59472 0.82679  12
  12  -4  -1 6.47059 1.74276   6
 -12  -4   1 5.95432 0.83882   9
 -12  -4   1 6.45888 1.49961   5
 -12  -4   1 5.98288 0.88327  13
 -12   4  -1 3.74220 0.83864  10
 -12   4  -1 6.74336 1.03425  12
 -12  -4   1 4.35918 0.47958  14
 -12  -4   1 2.97432 1.37501   6
 -13  -4  -1 5.37563 0.75317  13
 -13  -4  -1 3.58381 1.24301   5
 -13  -4  -1 2.19233 0.92597   4
  13  -4   1 4.67574 1.70588   4
 -13   4   1 4.45739 0.91421  12
 -13  -4  -1 3.61061 1.52472   6
  13  -4   1 4.63323 1.65694   6
 -13  -4  -1 4.71635 0.56999  14
  13  -4   1 5.84943 0.96044  14
  13  -4   1 4.50403 0.79952  13
 -13   4   1 4.20910 0.90626  10
 -13  -4  -1 3.76449 0.47316  11
 -13  -4  -1 4.40561 0.76344   9
 -13  -4  -1 4.82678 0.74756  12
 -13   4   1 3.67970 1.35519   6
 -13  -4   1 5.01597 0.79543   9
  13  -4  -1 3.40839 1.61792   6
 -13   4  -1 3.65378 0.87790  12
  13  -4  -1 5.16230 0.86584  13
 -13  -4   1 4.71979 1.68086   6
 -13  -4   1 4.44797 0.77007  12
 -13  -4   1 3.74903 0.48134  14
 -13   4  -1 4.64193 0.92994  10
 -13  -4   1 3.33904 1.30254   5
  13  -4  -1 5.60038 0.87571  14
  13  -4  -1 4.41953 1.77476   4
 -14  -4  -1 3.04137 0.49913  14
 -14  -4  -1 2.77066 0.66270  12
 -14   4   1 1.96980 0.79232  10
 -14  -4  -1 1.43496 1.09908   5
 -14  -4  -1 3.13570 0.42288  11
 -14   4   1 0.43990 1.31759   6
  14  -4   1 2.77238 0.69737  13
 -14   4   1 2.58703 0.83601  12
  14  -4   1 2.40195 1.42783   4
 -14  -4  -1 2.18869 1.36185   6
  14  -4   1 2.53089 0.77854  14
 -14  -4  -1 2.47369 0.65139   9
  14  -4   1 0.64835 1.49606   6
 -14  -4  -1 1.48102 0.93805   4
 -14   4  -1 2.50067 0.77709  10
  14  -4  -1 1.92752 0.66051  13
 -14  -4   1 2.60684 1.35336   6
 -14   4  -1 2.26851 1.28781   6
  14  -4  -1 0.97579 1.43354   6
 -14   4  -1 3.04116 1.45529   5
  14  -4  -1 2.42055 0.77828  14
  14  -4  -1 0.57281 1.19762   4
 -14  -4   1 3.33540 0.75003   9
 -14  -4   1 3.26580 0.74466  12
 -14  -4   1 2.88705 0.47561  14
 -14   4  -1 3.25100 0.84516  12
 -14  -4   1 0.34189 1.06949   5
  15  -4   1 4.74599 0.92329  14
 -15  -4  -1 4.70073 0.78137  12
 -15  -4  -1 5.89279 0.53630  11
 -15  -4  -1 5.38437 0.86837   9
 -15  -4  -1 8.89476 1.88622   6
 -15   4   1 2.72374 1.70170   6
 -15  -4  -1 4.58340 1.31314   4
  15  -4   1 3.85665 1.85064   6
 -15  -4  -1 5.22102 0.63746  14
  15  -4   1 5.39810 1.95977   4
  15  -4   1 4.95520 0.79127  13
 -15   4   1 4.47614 1.00885  12
 -15   4   1 4.65281 0.99212  10
 -15  -4  -1 2.38158 1.24596   5
 -15  -4   1 4.53420 1.64794   5
 -15   4  -1 5.21114 1.73928   5
 -15   4  -1 4.88354 0.91845  10
  15  -4  -1 4.36890 0.88280  14
 -15  -4   1 5.32032 0.95269   9
  15  -4  -1 1.86044 1.53076   4
  15  -4  -1 6.08015 1.93519   6
 -15   4  -1 6.06855 1.08645  12
  15  -4  -1 6.83878 0.92461  13
 -15  -4   1 4.84715 0.86478  12
 -16   4   1 28.0493 1.90323  10
 -16   4   1 25.3150 1.91267  12
  16  -4   1 30.0770 1.66237  13
 -16  -4  -1 25.1775 1.37979  14
  16  -4   1 29.9025 1.93904  14
 -16  -4  -1 27.5326 1.60331  12
 -16  -4  -1 27.0175 1.36381  11
 -16  -4  -1 30.0873 1.21312  11
 -16  -4  -1 31.7837 1.80060   9
 -16   4  -1 30.0302 1.88654  10
 -16   4  -1 29.4479 1.99197  12
  16  -4  -1 28.1458 1.92084  14
 -16  -4   1 31.2368 1.71034  12
 -16  -4   1 30.7993 1.80473   9
  16  -4  -1 28.6605 1.63608  13
 -17  -4  -1 -0.2019 0.50720   9
  17  -4   1 -0.6074 0.64378  13
 -17  -4  -1 0.73107 0.56536  12
  17  -4   1 0.67086 0.76765  14
 -17  -4  -1 0.72849 0.37043  11
 -17   4   1 -1.0764 0.68234  12
 -17   4   1 0.42990 0.61733  10
 -17   4  -1 0.09166 0.66132  10
  17  -4  -1 0.44413 0.52261  13
  17  -4  -1 -0.3962 0.63862  14
 -17   4  -1 1.10004 0.79742  12
 -17  -4   1 0.53920 0.65163  12
 -17  -4   1 -0.0789 0.52795   9
 -18  -4  -1 18.0846 1.47754   9
 -18   4   1 19.0207 1.67004  10
 -18   4   1 16.8066 1.72476  12
  18  -4   1 18.6739 1.68675  14
 -18  -4  -1 16.8757 1.35954  12
 -18  -4  -1 17.3692 0.91914  11
 -18  -4   1 19.2239 1.49401   9
  18  -4  -1 19.6971 1.69485  14
 -18   4  -1 18.8708 1.58231  10
 -18   4  -1 18.0832 1.71970  12
 -18  -4   1 16.1346 1.33563  12
 -19  -4  -1 19.2076 1.58630   9
 -19  -4   1 19.0282 1.60760   9
 -20  -4  -1 40.2913 2.33290   9
 -20  -4   1 40.8759 2.37277   9
   0  -5   1 -0.0801 0.31424  10
   0   5   1 0.30696 0.23786   9
   0   5   1 -0.0667 0.41850  10
   0  -5  -1 0.20281 0.32277  12
   0   5   1 0.39188 0.29977   8
   0  -5   1 0.36677 0.61829   6
   0  -5   1 0.37215 0.36876  12
   0   5  -1 -0.0237 0.43748  10
   0  -5   1 0.25939 0.38452  11
   0  -5   1 -0.0478 0.30381  14
   0   5   1 0.45558 0.26918  11
   0  -5  -1 0.02567 0.36802  11
   0  -5  -1 -0.2467 0.28726  10
   0  -5   1 -0.0361 0.51016  13
   0   5  -1 -0.1980 0.23902  11
   1  -5   1 6.25235 1.15140   6
   1  -5   1 5.51548 0.66635  14
  -1   5   1 6.01539 0.56064  11
   1  -5   1 6.42006 1.53279   4
   1  -5   1 5.89213 0.68960  12
   1  -5   1 5.13549 0.72731  10
   1  -5   1 6.68688 0.73448  11
  -1   5   1 6.95625 0.86566  10
  -1  -5  -1 5.80911 0.66564  10
  -1  -5  -1 5.99435 0.68531  11
  -1   5   1 6.89674 0.45392   9
   1  -5   1 5.73272 0.97897  13
  -1  -5  -1 5.71047 0.42196   9
  -1  -5  -1 5.37215 0.60159  12
   1   5  -1 5.70693 0.48989  11
   1   5  -1 6.11537 0.73190  10
   1  -5  -1 6.84236 0.75449  11
  -1  -5   1 4.67352 0.89770  13
   1  -5  -1 5.10778 0.63544  12
   1   5   1 6.53582 0.80808  10
  -1  -5   1 5.85910 0.66322  11
   1  -5  -1 5.45671 0.72483  10
  -1   5  -1 5.59581 0.61012   8
  -1  -5   1 4.96890 0.61973  14
  -1  -5   1 6.64009 0.66750  12
  -1   5  -1 6.31252 0.81690  10
  -1  -5   1 6.40692 0.70920  10
  -1   5  -1 6.79536 0.58387  11
  -1  -5   1 5.26520 1.05455   6
   1   5   1 5.64595 0.49184  11
   2  -5   1 133.260 5.05614  10
   2  -5   1 147.196 4.95268  14
   2  -5   1 145.145 6.06502   6
  -2  -5  -1 143.102 4.87786  11
   2   5  -1 138.283 4.57520  11
   2  -5   1 135.448 5.41559  13
  -2   5   1 138.202 4.78634  11
  -2  -5  -1 130.000 4.87452  10
  -2   5   1 141.066 5.08798  10
   2  -5   1 140.889 4.98290  11
  -2  -5  -1 139.936 4.51258   9
  -2   5   1 144.677 4.55921   9
   2  -5   1 134.107 4.93387  12
   2   5  -1 143.470 4.88066  10
   2  -5   1 147.334 7.04447   4
  -2  -5  -1 137.530 4.78157  12
  -2   5  -1 140.525 4.81633  11
  -2  -5   1 140.637 5.41146   6
  -2  -5   1 138.713 5.40835  13
   2  -5  -1 144.481 4.98137  14
   2   5   1 140.165 4.59227  11
   2  -5  -1 135.852 4.91839  12
  -2   5  -1 143.688 4.83647   8
   2  -5  -1 142.897 5.02706  11
  -2  -5   1 145.905 4.83955  11
  -2   5  -1 144.523 5.06445  10
  -2  -5   1 137.448 4.82390  12
   2   5   1 146.734 4.91830  10
   2  -5  -1 134.770 5.02685  10
  -2  -5   1 135.424 4.95607  10
   3   5  -1 1.45207 0.43003  10
  -3   5   1 0.89548 0.58711  10
   3  -5   1 0.97501 0.78061   6
  -3   5   1 0.66375 0.39560  11
  -3  -5  -1 1.05839 0.42990  11
  -3   5   1 1.49535 0.23664   9
   3  -5   1 1.49686 0.47591  14
  -3  -5  -1 1.49283 0.40510   5
   3   5  -1 1.58418 0.24287  11
   3  -5   1 0.81705 0.42118  10
   3  -5   1 0.64415 0.42181  12
  -3  -5  -1 1.73553 0.40361  12
  -3  -5  -1 1.42784 0.40359  10
   3  -5   1 1.61158 0.97861   4
   3  -5   1 0.94853 0.51076  11
   3  -5   1 1.20850 0.64332  13
  -3  -5   1 1.50040 0.41827  10
  -3  -5   1 0.91716 0.59274  13
  -3  -5   1 1.02547 0.65762   6
   3   5   1 1.42834 0.26080  11
  -3   5  -1 1.01550 0.37443  11
   3  -5  -1 0.99538 0.46906  14
   3  -5  -1 1.94160 0.49963  12
   3  -5  -1 1.10511 0.44628  10
  -3  -5   1 1.09114 0.39763  11
  -3   5  -1 1.51836 0.58083  10
   3   5   1 1.46417 0.44970  10
   3  -5  -1 1.03233 0.51029  11
   3  -5  -1 0.68481 0.73535   6
  -3  -5   1 1.55393 0.38377  12
  -4  -5  -1 26.1531 1.31828   5
   4  -5   1 29.6258 2.87466   4
  -4  -5  -1 29.3211 1.31036  11
  -4  -5  -1 26.1225 1.21110  12
  -4  -5  -1 26.9828 1.00887   9
  -4   5   1 26.8125 1.61450  10
   4  -5   1 28.3413 1.48321  14
   4  -5   1 25.8831 2.30869   6
  -4   5   1 26.9692 0.99548   9
  -4   5   1 28.7631 1.35886   5
  -4  -5  -1 23.9135 1.26358  10
   4  -5   1 25.5256 1.53812  10
   4  -5   1 28.6016 1.49144  12
   4   5  -1 28.3549 1.26438  10
   4  -5   1 27.8068 1.51577  11
   4  -5   1 27.8425 1.86172  13
  -4   5   1 27.6808 1.35843  11
   4  -5  -1 26.4041 1.44085  12
  -4  -5   1 27.7595 1.25488  12
   4   5   1 29.2003 1.30030  10
  -4  -5   1 27.9985 1.24320  11
  -4   5  -1 29.6458 1.39427  11
  -4  -5   1 25.8622 1.77000  13
  -4  -5   1 27.8861 1.35698  10
  -4  -5   1 27.7801 1.98425   6
   4  -5  -1 30.5638 2.28654   6
   4  -5  -1 26.6877 1.49574  14
  -4   5  -1 29.6015 1.62473  10
   4  -5  -1 29.6758 1.56156  11
   4  -5  -1 25.8074 1.48592  10
  -5  -5  -1 3.95168 0.54987  11
   5  -5   1 5.01507 0.79676  11
   5  -5   1 4.23659 0.90119  13
   5  -5   1 4.93178 1.60093   4
  -5   5   1 4.53577 0.34378   9
   5  -5   1 7.10932 1.47331   6
   5  -5   1 3.80784 0.70848  14
   5  -5   1 5.29453 0.74627  12
  -5   5   1 5.35062 0.66277   5
  -5  -5  -1 4.05102 0.49408  12
  -5  -5  -1 4.57728 0.41141   9
  -5   5   1 4.83158 0.82957  10
  -5  -5  -1 5.12641 0.53074  10
  -5  -5  -1 5.11567 0.70913   5
  -5   5   1 5.34158 0.68106  11
   5   5  -1 4.46574 0.54409  10
  -5   5  -1 5.07370 0.68374  11
   5  -5  -1 6.19600 0.76167  12
   5  -5  -1 3.01251 1.06219   6
  -5  -5   1 3.85402 0.96024   6
  -5  -5   1 5.07678 0.37361   9
   5  -5  -1 4.13819 1.37418   4
   5   5   1 5.20052 0.57158  10
   5  -5  -1 5.84308 0.83274  14
  -5  -5   1 4.17509 0.55365  10
   5  -5  -1 5.41333 0.81778  11
  -5  -5   1 4.94616 0.53249  11
  -5  -5   1 5.46320 0.94681  13
  -5   5  -1 5.77518 0.83829  10
  -6   5   1 14.4367 1.40979   6
  -6   5   1 16.0792 1.15137  12
   6  -5   1 18.9394 2.10316   6
   6   5  -1 15.9712 0.79497  10
  -6  -5  -1 14.0173 1.80390   4
  -6   5   1 15.7828 1.30160  10
  -6  -5  -1 16.3172 0.86296  10
  -6   5   1 15.0279 0.67093   9
  -6  -5  -1 14.2661 1.15177   5
   6  -5   1 16.0748 1.45914  13
  -6  -5  -1 16.0004 0.75596   9
   6  -5   1 17.2520 2.36534   4
  -6  -5  -1 15.3820 0.87410  11
   6  -5   1 16.7852 1.19510  14
  -6   5   1 16.5320 1.07174   5
   6  -5   1 14.6567 1.14259  12
   6  -5   1 17.5852 1.22117  11
  -6   5  -1 16.0820 1.07950  11
  -6  -5   1 15.6328 0.73500   9
   6  -5  -1 16.1036 1.10976  12
   6  -5  -1 14.2267 2.29191   4
  -6  -5   1 16.8245 1.69436   4
  -6   5  -1 16.1488 1.28259  10
  -6   5  -1 15.1753 0.63627   9
  -6  -5   1 15.2194 0.90303  10
   6  -5  -1 17.7883 1.24223  14
   6  -5  -1 17.2495 1.23821  11
   6   5   1 16.6995 0.81503  10
  -6  -5   1 15.9483 1.14458   5
   6  -5  -1 15.9624 1.85709   6
  -6  -5   1 16.6177 1.76589   6
  -6  -5   1 16.2308 0.82266  11
  -6  -5   1 17.9885 1.46141  13
  -7   5   1 1.86834 0.68010  10
  -7   5   1 1.80910 0.62133  12
  -7   5   1 1.95201 0.29372   9
  -7   5   1 2.41897 0.57925   5
  -7  -5  -1 1.98368 0.67782   5
  -7  -5  -1 2.55934 0.39916   9
  -7   5   1 0.75876 0.64000   6
  -7  -5  -1 1.38630 0.38115  11
   7  -5   1 2.50170 1.29292   4
  -7  -5  -1 1.31698 0.83016   4
   7  -5   1 1.19600 0.64589  13
   7  -5   1 1.53720 0.56774  14
  -7  -5  -1 1.90239 0.42569  12
   7  -5   1 2.37524 1.08906   6
  -7   5  -1 1.88370 0.65751  10
  -7  -5   1 2.58189 0.98304   6
   7  -5  -1 2.12645 0.64478  14
  -7   5  -1 2.15166 0.58389   5
  -7  -5   1 1.71257 0.35531   9
  -7  -5   1 2.09507 0.36963  10
  -7  -5   1 1.49857 0.55563   5
   7  -5  -1 1.55026 1.01141   6
  -7   5  -1 2.56970 0.82514   6
  -7  -5   1 1.24620 0.65656  13
  -7   5  -1 2.53898 0.28801   9
   7  -5  -1 0.66548 0.96733   4
   7  -5  -1 2.76434 0.67768  11
  -8  -5  -1 5.55210 0.58305  11
   8  -5   1 5.60383 0.99538  13
  -8  -5  -1 5.35310 0.59084  12
  -8   5   1 4.99090 1.08578   6
  -8  -5  -1 7.42936 1.17467   4
  -8  -5  -1 4.26104 0.44226  14
  -8   5   1 5.49547 0.93978  10
  -8  -5  -1 4.88609 0.92697   5
  -8   5   1 5.48327 0.85971  12
  -8   5   1 6.87782 0.94173   5
  -8  -5  -1 5.59358 1.22970   6
   8  -5   1 4.68945 1.31033   6
  -8   5   1 5.25619 0.44292   9
   8  -5   1 5.22767 1.59436   4
  -8  -5  -1 4.66624 0.55835   9
   8  -5   1 5.50724 0.84926  14
  -8  -5   1 5.05365 0.47225  10
  -8   5  -1 5.21718 0.88505  10
   8  -5  -1 6.11333 0.93311  11
   8  -5  -1 2.39301 1.23716   6
   8  -5  -1 5.93497 1.03533  13
  -8  -5   1 5.51122 1.36792   6
  -8  -5   1 5.39430 0.93831  13
  -8  -5   1 6.04343 1.04577   5
   8  -5  -1 4.78140 0.79695  14
  -8   5  -1 5.32452 0.85604   5
  -8   5  -1 5.09663 0.85991  12
  -8   5  -1 4.83593 0.43274   9
  -8  -5   1 5.57313 0.57814   9
   8  -5  -1 6.95940 1.89934   4
  -8   5  -1 4.68058 1.05704   6
   9  -5   1 0.57134 0.65666  13
  -9   5   1 1.63579 0.90630   6
  -9   5   1 0.07767 0.27896   9
   9  -5   1 0.59321 0.51436  14
  -9  -5  -1 1.68909 0.63585   4
  -9   5   1 2.26810 0.69772  12
  -9  -5  -1 0.05590 0.52400   5
  -9  -5  -1 1.18231 0.44132  12
  -9  -5  -1 1.01978 0.27182  14
   9  -5   1 1.41798 1.04923   4
   9  -5   1 -0.6781 0.91806   6
  -9   5   1 0.41701 0.55149   5
  -9  -5  -1 0.50667 0.86504   6
  -9  -5  -1 0.45105 0.31638  11
  -9  -5  -1 0.04161 0.48017  13
  -9  -5  -1 0.86402 0.38729   9
  -9   5   1 1.63016 0.65864  10
   9  -5  -1 0.60784 0.62689  13
  -9   5  -1 1.03362 0.59252  12
  -9   5  -1 1.29120 0.31429   9
  -9  -5   1 0.81317 0.84701   6
   9  -5  -1 0.98206 0.95306   6
  -9  -5   1 0.66064 0.38045   9
  -9   5  -1 0.79483 0.73322   6
  -9   5  -1 2.24310 0.66805   5
  -9  -5   1 1.10426 0.64712   5
  -9  -5   1 0.53068 0.58487  13
  -9  -5   1 0.99456 0.45635  12
   9  -5  -1 1.18075 0.60667  11
  -9   5  -1 0.72923 0.54183  10
   9  -5  -1 0.25536 0.46064  14
 -10  -5  -1 8.70043 1.26867   5
 -10  -5  -1 6.27865 0.57769  11
  10  -5   1 8.00935 1.17329  13
 -10   5   1 6.69729 0.58445   9
 -10   5   1 8.54045 1.08001  12
 -10  -5  -1 6.89003 0.54655  14
 -10  -5  -1 7.80903 0.75303   9
 -10   5   1 5.86333 1.38884   6
 -10  -5  -1 6.64075 0.69312  12
 -10   5   1 6.77810 1.03525  10
  10  -5   1 5.24915 0.86889  14
 -10  -5  -1 7.87935 1.06662  13
  10  -5   1 5.96431 1.76807   6
 -10   5   1 8.35814 1.21651   5
  10  -5   1 8.34897 2.32389   4
 -10  -5  -1 7.47272 1.50617   6
 -10   5  -1 7.58867 1.08261  12
  10  -5  -1 7.82501 1.75676   6
 -10   5  -1 6.52718 0.58204   9
 -10  -5   1 7.92855 1.07413  13
 -10   5  -1 6.76683 0.96699  10
  10  -5  -1 6.73139 0.98639  14
 -10  -5   1 8.49929 0.77003  12
 -10   5  -1 8.28830 1.23031   5
 -10  -5   1 9.01651 1.65017   6
 -10   5  -1 5.95764 1.31269   6
 -10  -5   1 7.14761 1.32824   5
  10  -5  -1 7.57047 1.17144  13
 -10  -5   1 8.60227 0.76465   9
  10  -5  -1 8.58256 2.27053   4
 -11   5   1 4.52825 0.54060   9
 -11   5   1 4.50284 0.90636  12
 -11  -5  -1 3.34138 0.58924   9
 -11  -5  -1 5.03652 1.15531   6
  11  -5   1 2.39683 0.77365  13
 -11  -5  -1 4.17404 0.61688  12
 -11  -5  -1 3.64749 0.44923  14
 -11  -5  -1 2.32277 0.83749   4
  11  -5   1 1.35357 1.31185   6
  11  -5   1 2.73188 0.69999  14
 -11  -5  -1 3.38268 0.78493  13
 -11  -5  -1 3.79162 0.47524  11
  11  -5   1 1.98312 1.55582   4
 -11   5   1 1.82962 0.98143   5
 -11   5   1 3.65683 0.80231  10
 -11   5   1 2.37891 1.06354   6
 -11  -5  -1 3.39892 1.03001   5
 -11   5  -1 2.53803 0.78474  10
  11  -5  -1 1.81153 0.74486  13
 -11   5  -1 3.90197 1.28183   6
 -11  -5   1 2.42646 1.12030   6
 -11  -5   1 3.45423 0.77357  13
 -11  -5   1 3.71984 0.61510   9
 -11   5  -1 3.74387 0.83860  12
  11  -5  -1 3.05642 1.51749   4
 -11  -5   1 3.83135 0.63058  12
 -11  -5   1 3.51035 1.00451   5
  11  -5  -1 3.73941 0.76680  14
  11  -5  -1 3.45297 1.51451   6
  12  -5   1 17.0196 1.38489  14
  12  -5   1 18.2082 3.29975   4
 -12  -5  -1 14.6895 1.29641  13
  12  -5   1 15.5325 2.75426   6
 -12  -5  -1 10.8081 1.85459   5
 -12  -5  -1 14.0040 1.60898   4
 -12   5   1 15.0737 1.37383  12
 -12  -5  -1 14.9742 1.00088  12
 -12   5   1 10.7853 1.92645   6
 -12  -5  -1 14.6958 2.04987   6
 -12  -5  -1 15.0545 0.79217  11
  12  -5   1 13.9342 1.35996  13
 -12   5   1 13.9839 1.35185  10
 -12   5   1 13.0023 1.61667   5
 -12  -5  -1 12.5656 0.77728  14
 -12  -5  -1 14.8523 1.02804   9
 -12   5  -1 13.0161 1.95502   6
 -12  -5   1 13.8749 2.32066   6
 -12   5  -1 13.5783 1.32811  10
  12  -5  -1 15.2539 1.31205  14
 -12  -5   1 15.7333 1.06752   9
  12  -5  -1 13.8028 2.62584   6
 -12  -5   1 15.9774 1.05507  12
 -12   5  -1 14.8858 1.33976  12
 -12   5  -1 12.5661 0.85843   9
 -12  -5   1 15.9063 1.28686  13
 -12  -5   1 15.3153 1.82824   5
  12  -5  -1 13.1553 1.37714  13
  12  -5  -1 14.7687 3.05054   4
  13  -5   1 3.96184 0.84321  13
  13  -5   1 4.82830 0.92283  14
 -13  -5  -1 3.41007 0.75583  13
 -13   5   1 4.70125 1.37677   6
  13  -5   1 7.78788 1.83981   6
 -13  -5  -1 5.15871 1.40443   6
 -13  -5  -1 3.84349 0.46843  11
 -13  -5  -1 3.76193 1.25418   5
 -13  -5  -1 4.49691 0.70102  12
 -13   5   1 3.16049 0.84082  10
 -13  -5  -1 3.25422 0.65715   9
  13  -5   1 5.48929 1.81899   4
 -13   5  -1 2.86114 0.81901  10
 -13  -5   1 2.00035 1.31405   6
 -13   5  -1 3.71723 0.88206  12
  13  -5  -1 2.94818 0.81658  13
 -13   5  -1 4.29365 1.44142   6
 -13  -5   1 3.00977 1.08121   5
  13  -5  -1 3.97271 0.86830  14
 -13  -5   1 4.32673 0.73799   9
 -13  -5   1 2.45265 0.72271  13
  13  -5  -1 1.32787 1.45893   4
  13  -5  -1 0.66988 1.50797   6
 -13  -5   1 3.82678 0.70992  12
 -14   5   1 14.2936 1.36638  10
 -14  -5  -1 9.64744 0.68080  11
 -14  -5  -1 10.6852 0.92612  12
 -14  -5  -1 11.0434 1.10966  13
  14  -5   1 8.70735 1.20168  13
 -14   5   1 10.2465 1.29081  12
 -14  -5  -1 9.79461 0.69331  14
 -14  -5  -1 10.5741 0.98029   9
  14  -5   1 10.9067 1.25860  14
 -14   5  -1 10.0977 1.27717  10
  14  -5  -1 11.6483 1.26612  14
 -14   5  -1 11.8864 1.33540  12
 -14  -5   1 9.40582 1.04025  13
 -14  -5   1 11.2394 1.00696   9
  14  -5  -1 10.6066 1.22814  13
 -14  -5   1 10.4999 1.01404  12
 -15  -5  -1 4.33085 0.74676   9
 -15  -5  -1 2.27913 0.61345  12
  15  -5   1 4.48975 0.89346  14
 -15   5   1 3.59686 0.89488  10
 -15   5   1 3.66459 0.97615  12
  15  -5   1 1.80156 0.70282  13
 -15  -5  -1 2.42529 0.44152  11
 -15   5  -1 2.31574 0.90249  12
 -15   5  -1 2.67923 0.85543  10
  15  -5  -1 2.14936 0.80121  14
 -15  -5   1 2.30560 0.65060   9
 -15  -5   1 3.89452 0.76706  12
  15  -5  -1 3.61552 0.84413  13
 -16  -5  -1 15.1699 1.16449  12
  16  -5   1 12.3727 1.45189  14
  16  -5   1 15.7196 1.38085  13
 -16   5   1 15.5754 1.54430  10
 -16   5   1 13.6494 1.54085  12
 -16  -5  -1 15.3928 1.21980   9
 -16   5  -1 14.4398 1.46415  10
 -16  -5   1 14.9397 1.23071   9
 -16   5  -1 14.3369 1.48660  12
 -16  -5   1 14.7185 1.20429  12
  16  -5  -1 15.9951 1.53884  14
  16  -5  -1 14.9249 1.40430  13
 -17   5   1 0.64763 0.73333  10
 -17   5   1 -0.5916 0.76834  12
 -17  -5  -1 1.17321 0.60573  12
  17  -5   1 1.06606 0.78675  14
  17  -5   1 0.52085 0.70641  13
 -17  -5  -1 -0.3569 0.55726   9
 -17  -5   1 1.06392 0.66805  12
 -17  -5   1 1.47214 0.66329   9
  17  -5  -1 0.71212 0.66144  13
  17  -5  -1 1.53371 0.77269  14
 -17   5  -1 0.29051 0.76974  12
 -18  -5  -1 1.17548 0.72907   9
 -18  -5   1 0.05951 0.62316   9
   0  -6   1 191.187 6.49992  11
   0   6  -1 185.316 6.19054  11
   0  -6   1 185.704 7.16666  13
   0  -6  -1 188.486 6.47198  14
   0   6   1 183.648 6.18539  11
   0   6   1 195.532 6.60342  10
   0  -6  -1 177.568 6.41314  12
   0  -6   1 191.708 8.71600   4
   0   6  -1 196.102 6.57298  10
   0  -6  -1 190.306 6.55380  11
   0  -6   1 183.510 6.48924  12
   0  -6   1 187.210 6.41930  14
  -1   6   1 9.14417 0.64836  11
   1  -6   1 9.17910 0.84548  14
   1  -6   1 8.84150 1.85715   4
   1  -6   1 8.42530 1.30977  13
   1  -6   1 9.68346 0.83461  12
   1   6  -1 9.31354 0.57028  11
   1   6  -1 8.88336 0.88663  10
  -1  -6  -1 7.38780 0.71207  12
  -1   6   1 9.06852 1.01689  10
   1  -6   1 8.83693 0.88256  11
  -1  -6  -1 9.44953 0.87341  11
  -1  -6   1 7.51835 0.90080  10
   1   6   1 8.76814 0.57972  11
  -1  -6   1 8.03605 0.75807  14
   1   6   1 9.86252 0.95269  10
  -1   6  -1 9.82043 0.65795  11
   1  -6  -1 8.19244 0.89999  11
   1  -6  -1 7.55075 0.84251  14
  -1  -6   1 8.58656 1.28794  13
  -1  -6   1 7.34766 1.79820   4
   1  -6  -1 8.36741 0.79666  12
  -1  -6   1 7.65030 0.76450  12
  -1   6  -1 9.62398 0.99783  10
  -1  -6   1 8.48298 0.80258  11
   2   6  -1 5.69706 0.74451  10
   2  -6   1 6.79495 0.89616  11
  -2   6   1 4.79011 0.58247  11
   2  -6   1 5.32957 0.77785  12
  -2   6   1 7.36581 0.97593  10
  -2  -6  -1 5.95090 0.66570  10
  -2  -6  -1 4.49216 0.57809  12
   2  -6   1 4.62604 1.02085  13
  -2  -6  -1 6.08587 0.77023  11
   2  -6   1 4.35933 0.70443  14
   2  -6   1 5.62382 1.21684   6
   2   6  -1 4.32484 0.39983  11
   2  -6   1 4.15108 1.44478   4
  -2   6   1 4.73598 0.63736   8
  -2  -6   1 4.94251 0.68211  12
  -2  -6   1 5.53502 1.09457  13
   2  -6  -1 4.64947 0.75445  14
   2   6   1 5.00795 0.42753  11
  -2  -6   1 5.17410 0.60832  14
   2  -6  -1 5.99385 0.90037  11
  -2   6  -1 6.13398 0.67676  11
  -2  -6   1 4.15611 0.66378  10
  -2   6  -1 5.84214 0.85265  10
  -2  -6   1 5.86585 0.67298  11
   2   6   1 5.58306 0.73885  10
   2  -6  -1 5.72973 0.75849  12
   3  -6   1 13.3449 1.73306   6
  -3  -6  -1 11.7717 0.92747  11
  -3  -6  -1 11.6743 0.88360  10
  -3  -6  -1 13.3130 0.84735  12
   3  -6   1 12.9636 1.46929  13
   3  -6   1 13.3976 1.08654  11
   3   6  -1 15.0990 0.97805  10
   3  -6   1 12.2894 1.01734  14
  -3   6   1 13.3007 1.21804  10
   3  -6   1 12.0868 2.39792   4
   3   6   1 14.8918 0.98663  10
  -3   6  -1 11.8006 0.84562  11
  -3   6  -1 13.8324 0.97621   8
   3  -6  -1 13.6740 1.06544  14
  -3   6  -1 15.1860 1.18614  10
   3  -6  -1 13.4543 0.99687  12
  -3  -6   1 12.6829 0.89041  11
  -3  -6   1 13.0542 1.44717  13
  -3  -6   1 13.1755 0.89343  12
   3  -6  -1 12.3182 1.09348  11
  -3  -6   1 12.8177 0.81254  14
  -3  -6   1 11.5467 0.90238  10
   3  -6  -1 10.7689 2.38521   4
  -4   6   1 62.6698 2.84460  10
   4   6  -1 68.0428 2.45196  10
  -4  -6  -1 57.3276 2.45974  10
   4  -6   1 64.3179 3.22761  13
   4  -6   1 63.3610 3.78510   6
   4  -6   1 65.4904 2.75555  11
   4  -6   1 62.0619 4.65157   4
  -4  -6  -1 63.6251 2.50694  11
   4  -6   1 64.1198 2.67508  14
  -4  -6  -1 59.2821 2.39803  12
  -4  -6  -1 62.6326 2.12292   9
  -4  -6   1 63.2250 2.33371  14
  -4   6  -1 64.7745 2.80971  10
   4  -6  -1 55.9884 4.54709   4
  -4  -6   1 60.4570 2.44123  12
  -4  -6   1 65.6685 2.44350  11
  -4  -6   1 65.4790 3.17519  13
   4  -6  -1 63.2150 2.76660  11
   4   6   1 67.3217 2.47214  10
  -4   6  -1 63.8262 2.58984   8
   4  -6  -1 61.7994 2.70613  14
  -4  -6   1 59.2777 2.53194  10
  -5   6   1 -0.0911 0.53284  10
   5  -6   1 -0.2936 0.74529   6
  -5   6   1 0.34984 0.18187   9
   5  -6   1 1.46501 1.13715   4
  -5  -6  -1 -0.0384 0.35236  11
   5  -6   1 0.10330 0.60434  13
   5   6  -1 -0.0078 0.32563  10
  -5  -6  -1 -0.3797 0.22842  10
   5  -6   1 -0.1040 0.40605  14
  -5  -6  -1 -0.3063 0.32704   5
  -5  -6  -1 0.21511 0.22488   9
  -5  -6  -1 0.07334 0.30720  12
   5  -6  -1 -1.1532 0.63997   6
   5  -6  -1 0.18752 0.43369  14
  -5  -6   1 0.31691 0.32058  11
  -5  -6   1 0.26490 0.27208  14
  -5  -6   1 -0.4454 0.51656  13
   5  -6  -1 0.13173 0.81994   4
  -5  -6   1 0.79278 0.31903  10
   5  -6  -1 0.06609 0.46099  11
   5  -6  -1 -0.1054 0.57682  13
   5   6   1 -0.0731 0.30599  10
  -5   6  -1 0.18594 0.53948  10
  -5   6  -1 -0.2849 0.46370   8
  -5  -6   1 0.10164 0.28236  12
  -6  -6  -1 12.8622 1.39259  13
  -6  -6  -1 12.5550 1.73890   4
   6  -6   1 12.6751 2.05902   6
  -6  -6  -1 11.7153 0.83694  11
   6  -6   1 11.1114 1.05671  14
  -6  -6  -1 11.4215 0.88303   5
  -6   6   1 12.3199 0.56827   9
  -6  -6  -1 11.5442 0.59853   9
  -6  -6  -1 12.4512 0.78448  12
   6   6  -1 13.1324 0.74926  10
   6  -6   1 16.4827 2.93215   4
  -6   6   1 10.0551 1.18487  10
   6  -6   1 13.5978 1.50529  13
   6  -6  -1 15.5723 1.51395  13
  -6  -6   1 12.1522 0.84367  10
   6  -6  -1 14.9657 2.39569   4
  -6  -6   1 12.4517 0.82208  12
   6  -6  -1 15.0623 1.21928  11
  -6  -6   1 14.2308 0.78989  11
  -6   6  -1 13.9371 1.25514  10
   6   6   1 12.8084 0.76570  10
   6  -6  -1 12.6646 1.96781   6
  -6  -6   1 12.0433 1.59841   4
   6  -6  -1 13.0976 1.14451  14
  -6  -6   1 14.2492 1.45398  13
   7  -6   1 1.53304 0.58221  14
   7  -6   1 -1.2783 1.01535   4
  -7  -6  -1 1.18569 0.43876   5
  -7   6   1 0.15142 0.58183  10
  -7   6   1 0.89209 0.21080   9
   7  -6   1 0.90901 0.92634   6
  -7  -6  -1 0.87385 0.27848   9
  -7  -6  -1 2.16050 0.81876   4
  -7  -6  -1 1.22732 0.34845  12
  -7   6   1 0.30202 0.42035   5
  -7  -6  -1 0.62387 0.58621  13
   7  -6   1 0.63200 0.63918  13
  -7  -6  -1 0.53691 0.37848  11
   7  -6  -1 0.72502 0.56901  11
   7  -6  -1 1.75275 1.11848   4
  -7  -6   1 0.88680 0.64503  13
   7  -6  -1 1.37222 0.72559  13
  -7  -6   1 0.17903 0.29893  10
  -7   6  -1 -0.1006 0.51128  10
  -7  -6   1 1.28307 0.27249   9
  -7  -6   1 1.72610 0.37058  12
   7  -6  -1 0.42136 0.94815   6
   7  -6  -1 2.02933 0.62894  14
  -8   6   1 1.63327 0.24749   9
   8  -6   1 1.86580 1.34082   4
  -8  -6  -1 1.60647 0.72262   4
  -8  -6  -1 0.95050 0.51722   5
   8  -6   1 1.70077 0.78318  13
  -8  -6  -1 2.47817 0.83081  13
   8  -6   1 2.99925 1.27929   6
  -8  -6  -1 2.31064 0.33317  14
  -8  -6  -1 1.82156 0.34975   9
  -8  -6  -1 2.09447 0.44834  11
   8  -6   1 2.52766 0.67560  14
  -8  -6  -1 2.10526 0.38794  12
  -8   6   1 2.01511 0.74189  10
  -8   6   1 1.51510 0.51830   5
   8  -6  -1 3.29882 0.72780  14
   8  -6  -1 2.82913 0.89499  13
  -8  -6   1 0.76053 0.81876   6
  -8  -6   1 2.04663 0.31363   9
  -8  -6   1 2.44235 0.78601  13
  -8  -6   1 3.10473 0.55448  12
  -8   6  -1 2.15430 0.70906  10
  -8  -6   1 1.55904 0.36837  10
   8  -6  -1 2.73216 0.75048  11
   8  -6  -1 0.10459 1.23912   4
  -8  -6   1 2.39774 0.58129   5
  -9  -6  -1 0.92274 0.29720  12
  -9  -6  -1 -0.0889 0.45352   5
   9  -6   1 -0.5258 0.59843  13
   9  -6   1 0.38147 0.50770  14
  -9  -6  -1 0.97279 0.39594  12
  -9   6   1 0.13620 0.57642  10
   9  -6   1 0.12394 0.97582   4
  -9  -6  -1 0.63243 0.61618  13
  -9   6   1 -0.0163 0.21179   9
  -9  -6  -1 0.61883 0.26152  14
  -9   6   1 1.19719 0.54339   5
  -9  -6  -1 0.83743 0.60203   4
  -9  -6  -1 0.21585 0.28874   9
   9  -6   1 -0.5506 0.79318   6
  -9   6  -1 0.11429 0.53632  10
  -9  -6   1 0.40047 0.43562  12
   9  -6  -1 0.26491 0.48396  14
  -9  -6   1 0.59061 0.30077   9
  -9  -6   1 2.01169 0.86597   6
  -9  -6   1 -0.5230 0.41082   5
   9  -6  -1 0.50555 0.62482  13
   9  -6  -1 1.61560 1.26949   4
  -9  -6   1 0.36059 0.61877  13
  10  -6   1 2.06457 0.83072  13
 -10   6   1 3.65153 0.82091  12
 -10  -6  -1 2.78259 0.55816  12
  10  -6   1 3.55264 0.81129  14
 -10   6   1 2.40451 0.34420   9
 -10   6   1 2.41083 0.81762  10
 -10  -6  -1 2.18400 0.43490  11
 -10  -6  -1 3.24252 0.49229   9
  10  -6  -1 2.31906 0.85390  13
 -10  -6   1 2.30354 0.78318  13
  10  -6  -1 1.85341 0.68156  14
 -10   6  -1 4.22529 0.85650  10
 -10   6  -1 2.80786 0.35568   9
 -10  -6   1 3.32918 0.47170   9
 -10  -6   1 2.97719 0.59900  12
 -11   6   1 -0.6496 0.55708  12
 -11  -6  -1 -0.5023 0.41919  12
 -11   6   1 0.45621 0.28807   9
 -11   6   1 0.66128 0.67835  10
 -11  -6  -1 -0.7947 0.47515  13
 -11  -6  -1 0.18533 0.33628   9
  11  -6   1 0.00316 0.49468  14
  11  -6   1 0.07753 0.60142  13
 -11  -6   1 0.27201 0.44459  12
  11  -6  -1 0.39504 0.71020  13
 -11   6  -1 -0.4119 0.52339  10
  11  -6  -1 -0.0060 0.50433  14
 -11  -6   1 -0.9397 0.50836  13
 -11  -6   1 -0.4325 0.30481   9
 -12  -6  -1 17.7991 1.04661   9
  12  -6   1 19.4962 1.66914  13
  12  -6   1 19.4127 1.54947  14
 -12  -6  -1 22.2700 1.63231  13
 -12   6   1 17.1128 1.58466  10
 -12  -6  -1 18.4213 1.14938  12
 -12   6   1 19.0185 1.48942  12
 -12  -6   1 17.6140 1.04654   9
 -12   6  -1 20.5752 1.57063  10
 -12  -6   1 20.2113 1.54496  13
  12  -6  -1 19.2424 1.53836  14
 -12  -6   1 20.2067 1.18537  12
  12  -6  -1 21.3303 1.78840  13
  13  -6   1 0.59930 0.59389  14
 -13   6   1 0.44085 0.66447  12
 -13  -6  -1 0.48475 0.55074  13
 -13   6   1 0.63319 0.67111  10
  13  -6   1 0.34623 0.64277  13
 -13  -6   1 -0.4067 0.48887  12
 -13   6  -1 -0.4890 0.57637  10
 -13  -6   1 -0.5661 0.50628  13
  13  -6  -1 1.12559 0.62663  13
  13  -6  -1 0.18431 0.56316  14
 -13  -6   1 0.05848 0.37559   9
 -13   6  -1 0.09824 0.68595  12
 -14   6   1 0.98028 0.75658  12
 -14  -6  -1 0.28784 0.58774  13
  14  -6   1 0.63580 0.69773  14
  14  -6   1 -1.0564 0.60015  13
 -14  -6  -1 -0.1894 0.48474  12
 -14   6   1 -0.0545 0.61347  10
 -14  -6  -1 0.16908 0.38592   9
  14  -6  -1 -0.6393 0.53758  13
 -14  -6   1 1.01018 0.55732  12
 -14  -6   1 0.02764 0.44269   9
 -14   6  -1 0.09033 0.65971  12
 -14  -6   1 0.86716 0.61283  13
  14  -6  -1 -0.1726 0.49498  14
 -14   6  -1 0.81592 0.72056  10
 -15  -6  -1 0.72007 0.46508   9
  15  -6   1 1.73309 0.77066  13
 -15  -6   1 1.99411 0.59647   9
 -15  -6   1 2.31322 0.71803  13
 -16  -6  -1 4.60092 0.74874   9
 -16  -6   1 5.40666 0.80509   9
   0  -7  -1 0.66244 0.68371  13
   0   7   1 0.00789 0.44762  10
   0  -7   1 1.50610 0.89115   4
   0  -7   1 0.79099 0.69869  13
   0  -7   1 0.02327 0.37533  14
   0  -7  -1 -0.0417 0.35275  14
   0   7  -1 0.15234 0.48457  10
   0  -7  -1 0.55355 0.46979  11
   0  -7  -1 1.48034 1.15374   4
   0  -7   1 -0.1764 0.40945  11
  -1  -7  -1 6.31311 1.20428  13
   1   7  -1 7.81611 0.87359  10
   1  -7   1 7.07278 1.25922  13
   1   7  -1 9.16067 0.53283  11
   1  -7   1 6.89192 0.84673  11
  -1  -7  -1 7.10102 0.75545  12
  -1   7   1 8.28566 0.98855  10
  -1  -7  -1 6.54440 0.73952  14
   1  -7   1 9.34800 1.96391   4
  -1  -7  -1 8.68454 0.88279  11
   1  -7   1 6.63928 0.79270  14
   1  -7  -1 7.88462 0.84376  14
  -1  -7   1 9.03360 1.43492  13
   1  -7  -1 7.02160 1.24393  13
   1   7   1 7.66772 0.88140  10
  -1  -7   1 5.62752 1.53495   4
   1  -7  -1 4.72565 1.72448   4
  -1   7  -1 7.43923 0.93021  10
   1  -7  -1 7.40969 0.90010  11
  -1  -7   1 6.60236 0.79064  11
  -1  -7   1 8.39524 0.77446  14
   2   7  -1 0.74318 0.23824  11
  -2  -7  -1 0.81537 0.40612  14
   2  -7   1 1.49298 1.04219   4
  -2  -7  -1 -0.0234 0.37308  12
  -2  -7  -1 1.27440 0.73885  13
   2  -7   1 0.74100 0.72853  13
   2   7  -1 0.55581 0.47066  10
  -2  -7  -1 0.98516 0.47900  11
   2  -7   1 1.04603 0.51935  11
  -2   7   1 -0.0095 0.47230  10
   2  -7  -1 0.99594 0.52821  14
   2  -7  -1 1.83231 1.11938   4
   2  -7  -1 -0.0659 0.61720  13
   2   7   1 1.23676 0.52359  10
  -2  -7   1 1.35624 0.78400   4
   2  -7  -1 0.58428 0.49460  11
  -2  -7   1 0.08785 0.39811  11
  -2  -7   1 1.17193 0.74833  13
  -2   7  -1 0.68033 0.49327  10
  -2  -7   1 1.22080 0.42103  14
   3  -7   1 0.36942 0.40740  14
   3  -7   1 1.58295 0.83150  13
  -3  -7  -1 1.65988 0.47036  14
  -3   7   1 0.96032 0.59453  10
  -3  -7  -1 0.09612 0.58756  13
  -3  -7  -1 1.26503 0.43841  12
  -3  -7  -1 0.40788 0.43914  11
   3   7  -1 1.80152 0.50418  10
  -3   7  -1 0.84509 0.56849  10
  -3  -7   1 0.71562 0.37390  14
   3   7   1 0.80138 0.45366  10
  -3  -7   1 0.09846 0.41079  11
   3  -7  -1 0.99469 0.48744  14
  -3  -7   1 1.06787 0.77505  13
   3  -7  -1 1.31185 0.58285  11
   3  -7  -1 1.59573 0.80474  13
   4   7  -1 80.8733 2.92040  10
  -4   7   1 76.2439 2.99823   8
   4  -7   1 75.6432 3.16806  14
  -4   7   1 77.5872 3.35613  10
  -4  -7  -1 72.0908 2.89395  12
  -4  -7  -1 75.6600 3.00799  11
  -4  -7  -1 78.8921 3.84000  13
  -4  -7  -1 75.7060 2.91432  14
   4  -7   1 79.4644 3.87263  13
   4  -7  -1 75.6634 3.28194  11
  -4  -7   1 74.0959 2.90098  11
   4  -7  -1 78.2897 3.88654  13
  -4  -7   1 76.9776 3.77881  13
   4  -7  -1 74.8887 3.21971  14
  -4   7  -1 79.8941 3.36320  10
  -4  -7   1 74.5655 2.79009  14
   4   7   1 80.0104 2.92994  10
  -5  -7  -1 5.29178 1.09590  13
  -5   7   1 5.72751 0.82591   8
   5  -7   1 5.08883 1.15923  13
  -5  -7  -1 6.27477 0.74096  11
   5  -7   1 4.71509 0.81754  14
   5   7  -1 5.93173 0.65206  10
  -5  -7  -1 5.47002 0.59811  12
  -5   7   1 8.05612 1.09919  10
   5  -7  -1 3.67243 0.84884  11
  -5   7  -1 6.88352 0.86220   8
   5  -7  -1 4.84479 0.81084  14
   5   7   1 6.11036 0.68458  10
  -5   7  -1 6.46163 1.02588  10
  -5  -7   1 6.67406 0.67759  11
  -5  -7   1 6.32640 1.19203  13
   5  -7  -1 5.28782 1.17795  13
  -6  -7  -1 -0.3092 0.33338  12
  -6  -7  -1 0.62254 0.41757  11
   6  -7   1 0.13360 0.62848  13
  -6   7   1 0.22572 0.55486  10
   6  -7   1 0.16163 0.46233  14
  -6  -7  -1 0.67143 0.67139  13
  -6   7  -1 0.60359 0.50736   8
   6   7   1 0.44375 0.34063  10
  -6  -7   1 0.14574 0.35641  10
   6  -7  -1 0.53629 0.48096  14
   6  -7  -1 -0.0460 0.63059  13
   6  -7  -1 0.00989 0.47872  11
  -6  -7   1 0.44425 0.34689  11
  -6   7  -1 -0.6248 0.50932  10
  -6  -7   1 -0.7557 0.50457  13
  -7  -7  -1 0.10503 0.37164  12
  -7  -7  -1 0.29892 0.21738  14
   7  -7   1 0.18209 0.71160  13
  -7  -7  -1 0.18359 0.61133  13
  -7   7   1 0.80095 0.61967  10
  -7  -7  -1 0.36071 0.27377   9
   7  -7   1 0.33461 0.46333  14
  -7  -7  -1 0.00196 0.40005  11
  -7  -7  -1 1.08899 0.47261  12
  -7  -7   1 0.52775 0.68621  13
  -7   7  -1 -0.0429 0.57353  10
  -7   7  -1 0.57248 0.58260   8
  -7  -7   1 0.00959 0.29146  10
   7  -7  -1 0.99778 0.72364  13
   7  -7  -1 1.02070 0.61622  14
   8  -7   1 96.2916 3.92523  14
   8  -7   1 91.9172 4.40932  13
  -8  -7  -1 94.9222 3.31646  12
  -8  -7  -1 91.4750 4.31402  13
  -8   7   1 93.9936 4.07743  10
  -8  -7  -1 90.7551 3.38624  11
   8  -7  -1 88.7212 4.39031  13
  -8   7  -1 92.8456 3.83489   8
  -8  -7   1 95.2910 3.38079  12
  -8  -7   1 104.340 4.40566  13
   8  -7  -1 87.9302 3.88953  14
  -8   7  -1 95.4969 4.02256  10
  -9  -7  -1 1.49822 0.76199  13
  -9  -7  -1 0.88407 0.30276   9
  -9  -7  -1 2.07620 0.51462  12
   9  -7   1 0.34525 0.56252  14
   9  -7   1 0.18804 0.72858  13
  -9   7   1 2.31040 0.80864  10
  -9  -7   1 1.13502 0.76927  13
  -9   7  -1 1.40589 0.71975   8
   9  -7  -1 1.57495 0.64325  14
  -9  -7   1 1.36182 0.52052  12
  -9   7  -1 -0.0439 0.54351  10
   9  -7  -1 0.69907 0.78073  13
 -10  -7  -1 0.35575 0.68372  13
 -10   7   1 -0.1415 0.63001  10
  10  -7   1 -0.1780 0.49614  14
  10  -7   1 -0.1182 0.69740  13
 -10  -7  -1 0.44145 0.30099   9
  10  -7  -1 -0.2231 0.66102  13
 -10  -7   1 -0.0319 0.62415  13
 -10  -7   1 -0.0290 0.46242  12
  10  -7  -1 0.41898 0.57334  14
 -10  -7   1 0.40508 0.26759   9
 -10   7  -1 1.03271 0.62817  10
 -11  -7  -1 0.38001 0.69112  13
  11  -7   1 0.68488 0.73563  13
  11  -7   1 0.32902 0.59297  14
 -11  -7  -1 -0.0198 0.30836   9
 -11   7   1 0.46876 0.71331  10
 -11  -7   1 0.29326 0.50159  12
  11  -7  -1 -0.0992 0.67082  13
 -11   7  -1 0.07311 0.65877  10
 -11  -7   1 0.75009 0.32236   9
 -11  -7   1 0.56006 0.63173  13
  11  -7  -1 0.26104 0.60644  14
 -12  -7  -1 24.6925 1.12897   9
 -12  -7   1 24.6855 1.09788   9
 -13  -7  -1 1.31423 0.41892   9
 -13  -7   1 1.74555 0.39887   9
 -13   7  -1 0.82894 0.56027   9
   0  -8   1 23.3523 1.36433  14
   0  -8  -1 23.6051 1.50332  11
   0  -8  -1 23.4585 1.41651  14
   0  -8   1 25.0503 2.19521  13
   0   8   1 22.6769 1.51335  10
   0  -8  -1 24.4324 2.18525  13
   0   8  -1 24.0133 1.49052  10
  -1  -8  -1 1.18505 0.89909  13
  -1  -8  -1 0.05613 0.42079  14
  -1  -8  -1 -0.3659 0.41302  11
  -1   8   1 0.19297 0.50149  10
   1  -8   1 0.51616 0.43554  14
   1   8  -1 0.47182 0.47695  10
   1  -8   1 -0.5780 0.71437  13
  -1  -8   1 1.27249 0.87034  13
   1   8   1 -0.7911 0.41052  10
   1  -8  -1 0.22761 0.71489  13
  -1  -8   1 0.14972 0.39060  14
  -1   8  -1 -0.2093 0.48567  10
   1  -8  -1 1.73692 0.58885  11
   1  -8  -1 0.04805 0.37778  14
  -2  -8  -1 0.71657 0.47897  14
  -2  -8  -1 1.31866 0.85772  13
  -2  -8  -1 1.40076 0.54301  11
   2  -8   1 1.55406 0.51425  14
  -2   8   1 0.77799 0.60323  10
   2  -8   1 0.49717 0.81917  13
   2   8  -1 0.73053 0.50826  10
   2  -8  -1 1.65639 0.54240  14
   2   8   1 1.74267 0.56442  10
  -2  -8   1 1.53984 0.91901  13
  -2  -8   1 1.46461 0.47864  14
   2  -8  -1 1.18518 0.57632  11
  -2   8  -1 0.27628 0.59036  10
   2  -8  -1 2.27968 1.00533  13
  -3  -8  -1 2.69497 0.63768  11
  -3  -8  -1 2.89712 0.55886  14
  -3   8   1 2.79979 0.72626  10
   3  -8   1 2.16910 0.58763  14
  -3  -8  -1 2.42482 0.95294  13
   3  -8   1 1.90018 0.94958  13
   3   8  -1 1.98574 0.54835  10
   3  -8  -1 2.25450 0.55581  14
   3   8   1 1.90076 0.53332  10
   3  -8  -1 3.42035 0.76640  11
   3  -8  -1 1.72127 0.93427  13
  -3  -8   1 2.47403 0.48388  14
  -3   8  -1 2.43645 0.76328  10
  -3  -8   1 2.43218 0.98931  13
  -4  -8  -1 12.4962 1.63939  13
  -4   8   1 9.55842 1.18115  10
   4  -8   1 8.28111 0.93197  14
  -4  -8  -1 8.18460 0.81171  14
   4  -8   1 11.9076 1.77682  13
   4   8  -1 10.0573 0.84935  10
  -4  -8  -1 8.78873 0.88536  11
   4  -8  -1 9.06307 1.55780  13
   4   8   1 8.49304 0.83546  10
  -4  -8   1 10.0690 1.56044  13
  -4   8  -1 11.5396 1.20603  10
   4  -8  -1 9.71470 0.99259  14
   5  -8   1 0.17657 0.44163  14
  -5  -8  -1 -0.1956 0.35914  14
   5   8  -1 1.00247 0.38397  10
  -5   8   1 1.17825 0.69980  10
   5  -8   1 -0.4054 0.64689  13
  -5  -8  -1 0.22693 0.82018  13
  -5  -8   1 0.06192 0.67905  13
   5   8   1 -0.2808 0.36177  10
  -5   8  -1 -0.1882 0.54939  10
   5  -8  -1 0.78492 0.48416  14
   5  -8  -1 0.95672 0.89830  13
  -6   8   1 6.06077 0.82705   8
  -7   8   1 4.34747 0.76824   8
  -8   8   1 1.20923 0.57391   8
  -8   8  -1 -0.2969 0.45421   8
  -9   8   1 1.12553 0.64755   8
  -9   8  -1 -0.0624 0.50822   8
   0   0  -2 676.806 21.0583   5
   0   0   2 717.324 21.9401   2
   0   0   2 681.760 21.9931   3
   0   0   2 689.803 21.0613   5
   0   0   2 648.484 22.0162   1
   0   0  -2 606.436 21.8055   2
   1   0   2 619.919 19.3992   5
   1   0   2 601.049 19.4174   4
  -1   0  -2 606.778 19.3764   6
  -1   0  -2 632.060 20.6060   3
   1   0   2 562.620 20.4096   1
  -1   0  -2 600.199 19.1790  13
  -1   0   2 568.315 20.0935   1
   1   0   2 648.998 20.1955   2
   1   0   2 608.246 19.1784  13
  -1   0   2 580.564 19.3361   5
  -1   0   2 646.869 20.7076   3
  -1   0  -2 598.343 19.3549   5
  -1   0   2 641.527 20.3687   2
  -1   0  -2 644.842 20.3283   2
  -2   0   2 1.39410 0.41312   6
   2   0   2 0.95363 0.32837   4
  -2   0  -2 1.41839 0.83392   1
  -2   0   2 1.10542 0.18939  12
   2   0   2 0.98918 0.16882  14
  -2   0  -2 0.84186 0.18410   9
  -2   0  -2 0.75609 0.35467   6
  -2   0  -2 0.99706 0.36127   4
   2   0   2 0.77447 0.17958   9
   2   0   2 0.67183 0.32310   5
   2   0  -2 0.87355 0.16014  11
  -2   0  -2 0.99525 0.13204  10
  -2   0  -2 0.97585 0.62976   3
  -2   0  -2 0.74802 0.14963  14
  -2   0   2 1.28960 0.72259   1
  -2   0  -2 0.89806 0.17208  12
  -2   0   2 0.94797 0.15065  11
   2   0   2 0.30659 0.62847   1
  -2   0  -2 0.89383 0.34817   5
   2   0   2 1.23597 0.39892   6
   3   0  -2 290.733 9.99290   6
  -3   0  -2 290.227 9.33519  10
  -3   0  -2 294.305 11.9142   1
  -3   0  -2 287.253 9.96332   5
  -3   0  -2 272.663 9.40931   9
   3   0   2 309.399 9.33589  13
  -3   0  -2 297.675 9.95701   4
   3   0  -2 286.630 9.37933  11
   3   0   2 282.014 9.38626  12
  -3   0  -2 282.392 9.39383  14
   3   0   2 288.543 9.35047  10
   3   0   2 297.681 10.0759   6
  -3   0  -2 296.627 10.0399   6
   3   0  -2 290.768 9.37222  12
   3   0   2 289.683 10.0227   5
   3   0   2 297.796 9.86972   4
   3   0  -2 310.179 9.32010  13
  -3   0  -2 310.070 11.9240   2
  -3   0   2 294.370 9.39694  12
   3   0   2 288.355 9.38618  14
  -3   0  -2 292.314 9.38823  12
  -3   0  -2 297.806 12.7389   3
  -3   0   2 298.874 9.37717  11
  -3   0   2 315.703 9.30134  13
  -3   0   2 311.634 13.1288   3
  -3   0   2 333.246 12.5042   2
   3   0   2 300.428 11.7132   1
  -3   0   2 294.280 10.0867   6
  -3   0   2 290.287 11.6636   1
  -4   0   2 276.415 11.9398   1
   4   0  -2 285.804 9.02794  12
  -4   0   2 271.711 9.91305   6
   4   0   2 303.109 9.70816   4
  -4   0   2 302.071 13.7864   3
  -4   0  -2 279.857 9.80271   5
   4   0  -2 289.132 9.86782   6
   4   0   2 265.226 9.03224  12
  -4   0  -2 274.547 12.1401   2
  -4   0  -2 285.758 8.97897  10
   4   0   2 307.351 8.94874  13
   4   0   2 283.447 11.8282   1
  -4   0   2 287.369 9.06073  12
  -4   0  -2 271.688 9.05297  14
   4   0  -2 276.877 9.04490  14
  -4   0   2 297.570 12.8368   2
  -4   0  -2 282.619 13.4098   3
  -4   0  -2 276.992 9.04922  12
   4   0  -2 277.387 9.67756   4
   4   0   2 292.275 9.04589  14
  -4   0  -2 286.559 9.89193   6
   4   0  -2 270.415 9.03000  11
  -4   0  -2 289.764 12.2716   1
  -4   0   2 272.428 9.02770  11
  -4   0  -2 289.172 9.78778   4
  -5   0  -2 52.2133 4.43104   2
  -5   0   2 50.6401 5.46642   3
   5   0   2 51.6109 2.78499   6
   5   0  -2 52.0443 1.88274  14
  -5   0  -2 51.2655 1.88265  12
  -5   0   2 53.8485 4.85811   2
  -5   0  -2 52.8816 1.89599  14
  -5   0   2 54.0989 2.83958   6
   5   0   2 54.0544 1.88169  14
  -5   0   2 49.6049 4.27195   1
   5   0   2 55.7403 2.54291   4
   5   0   2 58.1218 4.43830   1
   5   0  -2 54.3569 2.57303   4
  -5   0   2 50.9021 1.85703  11
  -5   0  -2 53.6190 2.76743   6
   5   0  -2 55.6071 2.75999   6
  -5   0  -2 50.7440 5.17235   3
  -5   0   2 51.3827 1.90628  12
   5   0   2 54.4986 1.73282  13
  -5   0  -2 54.0732 2.65546   4
   5   0   2 50.9419 1.81497  10
   5   0  -2 49.8074 1.86076  11
  -5   0  -2 52.4463 1.74648  13
   5   0   2 49.1224 1.87007  12
  -5   0  -2 52.4112 1.80204  10
   5   0  -2 52.6209 1.85809  12
  -5   0  -2 54.3579 2.70534   5
   6   0   2 17.7587 0.74827   7
  -6   0  -2 17.5025 0.86610  14
   6   0   2 17.3960 0.86537  12
  -6   0   2 19.2785 0.85516  11
   6   0  -2 17.6249 0.87438  14
   6   0   2 17.9333 0.86942  14
  -6   0  -2 17.8227 1.63202   5
  -6   0   2 12.5557 2.66571   1
   6   0   2 17.0701 1.66523   6
  -6   0  -2 17.4472 1.68242   6
   6   0   2 16.2914 1.45851   4
   6   0  -2 18.7385 1.52950   4
  -6   0  -2 15.6236 2.92545   2
  -6   0   2 16.1214 4.13297   3
  -6   0   2 16.9495 1.73089   6
   6   0  -2 18.8289 1.70274   6
  -6   0  -2 14.8078 3.54171   3
   6   0  -2 18.1215 0.86264  12
  -6   0  -2 17.3207 1.57106   4
   6   0   2 15.8456 2.99506   1
  -6   0  -2 18.2068 0.92504  12
  -6   0   2 18.0709 0.95424  12
  -6   0  -2 17.9297 0.78203  10
   6   0   2 17.9431 0.79137  10
  -6   0   2 16.1642 3.10318   2
  -7   0   2 0.16124 1.21389   1
   7   0   2 0.70907 0.35305  14
  -7   0  -2 0.13301 0.66485   4
   7   0   2 0.61723 0.70416   4
  -7   0   2 0.68743 0.32192  11
   7   0  -2 0.12949 0.70424   6
  -7   0   2 0.99996 0.47123  12
  -7   0  -2 0.83680 0.42473  12
  -7   0  -2 0.65792 0.27857  10
   7   0   2 -0.6509 1.05424   1
   7   0  -2 0.84624 0.37471  12
   7   0   2 0.93405 0.35073   7
   7   0  -2 0.80091 0.35820  14
  -7   0  -2 1.35267 0.85481   5
  -7   0  -2 -0.0145 0.62188   6
  -7   0  -2 1.33498 1.71449   2
   7   0  -2 0.29748 0.62554   4
   7   0   2 0.73443 0.36646  12
  -7   0  -2 1.19531 0.35488  14
  -7   0   2 0.09484 0.69338   6
  -7   0   2 0.12355 1.45079   2
   7   0   2 0.79607 0.28299  10
   7   0  -2 -0.6191 0.75140   1
  -7   0   2 4.82320 2.46714   3
   7   0   2 0.45305 0.72645   6
  -8   0   2 1.65276 1.79446   2
   8   0  -2 -0.0146 0.55913   4
  -8   0  -2 0.57006 0.31790  14
  -8   0  -2 -0.1630 0.62129   6
   8   0   2 0.71340 1.05692   1
   8   0   2 0.52325 0.37183  12
   8   0   2 0.23366 0.30817   7
  -8   0  -2 0.58869 0.41620  12
  -8   0  -2 0.04153 0.25130  10
   8   0   2 0.62127 0.35866  14
   8   0   2 1.39681 1.67046   1
  -8   0   2 0.01222 0.41049  12
  -8   0  -2 -0.6652 1.62363   2
   8   0   2 -0.2692 0.55104   6
   8   0  -2 0.30103 0.31462  14
  -8   0  -2 0.94990 0.75958   4
  -8   0  -2 -0.3316 0.58953   5
  -8   0   2 1.68426 1.49657   1
   8   0  -2 0.68784 0.36814  12
  -8   0   2 0.40450 0.32269  10
   8   0  -2 0.59759 1.20443   1
   8   0   2 0.42762 0.25845  10
  -8   0   2 4.54985 2.70514   3
  -8   0   2 0.20532 0.29236  11
   8   0  -2 -0.0947 0.58857   6
   8   0   2 0.59804 0.63011   4
  -8   0  -2 2.89158 2.62699   3
  -8   0   2 -0.0848 0.59249   6
   9   0   2 0.41072 0.79672   6
   9   0   2 0.65822 0.37479  14
   9   0  -2 0.50937 0.35567  12
   9   0   2 -1.6624 1.11930   1
  -9   0   2 1.21121 3.15638   3
  -9   0  -2 0.40472 0.66617   6
  -9   0   2 0.85376 0.33639  10
  -9   0   2 0.72486 0.32977  11
  -9   0  -2 1.52188 3.21064   3
   9   0   2 0.77057 0.32369   7
   9   0   2 0.25053 0.63490   4
  -9   0  -2 0.83534 0.70090   4
   9   0  -2 0.56234 0.34234  14
  -9   0  -2 0.74283 0.29086  10
   9   0  -2 1.38314 1.18552   1
   9   0  -2 0.92375 0.63724   4
   9   0  -2 -0.5093 0.56756   6
  -9   0   2 0.20661 0.62618   6
   9   0   2 0.87943 0.37329  12
   9   0   2 0.55454 1.13325   1
  -9   0  -2 2.16541 0.91993   5
  -9   0  -2 0.81935 0.34343  14
  -9   0   2 0.48287 0.42166  12
  -9   0   2 1.71411 1.29801   1
  -9   0   2 3.78725 2.45500   2
  -9   0  -2 0.84980 0.45359  12
 -10   0  -2 26.7423 1.30316  14
  10   0  -2 25.0413 1.22135  12
 -10   0  -2 25.5563 1.13157  10
 -10   0  -2 25.0799 2.37451   6
 -10   0   2 26.1645 1.25214  11
 -10   0  -2 27.1108 2.35824   5
  10   0   2 24.3321 3.95586   1
  10   0  -2 29.7247 3.94984   1
  10   0  -2 27.6471 2.16080   4
  10   0   2 22.0163 2.35580   6
  10   0   2 24.7238 1.24855  12
  10   0   2 26.8797 2.10683   4
 -10   0  -2 25.8086 1.35422  12
 -10   0  -2 26.8140 2.33630   4
  10   0   2 26.2014 1.05221   7
 -10   0   2 25.4171 2.49978   6
  10   0  -2 26.6939 1.27534  14
  10   0   2 26.9667 1.28841  14
 -10   0   2 25.0352 1.21243  10
 -10   0   2 29.0444 1.42516  12
  10   0  -2 26.6771 2.39280   6
 -10   0   2 28.1481 4.37028   1
 -11   0   2 1.49662 0.42662  10
  11   0   2 0.08965 0.70928   6
  11   0   2 0.77164 1.85766   1
  11   0   2 0.95572 0.43297  12
  11   0   2 2.27322 1.50402   1
 -11   0   2 0.96606 0.41740  11
 -11   0  -2 0.88631 0.38370  14
 -11   0  -2 0.86708 0.34991  10
  11   0  -2 0.55166 0.78443   6
  11   0   2 0.60167 0.39808  14
 -11   0  -2 1.17386 0.74984   4
 -11   0   2 1.00875 0.87701   6
 -11   0   2 0.79417 1.68590   1
 -11   0   2 1.03592 0.54115  12
  11   0  -2 1.38207 0.82925   4
  11   0  -2 1.29809 0.43260  12
 -11   0  -2 1.83246 0.98366   5
  11   0  -2 0.74922 0.38413  14
  11   0  -2 1.60132 1.47492   1
 -11   0  -2 1.74747 0.54613  12
  12   0   2 33.2502 2.64100   4
 -12   0  -2 38.2157 3.10164   6
  12   0  -2 38.1706 5.05867   1
  12   0   2 35.9606 5.04042   1
  12   0  -2 36.4220 1.63464  14
 -12   0  -2 31.0927 1.60594  11
 -12   0   2 35.0346 1.56841  10
 -12   0   2 31.3824 3.07010   6
 -12   0   2 29.9468 5.65922   1
  12   0  -2 28.6021 2.86455   6
 -12   0   2 36.0757 1.78175  12
  12   0   2 34.0237 3.07203   6
 -12   0  -2 32.1746 2.87273   4
  12   0   2 35.4304 1.62006  12
 -12   0  -2 33.2297 1.44545  10
 -12   0  -2 34.2888 1.64576  14
 -12   0   2 34.4770 1.60677  11
 -12   0  -2 35.9899 1.73788  12
  12   0   2 36.7838 5.25646   1
  12   0  -2 33.1366 2.61958   4
  12   0  -2 33.3164 1.56326  12
  12   0   2 35.9488 1.63150  14
 -12   0  -2 33.8078 2.93105   5
 -13   0   2 10.0690 0.86797  10
 -13   0  -2 8.15280 0.85981  14
 -13   0   2 7.00598 1.85771   6
 -13   0  -2 9.24128 0.87248  11
  13   0  -2 10.2167 0.92812  14
 -13   0   2 10.6296 1.13104  12
  13   0  -2 9.49879 0.87295  12
 -13   0  -2 9.69231 1.06088  12
  13   0   2 7.84539 0.89314  14
  13   0  -2 7.46136 1.74308   6
 -13   0  -2 8.66978 0.73486  10
 -13   0  -2 6.89005 1.57494   6
 -13   0  -2 10.0087 2.03641   4
 -13   0   2 8.95045 0.85619  11
  13   0   2 9.54047 0.96172  12
  13   0   2 8.68616 1.62150   4
  13   0   2 9.64230 2.03317   6
  13   0  -2 9.52736 1.72421   4
 -13   0  -2 10.3391 1.99590   5
 -14   0  -2 10.1116 0.77687  10
 -14   0   2 7.25392 1.92736   6
 -14   0  -2 9.99674 1.15475  12
 -14   0  -2 6.07888 1.63873   6
 -14   0   2 9.74135 0.90433  10
  14   0   2 11.0774 0.97511  12
  14   0   2 10.6623 0.98350  14
  14   0   2 9.11444 1.99113   6
  14   0   2 12.3150 1.83986   4
 -14   0   2 8.66502 0.89717  11
  14   0  -2 5.87448 1.61154   6
 -14   0  -2 7.78633 1.82767   4
 -14   0  -2 8.88782 0.90466  14
 -14   0  -2 8.67548 0.88826  11
  14   0  -2 9.78927 0.97002  14
  14   0  -2 9.14272 1.72338   4
 -14   0   2 10.4508 1.19697  12
 -14   0  -2 9.00996 1.94593   5
 -15   0  -2 7.27931 1.08117  12
 -15   0  -2 5.83966 1.85124   4
 -15   0   2 5.60381 0.82434  11
 -15   0   2 7.12493 1.07580  12
 -15   0   2 7.58109 0.88549  10
 -15   0  -2 6.95687 0.69342  10
 -15   0   2 4.58279 1.59564   6
  15   0  -2 4.92908 1.68222   6
 -15   0  -2 6.33912 1.69125   6
  15   0   2 6.38350 0.83521  14
  15   0  -2 6.93742 1.58475   4
 -15   0  -2 8.20500 1.97441   5
  15   0   2 6.43743 1.86649   6
  15   0   2 3.74608 1.29109   4
  15   0  -2 6.81428 0.85578  14
 -16   0  -2 7.49122 1.06756  12
 -16   0  -2 7.13829 1.90990   5
 -16   0   2 5.56738 1.90834   6
  16   0   2 4.57882 1.41833   4
 -16   0  -2 7.52705 0.71984  10
  16   0  -2 5.90238 0.85801  14
  16   0  -2 5.15025 1.70647   6
  16   0   2 5.62207 0.83448  14
  16   0  -2 4.04608 1.38753   4
 -16   0   2 7.87476 1.12654  12
 -16   0  -2 3.88618 1.49470   6
 -16   0  -2 6.10393 1.71120   4
 -16   0   2 7.25977 0.84541  10
 -17   0  -2 21.7788 3.00018   6
 -17   0  -2 17.8557 2.61333   5
 -17   0   2 20.2608 3.36096   5
  17   0  -2 20.0356 1.34788  14
 -17   0  -2 19.8835 1.51311  12
  17   0  -2 18.1518 2.22134   4
 -17   0   2 17.7968 2.82535   6
  17   0   2 20.1541 1.37620  14
 -17   0  -2 19.1811 1.06493  10
 -17   0   2 21.2202 1.67168  12
  17   0  -2 13.7414 2.72043   6
 -17   0   2 19.4671 1.25454  10
  17   0   2 18.5338 2.34003   4
  17   0   2 17.8559 3.11483   6
  18   0  -2 1.96080 0.69813  14
 -18   0   2 0.50457 0.49657  10
 -18   0  -2 -0.6821 1.24640   6
 -18   0  -2 -0.9328 1.10639   5
 -18   0   2 4.58798 1.63467   6
 -18   0  -2 1.19753 0.72452  12
 -18   0  -2 0.71052 0.38878  10
  18   0  -2 0.81375 1.13040   4
  18   0   2 2.34498 1.21432   4
  18   0   2 2.71654 1.39920   6
 -18   0   2 4.53355 1.78766   5
 -18   0   2 1.59794 0.95584  12
  18   0   2 0.61348 0.55654  14
 -19   0   2 2.76472 0.68177  10
  19   0   2 3.31713 0.72033  14
 -19   0  -2 3.51308 0.85919   9
 -19   0  -2 2.47467 0.50769  10
 -19   0   2 4.83623 1.16556  12
  19   0  -2 2.00141 0.72810  14
 -19   0  -2 2.87969 0.88313  12
 -20   0  -2 5.87176 1.10776  12
 -20   0  -2 3.13186 0.53991  10
 -20   0  -2 3.38624 0.90239   9
 -20   0   2 4.88704 0.75199  10
  20   0   2 4.79081 0.85876  14
 -20   0   2 1.86156 0.99098  12
  20   0  -2 4.14982 0.89807  14
 -21   0  -2 32.6082 2.17930  12
 -21   0  -2 31.8348 2.13387   9
 -21   0   2 31.6069 1.66727  10
 -21   0  -2 30.3763 1.40096  10
  21   0   2 29.5298 1.81717  14
  21   0  -2 34.7697 1.90656  14
 -21   0   2 34.1086 2.34601  12
 -22   0  -2 -0.0198 0.70097   9
   0   1   2 0.73493 0.14812  12
   0   1  -2 0.59857 0.16825  11
   0  -1  -2 0.77230 0.22996   5
   0  -1  -2 0.77416 0.17171  11
   0  -1   2 1.46272 0.56715   2
   0  -1  -2 0.67475 0.15402  12
   0   1  -2 0.41807 0.26476   1
   0  -1   2 0.62272 0.13386  14
   0  -1  -2 0.42922 0.11559   9
   0   1   2 0.41581 0.10770   9
   0   1  -2 0.68145 0.33668   4
   0   1   2 0.42832 0.14944  11
   0  -1  -2 1.28352 0.69804   1
   0  -1   2 0.51370 0.18516  10
   0   1   2 -0.3878 0.48725   1
   0  -1   2 0.57487 0.31561   4
   0  -1   2 0.24810 0.14970   8
   0   1  -2 0.59388 0.17565  10
   0   1   2 0.46834 0.22510   5
   0   1  -2 0.47839 0.13605  14
   0  -1   2 1.03990 0.78495   1
   0   1   2 0.47301 0.50719   2
   0   1  -2 0.64428 0.25296  13
   0  -1   2 0.64178 0.25971  13
  -1   1   2 12.8466 0.57201  10
  -1  -1  -2 11.7953 1.23643   2
  -1   1   2 11.8568 0.77220   6
  -1  -1  -2 10.6262 0.64576   5
  -1  -1  -2 10.9957 1.21124   1
   1   1  -2 12.1613 1.41196   1
  -1   1   2 11.9473 1.75940   2
   1  -1   2 11.4524 0.50369  14
   1  -1   2 10.3444 0.52272  12
  -1  -1  -2 9.99073 0.43539   9
  -1   1   2 9.96603 0.41379   9
   1  -1   2 11.9777 1.68015   2
  -1   1   2 10.4939 0.49859  11
   1  -1   2 10.6142 0.55218  10
   1  -1   2 11.0879 0.93254   4
   1   1  -2 12.2343 0.62607  13
   1   1  -2 10.7231 0.46188  10
  -1  -1  -2 10.8761 0.43972  11
   1  -1   2 13.8222 1.88557   1
  -1   1   2 12.2849 0.51971  12
  -1   1   2 10.7345 0.62360   5
   1  -1   2 10.9695 0.81196   6
  -1   1   2 10.6224 1.95929   1
   1  -1  -2 10.4683 0.51861  11
  -1  -1   2 9.03487 1.36276   2
  -1  -1   2 9.38386 1.28350   3
   1  -1  -2 11.3810 0.71207   6
   1   1   2 11.0106 1.14634   2
  -1   1  -2 11.7035 0.51101  14
   1   1   2 10.1846 0.45865   9
  -1   1  -2 11.5852 0.54606  10
  -1  -1   2 9.06671 1.19850   1
   1   1   2 10.3250 0.41773  11
  -1  -1   2 11.0362 0.48426  10
  -1   1  -2 11.0809 0.64057  13
  -1   1  -2 10.5707 0.53239   8
  -1   1  -2 10.6616 1.43880   3
   1  -1  -2 9.79193 0.44466   9
   1   1   2 11.6116 1.33125   1
  -1   1  -2 11.8327 0.95842   4
   1  -1  -2 10.9996 0.68888   5
  -1   1  -2 10.4097 2.41096   1
   1  -1  -2 9.22515 1.52926   1
   1   1   2 10.0974 0.71881   5
   2   1  -2 260.303 8.06190  13
   2  -1   2 268.232 8.07353  13
   2  -1   2 240.929 11.0378   1
   2  -1   2 240.420 8.53876   6
  -2   1   2 233.418 7.93204   9
  -2  -1  -2 257.907 8.25692   6
  -2   1   2 257.737 11.8895   2
  -2  -1  -2 238.595 9.19356   1
  -2   1   2 263.728 8.00496  12
   2   1  -2 266.622 8.80613   1
   2  -1   2 264.991 8.01177  14
  -2   1   2 257.564 11.0548   3
   2  -1   2 240.693 8.02430  10
  -2  -1  -2 254.677 8.52776   4
  -2   1   2 262.764 8.50507   6
  -2   1   2 236.858 7.99347  11
   2  -1   2 267.098 11.1859   1
  -2   1   2 243.737 11.0045   1
   2  -1   2 226.370 7.99664  12
   2  -1   2 261.117 8.71879   4
  -2   1   2 261.304 8.03916  10
  -2  -1  -2 235.974 8.31141   5
   2   1   2 262.855 8.95880   1
   2  -1  -2 265.867 8.46256   6
  -2   1  -2 240.125 8.26576   5
   2  -1  -2 221.530 7.94939   9
  -2   1  -2 245.394 11.4479   2
  -2  -1   2 248.476 8.62876   1
  -2   1  -2 267.854 8.01823  14
  -2   1  -2 270.654 8.81118   4
   2  -1  -2 255.498 10.8485   1
  -2  -1   2 243.048 10.0474   3
  -2   1  -2 244.693 10.8968   3
   2  -1  -2 227.911 8.00754  11
  -2  -1   2 274.291 8.04481  13
  -2   1  -2 242.781 7.99527  12
  -2   1  -2 253.867 8.08541  13
  -2  -1   2 254.559 7.91464  10
  -2   1  -2 255.483 8.01762  10
   2  -1  -2 263.214 7.99327  12
   2   1   2 254.738 8.27712   6
   2   1   2 226.392 8.39756   5
  -2   1  -2 240.967 8.41051   6
   2   1   2 224.940 7.96956   9
  -2  -1   2 262.004 10.0868   2
  -3  -1  -2 206.212 7.00077   6
  -3   1   2 209.493 10.1269   1
  -3   1   2 206.905 10.4310   3
   3  -1   2 189.652 6.53661  12
  -3  -1  -2 205.063 7.79479   1
   3  -1   2 202.962 6.54781  13
   3  -1   2 200.811 7.33839   4
  -3   1   2 201.040 7.22049   6
   3  -1   2 205.134 9.99605   1
  -3  -1  -2 200.764 6.40117  12
  -3   1   2 201.238 6.53268  11
  -3  -1  -2 199.253 7.03993   5
  -3  -1  -2 203.279 6.90951   4
  -3   1   2 211.648 11.0650   2
   3  -1   2 204.524 10.1198   1
   3   1  -2 216.776 7.16289   1
  -3  -1  -2 209.306 9.09227   3
   3   1  -2 197.758 6.53244  13
  -3  -1  -2 194.289 6.49759   9
  -3   1   2 207.558 6.56069  10
   3  -1   2 198.607 6.53158  14
   3  -1   2 201.235 6.55102  10
  -3   1   2 188.442 6.46773   9
  -3   1   2 202.346 6.54094  12
   3  -1  -2 211.419 7.19835   6
   3  -1  -2 198.281 6.55126  11
  -3   1  -2 194.763 6.57175  13
  -3   1  -2 198.148 6.52967  12
   3   1   2 199.651 7.17406   5
  -3   1  -2 205.315 7.18546   6
   3   1   2 203.487 6.37985  12
   3   1   2 222.040 7.92418   1
  -3  -1   2 213.872 9.63458   3
  -3  -1   2 202.565 6.50075  13
  -3   1  -2 208.543 10.5450   2
  -3   1  -2 198.045 6.99556   5
  -3   1  -2 204.766 10.2905   3
   3   1   2 212.346 7.12613   4
  -3   1  -2 204.656 6.54709  14
   3  -1  -2 201.279 9.73550   1
   3  -1  -2 197.549 6.51334  12
  -3  -1   2 220.206 8.48887   2
  -3   1  -2 198.027 6.53310  10
  -3  -1   2 203.323 7.32347   1
  -3   1  -2 188.710 7.35339   4
   3   1   2 179.223 6.50640   9
   3   1   2 199.907 6.99917   6
  -4  -1  -2 138.218 4.63838  14
  -4  -1  -2 147.878 4.61796  12
  -4  -1  -2 141.006 4.72325   9
  -4   1   2 142.982 9.10379   3
   4  -1   2 131.593 8.29599   1
  -4   1   2 145.079 8.62335   1
   4  -1   2 130.007 4.73643  12
   4  -1   2 135.881 5.63582   6
   4   1  -2 148.910 5.45429   1
  -4   1   2 142.511 5.59321   6
  -4  -1  -2 130.293 5.34498   5
  -4   1   2 140.436 4.73874  11
   4   1  -2 149.287 4.58399  14
   4  -1   2 149.206 4.72169  13
  -4  -1  -2 145.313 5.13622   4
   4  -1   2 143.405 8.41799   1
   4  -1   2 135.838 4.74116  10
  -4   1   2 155.057 9.73881   2
   4  -1   2 147.763 5.69309   4
  -4  -1  -2 134.297 6.01022   2
  -4  -1  -2 147.679 8.00391   3
  -4   1   2 148.551 4.76571  10
  -4  -1  -2 147.080 5.40676   6
   4  -1   2 150.490 4.75892  14
  -4   1   2 147.146 4.76520  12
   4   1   2 144.324 5.40465   6
  -4   1  -2 147.212 9.01846   3
  -4   1  -2 141.885 5.37491   5
   4   1   2 135.858 5.50041   5
  -4   1  -2 143.380 4.74925  12
   4  -1  -2 138.112 4.75580  11
   4  -1  -2 148.481 5.58212   6
  -4  -1   2 146.947 4.65048  13
  -4  -1   2 138.123 5.49612   6
   4   1   2 150.275 6.19238   1
   4  -1  -2 132.097 7.90734   1
  -4   1  -2 147.705 4.74161  10
  -4  -1   2 146.295 4.57764  11
  -4  -1   2 141.252 8.28244   3
  -4  -1   2 145.227 4.59593  14
  -4  -1   2 147.316 6.73243   2
   4   1   2 156.760 5.31528   4
  -4   1  -2 149.816 9.09980   2
  -4  -1   2 136.212 6.02961   1
  -4  -1   2 138.444 4.63311  12
  -4   1  -2 143.130 5.75186   4
  -4   1  -2 145.204 5.55249   6
  -4   1  -2 144.084 4.75821  13
   4   1   2 147.101 4.59016  12
   4  -1  -2 145.941 4.72620  12
  -4   1  -2 145.526 4.75984  14
   5  -1   2 140.793 4.76724  10
  -5   1   2 146.778 9.06857   1
  -5   1   2 144.872 5.84248   6
  -5   1   2 142.398 4.77146  11
  -5  -1  -2 141.575 5.60537   6
  -5   1   2 140.129 4.79337  12
  -5  -1  -2 133.521 6.87369   1
  -5  -1  -2 141.681 5.28605   4
   5  -1   2 145.371 4.78319  14
   5  -1   2 152.507 9.07289   1
  -5  -1  -2 151.098 9.10983   3
  -5  -1  -2 148.046 6.86728   2
  -5  -1  -2 143.415 4.59305  13
  -5   1   2 142.135 9.98760   3
   5  -1   2 137.457 5.77743   4
   5   1  -2 144.454 4.61024  14
  -5  -1  -2 142.649 4.66955  14
   5  -1   2 142.395 4.69239  13
   5  -1   2 135.758 4.77422  12
  -5  -1  -2 145.335 5.64571   5
  -5   1   2 147.729 10.1467   2
  -5  -1  -2 140.804 4.76392   9
   5   1  -2 141.028 6.01338   1
   5   1  -2 148.456 4.91667   4
  -5   1   2 139.787 4.77631  10
  -5  -1  -2 140.187 4.64967  12
   5  -1   2 144.395 8.99422   1
   5  -1  -2 145.106 5.77726   6
  -5   1  -2 136.861 5.88977   4
   5   1   2 145.189 6.35682   1
  -5  -1   2 139.023 4.60245  13
  -5   1  -2 155.497 9.76132   2
  -5   1  -2 139.309 4.77878  14
  -5  -1   2 145.394 9.09096   3
  -5  -1   2 146.551 6.72057   1
  -5  -1   2 137.980 4.60051  11
  -5  -1   2 148.592 5.09223   4
   5   1   2 144.116 4.61608  12
  -5  -1   2 142.472 5.73358   6
   5   1   2 149.812 5.27287   4
  -5   1  -2 149.664 9.83092   3
  -5   1  -2 138.961 4.74383  10
   5   1   2 145.122 5.64954   6
   5  -1  -2 140.133 4.78813  14
  -5   1  -2 143.839 4.78314  12
   5  -1  -2 140.621 4.78712  11
   5   1   2 136.316 5.69318   5
  -5  -1   2 138.395 4.66836  12
  -5   1  -2 145.758 5.78858   6
  -5  -1   2 161.877 7.69992   2
  -5  -1   2 142.903 4.62563  14
   5  -1  -2 140.041 4.74649  12
   5  -1  -2 142.194 8.63270   1
  -6  -1  -2 105.912 4.27242   4
  -6   1   2 104.503 4.80064   6
  -6  -1  -2 96.8538 6.01800   2
   6  -1   2 102.012 7.76614   1
  -6   1   2 108.053 3.64724  12
   6   1  -2 107.345 3.42629  14
  -6  -1  -2 104.246 4.57339   5
   6   1  -2 97.7944 5.16519   1
  -6  -1  -2 93.3829 7.77600   3
   6  -1   2 106.050 3.60608  14
   6  -1   2 101.837 3.59247  12
   6  -1   2 102.230 4.71193   4
   6   1  -2 104.043 3.83838   4
   6  -1   2 96.0637 3.55360  10
  -6  -1  -2 107.127 4.63660   6
   6  -1   2 105.396 3.46251  13
  -6  -1  -2 105.938 3.48383  12
   6  -1   2 103.343 4.86922   6
  -6  -1  -2 101.095 3.58669   9
  -6  -1  -2 101.788 3.48942  14
  -6   1   2 97.4198 8.54070   2
  -6   1   2 103.992 3.59632  10
  -6   1   2 102.266 3.58174  11
   6  -1   2 109.820 8.08125   1
  -6  -1  -2 98.2134 3.34932   7
  -6   1   2 98.9475 7.71585   1
  -6  -1  -2 108.239 3.34601  13
  -6   1   2 103.973 8.94199   3
  -6  -1   2 112.822 8.49903   3
   6  -1  -2 103.086 3.60990  14
  -6  -1   2 104.849 4.05080   4
  -6  -1   2 101.118 4.69956   6
   6   1   2 107.941 5.56409   1
  -6   1  -2 106.799 3.61682  11
   6   1   2 100.025 4.55416   6
  -6   1  -2 107.467 3.62164  12
  -6   1  -2 104.350 4.87573   4
  -6  -1   2 102.965 3.50846  12
   6  -1  -2 100.450 3.59845  11
   6  -1  -2 106.113 3.57477  12
  -6   1  -2 105.043 8.59420   3
   6  -1  -2 104.316 7.54510   1
  -6   1  -2 104.137 3.55802  10
   6   1   2 108.915 4.12589   4
  -6  -1   2 104.507 5.88432   1
   6   1   2 105.501 3.43197  12
  -6   1  -2 102.079 3.59949  14
  -6   1  -2 104.530 4.73941   6
  -6  -1   2 102.357 3.41839  11
  -6  -1   2 105.663 3.44942  14
  -6  -1   2 100.066 6.67922   2
  -6   1  -2 94.7878 7.98389   2
   6  -1  -2 98.0319 4.74098   4
   6  -1  -2 105.564 4.74801   6
   7  -1   2 69.4781 2.70551  12
  -7   1   2 73.7284 2.71387  11
  -7   1   2 74.4916 2.77278  12
   7  -1   2 76.1138 2.54269  13
  -7  -1  -2 74.9900 3.84276   6
  -7   1   2 78.0540 7.11449   1
   7   1  -2 75.7498 3.07439   4
   7  -1   2 75.4378 4.08575   6
   7  -1   2 70.4306 6.66938   1
  -7  -1  -2 73.0669 2.72872   9
   7   1  -2 77.3907 3.75003   6
  -7  -1  -2 74.2077 7.09331   3
  -7  -1  -2 72.1824 2.46128   7
  -7  -1  -2 76.0225 2.63217  14
  -7   1   2 74.0899 2.72396  10
   7   1  -2 75.1451 4.70272   1
   7   1  -2 75.9233 2.55521  14
   7  -1   2 74.0193 2.68202  10
   7  -1   2 76.4960 3.93370   4
  -7  -1  -2 74.5065 3.78858   5
  -7   1   2 71.2144 7.84070   2
   7   1  -2 70.6098 2.53539  12
  -7   1   2 71.2145 3.97748   6
  -7   1   2 81.7358 8.40752   3
   7  -1   2 70.5016 6.83189   1
   7  -1   2 73.9405 2.72696  14
  -7  -1  -2 74.4403 2.61825  12
  -7  -1  -2 71.2240 5.46488   2
  -7   1  -2 73.9815 2.75017  12
  -7  -1   2 76.1271 6.07631   2
  -7   1  -2 74.5306 7.39427   2
  -7  -1   2 76.3686 3.32090   4
   7  -1  -2 73.3794 3.90194   6
   7   1   2 76.3514 5.55646   1
   7   1   2 72.6390 2.55298  12
  -7   1  -2 73.4825 2.73235  11
   7   1   2 76.3118 3.25283   4
  -7   1  -2 71.4064 2.72590  14
   7   1   2 76.6073 2.57193  14
  -7   1  -2 78.1156 7.76265   3
   7  -1  -2 81.0330 6.81790   1
  -7  -1   2 77.1080 5.22043   1
   7   1   2 71.8037 3.77803   6
  -7   1  -2 74.0864 2.67511  10
  -7  -1   2 74.7612 2.58044  14
  -7   1  -2 79.2379 4.12621   4
  -7  -1   2 68.9054 7.34955   3
   7  -1  -2 72.8744 3.92906   4
  -7  -1   2 74.7129 3.97655   6
  -7   1  -2 68.4132 3.83375   6
   7  -1  -2 75.2695 2.73436  11
   7   1   2 75.2599 4.85586   1
  -7  -1   2 73.3817 2.65580  12
   7  -1  -2 71.8211 2.68694  12
   7  -1  -2 74.0942 2.74717  14
  -7  -1   2 73.1772 2.55048  11
   8   1  -2 86.4709 2.97524  12
   8  -1   2 89.6728 7.72622   1
   8  -1   2 91.4899 2.92207  13
  -8  -1  -2 85.5919 3.06486  14
   8   1  -2 87.3057 4.29370   6
  -8   1   2 79.5913 8.71873   2
  -8  -1  -2 92.0983 4.48243   6
  -8   1   2 93.2303 4.69018   6
  -8   1   2 85.4273 3.14423  10
  -8  -1  -2 87.5165 3.06831  12
  -8   1   2 84.8410 3.14249  11
  -8  -1  -2 87.7870 4.08932   4
  -8  -1  -2 92.7952 8.31991   3
   8  -1   2 82.4776 4.55473   6
   8   1  -2 93.3554 5.73633   1
   8  -1   2 84.4956 3.15185  12
  -8  -1  -2 77.1783 6.68563   2
   8  -1   2 86.5416 3.16246  14
  -8   1   2 84.5201 7.72156   1
   8  -1   2 88.7762 3.10930  10
   8  -1   2 91.3808 4.47644   4
  -8   1   2 88.3818 3.22021  12
   8   1  -2 90.0305 2.99510  14
   8  -1   2 81.0838 7.70487   1
   8   1  -2 89.5086 3.61416   4
  -8   1   2 70.1617 9.24196   3
  -8  -1  -2 85.1883 4.33666   5
   8   1   2 88.6021 6.48646   1
  -8  -1   2 91.1600 3.93029   4
   8  -1  -2 85.3922 7.51460   1
   8   1   2 86.9450 5.61318   1
  -8  -1   2 85.5027 2.99042  11
  -8   1  -2 90.3714 3.19392  12
  -8  -1   2 87.9528 3.11125  12
  -8  -1   2 96.4087 6.19969   1
   8  -1  -2 85.2783 3.11702  12
   8   1   2 89.7256 3.75758   4
  -8  -1   2 87.4127 4.55365   6
   8  -1  -2 88.0271 3.17195  11
  -8   1  -2 80.5952 8.62851   3
  -8  -1   2 79.6142 7.06380   2
  -8  -1   2 88.6148 9.05652   3
  -8  -1   2 88.3951 3.02612  14
   8   1   2 88.7211 2.99482  12
  -8   1  -2 86.4224 4.59695   4
   8  -1  -2 86.9876 3.17843  14
   8   1   2 82.5260 4.35487   6
  -8   1  -2 86.8091 3.09694  10
  -8   1  -2 78.8131 7.93682   2
   8   1   2 89.1039 2.99716  14
  -8   1  -2 87.2745 3.17138  11
  -8  -1   2 83.0252 2.81321   7
   8  -1  -2 81.4737 4.41023   6
   8  -1  -2 91.2451 4.56087   4
  -8   1  -2 82.5632 4.44534   6
  -8   1  -2 85.6062 3.16627  14
   9   1  -2 49.9434 2.50931   4
   9  -1   2 47.8152 2.02327  12
   9   1  -2 47.4681 4.41514   1
  -9  -1  -2 38.7121 5.44403   2
  -9   1   2 48.9584 8.10961   3
  -9  -1  -2 51.8921 3.23737   5
   9  -1   2 51.4718 3.25891   4
  -9   1   2 51.3357 2.12491  12
  -9   1   2 47.2196 3.35755   6
   9  -1   2 49.4743 1.95318  10
   9  -1   2 53.1349 6.39302   1
  -9  -1  -2 47.4898 1.94141  12
  -9   1   2 38.6352 7.05306   2
   9   1  -2 52.3958 1.88425  14
  -9   1   2 49.3850 2.03142  10
   9  -1   2 43.0401 5.76175   1
  -9  -1  -2 52.2680 3.02125   4
  -9   1   2 57.1142 6.40941   1
   9  -1   2 51.8520 2.06114  14
  -9  -1  -2 49.4550 3.23368   6
   9  -1   2 46.9006 3.38554   6
  -9  -1  -2 51.0625 1.96110  14
   9   1  -2 49.4532 3.09697   6
  -9   1   2 49.8887 2.02121  11
  -9  -1  -2 45.2618 6.85295   3
   9   1  -2 50.1381 1.85279  12
  -9   1  -2 41.6346 7.27093   3
   9  -1  -2 51.6568 3.28624   4
  -9   1  -2 50.9012 2.05715  14
   9   1   2 51.2468 1.88335  12
  -9   1  -2 49.8567 1.96906  10
  -9  -1   2 50.1048 1.87970  11
  -9   1  -2 49.3849 2.03851  11
  -9  -1   2 50.0569 1.90551  14
  -9  -1   2 51.7749 2.84333   4
  -9   1  -2 49.6578 3.17261   5
  -9  -1   2 51.3974 2.02035  12
  -9  -1   2 47.2569 4.55418   1
   9   1   2 42.0478 4.18464   1
   9  -1  -2 48.8261 2.00252  12
   9  -1  -2 50.0718 2.06691  14
  -9  -1   2 46.5108 3.28043   6
  -9   1  -2 51.0658 6.82671   2
   9   1   2 53.0744 2.66797   4
  -9   1  -2 49.9285 2.07556  12
   9   1   2 57.3975 5.28954   1
   9   1   2 50.3868 1.87383  14
   9  -1  -2 52.3543 5.98166   1
   9  -1  -2 49.7126 3.30838   6
  -9   1  -2 49.6988 3.35186   4
  -9   1  -2 55.0036 3.39642   6
   9   1   2 48.7198 3.18977   6
  -9  -1   2 49.3554 7.65587   3
  10   1  -2 2.18723 0.90476   6
 -10   1   2 2.95067 1.06284   6
 -10  -1  -2 2.90094 0.92342   4
 -10  -1  -2 3.94151 1.25079   5
 -10  -1  -2 2.56013 1.00126   6
 -10   1   2 0.83520 2.00712   1
  10  -1   2 3.51693 1.03684   6
  10  -1   2 2.53392 0.45712  10
  10  -1   2 2.65733 0.52056  14
  10  -1   2 2.29164 0.52528  12
 -10   1   2 2.72939 0.48426  11
  10  -1   2 3.07041 2.32896   1
  10   1  -2 5.08482 1.56841   1
 -10   1   2 2.85657 0.54443  10
  10   1  -2 2.92289 0.84061   4
  10  -1   2 6.15559 2.75981   1
  10   1  -2 3.89804 0.48597  12
 -10  -1  -2 3.53991 0.49699  14
  10  -1   2 3.00141 1.01849   4
 -10   1   2 3.47382 0.65800  12
 -10  -1  -2 3.26907 0.56197  12
  10   1  -2 3.26774 0.45969  14
  10   1   2 2.14049 1.70386   1
  10   1   2 4.41445 1.77833   1
 -10   1  -2 1.33978 0.91870   5
  10  -1  -2 2.42421 0.95301   6
 -10  -1   2 1.96886 0.37161  10
 -10  -1   2 3.30708 0.60710  12
  10   1   2 3.76530 0.50822  12
  10  -1  -2 2.63984 0.52761  14
 -10   1  -2 2.66478 0.49734  10
 -10  -1   2 1.86292 1.49207   1
 -10   1  -2 3.46106 0.57741  11
  10   1   2 2.81831 0.82449   4
 -10   1  -2 3.09730 1.20772   4
  10  -1  -2 2.48703 1.05189   4
 -10  -1   2 1.98177 0.39483  11
  10  -1  -2 3.05566 0.57483  12
 -10   1  -2 2.45709 0.50840  14
  10  -1  -2 1.55618 1.77333   1
 -10  -1   2 1.98817 0.87640   6
 -10  -1   2 2.70664 0.42302  14
 -10   1  -2 3.97848 0.66835  12
  10   1   2 2.56329 0.99059   6
 -10   1  -2 1.89180 0.93565   6
  10   1   2 3.15182 0.45508  14
 -11  -1  -2 0.60086 0.83564   5
  11  -1   2 1.34367 0.49270  12
 -11   1   2 1.19921 0.44795  11
 -11   1   2 1.15044 0.49360  10
 -11  -1  -2 1.21428 0.40031  14
 -11   1   2 0.03085 0.86030   6
 -11  -1  -2 0.95389 0.83820   6
 -11   1   2 3.27039 2.00433   1
 -11  -1  -2 1.19142 0.70334   4
  11  -1   2 0.88181 0.87533   6
  11   1  -2 1.24790 0.40232  14
  11  -1   2 2.50886 2.68014   1
  11  -1   2 2.40683 1.11376   4
  11   1  -2 0.99203 0.38366  12
 -11   1   2 0.71023 0.55354  12
  11  -1   2 0.69149 0.42656  14
  11  -1   2 1.60845 0.41092  10
  11   1  -2 0.78482 0.66017   4
  11   1  -2 1.73748 0.92276   6
 -11  -1  -2 1.58825 0.52805  12
  11   1   2 0.85475 0.40296  14
 -11   1  -2 1.40235 0.43894  10
 -11   1  -2 1.99585 0.59385  12
  11  -1  -2 0.72129 0.91760   6
  11  -1  -2 1.80499 0.49167  14
  11  -1  -2 -0.2240 0.71715   4
  11  -1  -2 0.93967 0.47292  12
  11   1   2 -0.2486 0.71672   6
 -11   1  -2 0.82889 0.84143   6
  11   1   2 1.77913 0.43300  12
 -11  -1   2 1.98101 0.42238  11
 -11  -1   2 0.52406 0.89793   6
 -11  -1   2 0.96549 0.34918  14
 -11   1  -2 1.26984 0.46854  11
 -11   1  -2 0.84223 0.78226   5
 -11   1  -2 0.88613 0.39670  14
 -11  -1   2 0.92825 0.55186  12
  11  -1  -2 0.91104 1.61063   1
 -11  -1   2 0.96193 1.62682   1
  11   1   2 1.17635 1.54500   1
  11   1   2 1.63685 0.80050   4
  11   1   2 0.44479 1.41233   1
 -11  -1   2 1.06406 0.35343  10
 -11   1  -2 0.88239 0.89512   4
 -12   1   2 2.94558 0.60782  10
 -12   1   2 6.28403 2.94135   1
  12  -1   2 0.82644 2.68155   1
  12   1  -2 4.03277 0.56100  12
 -12  -1  -2 4.35371 1.21544   5
  12  -1   2 3.77246 2.51097   1
 -12  -1  -2 3.15885 0.64954  12
  12  -1   2 2.64390 1.20111   6
  12   1  -2 2.92112 0.51425  14
  12  -1   2 2.90022 0.63102  14
 -12  -1  -2 2.54460 0.49916  14
  12   1  -2 2.55985 0.92128   4
 -12   1   2 2.25767 1.12125   6
 -12   1   2 4.00954 0.78338  12
 -12  -1  -2 1.65421 0.94312   4
  12  -1   2 2.65755 1.14116   4
 -12  -1  -2 4.63620 1.36291   6
  12   1  -2 2.63057 1.05261   6
 -12   1   2 3.03857 0.59832  11
  12  -1   2 3.66279 0.67333  12
 -12   1  -2 3.21634 0.64146  11
  12   1   2 2.89948 0.53749  12
  12  -1  -2 0.95523 0.94581   6
 -12   1  -2 3.80329 1.32151   5
  12   1   2 2.41899 1.13323   6
 -12   1  -2 3.48556 0.56727  10
  12  -1  -2 4.46332 1.24667   4
 -12   1  -2 1.77600 1.03798   4
  12   1   2 2.22200 0.90186   4
  12  -1  -2 3.88367 0.66916  12
 -12  -1   2 3.35055 0.55830  11
 -12  -1   2 2.22398 0.44578  14
 -12   1  -2 3.70683 1.33928   6
  12  -1  -2 2.54203 2.32071   1
  12   1   2 3.39094 0.53607  14
 -12  -1   2 2.99837 1.30648   6
  12   1   2 4.89268 1.97335   1
 -12   1  -2 4.29968 0.76996  12
  12  -1  -2 3.34952 0.63262  14
 -12   1  -2 2.72249 0.56561  14
 -12  -1   2 4.51840 0.55013  10
 -12  -1   2 2.06090 0.64166  12
  13   1  -2 17.4643 1.06259  14
 -13  -1  -2 17.1416 1.07785  14
 -13   1   2 17.5022 2.53254   6
  13  -1   2 17.2187 1.21537  14
 -13   1   2 17.7978 1.43076  12
 -13  -1  -2 18.7496 2.40465   6
 -13  -1  -2 19.4143 2.31378   5
  13  -1   2 16.6558 1.16380  12
 -13   1   2 16.6383 1.20056  10
 -13  -1  -2 16.6135 1.25096  12
  13   1  -2 17.7154 1.75762   4
  13   1  -2 16.5835 2.11764   6
  13  -1   2 13.8022 2.12157   4
 -13   1   2 16.0190 1.16168  11
  13   1  -2 17.0642 1.00921  12
  13  -1   2 17.6012 2.45789   6
 -13  -1  -2 15.5140 2.10364   4
  13  -1   2 18.2007 0.95668   7
  13   1   2 17.8232 1.07229  14
 -13   1  -2 17.3582 1.31233  12
 -13   1  -2 19.1227 2.33752   5
 -13   1  -2 17.2475 1.20816  14
 -13  -1   2 18.6856 1.06488  11
  13  -1  -2 15.8389 2.13707   4
  13   1   2 18.4616 1.85726   4
  13  -1  -2 17.3327 1.19257  12
 -13   1  -2 15.9670 1.17126  11
 -13  -1   2 17.5577 1.27784  12
  13   1   2 19.7046 2.37432   6
  13  -1  -2 16.7485 0.81573   7
 -13   1  -2 16.9127 2.36920   6
 -13  -1   2 16.5824 0.95748  10
  13  -1  -2 15.1091 2.23737   6
 -13   1  -2 17.7212 2.33841   4
 -13  -1   2 15.7346 2.39991   6
 -13   1  -2 16.1329 1.07804  10
  13  -1  -2 18.3895 1.23863  14
  13   1   2 16.4254 1.03004  12
 -14   1   2 5.72828 0.79712  11
  14  -1   2 5.80087 0.64993   7
  14   1  -2 5.93215 0.70585  14
 -14  -1  -2 5.06063 0.71068  14
  14   1  -2 5.25210 0.70290  12
 -14  -1  -2 5.53553 0.75412  11
 -14   1   2 6.85714 1.08279  12
  14  -1   2 3.63846 1.51969   6
 -14   1   2 4.90987 0.77219  10
 -14  -1  -2 4.39197 1.39050   6
  14   1  -2 3.94002 1.23373   6
 -14  -1  -2 5.59513 1.51540   4
 -14  -1  -2 6.48334 0.94711  12
  14   1  -2 4.94291 1.27571   4
  14  -1   2 5.62835 0.81791  14
 -14   1   2 3.92768 1.46887   6
  14  -1   2 5.37056 1.47103   4
  14  -1  -2 5.52539 0.80722  14
  14   1   2 5.24933 0.66136  14
  14  -1  -2 3.90926 1.42297   6
 -14   1  -2 5.46056 1.67843   4
  14   1   2 4.66950 1.34362   6
 -14   1  -2 5.50082 0.91530  12
 -14   1  -2 3.01405 1.40996   6
 -14  -1   2 5.77533 0.92360  12
 -14   1  -2 4.63592 0.69020  10
  14  -1  -2 3.65865 1.37610   4
 -14  -1   2 5.52838 0.66949  10
 -14  -1   2 4.65071 1.59270   5
 -14   1  -2 3.39809 1.30594   5
  14   1   2 4.92703 0.68350  12
  14  -1  -2 4.66337 0.55171   7
  14   1   2 3.41204 1.15530   4
 -14  -1   2 6.73177 0.75910  11
 -15  -1  -2 1.65995 1.15945   6
  15   1  -2 1.73826 0.54966  14
 -15   1   2 1.37659 0.60122  10
 -15   1   2 1.34251 1.25021   6
 -15   1   2 1.87247 0.88257  12
  15   1  -2 2.27599 1.12611   6
 -15  -1  -2 0.03390 0.87733   4
 -15  -1  -2 0.47225 0.65743  12
  15  -1   2 1.91164 1.13912   4
  15  -1   2 0.75119 0.51831   7
 -15  -1  -2 1.19011 0.60754   9
 -15  -1  -2 0.12530 0.93012   5
 -15  -1  -2 1.49225 0.52732  14
  15   1  -2 -0.2692 0.84666   4
  15  -1   2 1.29096 0.61247  14
 -15  -1  -2 1.25163 0.51550  11
  15  -1  -2 1.89171 0.62825  14
 -15  -1   2 -0.2508 1.05360   5
 -15  -1   2 0.87997 0.67953  12
 -15  -1   2 0.58569 0.41893  10
 -15  -1   2 1.82599 1.16112   6
 -15  -1   2 0.47562 0.45596  11
  15   1   2 0.60824 0.49760  14
  15   1   2 0.34100 0.50370  12
  15   1   2 0.81867 1.23150   6
 -15   1  -2 1.38005 0.73277  12
  15   1   2 1.00001 0.96276   4
 -15   1  -2 1.78489 1.13902   6
 -15   1  -2 1.03138 0.51472  10
  15  -1  -2 2.52186 1.23172   4
 -16  -1  -2 4.17676 1.61625   5
  16   1  -2 7.22386 1.39967   4
  16  -1   2 6.43614 2.02943   6
 -16  -1  -2 7.95224 1.09063   9
 -16   1   2 9.08751 1.04821  10
  16  -1   2 4.55001 1.44402   4
 -16  -1  -2 7.74014 1.06462  12
 -16  -1  -2 5.93204 1.75615   6
 -16   1   2 4.83621 1.52486   6
 -16   1   2 9.48625 1.35153  12
  16  -1   2 7.29104 1.00573  14
  16  -1   2 6.63035 0.77464   7
  16   1  -2 7.22393 0.88357  14
 -16  -1  -2 10.6197 1.94445   4
  16   1  -2 8.42383 1.93278   6
  16   1   2 8.92286 1.63166   4
 -16   1  -2 7.98480 1.11843  12
 -16  -1   2 7.37972 1.07761  12
 -16  -1   2 6.00528 1.85294   6
  16   1   2 5.17970 1.82058   6
  16  -1  -2 8.38789 1.91037   4
 -16   1  -2 8.07607 0.88828  10
 -16  -1   2 5.94240 0.81943  11
 -16   1  -2 5.02280 1.78948   6
 -16  -1   2 7.91984 0.75950  10
  16  -1  -2 5.05153 1.78739   6
  16   1   2 8.52256 0.89733  14
 -16  -1   2 5.89347 1.91441   5
 -16   1  -2 6.60154 1.76312   5
  16  -1  -2 7.37252 0.96452  14
  17   1  -2 9.36245 1.54446   4
 -17  -1  -2 12.2108 1.26205  12
  17  -1   2 12.5894 2.60370   6
 -17   1   2 13.1376 1.47250  12
 -17   1   2 12.3094 2.52838   6
 -17  -1  -2 10.0738 2.15969   4
 -17  -1  -2 11.8770 2.47580   5
  17  -1   2 10.8324 2.19678   4
 -17   1   2 10.0367 1.13242  10
 -17  -1  -2 9.41905 2.23348   6
 -17  -1  -2 11.2194 1.20017   9
  17   1  -2 9.77979 2.15280   6
  17   1  -2 11.7002 1.02971  14
  17  -1   2 12.0779 1.17239  14
 -17   1  -2 12.3975 1.32703  12
  17  -1  -2 8.14529 1.95532   6
 -17   1  -2 6.32577 1.93886   5
  17  -1  -2 12.3011 1.21032  14
  17  -1  -2 12.0652 2.27595   4
 -17  -1   2 10.0928 0.81778  10
 -17   1  -2 11.5500 0.99542  10
 -17  -1   2 9.74055 1.11781  11
  17   1   2 7.59577 1.59420   4
 -17  -1   2 7.65635 2.08716   6
  17   1   2 10.3834 0.99951  14
 -17   1  -2 8.69290 2.35091   6
 -17  -1   2 12.0137 1.30964  12
 -17  -1   2 9.01525 2.26830   5
  17   1   2 9.68751 2.30577   6
 -18   1   2 3.18897 1.02551  12
  18  -1   2 0.39585 1.48617   4
 -18   1   2 1.46106 1.50937   5
  18  -1   2 2.55166 0.77965  14
 -18  -1  -2 3.05397 1.54470   4
 -18   1   2 1.75814 0.67176  10
 -18  -1  -2 0.02574 1.22325   6
 -18   1   2 0.87093 1.37040   6
  18   1  -2 -0.0839 0.95655   4
 -18  -1  -2 1.91894 0.83337  12
  18   1  -2 1.96624 0.59533  14
 -18  -1  -2 1.66305 0.72546   9
 -18  -1  -2 2.83568 1.19219   5
 -18  -1   2 2.14397 1.35959   6
 -18  -1   2 1.75523 0.51104  10
 -18   1  -2 -0.2180 1.40361   6
 -18  -1   2 1.15628 1.40616   5
 -18  -1   2 1.51136 0.80960  12
  18  -1  -2 1.17544 0.67662  14
 -18   1  -2 2.89621 1.25243   5
  18  -1  -2 1.95450 1.17525   4
 -18   1  -2 2.65807 0.89755  12
  18   1   2 -0.5329 1.70211   6
 -18   1  -2 1.92779 0.60574  10
 -19  -1  -2 21.2692 1.63905  12
 -19  -1  -2 20.9035 1.67456   9
 -19   1   2 23.2163 1.89692  12
  19  -1   2 23.5742 1.62424  14
 -19   1   2 18.9496 1.47807  10
  19   1  -2 21.5173 1.31456  14
  19  -1  -2 20.6086 1.55624  14
 -19  -1   2 23.0113 1.78798  12
 -19  -1   2 20.4604 1.15173  10
 -19   1  -2 22.3241 1.71938  12
 -19   1  -2 18.1333 1.25910  10
 -20   1   2 2.15079 0.71076  10
  20  -1   2 3.02295 0.88485  14
 -20  -1  -2 0.91468 0.75371   9
 -20   1   2 1.38617 0.89052  12
  20   1  -2 2.85535 0.65946  14
 -20  -1  -2 2.06245 0.88753  12
 -20   1  -2 2.80419 0.62216  10
 -20   1  -2 2.46504 0.89757  12
 -20  -1   2 2.04554 1.05685  12
 -20   1  -2 2.10522 0.80783   9
  20  -1  -2 2.02120 0.79638  14
  21  -1   2 4.40299 0.93743  14
  21   1  -2 3.93244 0.73780  14
 -21   1   2 5.02673 1.16411  12
 -21  -1  -2 3.80323 1.01959   9
 -21   1   2 4.22327 0.83857  10
 -21  -1  -2 5.87101 1.12988  12
 -21   1  -2 6.72389 0.80165  10
 -21  -1   2 5.99535 1.33611  12
 -21   1  -2 3.53080 1.04480  12
 -21   1  -2 4.29858 1.04839   9
  21  -1  -2 5.13946 1.02595  14
 -22  -1  -2 -0.4826 0.64597   9
 -22   1  -2 -1.1469 0.54586   9
   0  -2  -2 2.90750 1.13402   1
   0   2  -2 3.24474 0.32270  11
   0   2   2 3.24464 0.45446   5
   0  -2   2 3.36831 0.40320  10
   0  -2   2 3.43626 0.70392   4
   0  -2  -2 3.57613 0.43245   5
   0   2   2 3.01943 0.31880  12
   0  -2   2 3.99918 0.33676  14
   0  -2  -2 3.63730 0.37996  10
   0  -2   2 3.18060 0.33475  11
   0   2   2 4.07145 0.43236  10
   0  -2   2 3.82670 0.56270  13
   0   2   2 3.28926 0.31574  11
   0   2   2 3.08168 1.33664   2
   0  -2   2 4.70246 1.52626   2
   0   2   2 3.05947 0.24068   9
   0  -2  -2 3.22171 0.32878  12
   0   2   2 3.13399 1.32426   1
   0  -2   2 4.66704 1.45633   1
   0   2  -2 3.67242 0.41147  10
   0  -2  -2 2.97318 0.22968   9
   0  -2   2 5.78912 1.66010   1
   0  -2  -2 3.38581 0.36692  11
  -1  -2  -2 29.5203 2.84523   2
   1  -2   2 28.2361 1.10772  14
   1  -2   2 29.6146 1.83363   4
  -1   2   2 28.3865 1.17218   5
  -1   2   2 28.7965 1.20378  10
  -1  -2  -2 30.1371 2.48153   1
   1  -2   2 29.7999 3.30846   1
   1  -2   2 29.1002 3.52941   2
  -1   2   2 28.1227 1.09893  11
  -1   2   2 27.6516 1.08773  12
  -1   2   2 29.2914 3.70626   2
   1  -2   2 27.8563 1.13147  12
   1   2  -2 28.7189 1.01715  11
   1  -2   2 24.3584 1.48738   6
   1  -2   2 29.3469 1.34500  13
   1  -2   2 28.1693 3.31992   1
  -1  -2  -2 28.2511 1.02325  12
   1   2  -2 28.9461 1.10855  10
  -1   2   2 35.6299 3.60899   1
  -1  -2  -2 27.8104 1.09303  10
   1  -2   2 29.2940 1.13161  11
  -1  -2  -2 27.3607 0.97001   9
  -1  -2  -2 28.3302 1.19391   5
   1  -2   2 28.9270 1.19396  10
  -1  -2  -2 28.6031 1.07425  11
  -1   2   2 27.1854 0.96114   9
  -1   2  -2 29.3087 1.11937  11
  -1   2  -2 29.3026 2.67407   3
  -1   2  -2 28.5605 1.12893   8
   1   2   2 28.2702 1.38244   5
  -1  -2   2 28.2219 2.54262   1
  -1  -2   2 32.3943 2.88073   1
   1  -2  -2 28.8996 1.15841  10
   1   2   2 28.7095 1.13794  10
  -1  -2   2 29.8870 1.04843  11
   1  -2  -2 27.7427 1.00352   9
   1  -2  -2 26.7472 3.03131   1
   1  -2  -2 27.3479 1.14193  11
   1   2   2 28.0227 1.00885  11
   1   2   2 30.1778 2.86159   1
  -1  -2   2 27.6486 1.06662   8
  -1  -2   2 29.3378 3.09953   2
  -1   2  -2 30.0231 1.19161  10
   1  -2  -2 28.9330 1.29975   5
  -1  -2   2 27.4060 1.13733  10
   1  -2  -2 28.3519 1.10198  12
  -1  -2   2 28.4142 1.01762  14
  -1  -2   2 28.0225 1.31513  13
   1   2   2 27.7248 1.02686   9
  -1  -2   2 31.4874 2.70845   3
  -2  -2  -2 7.18526 0.42244  11
  -2  -2  -2 7.98052 1.21161   1
   2   2  -2 7.24750 0.44753  10
  -2   2   2 8.30787 1.99317   3
   2  -2   2 8.42172 1.14740   4
   2  -2   2 7.90614 0.53459  14
  -2   2   2 7.36068 0.53963  12
   2  -2   2 7.94712 0.71887  13
  -2   2   2 7.92162 0.81667   6
  -2   2   2 7.62300 0.61235  10
  -2   2   2 7.98523 0.52000  11
  -2  -2  -2 7.63731 0.69156   5
  -2  -2  -2 8.13811 1.33770   2
  -2  -2  -2 7.53448 0.43936  10
  -2   2   2 7.14874 0.35859   9
  -2   2   2 7.27778 2.43413   2
   2  -2   2 7.16627 2.04259   1
   2  -2   2 7.04078 0.59421  10
  -2   2   2 5.69073 1.95873   1
  -2   2   2 7.18177 0.63264   5
  -2  -2  -2 7.19642 0.39929   9
   2  -2   2 7.32389 0.97905   6
   2   2  -2 6.92077 0.31687  11
   2  -2   2 7.38253 0.54046  11
   2  -2   2 7.84560 0.57016  12
   2  -2   2 6.98501 2.25095   2
   2   2   2 5.86029 1.54330   1
   2  -2  -2 6.86386 0.43636   9
  -2  -2   2 8.40128 1.82240   3
   2  -2  -2 8.30032 0.84796   6
   2  -2  -2 6.89872 0.55275  11
  -2   2  -2 7.79034 0.53159  11
  -2  -2   2 9.31487 1.97582   2
   2  -2  -2 7.71568 0.55134  10
   2  -2  -2 7.07925 0.52318  12
   2  -2  -2 7.22994 2.05799   1
   2   2   2 7.27392 0.46280   9
  -2  -2   2 7.57011 0.68746  13
  -2   2  -2 7.55020 0.60406  10
  -2  -2   2 7.32240 0.69435   5
  -2  -2   2 8.74387 1.40737   1
  -2  -2   2 7.66068 0.37327  11
   2   2   2 5.51937 0.79605   5
  -2   2  -2 4.86916 1.61667   3
  -2  -2   2 7.72946 1.34691   1
   2   2   2 7.16152 0.35811  11
  -2  -2   2 7.90696 0.50798  10
   2   2   2 7.57107 0.48050  10
  -2   2  -2 7.20484 0.81541   6
  -3  -2  -2 1.44221 0.88251   1
  -3   2   2 2.20629 0.42583  12
  -3   2   2 2.36709 0.57323   5
  -3   2   2 2.16509 0.28158   9
   3  -2   2 1.11820 1.29126   1
  -3  -2  -2 2.02362 0.24347  11
   3  -2   2 1.34184 0.37818  10
  -3   2   2 2.41348 0.45707  10
  -3   2   2 2.67482 1.63748   3
  -3  -2  -2 1.97070 0.73419   2
   3  -2   2 2.09557 0.41228  12
   3  -2   2 2.13374 0.74940   6
   3  -2   2 1.95124 0.77257   4
  -3   2   2 2.02403 1.45668   1
   3  -2   2 1.96287 0.35599  14
   3  -2   2 1.78133 0.45066  13
  -3   2   2 2.32784 0.64966   6
  -3  -2  -2 2.56059 0.58026   5
   3   2  -2 1.97215 0.25561  10
  -3  -2  -2 1.80353 0.28551   9
  -3   2   2 4.23270 1.54193   2
  -3   2   2 1.33578 0.32601  11
  -3  -2   2 2.30856 0.60402   5
  -3   2  -2 1.83509 0.41149  10
   3   2   2 2.84436 0.97704   1
  -3  -2   2 1.38459 0.96174   2
   3   2   2 2.07074 0.34964   9
  -3  -2   2 1.86535 0.45451  13
  -3   2  -2 1.74510 0.60853   6
  -3   2  -2 2.12493 0.43111  12
  -3   2  -2 2.72016 1.65624   3
   3  -2  -2 2.39511 0.67608   6
   3  -2  -2 -0.1474 1.06969   1
   3  -2  -2 1.20517 0.34691  10
  -3  -2   2 1.80510 0.30281  10
   3   2   2 1.92133 0.27950  10
   3   2   2 1.82018 0.68006   5
  -3   2  -2 0.64081 1.38269   2
   3  -2  -2 2.28529 0.40882  11
  -3   2  -2 1.54407 0.35875  11
  -3   2  -2 1.84291 0.36156  14
   3  -2  -2 2.29682 0.40688  12
   4  -2   2 1.94144 0.82931   6
  -4   2   2 2.74800 0.48280  12
   4  -2   2 0.21264 1.37729   1
  -4   2   2 0.03341 1.86307   2
   4  -2   2 2.93096 0.49120  12
  -4   2   2 0.49539 1.51059   1
  -4  -2  -2 2.58951 0.31380  11
  -4  -2  -2 2.62384 0.30820  12
  -4   2   2 2.21303 0.34213   9
  -4   2   2 1.06535 2.06874   3
  -4  -2  -2 3.05045 1.36084   3
   4  -2   2 1.97982 0.40253  14
  -4  -2  -2 3.05403 0.76258   5
  -4  -2  -2 2.72865 0.39304   9
  -4   2   2 2.12493 0.81096   6
  -4   2   2 1.75017 0.39923  11
  -4  -2  -2 1.66123 0.65661   2
  -4  -2  -2 4.75995 1.14825   1
   4  -2   2 1.88135 0.47478  13
   4  -2   2 2.26149 0.43429  10
  -4  -2  -2 2.00141 0.83617   4
  -4  -2  -2 2.54903 0.63495   6
   4  -2   2 1.81891 0.85056   4
  -4   2   2 2.47708 0.48537  10
   4   2   2 2.35627 0.79567   1
  -4  -2   2 2.23764 0.46888  13
   4  -2  -2 1.40611 0.69285   6
  -4  -2   2 1.69924 1.06567   2
   4  -2  -2 4.92142 2.04078   1
  -4   2  -2 2.88134 0.46717  11
  -4  -2   2 2.20629 1.57683   3
   4  -2  -2 3.38582 0.47733  12
   4  -2  -2 1.89582 0.40183  10
  -4  -2   2 2.15849 0.30087  10
   4   2   2 1.54631 0.73728   5
  -4   2  -2 1.11746 0.68764   6
  -4  -2   2 1.98205 0.65367   5
  -4   2  -2 2.78382 0.46850  10
  -4   2  -2 2.38007 0.46822  12
   4  -2  -2 2.23391 0.45839  11
  -4   2  -2 1.84186 0.38899  14
   4   2   2 1.80002 0.57911   6
  -4   2  -2 3.10559 1.89759   2
  -5  -2  -2 1.29088 0.36114   9
  -5  -2  -2 0.87897 0.27191  12
   5  -2   2 0.70390 0.37628  12
  -5  -2  -2 1.11716 0.66738   5
  -5  -2  -2 -1.4616 1.39045   3
   5  -2   2 0.59545 0.40607  13
  -5  -2  -2 1.47076 0.95499   1
   5  -2   2 -0.7189 0.91603   1
  -5   2   2 0.99351 2.28367   3
  -5   2   2 0.81810 0.33059   9
  -5  -2  -2 0.47339 0.63466   4
   5  -2   2 0.58431 0.36833  14
  -5   2   2 0.29013 1.40881   1
  -5   2   2 -0.0281 0.61662   6
  -5   2   2 -0.1114 1.53314   2
  -5   2   2 0.42587 0.33795  11
   5  -2   2 1.18052 0.78507   6
  -5   2   2 0.57356 0.40896  10
   5  -2   2 1.77725 0.91536   4
  -5  -2  -2 0.33986 0.55953   6
   5  -2   2 0.47109 0.36163  10
  -5   2   2 0.67457 0.45790  12
   5   2   2 0.82745 0.67579   5
   5   2   2 0.59771 0.54261   6
  -5   2  -2 1.17347 0.39696  11
   5  -2  -2 0.09337 0.60779   6
  -5   2  -2 -1.7245 1.51777   2
   5  -2  -2 0.43774 0.37763  12
  -5   2  -2 0.52556 0.39552  10
  -5  -2   2 0.44350 0.36848  13
  -5  -2   2 1.21066 1.56677   3
  -5   2  -2 1.20501 0.44796  12
   5  -2  -2 -0.5622 1.14884   1
  -5  -2   2 -0.2455 0.52868   5
  -5   2  -2 0.95626 0.36358  14
   5  -2  -2 0.87643 0.42428  11
  -5  -2   2 0.73812 0.62061   6
  -5  -2   2 0.77023 0.88523   2
   5  -2  -2 0.73717 0.37799  14
  -5  -2   2 0.83260 0.22796  10
  -5   2  -2 -0.2904 0.58895   6
  -5   2  -2 -1.3317 1.83645   3
   6  -2   2 68.0025 2.59613  10
   6  -2   2 63.3614 6.65402   1
   6  -2   2 64.7608 2.56405  12
  -6  -2  -2 67.8742 2.33659  12
  -6   2   2 73.4093 3.74225   6
  -6   2   2 77.0711 7.73050   3
  -6   2   2 70.3136 2.60884  12
   6  -2   2 69.1643 2.58391  14
  -6   2   2 64.1255 2.53976  11
   6  -2   2 70.3701 3.92207   4
  -6  -2  -2 72.9129 3.41067   6
  -6  -2  -2 67.5414 3.35168   5
  -6  -2  -2 72.9657 3.04461   4
   6  -2   2 63.0853 3.72677   6
  -6   2   2 68.2602 6.87849   1
  -6  -2  -2 69.5834 2.36028  14
  -6  -2  -2 65.4231 4.01577   1
   6  -2   2 66.2921 2.58800  13
  -6  -2  -2 71.2840 2.50686   9
  -6   2   2 52.8611 7.14657   2
  -6  -2  -2 65.1345 6.06064   3
  -6   2   2 71.1969 2.64205  10
   6   2   2 71.5458 3.31070   6
  -6   2  -2 69.0634 2.58510  10
  -6  -2   2 70.7497 2.51198  13
  -6   2  -2 67.4088 2.56100  14
   6  -2  -2 66.1656 2.52781  12
  -6   2  -2 66.2572 2.57023  11
  -6  -2   2 68.3553 2.28471  14
  -6   2  -2 61.2648 7.37067   2
  -6  -2   2 74.2051 3.63698   6
   6   2   2 71.7312 3.42366   1
  -6  -2   2 66.1516 2.37514  12
   6  -2  -2 66.6142 2.59260  11
   6  -2  -2 65.8917 6.53941   1
  -6   2  -2 64.0014 3.49796   6
   6  -2  -2 67.2605 2.59759  14
   6  -2  -2 69.8655 3.64864   6
  -6   2  -2 63.4676 7.24524   3
  -6  -2   2 55.8844 6.46095   3
  -6  -2   2 69.6689 2.28053  10
  -6   2  -2 68.9526 2.57897  12
  -6  -2   2 77.0119 5.07391   2
   7  -2   2 7.25309 1.49685   6
   7  -2   2 6.29771 0.66797  10
  -7  -2  -2 8.04121 1.00389   4
  -7  -2  -2 6.60936 0.51047  14
  -7  -2  -2 4.68169 1.54370   2
  -7   2   2 5.26395 4.07388   3
   7  -2   2 6.86011 0.70658  13
  -7  -2  -2 9.23991 3.29587   3
  -7  -2  -2 7.50884 1.26545   6
   7  -2   2 6.81563 0.70416  12
  -7  -2  -2 7.86284 0.65917   9
  -7   2   2 7.95497 0.82417  12
  -7   2   2 6.87223 0.65836  11
   7  -2   2 4.02221 2.35664   1
   7  -2   2 6.35040 0.68124  14
  -7  -2  -2 7.79551 0.57652  12
  -7   2   2 6.94714 0.74466  10
   7  -2   2 6.40317 1.38543   4
  -7   2   2 5.66832 3.22272   2
  -7   2   2 8.93022 3.08788   1
  -7  -2  -2 7.07519 1.27471   5
  -7   2   2 7.25822 1.42669   6
  -7   2  -2 4.49648 3.77258   3
  -7  -2   2 6.94990 0.60101  12
   7  -2  -2 7.08591 0.67008  12
   7   2   2 8.84432 1.30314   4
   7  -2  -2 5.47294 1.35063   4
   7   2   2 7.86463 1.45811   1
  -7   2  -2 6.48852 1.30932   6
  -7   2  -2 5.53204 0.68068  10
  -7  -2   2 7.08363 0.40611  10
  -7  -2   2 7.48260 0.62053  13
   7  -2  -2 7.44453 1.37113   6
  -7  -2   2 5.90160 1.24909   6
   7  -2  -2 7.33733 0.72424  14
  -7   2  -2 9.85029 3.46247   2
   7  -2  -2 9.23124 3.08149   1
   7  -2  -2 7.45177 0.71907  11
  -7  -2   2 5.41257 1.89865   2
  -7  -2   2 7.06573 0.44960  14
  -7   2  -2 6.11122 0.62989  14
  -7  -2   2 4.54022 3.15112   3
   7   2   2 7.60126 1.24341   6
  -7   2  -2 6.13883 0.65767  11
  -7   2  -2 6.96691 0.74765  12
   7   2   2 5.88803 1.48830   1
  -8  -2  -2 0.26253 0.48948   4
   8  -2   2 0.86361 0.38492  13
  -8  -2  -2 0.05219 0.53325   5
   8  -2   2 0.77260 0.41478  12
   8  -2   2 0.72045 0.76433   4
  -8   2   2 -0.9329 2.08735   2
   8  -2   2 0.89046 0.78086   6
  -8  -2  -2 0.80496 0.27424  14
  -8   2   2 0.58163 0.37276  11
  -8   2   2 0.87082 0.74167   6
  -8   2   2 4.75369 3.60360   3
  -8  -2  -2 0.81629 0.37714   9
   8  -2   2 0.44993 0.36317  14
  -8   2   2 0.51141 0.47708  12
  -8  -2  -2 0.00916 0.60960   6
  -8  -2  -2 3.03747 1.50579   2
  -8  -2  -2 0.66482 0.33555  12
  -8   2   2 1.36473 1.67587   1
   8  -2   2 1.21341 0.40640  10
   8  -2   2 -1.0655 1.38927   1
  -8   2   2 0.84281 0.43281  10
  -8  -2  -2 2.72996 2.81879   3
  -8  -2   2 0.37447 0.21743  14
  -8  -2   2 1.05046 0.79046   5
   8   2   2 -0.4874 1.02159   1
   8  -2  -2 0.32310 0.38064  14
  -8   2  -2 0.44634 0.71748   6
  -8   2  -2 -0.7477 3.00434   3
  -8   2  -2 3.44310 2.28191   2
   8   2   2 0.30113 1.02843   1
   8  -2  -2 0.58908 1.54548   1
   8   2   2 -0.2260 0.61872   6
  -8   2  -2 0.42488 0.32378  14
  -8   2  -2 0.42951 0.38890  10
  -8  -2   2 0.45785 0.17945  10
  -8   2  -2 0.51994 0.38422  11
   8  -2  -2 0.38813 0.72206   4
  -8  -2   2 0.79000 0.74859   6
   8   2   2 0.28633 0.78136   4
   8  -2  -2 0.08262 0.36188  11
  -8  -2   2 0.47116 0.31087  13
  -8  -2   2 1.57825 1.45011   2
   8  -2  -2 0.97533 0.63314   6
  -8  -2   2 0.19188 0.36017  12
  -8   2  -2 0.77994 0.46777  12
  -8  -2   2 5.82508 2.98975   3
   8  -2  -2 0.49135 0.38164  12
   9  -2   2 6.15409 2.86831   1
   9  -2   2 6.24872 1.45098   4
  -9   2   2 7.01569 1.55927   6
  -9  -2  -2 7.79263 1.49365   5
  -9  -2  -2 7.88227 1.22742   4
  -9   2   2 7.91006 0.83075  10
   9  -2   2 7.25582 0.76598  12
   9   2  -2 6.83489 0.98160   4
   9  -2   2 7.67301 0.71022  10
   9   2  -2 7.90142 1.27334   1
  -9   2   2 3.54314 2.53612   1
  -9  -2  -2 7.62261 0.75692   9
  -9  -2  -2 6.43992 0.61972  12
   9  -2   2 4.45609 1.32322   6
  -9  -2  -2 5.45257 0.53911  14
  -9  -2  -2 7.66685 0.49209  13
   9  -2   2 7.88358 0.73032  13
  -9   2   2 7.04624 0.90034  12
  -9  -2  -2 6.24300 1.32693   6
  -9   2   2 5.73053 0.68644  11
   9  -2   2 7.09717 0.76910  14
   9  -2  -2 7.75293 2.87635   1
  -9   2  -2 6.57224 0.76707  10
  -9   2  -2 6.34301 0.72856  14
  -9   2  -2 9.53910 1.67335   6
  -9   2  -2 7.68216 0.84684  12
  -9  -2   2 8.43995 1.06527   4
  -9  -2   2 7.27513 0.71782  12
   9  -2  -2 6.85656 0.78042  11
   9   2   2 7.57729 1.70041   1
   9   2   2 5.20134 1.84387   1
  -9  -2   2 7.13215 0.38521  10
  -9   2  -2 7.34651 0.76172  11
   9   2   2 7.18294 1.35481   6
   9  -2  -2 7.17370 1.55104   4
  -9  -2   2 7.39970 1.56222   5
  -9  -2   2 6.19820 0.48237  11
   9  -2  -2 7.23269 1.54518   6
   9   2   2 7.13468 1.34028   4
   9  -2  -2 7.55291 0.74783  12
  -9  -2   2 7.51351 0.55448  14
  -9  -2   2 5.99204 1.38843   6
   9  -2  -2 6.65523 0.78011  14
 -10   2   2 52.7913 2.27126  10
 -10  -2  -2 52.8227 2.20687   9
  10  -2   2 48.7964 2.19381  12
 -10  -2  -2 52.2211 3.07288   4
  10  -2   2 42.2701 6.50821   1
 -10  -2  -2 51.3714 2.02079  14
 -10  -2  -2 56.5681 3.49463   5
 -10   2   2 55.4704 7.42399   1
 -10   2   2 48.8837 3.64458   6
  10  -2   2 53.8653 2.03305  13
 -10  -2  -2 51.9370 2.04412  12
  10  -2   2 51.7806 2.16306  10
  10  -2   2 49.8568 3.66879   6
  10   2  -2 51.9488 2.46385   4
  10  -2   2 52.6688 7.20319   1
 -10  -2  -2 49.1706 3.42848   6
  10   2  -2 52.6030 3.32617   1
 -10   2   2 54.3172 2.32418  12
 -10   2   2 50.2130 2.18906  11
  10  -2   2 53.4254 2.24883  14
  10  -2   2 54.0354 3.72114   4
  10  -2  -2 50.4437 2.16742  12
  10   2   2 53.3006 3.10134   4
  10   2   2 44.1718 4.48692   1
 -10  -2   2 51.6711 2.09702  12
 -10  -2   2 52.6651 2.78156   4
 -10   2  -2 48.7741 2.18998  14
  10  -2  -2 44.7400 3.45045   6
  10  -2  -2 52.8611 3.77846   4
  10  -2  -2 50.5123 2.25112  14
 -10  -2   2 53.8250 3.67917   6
  10  -2  -2 51.3802 6.97112   1
 -10   2  -2 50.7998 2.17936  10
 -10  -2   2 52.5137 3.48362   5
 -10   2  -2 51.5654 3.57032   6
 -10   2  -2 53.3292 2.26542  12
  10   2   2 55.7240 3.87941   1
 -10  -2   2 51.6312 1.94958  14
 -10   2  -2 52.1116 2.22773  11
 -10  -2   2 49.8705 1.90370  11
  10   2   2 52.3437 3.36460   6
  11  -2   2 -0.0967 0.40466  13
 -11   2   2 -1.5382 2.39425   1
 -11   2   2 1.53195 0.65917  12
 -11   2   2 0.03520 0.48389  10
  11  -2   2 2.47610 2.54429   1
  11  -2   2 -0.5839 0.39492  14
 -11  -2  -2 0.21660 0.44387   9
  11   2  -2 -1.5864 1.02900   1
  11  -2   2 0.31761 0.45231  12
 -11  -2  -2 -0.0542 0.93875   6
 -11   2   2 0.47070 0.43368  11
 -11  -2  -2 -0.2455 0.68324   5
  11  -2   2 -0.5407 0.83574   4
 -11  -2  -2 0.78331 0.35005  14
 -11   2   2 -0.2954 0.81821   6
  11  -2   2 1.23681 0.83451   6
  11  -2   2 0.56630 0.40797  10
 -11  -2  -2 0.16355 0.68215   4
 -11  -2  -2 0.69073 0.46527  12
  11   2  -2 0.78383 0.64562   4
  11  -2  -2 0.20022 0.80863   4
 -11  -2   2 0.58433 0.83468   5
  11   2   2 -1.7508 1.26827   1
  11   2   2 0.71392 0.82766   6
 -11  -2   2 0.72848 0.63529   4
  11  -2  -2 2.02174 2.20185   1
 -11   2  -2 0.12797 0.44736  10
  11  -2  -2 1.68455 0.95732   6
 -11  -2   2 -0.2726 0.79540   6
 -11   2  -2 0.24007 0.52548  12
 -11   2  -2 0.10841 0.42346  14
 -11  -2   2 0.33568 0.31710  14
  11  -2  -2 0.27567 0.37427  13
 -11  -2   2 0.15270 0.28395  11
  11  -2  -2 -0.7977 0.42020  12
  11  -2  -2 0.05961 0.40655  14
 -11  -2   2 0.73795 0.53264  12
 -11   2  -2 0.47438 0.42140  11
  11   2   2 -0.6885 0.75305   4
 -11   2  -2 1.52810 0.99022   6
  11   2   2 1.94975 1.33234   1
 -12  -2  -2 2.26684 0.58839  12
 -12   2   2 1.72629 0.66697  10
  12   2  -2 1.96164 0.40949  14
  12  -2   2 1.40275 1.10044   4
 -12  -2  -2 2.01084 0.47033  14
 -12   2   2 1.57082 0.55501  11
 -12  -2  -2 1.18658 0.57125   9
 -12  -2  -2 1.17975 1.15660   6
 -12  -2  -2 1.29990 0.89408   4
 -12   2   2 1.78975 0.76478  12
  12  -2   2 1.57257 0.58529  12
  12  -2   2 2.31850 0.54877  13
  12  -2   2 1.48113 0.50764  10
  12   2  -2 1.38741 0.74868   4
  12  -2   2 1.62218 0.56693  14
 -12  -2  -2 2.48204 1.17818   5
 -12   2   2 0.16804 0.94348   6
  12  -2   2 2.43332 1.12296   6
 -12  -2   2 1.03594 0.90086   5
  12  -2  -2 1.87846 0.61266  12
 -12   2  -2 2.45798 0.64663  11
 -12   2  -2 1.48921 0.67351  12
 -12   2  -2 1.58028 0.56040  10
 -12   2  -2 3.27507 1.28989   6
 -12  -2   2 1.31378 0.96138   6
 -12   2  -2 3.02659 1.15775   5
  12   2   2 1.67642 0.95653   4
  12  -2  -2 1.20213 0.58795  14
 -12  -2   2 2.05713 0.40867  11
  12   2   2 0.93455 0.87643   6
 -12   2  -2 0.99236 0.48507  14
  12  -2  -2 1.96459 0.46322  13
 -12  -2   2 1.50555 0.40893  14
 -12  -2   2 2.29476 0.69638  12
  12  -2  -2 1.50922 1.06300   6
  12  -2  -2 1.95617 1.18479   4
 -13  -2  -2 -0.5374 0.86873   6
 -13   2   2 0.83184 0.75677  12
  13  -2   2 -0.3153 0.88164   6
  13   2  -2 1.03995 0.74030   4
 -13  -2  -2 -0.1965 0.33174  14
 -13  -2  -2 -0.9928 0.75969   4
 -13  -2  -2 0.52375 0.53533   9
  13  -2   2 1.98144 1.16949   4
 -13  -2  -2 -0.0475 0.80008   5
 -13   2   2 0.16445 0.55473  10
  13  -2   2 0.07663 0.46661  14
 -13   2   2 0.47592 1.08529   6
 -13  -2  -2 0.44920 0.51495  12
 -13   2  -2 -0.0488 0.61146  12
  13  -2  -2 0.09071 0.80582   6
 -13  -2   2 0.26009 0.34467  11
 -13   2  -2 0.21671 0.48275  10
 -13  -2   2 -0.2844 0.30919  14
 -13   2  -2 0.09972 0.88899   5
 -13  -2   2 0.94562 0.63519  12
  13  -2  -2 1.12688 1.04167   4
 -13  -2   2 1.22000 1.07482   6
  13  -2  -2 0.48097 0.50915  14
  13   2   2 1.08858 0.91408   6
 -13  -2   2 -0.5160 0.88412   5
 -13   2  -2 -0.1797 0.95785   6
  13   2   2 0.64709 0.88852   4
 -14  -2  -2 1.01179 1.03287   5
  14   2  -2 2.33869 0.88557   4
 -14  -2  -2 0.66756 0.39822  14
  14  -2   2 2.47624 1.44233   6
  14  -2   2 -0.2864 0.88506   4
 -14  -2  -2 0.78942 0.82833   4
 -14   2   2 0.40424 0.74551  12
  14  -2   2 0.87657 0.60097  14
 -14  -2  -2 3.55801 1.33124   6
 -14  -2  -2 1.62858 0.63140  12
 -14   2   2 1.37694 0.63552  10
 -14  -2  -2 1.90494 0.65556   9
  14   2   2 2.25154 1.13808   4
 -14   2  -2 1.29306 1.00848   5
 -14   2  -2 1.82981 0.71659  12
  14  -2  -2 0.25016 1.05221   6
 -14  -2   2 1.88962 0.48829  11
 -14  -2   2 -1.0109 0.98788   6
  14  -2  -2 3.00635 1.33074   4
 -14  -2   2 0.74436 0.98767   5
 -14   2  -2 -0.3664 1.00407   6
  14  -2  -2 0.44234 0.54762  14
  14   2   2 1.38873 1.11596   6
 -14   2  -2 1.39785 0.58760  10
 -14  -2   2 1.14446 0.64153  12
 -15  -2  -2 28.6074 1.49652  14
 -15  -2  -2 26.8245 2.94800   5
  15   2  -2 27.9122 2.05432   4
 -15  -2  -2 30.0098 1.75586   9
 -15  -2  -2 31.5451 3.14931   6
  15  -2   2 28.4115 3.50056   6
 -15   2   2 30.0906 1.76751  10
 -15   2   2 31.3943 1.97529  12
 -15   2   2 24.5677 3.16542   6
 -15  -2  -2 28.7613 1.64390  12
 -15  -2  -2 24.7364 2.58227   4
  15  -2   2 28.0279 1.72049  14
  15   2   2 24.8402 2.45372   4
 -15   2  -2 28.9452 1.63447  10
  15  -2  -2 31.1163 1.77247  14
 -15   2  -2 30.3072 3.21427   6
 -15  -2   2 28.7015 1.41285  11
  15  -2  -2 30.5288 3.20564   4
 -15  -2   2 27.2687 1.69925  12
  15   2   2 26.1887 3.01912   6
 -15   2  -2 28.7995 1.82280  12
 -15  -2   2 34.1455 3.45203   6
  15  -2  -2 35.2574 3.51043   6
 -15   2  -2 30.0910 3.07375   5
 -15  -2   2 26.8263 2.97738   5
 -16   2   2 -0.0784 1.00107   6
  16  -2   2 0.44866 1.00522   4
 -16   2   2 0.10412 0.67982  12
  16  -2   2 0.21075 0.56223  14
  16  -2   2 0.21827 1.40984   6
 -16  -2  -2 -1.2846 0.86570   6
 -16  -2  -2 -0.0191 0.43839  11
 -16  -2  -2 0.88605 1.01155   4
 -16   2   2 1.20814 0.71326  10
 -16  -2  -2 -0.0850 0.52730   9
  16   2  -2 -0.5303 0.74563   4
 -16  -2  -2 0.15692 0.60801  12
 -16  -2  -2 0.04590 1.17368   5
  16  -2  -2 -0.0022 1.18155   6
 -16  -2   2 -0.6990 1.06553   6
  16   2   2 -0.0436 1.26384   6
 -16   2  -2 1.03598 1.07623   6
 -16  -2   2 0.43694 0.65235  12
 -16  -2   2 0.14666 0.41639  11
  16  -2  -2 0.38533 0.54875  14
 -16   2  -2 -0.1140 1.19352   5
 -16   2  -2 1.34014 0.74786  12
 -16  -2   2 -1.8456 0.86107   5
 -16   2  -2 0.48245 0.53673  10
  16  -2  -2 0.35444 1.22186   4
  16   2   2 -1.4242 0.81452   4
 -17  -2  -2 0.11579 1.28322   6
 -17   2   2 0.16038 0.72037  12
 -17  -2  -2 0.66439 0.69346  12
  17  -2   2 1.04667 0.63390   7
  17  -2   2 1.01820 0.65566  14
 -17   2   2 1.31068 0.66591  10
 -17   2   2 0.93826 1.01554   6
  17  -2   2 0.85453 1.15825   4
  17  -2   2 0.91566 1.67160   6
 -17  -2  -2 0.66364 1.16423   5
 -17  -2  -2 0.80822 0.62268   9
  17   2  -2 -0.4085 0.79305   4
 -17  -2  -2 0.30675 0.96526   4
  17   2   2 -0.2989 1.01849   4
  17  -2  -2 0.39806 0.62830  14
 -17   2  -2 -0.4086 1.18242   5
  17   2   2 -0.9846 1.39436   6
 -17   2  -2 1.88478 0.82449  12
  17  -2  -2 0.13512 0.47175   7
 -17  -2   2 0.84672 0.70218  12
  17  -2  -2 0.34737 1.00763   4
 -17  -2   2 -1.1071 1.35893   6
 -17  -2   2 1.34565 0.50011  11
 -17  -2   2 -0.8946 1.07870   5
 -17   2  -2 0.29009 0.55791  10
 -17   2  -2 0.41771 1.25274   6
  17  -2  -2 3.60436 1.72571   6
 -18   2   2 6.74219 1.16202  12
  18  -2   2 5.71116 0.76411   7
 -18   2   2 5.08375 0.99592  10
 -18  -2  -2 7.20834 1.08876  12
 -18  -2  -2 7.24917 1.11335   9
  18  -2   2 6.86049 1.10094  14
 -18   2  -2 9.45825 1.02966  10
 -18  -2   2 7.26670 0.88840  11
  18  -2  -2 7.44266 1.10052  14
 -18  -2   2 7.88590 1.16134  12
 -18   2  -2 7.48735 1.14898  12
  19  -2   2 30.9903 1.92659  14
 -19  -2  -2 30.8295 1.90233  12
 -19   2   2 29.0566 2.07425  12
 -19   2   2 33.8911 1.95602  10
 -19  -2  -2 31.4840 1.97975   9
  19  -2   2 26.0252 1.41010   7
 -19   2  -2 29.9255 1.73364  10
 -19  -2   2 31.5304 1.98015  12
  19  -2  -2 29.9651 1.92254  14
 -19   2  -2 25.2836 1.92662  12
  20  -2   2 3.90188 0.98543  14
 -20   2   2 3.22722 0.79719  10
 -20  -2  -2 4.55374 1.02112   9
 -20   2   2 4.04580 1.13733  12
 -20  -2  -2 4.97826 0.98944  12
 -20  -2   2 2.71525 0.85963   9
  20  -2  -2 4.74481 0.95025  14
 -20   2  -2 5.07320 1.06777  12
 -20  -2   2 2.70630 0.93945  12
 -21  -2  -2 0.72981 0.77548   9
 -21  -2   2 -0.6904 0.69915   9
 -22  -2  -2 4.06531 1.01686   9
 -22   2  -2 4.34350 1.08618   9
 -22  -2   2 2.89339 0.92595   9
   0  -3   2 -0.9692 1.24784   1
   0  -3  -2 -0.0478 0.26428  12
   0  -3   2 -0.2081 0.27165  12
   0  -3   2 -0.0442 0.42312   6
   0  -3   2 -0.2196 0.26128  11
   0  -3   2 -0.9168 0.91357   2
   0   3   2 2.32914 1.41286   1
   0   3   2 -0.0005 0.17557   9
   0  -3   2 -0.1826 0.22999  14
   0  -3   2 -0.1790 0.29905  10
   0   3   2 -0.1744 0.23041  11
   0  -3  -2 0.00962 0.25769  10
   0  -3  -2 0.03213 0.32592   5
   0   3  -2 0.19846 0.32267  10
   0  -3   2 0.98013 1.17047   3
   0  -3  -2 0.72588 0.89680   1
   0   3   2 -0.0167 0.35627   5
   0  -3  -2 -0.0681 0.16553   9
   0  -3   2 -0.1641 0.52280   4
   0   3  -2 -0.2087 0.21741  11
   0  -3  -2 -0.2247 0.26184  11
   0   3   2 -0.0554 0.34162  10
   0  -3   2 -0.3316 0.36907  13
  -1  -3  -2 6.89265 1.81105   1
  -1   3   2 5.37351 2.10284   1
  -1  -3  -2 6.70631 1.94172   2
   1  -3   2 6.49029 1.22028   4
  -1   3   2 5.28945 0.32400   9
   1  -3   2 5.41140 0.52766  14
   1   3  -2 5.31460 0.55367  10
  -1   3   2 4.75537 0.58670   5
  -1   3   2 5.01208 0.47864  11
   1  -3   2 5.75175 0.57933  12
  -1  -3  -2 5.30274 0.55845   5
  -1  -3  -2 5.02224 0.51016  11
  -1   3   2 2.01016 2.09257   2
  -1  -3  -2 5.19387 0.45748  12
   1  -3   2 7.30381 2.38151   1
   1  -3   2 6.81909 1.03694   6
   1  -3   2 5.29323 0.60296  10
  -1  -3  -2 5.29991 0.32124   9
   1  -3   2 7.09030 2.51737   2
  -1   3   2 5.90155 0.66118  10
   1  -3   2 5.50444 0.54092  11
  -1  -3  -2 5.49050 0.51601  10
   1  -3   2 5.28932 0.74106  13
   1   3  -2 5.16359 0.39843  11
   1   3   2 6.71831 0.90353   5
  -1  -3   2 5.47995 0.77156  13
  -1  -3   2 7.31728 1.90394   3
   1  -3  -2 5.38687 0.39167   9
  -1   3  -2 4.53652 1.60056   3
  -1   3  -2 5.97790 0.64940  10
  -1  -3   2 5.95413 0.44210  14
   1  -3  -2 4.62414 0.49711  12
   1   3   2 5.50533 2.06240   1
   1  -3  -2 5.13251 0.57105  11
  -1   3  -2 5.86392 0.51698  11
   1   3   2 5.59740 0.41220  11
   1  -3  -2 4.73121 1.96060   1
  -1  -3   2 5.35399 0.46364  11
  -1  -3   2 5.02477 1.88197   1
  -1  -3   2 4.07091 1.86196   2
   1   3   2 5.02718 0.42661   9
  -1  -3   2 6.03078 0.58411  10
   1   3   2 6.26630 0.62667  10
   1  -3  -2 5.20156 0.68964   5
   1  -3  -2 5.10425 0.55846  10
  -1   3  -2 5.16190 0.53478   8
  -1  -3   2 7.47523 2.17096   1
   2  -3   2 1.78345 0.69063   6
  -2   3   2 3.23539 2.01959   2
  -2  -3  -2 2.80168 0.26682   9
  -2   3   2 5.85429 1.83936   3
   2  -3   2 2.60859 0.48987  10
   2  -3   2 4.97337 2.16692   2
   2   3  -2 2.32486 0.28170  11
  -2   3   2 2.43968 0.40965  11
  -2  -3  -2 2.72428 0.38830  10
  -2  -3  -2 2.82676 0.37906  11
   2  -3   2 5.10035 2.12966   1
   2  -3   2 2.46698 0.47026  11
   2  -3   2 2.81261 0.45578  12
  -2  -3  -2 3.14047 0.51192   5
  -2  -3  -2 2.83362 0.33663  12
  -2   3   2 2.66609 0.25677   9
   2  -3   2 2.32172 0.91258   4
  -2   3   2 3.34070 0.46282  12
  -2   3   2 2.27774 0.51853  10
   2   3  -2 2.54203 0.38892  10
  -2   3   2 1.78405 1.48847   1
  -2   3   2 2.51712 0.52542   6
   2  -3   2 2.55952 0.40846  14
  -2   3   2 3.23801 0.49849   5
   2  -3   2 2.32732 0.57272  13
  -2   3  -2 2.27853 0.41704  11
  -2   3  -2 2.68601 0.50628  10
   2   3   2 2.78636 0.70342   5
   2  -3  -2 2.44179 0.47428  11
  -2  -3   2 3.01489 0.43015  10
   2   3   2 2.62057 0.36315   9
  -2  -3   2 1.40600 1.23660   3
  -2  -3   2 3.15664 0.62349  13
   2   3   2 2.42888 0.27980  11
   2  -3  -2 2.45161 0.34192   9
  -2  -3   2 0.87918 1.11474   1
  -2  -3   2 4.28936 1.65020   2
  -2  -3   2 1.30991 1.13286   1
   2   3   2 2.81402 0.41895  10
  -2  -3   2 3.08781 0.36683  11
   2  -3  -2 3.28631 0.48816  10
   2   3   2 3.98361 1.47955   1
   2  -3  -2 1.65465 1.80116   1
   2  -3  -2 2.76207 0.44211  12
  -3   3   2 32.6635 1.53562  10
  -3  -3  -2 32.4551 1.28498  10
  -3  -3  -2 32.0293 3.02148   2
  -3   3   2 32.3944 1.39688  12
   3  -3   2 33.2251 1.42356  14
   3  -3   2 35.8805 4.84298   1
   3   3  -2 33.5744 1.10767  11
  -3   3   2 31.0737 1.37296  11
  -3  -3  -2 35.5641 2.39347   1
  -3  -3  -2 32.2595 1.26740  11
   3   3  -2 33.6455 1.27940  10
  -3  -3  -2 33.0682 1.58344   5
  -3   3   2 31.7683 1.77963   6
   3  -3   2 41.2338 5.36753   2
   3  -3   2 32.5971 1.44214  12
  -3   3   2 36.2003 4.42900   3
  -3   3   2 37.2149 4.88439   1
  -3   3   2 35.8952 5.68997   2
   3  -3   2 35.8630 2.58292   4
  -3   3   2 32.5443 1.15410   9
   3  -3   2 31.6364 1.66165  13
  -3  -3  -2 32.6590 1.19302   9
   3  -3   2 36.6483 2.27693   6
   3  -3   2 33.8272 1.45119  11
  -3   3   2 33.1464 1.48596   5
   3  -3   2 34.1035 1.52265  10
   3   3   2 34.0324 2.01505   5
  -3  -3   2 33.4121 1.19496   9
   3  -3  -2 28.9480 5.07239   1
  -3  -3   2 32.4083 1.63544  13
   3   3   2 29.5862 1.30309   9
   3  -3  -2 33.1779 1.47813  11
   3  -3  -2 34.9517 2.00935   6
  -3   3  -2 33.5456 1.51652  10
   3  -3  -2 32.1082 1.40392  12
  -3  -3   2 32.2462 1.56428   5
  -3  -3   2 34.5650 3.93085   2
  -3  -3   2 32.8233 1.35902  10
  -3  -3   2 33.1705 3.45091   3
  -3   3  -2 26.8628 3.84150   3
  -3  -3   2 34.8649 2.49808   1
   3  -3  -2 32.0995 1.45280  10
   3   3   2 32.7414 1.31451  10
  -3  -3   2 32.8967 1.21310  11
  -3   3  -2 34.6068 1.43156  11
   3   3   2 31.2531 3.04817   1
   4  -3   2 3.36007 0.97759   6
   4  -3   2 3.74797 0.54319  14
   4   3  -2 3.75233 0.38764  10
   4  -3   2 6.25419 2.24821   1
  -4  -3  -2 4.60321 0.40673  11
  -4  -3  -2 3.70085 1.18000   1
  -4  -3  -2 4.63308 0.42059   9
  -4   3   2 5.43303 0.62636  12
   4  -3   2 4.46405 0.59681  10
  -4  -3  -2 3.13575 1.20396   2
  -4   3   2 4.15794 0.36553   9
  -4   3   2 4.27092 0.51865  11
   4  -3   2 4.82465 0.59954  12
  -4   3   2 4.91035 0.67855  10
  -4  -3  -2 4.21033 0.37966  10
  -4   3   2 4.82439 2.75645   3
  -4   3   2 4.47285 0.90576   6
  -4   3   2 5.02696 2.39669   1
   4  -3   2 2.94616 1.01783   4
  -4   3   2 4.21513 2.98680   2
  -4  -3  -2 4.63665 0.78403   5
  -4   3   2 5.24955 0.76128   5
   4  -3   2 4.33756 0.68799  13
  -4  -3   2 2.11139 1.32240   2
  -4  -3   2 4.17232 0.41099   9
  -4   3  -2 4.62346 0.58437  11
  -4  -3   2 4.27651 0.66974  13
  -4  -3   2 4.33701 0.46483  10
  -4   3  -2 4.49502 0.35207   9
  -4  -3   2 3.58405 1.78867   3
  -4   3  -2 0.97904 2.21371   3
   4  -3  -2 4.14328 2.46221   1
   4  -3  -2 4.55910 0.55639  10
  -4   3  -2 5.56293 0.91301   6
   4   3   2 5.34148 0.45087  10
  -4   3  -2 1.76105 2.25412   2
   4   3   2 4.03338 0.92553   5
  -4   3  -2 1.84150 1.61989   1
  -4   3  -2 4.47265 0.60522  10
  -4   3  -2 4.96074 0.58770  12
   4  -3  -2 4.20662 0.90620   6
   4  -3  -2 5.82393 0.68023  11
   4  -3  -2 4.59673 0.56056  12
  -4  -3   2 4.33616 0.80083   5
  -5  -3  -2 0.37317 0.42406   6
   5  -3   2 0.29031 0.32093  14
  -5   3   2 0.67280 0.32432  11
  -5   3   2 0.53856 0.48130   5
  -5  -3  -2 1.25502 0.78948   4
  -5   3   2 0.47499 0.23975   9
  -5   3   2 0.08671 0.40502  10
   5  -3   2 0.34301 0.33290  10
   5  -3   2 -0.0168 0.56250   6
  -5  -3  -2 0.25621 0.24665   9
  -5  -3  -2 0.00320 0.45274   5
  -5   3   2 0.76288 0.63976   6
  -5   3   2 0.77254 0.42029  12
  -5   3   2 1.56759 1.96283   1
   5  -3   2 3.81303 1.68031   1
   5  -3   2 0.32439 0.66451   4
  -5  -3  -2 0.30237 0.21833  12
   5  -3   2 0.41689 0.42912  13
  -5  -3  -2 0.53511 0.25391  11
   5  -3   2 -0.1193 0.29638  12
  -5   3   2 3.26819 2.67731   2
  -5  -3   2 1.46632 1.69639   3
  -5   3  -2 0.53729 0.40068  12
  -5  -3   2 0.76424 0.60357   6
   5   3   2 0.81617 0.63918   5
   5  -3  -2 0.47617 0.34194  14
   5  -3  -2 -0.0395 0.29709  12
  -5   3  -2 0.24493 0.29507  11
  -5  -3   2 0.52938 0.28497   9
  -5   3  -2 0.84470 0.54159   6
  -5   3  -2 2.73666 2.27314   3
  -5  -3   2 -0.5363 0.42069   5
  -5   3  -2 1.80233 1.68096   1
   5  -3  -2 0.29718 0.30059  10
   5  -3  -2 0.38402 0.35336  11
   5   3   2 0.51767 0.19439  10
  -5  -3   2 0.02787 0.23564  10
  -5   3  -2 1.12163 1.99540   2
  -5   3  -2 0.71783 0.41555  10
   5  -3  -2 0.30666 0.53229   6
  -5  -3   2 0.08774 0.35140  13
  -6   3   2 1.94176 0.84717   6
   6  -3   2 1.35831 0.82889   6
  -6   3   2 1.63176 0.33370   9
  -6  -3  -2 1.63738 0.99562   2
  -6  -3  -2 1.37107 0.61265   6
   6  -3   2 1.87109 0.45676  12
   6  -3   2 1.31558 0.41515  14
  -6  -3  -2 1.97197 0.28929  11
  -6   3   2 0.94519 0.48326  10
  -6   3   2 1.74053 2.01652   1
   6  -3   2 0.92815 0.41404  10
  -6  -3  -2 2.40833 0.76420   5
   6  -3   2 2.09232 1.72799   1
  -6   3   2 2.25246 0.53251  12
   6  -3   2 1.19678 0.49826  13
  -6  -3  -2 1.95513 0.39696   9
  -6   3   2 1.88519 2.44422   2
  -6   3   2 1.53626 0.42237  11
   6  -3   2 1.17838 0.77706   4
  -6  -3  -2 -0.4196 2.06553   3
  -6  -3  -2 0.56466 0.67745   4
  -6  -3  -2 2.13538 0.31569  12
  -6   3  -2 1.43250 0.70727   6
  -6   3  -2 4.81705 2.93906   3
  -6  -3   2 1.46492 0.63932   5
  -6  -3   2 1.82737 1.32747   2
  -6  -3   2 1.87497 0.37376   9
  -6  -3   2 1.32678 2.08398   3
  -6   3  -2 -1.3337 2.15206   2
   6  -3  -2 1.59483 0.43226  12
   6  -3  -2 1.87447 0.49540  11
   6  -3  -2 1.75427 0.48578  14
   6  -3  -2 2.02088 1.77762   1
   6  -3  -2 1.88378 0.42662  10
  -6  -3   2 1.12143 0.43233  13
  -6   3  -2 1.60053 0.49382  10
  -6   3  -2 1.24989 0.40701  11
  -6   3  -2 1.15099 1.58431   1
   6   3   2 0.64758 0.63064   5
  -6  -3   2 1.78448 0.31628  10
  -6  -3   2 1.46181 0.67754   6
  -6   3  -2 2.09697 0.52079  12
  -7   3   2 74.3916 2.82334  12
  -7   3   2 69.8338 2.75480  11
  -7   3   2 73.7389 2.90719  10
   7  -3   2 69.5716 2.82393  10
  -7  -3  -2 73.5398 2.50202  14
  -7  -3  -2 72.6557 2.47854  12
  -7   3   2 72.4689 3.92315   6
   7  -3   2 73.1106 2.82841  12
  -7  -3  -2 74.9929 3.58024   5
  -7   3   2 67.6575 2.54421   9
  -7  -3  -2 74.5513 2.64371   9
  -7   3   2 64.7331 7.67944   1
  -7  -3  -2 76.1149 3.66306   6
   7  -3   2 72.5429 4.22887   6
   7  -3   2 71.3058 2.82030  14
   7  -3   2 68.5191 2.87913  13
  -7  -3  -2 75.2546 2.40851  11
   7  -3   2 71.9735 4.42976   4
  -7  -3  -2 73.3069 3.21458   4
   7  -3   2 71.3586 8.15787   1
   7  -3  -2 72.8283 2.86520  11
  -7  -3   2 71.0534 2.48815  10
   7  -3  -2 71.2344 2.84404  14
  -7  -3   2 68.8086 2.77894  13
  -7  -3   2 71.1911 3.85573   6
   7  -3  -2 66.9130 2.74486  12
  -7   3  -2 71.6260 2.79882  11
  -7  -3   2 73.4841 3.69045   5
   7  -3  -2 74.6391 4.06716   6
  -7   3  -2 72.1226 2.78882  12
   7  -3  -2 66.9651 7.46448   1
  -7  -3   2 72.3390 2.65432   9
  -7  -3   2 72.4793 2.52775  12
   7  -3  -2 71.6630 4.51209   4
  -7   3  -2 71.4064 2.83328  10
  -7   3  -2 67.5782 3.69663   6
  -8  -3  -2 0.96704 0.34752  12
  -8   3   2 0.90722 0.43616  11
  -8  -3  -2 0.85916 0.28086  14
   8  -3   2 -0.0678 0.38919  12
  -8   3   2 0.78880 0.52743  12
  -8   3   2 1.52842 2.23110   1
  -8   3   2 1.02541 0.55616  10
  -8  -3  -2 1.46810 0.43930   9
  -8  -3  -2 0.89472 0.68054   5
   8  -3   2 0.44190 0.41415  14
  -8   3   2 0.05954 0.69248   6
  -8  -3  -2 1.29606 0.28575  11
   8  -3   2 3.65629 2.58285   1
  -8   3   2 0.67359 0.35050   9
   8  -3   2 0.74292 0.48142  13
  -8  -3  -2 1.24068 0.74260   6
   8  -3   2 -0.1584 0.74191   4
   8  -3   2 1.52080 0.81116   6
   8  -3   2 1.25903 0.46703  10
  -8  -3  -2 1.31525 0.65422   4
  -8   3  -2 1.13313 0.45105  11
  -8  -3   2 1.01928 0.72051   5
  -8  -3   2 1.23442 0.41388  12
   8  -3  -2 1.17792 0.75282   6
   8  -3  -2 0.84464 0.47764  11
   8  -3  -2 0.87708 0.42244  12
  -8   3  -2 0.81349 0.50724  12
  -8  -3   2 -0.4624 0.65801   6
  -8   3  -2 1.00295 0.72207   6
  -8  -3   2 1.09488 0.44939  13
   8  -3  -2 1.20430 0.46714  14
  -8   3  -2 1.06649 0.49392  10
  -8  -3   2 0.62139 0.21908  14
  -8  -3   2 0.50913 0.24064  10
   8  -3  -2 1.06071 0.87242   4
   9  -3   2 9.22676 1.85574   6
  -9  -3  -2 11.3958 0.88341   9
  -9   3   2 8.06448 1.61494   6
  -9   3   2 11.8074 0.91307  11
   9  -3   2 9.05842 0.88599  10
  -9   3   2 9.60140 1.01849  10
  -9  -3  -2 11.2622 0.76935  12
  -9   3   2 10.9435 4.09317   1
  -9  -3  -2 11.6699 1.39958   4
  -9  -3  -2 12.5053 1.56958   5
   9  -3   2 10.7828 0.93170  12
  -9   3   2 10.7418 0.77596   9
  -9  -3  -2 10.3237 1.61796   6
  -9  -3  -2 10.3053 0.67445  14
  -9   3   2 10.1102 1.07807  12
   9  -3   2 15.8748 4.83290   1
   9  -3   2 13.2081 2.36457   4
   9  -3   2 11.3833 0.99265  14
   9  -3   2 11.1396 0.99388  13
  -9   3  -2 11.6266 1.04525  12
  -9  -3   2 10.1001 0.81731  12
  -9  -3   2 8.60267 1.75569   5
   9  -3  -2 11.8890 1.75099   6
   9  -3  -2 11.0015 0.98367  14
   9  -3  -2 10.2171 0.96475  11
   9  -3  -2 7.80215 3.56926   1
  -9   3  -2 9.41344 0.89367  11
   9  -3  -2 10.4099 2.14603   4
  -9   3  -2 9.98580 0.99515  10
  -9   3  -2 9.89686 1.74403   6
  -9  -3   2 11.8959 0.90596  13
  -9  -3   2 10.6238 0.58704  14
   9  -3  -2 11.4640 0.94234  12
  -9  -3   2 10.0112 1.74659   6
 -10  -3  -2 28.0980 1.28171  12
 -10   3   2 28.6090 1.64607  12
  10  -3   2 26.1791 1.47027  13
  10  -3   2 25.1566 1.43592  10
 -10  -3  -2 24.4364 2.41678   6
 -10  -3  -2 28.4534 1.42962   9
 -10  -3  -2 28.9818 2.10524   4
  10  -3   2 25.5516 1.48472  12
  10  -3   2 24.3315 1.49653  14
 -10   3   2 26.9341 1.60476  10
 -10  -3  -2 26.9590 1.20930  14
  10  -3   2 22.5048 2.67936   4
 -10   3   2 23.3187 2.54431   6
  10  -3   2 25.7264 2.72718   6
 -10   3   2 24.6867 1.43315  11
 -10  -3  -2 25.9563 2.35809   5
 -10   3  -2 25.8868 1.52475  10
 -10   3  -2 24.3728 1.47010  11
 -10   3  -2 28.2415 1.56579  12
 -10  -3   2 29.4666 2.53249   5
  10  -3  -2 23.9072 2.78923   4
 -10  -3   2 25.8516 1.10476  14
 -10  -3   2 26.8966 1.34698  12
  10  -3  -2 24.2470 1.45103  12
  10  -3  -2 27.4784 2.65524   6
  10  -3  -2 25.9707 1.53396  11
 -10  -3   2 26.2964 1.32804  13
 -10  -3   2 25.4871 2.57551   6
 -10   3  -2 29.1889 2.66035   6
  10  -3  -2 27.5969 1.55653  14
 -11  -3  -2 110.107 3.94313  14
 -11  -3  -2 110.921 3.94893  12
 -11   3   2 114.341 4.34471  12
  11  -3   2 118.218 4.14694  13
  11  -3   2 123.524 6.59446   4
 -11  -3  -2 115.378 5.20378   4
 -11  -3  -2 117.543 4.17715   9
 -11   3   2 116.742 4.35633  10
 -11  -3  -2 112.875 5.63540   5
 -11  -3  -2 112.836 5.81290   6
  11  -3   2 107.469 4.20051  10
  11  -3   2 105.771 6.28743   6
 -11   3   2 107.644 6.00812   6
  11  -3   2 112.806 4.28393  14
 -11  -3   2 118.584 5.88938   5
 -11  -3   2 106.629 3.76818  11
 -11   3  -2 112.473 4.27644  12
  11  -3  -2 108.907 6.11896   6
 -11   3  -2 112.899 5.96303   6
  11  -3  -2 108.211 4.18475  13
 -11  -3   2 112.710 3.90650  13
 -11  -3   2 113.288 4.03191  12
 -11   3  -2 112.436 4.25573  10
  11  -3  -2 113.256 6.51199   4
  11  -3  -2 113.292 4.32467  14
 -11  -3   2 107.919 5.98590   6
 -11  -3   2 110.666 3.82279  14
 -12  -3  -2 0.68310 0.35316  14
  12  -3   2 1.73289 1.12424   4
 -12  -3  -2 -0.7395 0.80185   5
  12  -3   2 -0.1314 0.83831   6
 -12   3   2 0.52671 0.66648  12
  12  -3   2 0.42357 0.54869  14
 -12   3   2 1.22740 1.14847   6
 -12  -3  -2 0.10769 0.50025   9
 -12  -3  -2 0.77782 0.51118  12
 -12   3   2 -0.1916 0.58081  10
 -12  -3  -2 0.81470 0.72221   4
  12  -3   2 0.33455 0.51658  13
 -12  -3  -2 0.67551 0.93696   6
 -12  -3   2 0.14758 0.30550  14
 -12  -3   2 0.66038 0.56685  12
 -12   3  -2 0.80733 0.98719   6
 -12  -3   2 -0.7302 0.68300   6
 -12  -3   2 0.45336 0.28105  11
  12  -3  -2 0.91498 0.89477   6
  12  -3  -2 -0.4109 0.90782   4
 -12  -3   2 0.91283 0.92571   5
 -12   3  -2 1.04413 0.65351  12
  12  -3  -2 0.73857 0.55375  14
  12  -3  -2 0.98844 0.51888  13
 -12   3  -2 0.52815 0.99368   5
 -12   3  -2 0.30191 0.54948  10
  13  -3   2 14.1502 1.25502  14
  13  -3   2 12.8559 2.41353   4
 -13  -3  -2 12.9149 1.71419   4
 -13   3   2 11.2463 2.29857   6
 -13   3   2 14.0297 1.30169  10
 -13  -3  -2 12.8395 0.90046  14
 -13  -3  -2 13.1768 1.14584   9
 -13  -3  -2 14.3759 2.17166   6
 -13   3   2 14.5762 1.40484  12
  13  -3   2 15.9368 2.81172   6
  13  -3   2 14.8107 1.07451  13
 -13  -3  -2 14.1980 1.06319  12
 -13  -3  -2 13.8321 1.99900   5
  13  -3  -2 13.7164 1.10350  13
 -13   3  -2 13.4481 2.37030   6
 -13  -3   2 13.5708 1.17342  12
 -13  -3   2 13.5263 0.79994  11
 -13  -3   2 13.2804 0.81438  14
 -13   3  -2 14.2395 1.34372  12
  13  -3  -2 14.4509 2.45351   6
 -13   3  -2 13.4031 2.26057   5
 -13  -3   2 18.1269 2.26638   5
 -13  -3   2 14.0008 2.40278   6
  13  -3  -2 13.4838 1.23373  14
  13  -3  -2 17.6036 2.58129   4
 -13   3  -2 16.3765 1.26888  10
 -14  -3  -2 27.9453 2.52065   4
  14  -3   2 28.0266 1.45087  13
 -14  -3  -2 29.4215 3.06386   6
  14  -3   2 26.4935 1.70784  14
 -14  -3  -2 29.0095 1.66007   9
 -14  -3  -2 28.7436 2.84145   5
 -14   3   2 28.9279 1.87423  12
 -14   3   2 20.7806 2.87273   6
  14  -3   2 23.5294 3.00381   4
 -14  -3  -2 27.1555 1.49031  12
 -14  -3  -2 27.4696 1.37640  14
  14  -3   2 25.3171 3.34255   6
 -14   3  -2 28.3350 2.93562   5
  14  -3  -2 24.3390 3.08394   6
 -14  -3   2 19.4132 2.93694   6
  14  -3  -2 28.0820 1.46687  13
 -14  -3   2 29.0174 2.90646   5
  14  -3  -2 28.2229 1.74150  14
  14  -3  -2 23.0968 3.08330   4
 -14  -3   2 26.2770 1.61963  12
 -14   3  -2 25.9532 1.64735  10
 -14  -3   2 25.2573 1.22024  11
 -14   3  -2 26.5211 1.76915  12
 -15  -3  -2 59.8725 3.97586   4
 -15   3   2 69.7771 5.14738   6
  15  -3   2 64.8313 4.96463   4
 -15  -3  -2 61.7305 4.44600   5
  15  -3   2 71.4649 5.47492   6
 -15   3   2 68.4660 3.08040  10
  15  -3   2 67.6555 3.04436  14
 -15  -3  -2 70.6083 2.98754   9
 -15  -3  -2 66.6827 2.76366  12
 -15   3   2 66.0794 3.13657  12
 -15  -3  -2 63.4370 4.67638   6
 -15  -3  -2 63.4550 2.65754  14
 -15   3  -2 64.4348 2.93560  10
  15  -3  -2 64.3663 5.03535   6
 -15  -3   2 66.9656 5.04156   6
 -15   3  -2 70.5185 3.11073  12
 -15  -3   2 64.5171 2.49753  11
 -15  -3   2 66.3432 4.69114   5
 -15   3  -2 66.3821 4.66344   5
  15  -3  -2 70.1931 2.64282  13
 -15  -3   2 68.2107 2.90047  12
  15  -3  -2 68.3834 3.09005  14
 -15  -3   2 65.6737 2.97986   9
 -15   3  -2 60.2965 4.65020   6
  15  -3  -2 68.4571 5.05840   4
 -16   3   2 0.57498 0.77304  12
 -16  -3  -2 -1.4012 0.89755   5
  16  -3   2 1.79508 1.55052   6
 -16  -3  -2 -0.8626 1.01549   6
  16  -3   2 0.38400 0.60935  14
 -16  -3  -2 0.98544 0.61650   9
 -16  -3  -2 0.31132 0.58531  12
  16  -3   2 0.35574 1.14552   4
 -16  -3  -2 0.00639 0.40284  14
 -16   3   2 2.23960 1.68033   6
 -16  -3  -2 1.06927 1.04331   4
  16  -3  -2 1.44190 1.56488   6
 -16  -3   2 0.30783 0.38060  11
 -16  -3   2 -0.9076 1.29270   6
 -16   3  -2 -0.2075 0.56880  10
 -16   3  -2 1.91569 1.32889   5
  16  -3  -2 0.82860 0.63608  14
 -16   3  -2 -0.6658 1.05957   6
 -16  -3   2 -2.1585 1.05417   5
 -16  -3   2 0.96751 0.68636  12
 -16  -3   2 -0.2399 0.54750   9
  16  -3  -2 1.61717 1.23264   4
 -16   3  -2 -0.0217 0.67669  12
  17  -3   2 7.27806 1.10046  14
 -17   3   2 8.03862 1.18692  10
 -17  -3  -2 6.71210 0.99984  12
 -17   3   2 7.38397 1.24257  12
 -17  -3  -2 6.60769 1.02110   9
 -17   3  -2 8.09943 1.05255  10
 -17  -3   2 8.20012 0.74278  11
 -17   3  -2 7.72854 1.21046  12
 -17  -3   2 6.69102 1.06488  12
 -17  -3   2 7.72343 1.14780   9
  17  -3  -2 7.55140 1.15487  14
 -18   3   2 4.21148 0.95487  10
 -18  -3  -2 2.96109 0.85709   9
  18  -3   2 1.96798 0.74857  14
 -18  -3  -2 2.69740 0.77905  12
 -18   3   2 1.70648 0.90516  12
  18  -3  -2 2.62223 0.81440  14
 -18   3  -2 2.84621 0.96515  12
 -18  -3   2 4.51174 0.95707   9
 -18   3  -2 1.80289 0.68853  10
 -18  -3   2 2.03041 0.53899  11
 -18  -3   2 3.40097 0.85820  12
  19  -3   2 4.22044 1.09918  14
 -19  -3  -2 5.98640 1.05404   9
 -19   3   2 7.29199 1.26497  12
 -19  -3  -2 7.55114 1.01350  12
 -19   3   2 4.10319 0.95113  10
 -19  -3   2 7.20765 1.08553  12
  19  -3  -2 6.74010 0.80362   7
 -19   3  -2 6.43074 1.16921  12
 -19  -3   2 7.26185 1.14197   9
  19  -3  -2 6.23137 1.06459  14
 -19   3  -2 5.80312 1.00199  10
 -20   3   2 -0.9233 0.81396  12
  20  -3   2 0.03234 0.67350  14
 -20  -3  -2 0.05816 0.69899  12
 -20  -3  -2 0.13987 0.64897   9
 -20   3   2 -1.7643 0.60463  10
  20  -3   2 0.24404 0.66334   7
  20  -3  -2 1.08401 0.54431   7
 -20   3  -2 0.67151 0.65252  10
 -20  -3   2 0.78913 0.75875  12
  20  -3  -2 -1.1365 0.54618  14
 -20   3  -2 -0.2315 0.80758  12
 -20  -3   2 -0.1265 0.66751   9
  21  -3   2 3.00118 0.75295   7
 -21  -3  -2 2.21062 0.88921   9
 -21   3  -2 2.85875 0.96802   9
 -21  -3   2 1.09855 0.80340   9
   0  -4  -2 2.80805 0.43484  12
   0  -4  -2 2.33954 0.48129  11
   0   4   2 1.49301 0.54757   5
   0  -4  -2 2.72348 0.30599   9
   0  -4   2 2.80658 0.47067  12
   0   4   2 1.70962 0.47954  10
   0   4  -2 1.98821 0.45887  10
   0  -4   2 1.91496 1.46543   1
   0  -4  -2 2.10508 0.43229  10
   0  -4   2 1.98692 0.40774  11
   0  -4   2 2.27754 0.75550   6
   0  -4   2 1.77383 0.37067  14
   0   4   2 1.08493 1.45978   1
   0  -4  -2 2.46299 0.52975   5
   0  -4   2 2.04223 0.61092  13
   0  -4   2 1.58435 0.80944   4
   0  -4  -2 2.53042 1.43435   1
   0   4   2 2.13756 0.29104   9
   0  -4   2 2.18122 0.44769  10
   0   4   2 2.34888 0.36076  11
   0   4  -2 1.89174 0.33764  11
   1   4  -2 23.0818 0.94794  11
  -1  -4  -2 22.0968 0.85004   9
  -1   4   2 22.4166 1.02545  11
  -1  -4  -2 22.4306 1.03212  12
   1  -4   2 28.8440 4.34969   1
   1  -4   2 24.9789 4.91588   1
  -1  -4  -2 22.8753 1.12482  10
   1  -4   2 23.3212 1.48751  13
  -1  -4  -2 22.1671 3.15448   1
  -1   4   2 22.2928 0.88068   9
  -1   4   2 24.3199 1.27874  10
  -1  -4  -2 22.3574 1.15405   5
   1   4  -2 23.3308 1.14648  10
  -1   4   2 25.0996 4.72342   1
  -1  -4  -2 23.1562 1.12396  11
   1  -4   2 25.0657 1.79534   6
   1  -4   2 23.9639 1.16477  12
   1  -4   2 23.3836 2.13353   4
  -1   4   2 20.9104 1.25974   5
   1  -4   2 23.1216 1.14004  11
   1  -4   2 21.6183 1.09386  14
   1  -4   2 20.9301 1.20554  10
   1  -4  -2 22.9513 1.09385  12
   1   4   2 21.7390 0.94213  11
  -1   4  -2 23.1660 1.06633   8
   1   4   2 23.7946 1.52689   5
  -1  -4   2 24.9362 3.54356   1
  -1  -4   2 23.3914 1.07017  11
   1  -4  -2 23.9932 1.20258  11
  -1  -4   2 24.7303 3.42672   1
  -1   4  -2 24.5206 1.23898  10
   1  -4  -2 22.3841 0.93364   9
  -1  -4   2 22.9517 1.08843  12
  -1  -4   2 19.6994 1.43234  13
  -1  -4   2 21.9186 1.16823  10
   1   4   2 23.5465 1.19186  10
  -1  -4   2 23.9119 1.53746   6
   1   4   2 23.0140 0.96996   9
   1   4   2 27.1813 3.89442   1
  -1   4  -2 22.7093 1.04782  11
  -1  -4   2 23.2319 1.02200  14
   1  -4  -2 23.3299 1.17497  10
   1  -4  -2 23.5679 3.66702   1
   2  -4   2 0.62535 0.59623   6
   2  -4   2 -1.1253 1.44080   1
   2  -4   2 0.01566 0.62856   4
   2  -4   2 1.19857 0.39981  10
   2  -4   2 -0.0017 0.28949  14
  -2   4   2 -0.3723 0.38929  10
   2   4  -2 -0.0712 0.27559  10
  -2  -4  -2 0.07975 0.27988   5
  -2  -4  -2 0.25443 0.27422  10
  -2   4   2 0.50339 0.17215   9
  -2  -4  -2 1.93065 1.05870   1
   2   4  -2 0.19351 0.19551  11
   2  -4   2 0.84943 0.39652  11
  -2   4   2 0.04568 0.32105   5
  -2   4   2 -1.3301 1.14379   1
  -2   4   2 0.45079 0.27142  11
  -2  -4  -2 0.60743 0.31268  11
   2  -4   2 0.09625 0.31166  12
  -2  -4  -2 0.40372 0.18051   9
   2  -4   2 0.67089 0.50759  13
  -2  -4  -2 0.13826 0.24767  12
  -2  -4   2 -0.1575 0.24021  11
   2  -4  -2 0.23332 0.30769  10
   2   4   2 -0.2456 0.32829  10
  -2  -4   2 -0.0839 0.97007   1
  -2   4  -2 -0.0660 0.36021  10
   2   4   2 0.04268 0.23110   9
  -2   4  -2 0.04249 0.34373   8
   2   4   2 0.35289 0.19445  11
   2   4   2 0.94326 0.51750   5
   2   4   2 0.77474 1.24632   1
  -2  -4   2 0.08983 0.43025  13
  -2  -4   2 0.13577 0.29297  10
   2  -4  -2 0.74128 0.38338  11
  -2  -4   2 0.25587 0.23006  14
  -2   4  -2 0.47147 0.30726  11
   2  -4  -2 0.76122 1.25590   1
  -2  -4   2 0.07039 1.33740   1
   2  -4  -2 0.10344 0.29440  12
   3  -4   2 45.4380 3.21642   4
   3  -4   2 45.9574 1.85874  14
  -3  -4  -2 43.9169 3.19064   1
   3   4  -2 44.0789 1.70771  10
  -3   4   2 45.0929 1.82376   5
  -3  -4  -2 44.0905 1.72395  11
   3  -4   2 46.0500 5.83292   1
  -3   4   2 48.1725 6.06750   1
   3  -4   2 41.1243 2.16479  13
  -3   4   2 43.2099 1.48611   9
  -3   4   2 43.6685 1.99855  10
  -3  -4  -2 43.3057 1.50202   9
   3  -4   2 44.8473 2.78591   6
  -3  -4  -2 44.4959 1.63265  12
   3  -4   2 42.3612 1.85762  12
  -3  -4  -2 42.7738 1.83009   5
  -3  -4  -2 44.4223 1.73002  10
   3   4  -2 44.1622 1.48370  11
  -3   4   2 43.9431 1.77691  11
  -3   4   2 45.1036 1.77645  12
   3  -4   2 43.7070 1.86818  11
   3  -4   2 43.0786 1.94414  10
   3  -4  -2 41.3514 1.88187  10
   3  -4  -2 44.0718 1.92277  11
  -3   4  -2 45.4245 1.95538  10
   3   4   2 42.9913 1.69652   9
  -3  -4   2 45.0041 2.16945  13
  -3  -4   2 50.7892 3.78317   1
   3   4   2 40.1983 4.26894   1
  -3   4  -2 43.2133 1.79692  11
  -3  -4   2 44.3863 1.64779  11
   3   4   2 41.1596 2.47520   5
   3   4   2 44.8988 1.76437  10
  -3  -4   2 43.2806 1.81436  10
   3  -4  -2 43.1616 1.81346  12
   3  -4  -2 37.5172 5.08195   1
  -3  -4   2 42.3092 3.56630   1
   3  -4  -2 43.6250 2.45939   6
   4  -4   2 0.58869 0.37146  14
  -4   4   2 0.02151 0.39471  12
  -4  -4  -2 0.37467 0.37014   5
  -4   4   2 0.94543 0.20486   9
   4  -4   2 0.69974 0.66173   6
   4  -4   2 0.31538 0.39455  11
  -4   4   2 0.34231 0.31930  11
   4  -4   2 0.96700 0.44478  12
  -4  -4  -2 0.46250 0.31057  11
  -4  -4  -2 0.32080 0.80279   1
   4  -4   2 -0.1026 0.46190  13
  -4   4   2 1.38028 1.80406   1
  -4   4   2 0.51007 0.49062  10
   4  -4   2 1.53700 1.93997   1
   4  -4   2 1.33949 0.86661   4
  -4   4   2 -0.1470 0.39844   6
  -4  -4  -2 0.61217 0.26517  10
   4  -4   2 0.69034 0.38309  10
   4   4  -2 0.57491 0.31028  10
  -4  -4  -2 0.65622 0.22629   9
  -4   4   2 0.46580 0.39144   5
  -4  -4  -2 0.65724 0.25305  12
   4  -4  -2 0.60364 0.38648  12
  -4  -4   2 0.43774 0.20873   9
   4  -4  -2 0.20078 0.41867  11
  -4   4  -2 0.49566 0.43708  10
  -4   4  -2 0.51566 0.35969  11
  -4  -4   2 0.60142 0.26441  11
   4  -4  -2 0.64037 0.63377   6
  -4  -4   2 0.21615 0.29974  10
   4  -4  -2 0.39698 0.36512  10
   4  -4  -2 -0.0161 1.77596   1
   4   4   2 0.71144 0.32178  10
  -4  -4   2 0.64824 0.51178  13
   5   4  -2 0.39708 0.25732  10
  -5   4   2 2.23184 2.08871   1
   5  -4   2 0.22891 0.51094  13
  -5  -4  -2 1.10457 0.76270   4
   5  -4   2 1.93418 1.81709   1
  -5   4   2 0.11052 0.39895   5
  -5   4   2 0.89259 0.58627   6
  -5   4   2 0.35887 0.23112   9
   5  -4   2 1.65441 0.80333   6
  -5  -4  -2 0.22693 0.28969  11
   5  -4   2 0.04135 0.33308  14
   5  -4   2 -0.2383 0.67628   4
  -5  -4  -2 0.21918 0.27249   9
   5  -4   2 0.42194 0.36689  10
  -5  -4  -2 0.29419 0.45999   5
  -5   4   2 0.19755 0.45360  12
   5  -4   2 0.01029 0.36175  12
  -5   4   2 0.07069 0.46659  10
  -5   4   2 0.92010 0.39505  11
  -5   4  -2 0.59955 0.48875  10
   5   4   2 0.11863 0.65199   5
  -5  -4   2 -0.3019 0.57951   6
  -5  -4   2 1.05524 0.70624   4
   5  -4  -2 0.98491 1.81606   1
   5   4   2 0.31147 0.27642  10
   5  -4  -2 0.10567 0.37317  14
  -5  -4   2 0.12948 0.42121   5
  -5  -4   2 0.62867 0.27376   9
   5  -4  -2 0.22619 0.35229  10
  -5   4  -2 0.23513 0.51927   6
  -5   4  -2 0.58704 0.19993   9
  -5  -4   2 0.27175 0.46641  13
  -5  -4   2 0.55176 0.30792  10
  -5   4  -2 0.47132 0.40395  11
   5  -4  -2 0.60876 0.71432   6
   5  -4  -2 0.86259 0.46274  11
   5  -4  -2 0.59131 0.41494  12
  -6   4   2 2.38833 0.65976  10
  -6   4   2 3.20415 0.62576  12
  -6   4   2 1.45674 0.74532   6
  -6  -4  -2 1.85659 0.38943  11
  -6  -4  -2 1.80159 0.36088   9
   6  -4   2 1.69187 0.53712  12
  -6   4   2 1.68700 0.32094   9
   6  -4   2 2.11145 1.10174   4
  -6  -4  -2 2.17226 0.95127   4
  -6   4   2 0.73482 0.41701  11
  -6   4   2 1.33181 0.60750   5
   6  -4   2 1.38078 0.48426  14
  -6  -4  -2 2.39918 0.37077  12
  -6   4   2 6.06118 2.62281   1
   6  -4   2 1.42028 0.95334   6
   6  -4   2 1.18377 0.49887  10
   6  -4   2 4.51511 2.44100   1
  -6  -4  -2 1.29929 0.61404   5
   6  -4   2 1.31975 0.59382  13
   6  -4  -2 1.20535 0.54720  11
  -6   4  -2 2.39308 0.32593   9
  -6  -4   2 1.93018 0.37061  10
  -6   4  -2 2.82988 0.61605  12
  -6   4  -2 1.44724 0.57843  10
   6  -4  -2 5.11372 2.48255   1
  -6   4  -2 1.06102 0.66166   6
  -6  -4   2 2.23504 0.40376   9
   6  -4  -2 1.37745 0.86240   6
  -6  -4   2 1.49216 0.76098   6
   6  -4  -2 0.91192 0.41070  10
   6  -4  -2 2.13854 0.53367  12
  -6  -4   2 1.03928 0.56027  13
   6  -4  -2 1.91811 0.53294  14
  -6   4  -2 1.67679 0.49364  11
   6   4   2 1.54513 0.28318  10
  -6  -4   2 2.18348 0.75957   5
   7  -4   2 42.5648 3.57292   4
  -7  -4  -2 48.2342 2.68967   4
  -7  -4  -2 48.2397 2.61189   5
  -7   4   2 49.3230 1.79353   9
  -7   4   2 48.7572 2.11986  11
  -7   4   2 50.4114 2.17023  12
  -7  -4  -2 49.4783 1.78039  12
  -7  -4  -2 49.6345 1.88892   9
  -7   4   2 50.0625 2.32165  10
   7  -4   2 50.3897 2.20247  14
  -7  -4  -2 49.7333 1.80807  11
   7  -4   2 49.3658 2.39956  13
   7  -4   2 51.1294 3.58575   6
  -7   4   2 48.9620 2.42694   5
  -7  -4  -2 49.0304 2.83307   6
   7  -4   2 46.0354 2.16565  12
   7  -4   2 44.1989 2.17547  10
  -7   4   2 50.1934 3.04753   6
   7  -4  -2 50.4812 2.24514  14
  -7   4  -2 48.0995 2.13271  11
  -7  -4   2 52.2003 1.92386   9
   7  -4  -2 52.2001 2.27763  11
   7  -4  -2 52.0820 3.98189   4
  -7   4  -2 50.1755 2.13659  12
  -7  -4   2 49.1196 3.14417   6
   7  -4  -2 47.6560 2.12401  12
   7  -4  -2 47.7774 2.15611  10
  -7   4  -2 45.8897 1.78334   9
  -7  -4   2 48.8233 2.28652  13
  -7   4  -2 49.3498 2.93818   6
  -7  -4   2 48.9580 2.71639   5
  -7   4  -2 48.6529 2.23298  10
   7  -4  -2 46.5618 3.22570   6
  -7  -4   2 46.6020 1.86455  10
  -8   4   2 1.37455 0.90750   6
  -8   4   2 1.64577 0.66617  10
  -8   4   2 1.13435 0.36246   9
  -8   4   2 1.00850 0.62506   5
  -8  -4  -2 2.07927 0.81418   5
   8  -4   2 1.18415 0.51748  12
  -8  -4  -2 1.55505 0.36782  11
  -8  -4  -2 1.51337 0.45056   9
  -8  -4  -2 2.06074 0.34579  14
   8  -4   2 0.29414 1.14196   4
   8  -4   2 1.00663 0.48082  10
  -8   4   2 1.82041 0.64481  12
   8  -4   2 2.02782 0.66569  13
  -8  -4  -2 0.97943 0.72798   4
  -8   4   2 1.24628 0.49427  11
  -8  -4  -2 1.37255 0.86325   6
  -8  -4  -2 1.98024 0.43527  12
   8  -4   2 1.85913 0.58741  14
   8  -4   2 -0.2985 0.82482   6
   8  -4  -2 1.77554 0.90494   6
  -8  -4   2 1.93488 0.84595   5
   8  -4  -2 2.54455 0.60355  12
  -8   4  -2 1.07997 0.76357   6
  -8   4  -2 1.64628 0.55995  11
  -8  -4   2 2.63074 1.01180   6
  -8  -4   2 1.41558 0.59623  13
  -8  -4   2 1.39156 0.33357  10
   8  -4  -2 0.95411 0.53488  14
  -8   4  -2 1.77138 0.61890  10
  -8  -4   2 1.97043 0.47834  12
  -8   4  -2 1.40280 0.36388   9
   8  -4  -2 2.62798 0.65431  11
  -8   4  -2 1.39399 0.59762  12
   8  -4  -2 2.50125 1.17437   4
  -8  -4   2 1.86114 0.47983   9
  -9  -4  -2 11.2950 1.66012   6
   9  -4   2 11.0770 1.06951  14
  -9  -4  -2 11.6529 1.50105   5
  -9  -4  -2 13.0330 0.79715  12
   9  -4   2 14.6601 2.66313   4
  -9   4   2 13.3677 1.24194  10
  -9   4   2 11.7949 0.77907   9
  -9  -4  -2 13.0214 0.90266   9
   9  -4   2 14.0071 2.33627   6
  -9  -4  -2 12.8850 1.37134   4
  -9   4   2 11.3000 1.75525   6
  -9  -4  -2 11.7420 0.70510  11
   9  -4   2 13.7122 1.26583  13
  -9  -4  -2 10.2205 0.69673  14
  -9   4   2 11.5319 1.15307  12
  -9   4  -2 14.1899 1.86403   6
  -9   4  -2 11.3863 1.11284  10
  -9  -4   2 12.6328 1.83933   6
  -9  -4   2 12.7851 1.89251   5
   9  -4  -2 11.2403 1.96803   6
  -9  -4   2 12.3884 1.11232  13
   9  -4  -2 13.5969 1.13964  14
   9  -4  -2 11.1017 2.27780   4
   9  -4  -2 10.2706 0.98649  12
  -9  -4   2 14.3929 0.94364   9
   9  -4  -2 12.4323 1.11887  11
  -9   4  -2 14.4454 1.15943  12
  -9  -4   2 11.1106 0.86415  12
 -10  -4  -2 5.20845 0.53708  14
 -10  -4  -2 3.06993 1.12690   6
  10  -4   2 4.28092 0.78618  14
 -10   4   2 4.96959 1.26262   6
  10  -4   2 6.89966 1.91577   4
 -10  -4  -2 7.80705 1.30346   4
 -10  -4  -2 5.41435 0.68904  12
 -10   4   2 7.24876 1.02291  12
 -10  -4  -2 5.96126 0.52732  11
  10  -4   2 5.86969 0.92691  13
 -10   4   2 5.28821 0.94978  10
 -10  -4  -2 7.22905 1.40007   5
 -10  -4  -2 6.41100 0.76195   9
  10  -4   2 3.35056 1.27800   6
 -10   4   2 5.65925 0.63933   9
 -10  -4   2 5.21574 0.80536  13
 -10  -4   2 4.51648 1.25587   5
 -10   4  -2 4.62574 0.82869  10
  10  -4  -2 5.26969 0.84854  14
 -10   4  -2 6.25174 1.49646   6
 -10  -4   2 4.74165 1.43773   6
 -10  -4   2 5.66659 0.72018  12
  10  -4  -2 4.90475 0.86540  11
  10  -4  -2 5.41779 1.52075   6
 -10  -4   2 6.02835 0.77800   9
  10  -4  -2 5.35640 1.71448   4
 -10   4  -2 6.03816 0.90996  12
 -11  -4  -2 24.3216 1.23746  12
  11  -4   2 16.9211 2.59587   6
 -11  -4  -2 19.4313 2.31298   6
 -11  -4  -2 23.2801 0.99920  11
 -11  -4  -2 25.0396 1.96073   4
 -11   4   2 22.5587 1.55979  12
 -11   4   2 21.6250 1.16043   9
  11  -4   2 22.9669 1.53712  13
 -11  -4  -2 22.3725 1.31372   9
 -11   4   2 25.6134 1.66813  10
 -11  -4  -2 20.8977 1.08989  14
 -11   4   2 21.9036 2.52767   6
  11  -4   2 21.6392 1.49194  14
 -11  -4  -2 19.2924 2.08844   5
  11  -4   2 21.1203 2.73412   4
 -11  -4   2 22.4251 2.53981   6
  11  -4  -2 22.5465 1.56561  13
 -11  -4   2 24.4335 1.36834   9
 -11  -4   2 25.4406 2.38669   5
 -11  -4   2 23.9794 1.30930  12
  11  -4  -2 21.2974 3.02535   4
  11  -4  -2 22.9939 1.52179  14
 -11   4  -2 24.6918 1.56801  12
 -11   4  -2 26.4212 1.59130  10
  11  -4  -2 26.5408 2.78500   6
 -12   4   2 5.23301 1.60661   6
 -12   4   2 5.37503 0.72654   9
  12  -4   2 8.12319 1.03887  13
 -12  -4  -2 5.73368 0.73579  12
  12  -4   2 6.43321 1.70789   6
 -12  -4  -2 6.24499 1.49020   5
  12  -4   2 4.97893 0.84803  14
 -12  -4  -2 6.41178 0.91156  13
 -12  -4  -2 8.16801 1.57294   6
 -12   4   2 5.67193 1.02525  10
 -12   4   2 6.41707 1.06401  12
 -12  -4  -2 7.20997 0.84400   9
 -12  -4  -2 6.14148 0.54877  11
 -12  -4  -2 6.42647 1.19121   4
  12  -4   2 5.27414 1.72478   4
 -12  -4  -2 5.65359 0.57732  14
  12  -4  -2 4.66724 1.63306   6
 -12  -4   2 5.28622 1.53066   5
 -12   4  -2 3.70217 1.48780   6
 -12   4  -2 7.27818 0.97938  10
  12  -4  -2 6.91615 1.02286  14
 -12  -4   2 7.01506 0.83712  12
 -12  -4   2 6.98052 0.89444   9
 -12   4  -2 6.59664 1.02084  12
 -12   4  -2 7.47004 1.55244   5
  12  -4  -2 8.10773 2.23374   4
  12  -4  -2 5.88234 0.93822  13
 -12  -4   2 6.89496 0.80756  13
 -13   4   2 17.3950 2.46784   6
 -13  -4  -2 17.5775 2.21617   5
 -13  -4  -2 18.4521 0.96754  13
 -13  -4  -2 19.3556 1.28417   9
 -13  -4  -2 16.9869 1.88623   4
 -13  -4  -2 19.1735 1.29076  13
  13  -4   2 19.1629 1.39222  13
 -13   4   2 20.5424 1.55983  12
 -13  -4  -2 15.6193 2.29248   6
 -13  -4  -2 19.7193 0.91237  11
 -13  -4  -2 18.6451 1.04899  14
  13  -4   2 21.1295 1.49439  14
  13  -4   2 16.7582 3.07753   4
 -13   4   2 17.5185 1.51747  10
 -13  -4  -2 20.7613 1.18747  12
  13  -4   2 17.6848 2.98054   6
 -13  -4   2 20.3806 1.29761  12
 -13   4  -2 21.9742 1.50521  10
 -13   4  -2 18.7842 2.34016   5
  13  -4  -2 17.8940 2.57043   6
 -13  -4   2 20.4426 2.60139   6
 -13  -4   2 19.3120 1.32299   9
 -13   4  -2 20.2115 1.53006  12
 -13   4  -2 15.7031 2.36119   6
  13  -4  -2 22.2668 1.49031  13
  13  -4  -2 17.0443 1.42293  14
 -13  -4   2 16.2971 2.20724   5
  13  -4  -2 18.1947 3.27222   4
 -13  -4   2 19.1515 1.16024  13
 -14  -4  -2 8.20043 0.61459  11
 -14  -4  -2 9.64427 1.00026   9
 -14  -4  -2 7.55384 0.84931  12
 -14   4   2 7.26996 1.13786  12
 -14  -4  -2 7.91669 0.88238  13
  14  -4   2 8.57087 2.31289   6
  14  -4   2 7.87146 1.05706  13
 -14  -4  -2 9.03611 1.49817   4
 -14  -4  -2 8.63816 0.73313  14
 -14  -4  -2 7.50025 0.58029  13
  14  -4   2 7.23121 1.02134  14
 -14  -4  -2 5.53830 1.66313   6
 -14  -4  -2 8.06057 1.78162   5
  14  -4   2 4.74081 2.01677   4
 -14   4   2 7.72910 1.10871  10
 -14   4   2 4.56556 1.75268   6
 -14   4  -2 8.87283 1.16285  12
 -14  -4   2 8.83134 1.77036   5
 -14   4  -2 8.50664 1.11899  10
  14  -4  -2 5.97754 1.95246   6
  14  -4  -2 7.75056 2.18691   4
 -14   4  -2 11.0179 1.87731   5
 -14  -4   2 8.14321 1.02110  12
 -14  -4   2 8.05440 0.97707   9
  14  -4  -2 7.18779 1.08871  14
  14  -4  -2 8.64597 1.04037  13
 -14   4  -2 8.05926 1.71848   6
 -14  -4   2 7.43699 1.92339   6
  15  -4   2 0.90235 0.67405  14
 -15   4   2 1.14511 0.73630  10
 -15  -4  -2 1.13986 1.12643   6
 -15  -4  -2 1.13931 0.60312   9
 -15  -4  -2 1.12542 0.41023  14
 -15   4   2 1.47019 0.76751  12
 -15  -4  -2 0.74029 0.53840  12
  15  -4   2 0.62160 0.67230  13
 -15  -4  -2 0.71565 1.03847   4
 -15  -4  -2 2.05126 0.42178  11
 -15   4   2 2.48385 1.26631   6
  15  -4   2 1.65498 1.68925   4
 -15  -4  -2 1.34923 1.13620   5
  15  -4   2 3.15029 1.69099   6
  15  -4  -2 1.86006 1.38080   4
  15  -4  -2 -1.6062 1.21078   6
 -15  -4   2 0.26567 1.33692   6
 -15  -4   2 1.42214 1.28431   5
 -15   4  -2 2.43210 1.31415   5
 -15  -4   2 1.58006 0.66443   9
 -15   4  -2 2.54473 1.35584   6
 -15   4  -2 0.01955 0.60595  10
 -15  -4   2 1.51116 0.71214  12
  15  -4  -2 1.44409 0.57810  13
  15  -4  -2 0.73570 0.61793  14
 -15   4  -2 1.78876 0.78834  12
 -16  -4  -2 5.24075 0.80984  12
 -16   4   2 6.16782 1.09327  10
 -16  -4  -2 4.63030 0.87564   9
 -16  -4  -2 5.68347 0.61629  14
  16  -4   2 4.90423 0.83741  13
  16  -4   2 5.22831 0.97502  14
 -16  -4  -2 5.17872 0.56115  11
 -16   4   2 3.76946 0.93410  12
 -16  -4   2 4.58779 0.88675  12
 -16  -4   2 6.15045 0.96181   9
 -16   4  -2 6.88180 1.11005  12
  16  -4  -2 5.85389 0.85540  13
 -16   4  -2 3.92033 0.83552  10
 -17  -4  -2 8.93052 1.11086   9
 -17   4   2 10.2881 1.39146  12
 -17  -4  -2 9.28205 0.68235  11
 -17   4   2 8.57566 1.24669  10
  17  -4   2 10.7565 1.37694  14
 -17  -4  -2 8.46101 1.03066  12
  17  -4  -2 8.44301 1.24140  14
 -17   4  -2 11.2878 1.27574  10
  17  -4  -2 9.07354 1.02950  13
 -17  -4   2 11.5925 1.20070   9
 -17  -4   2 10.4899 1.15067  12
 -17   4  -2 9.16610 1.30752  12
  18  -4   2 3.36503 0.96287  14
 -18  -4  -2 4.68296 0.91631   9
 -18  -4  -2 4.72392 0.54770  11
 -18   4   2 6.50368 1.05874  10
 -18   4   2 5.15356 1.17317  12
 -18  -4  -2 4.65319 0.85561  12
 -18  -4   2 4.67226 0.90975  12
 -18   4  -2 2.87738 0.89359  10
 -18   4  -2 3.98312 1.09046  12
  18  -4  -2 3.56298 0.95314  14
 -18  -4   2 5.88206 1.00247   9
 -19  -4  -2 0.41555 0.73647   9
 -19  -4   2 -0.2894 0.59684   9
 -20  -4  -2 0.58636 0.74940   9
 -20  -4   2 -0.7283 0.61660   9
 -20   4  -2 2.25171 0.80324   9
   0  -5  -2 0.13509 0.33443  12
   0   5   2 0.53683 0.48547   5
   0  -5   2 0.76035 0.73558   4
   0   5  -2 -0.1269 0.24228  11
   0  -5   2 0.38667 0.38127  11
   0   5   2 0.17995 0.28387  11
   0  -5  -2 0.58986 0.40380  11
   0  -5   2 -0.1272 0.52441  13
   0  -5   2 -0.4158 0.29011  10
   0   5  -2 0.23848 0.43834  10
   0  -5  -2 0.07988 0.26300   9
   0  -5   2 0.16875 0.32092  14
   0  -5   2 0.23458 0.36167  12
   0  -5  -2 0.46130 0.34641  10
   0  -5   2 0.95579 0.71083   6
   0   5   2 -0.2414 0.21914   9
   0   5   2 0.64783 0.48988  10
   1  -5   2 66.9274 2.69129  12
  -1   5   2 67.5613 2.49474  11
   1  -5   2 64.8599 4.13953   4
   1  -5   2 64.5727 2.79380  10
  -1  -5  -2 66.6004 2.77217   5
   1   5  -2 73.2689 2.70585  10
  -1  -5  -2 67.4647 2.55157  12
   1  -5   2 66.5039 2.61217  14
   1  -5   2 67.6061 3.18333  13
  -1  -5  -2 68.2369 2.33102   9
   1   5  -2 69.2583 2.40010  11
  -1   5   2 69.5283 2.38301   9
  -1   5   2 73.7889 3.02728   5
  -1  -5  -2 67.5574 2.68118  11
  -1   5   2 71.9302 2.84775  10
   1  -5   2 69.7381 2.68526  11
  -1  -5  -2 66.9125 2.67297  10
   1  -5   2 71.4546 3.63694   6
   1   5   2 75.7475 3.30449   5
   1  -5  -2 66.1759 2.60134  12
  -1  -5   2 67.0731 2.75882  10
  -1  -5   2 66.0888 3.97050   4
   1   5   2 70.4995 2.74964  10
  -1  -5   2 67.5665 2.59660  11
  -1  -5   2 70.7596 2.55117  14
  -1   5  -2 69.6213 2.76562  10
  -1  -5   2 74.3405 3.42705   6
   1  -5  -2 70.2092 2.76352  11
  -1  -5   2 67.6244 3.16882  13
  -1   5  -2 70.6206 2.54458  11
   1  -5  -2 67.4259 2.73556  10
   1   5   2 68.5635 2.40376  11
  -1  -5   2 65.2546 2.61512  12
   1   5   2 67.8973 2.44872   9
   2   5  -2 39.7357 1.46068  11
   2   5  -2 40.6959 1.75510  10
   2  -5   2 41.5879 3.21624   4
  -2  -5  -2 42.0293 1.42844   9
  -2   5   2 41.8369 1.97574   5
  -2  -5  -2 37.5194 1.71876  10
  -2  -5  -2 40.4828 1.76135  11
   2  -5   2 36.4497 1.89183  10
   2  -5   2 44.2610 2.80307   6
  -2  -5  -2 40.3879 1.65043  12
   2  -5   2 40.6046 1.82963  11
   2  -5   2 39.5043 2.26195  13
   2  -5   2 40.3349 1.82586  12
  -2   5   2 39.9956 1.45732   9
  -2   5   2 39.1261 1.65290  11
  -2   5   2 41.7141 1.98743  10
   2  -5   2 39.6853 1.77762  14
  -2  -5  -2 40.1585 1.80447   5
  -2  -5   2 39.0105 1.70696  12
  -2   5  -2 41.3419 1.69126  11
  -2  -5   2 41.0611 2.27845  13
  -2  -5   2 39.0196 1.60349  14
   2  -5  -2 37.0686 1.82680  10
   2   5   2 41.4507 1.48775  11
   2   5   2 40.5456 1.79998  10
  -2  -5   2 40.4344 2.87559   4
   2  -5  -2 39.1166 1.75928  12
   2   5   2 38.8496 1.58613   9
   2   5   2 42.8505 2.46454   5
  -2   5  -2 41.9341 1.72250   8
  -2  -5   2 44.1021 2.41057   6
  -2  -5   2 38.7107 1.82289  10
  -2  -5   2 38.3683 1.66164  11
   2  -5  -2 38.2199 1.87394  11
  -2   5  -2 42.4883 1.93481  10
  -3   5   2 30.2957 1.35852  11
   3   5  -2 28.7848 1.34939  10
   3  -5   2 28.9091 2.81751   4
   3  -5   2 28.3994 1.56325  10
   3  -5   2 30.0796 1.47434  14
  -3   5   2 28.2324 1.49646   5
  -3   5   2 28.6487 1.07746   9
  -3  -5  -2 29.0501 1.07235   9
   3  -5   2 28.8552 1.91399  13
   3   5  -2 27.5478 1.06188  11
   3  -5   2 28.7279 2.39112   6
  -3  -5  -2 28.9328 1.37905  11
  -3  -5  -2 28.4522 1.26584  12
   3  -5   2 26.1818 1.46858  12
  -3  -5  -2 28.5876 1.34745  10
   3  -5   2 30.6979 1.53127  11
  -3  -5  -2 28.6932 1.42243   5
  -3   5   2 29.1800 1.65657  10
  -3  -5   2 31.0299 1.88811   6
  -3  -5   2 28.9800 1.34139  12
  -3   5  -2 27.8227 1.58096  10
  -3  -5   2 29.9309 1.22588  14
   3  -5  -2 29.4768 1.57106  11
  -3  -5   2 30.5290 1.29512  11
   3  -5  -2 30.2872 1.53137  10
  -3   5  -2 30.1353 1.45241   8
  -3   5  -2 29.3685 1.38527  11
   3  -5  -2 28.2699 1.44019  12
   3   5   2 29.2856 2.16634   5
   3   5   2 29.8357 1.41189  10
  -3  -5   2 28.1986 1.44075  10
  -3  -5   2 29.0641 1.87053  13
  -4  -5  -2 3.88703 0.48650  12
  -4   5   2 3.66113 0.33611   9
   4   5  -2 4.57714 0.55345  10
  -4   5   2 4.74700 0.82433  10
  -4  -5  -2 3.51323 0.37783   9
  -4   5   2 3.77652 0.62528   5
  -4  -5  -2 5.21271 0.64302  11
   4  -5   2 3.59613 0.85331  13
   4  -5   2 3.45728 1.12887   6
  -4   5   2 4.16602 0.58384  11
  -4  -5  -2 4.10037 0.62763   5
  -4  -5  -2 4.16046 0.53694  10
   4  -5   2 2.64669 1.15896   4
   4  -5   2 4.00373 0.64962  14
   4  -5   2 4.61540 0.73076  12
  -4   5  -2 4.08435 0.62349  11
  -4   5  -2 4.49987 0.70081   8
  -4  -5   2 4.03357 0.49634  11
   4   5   2 4.36847 0.57444  10
   4  -5  -2 3.61344 0.63231  14
  -4  -5   2 3.71585 0.42524  14
  -4   5  -2 4.12513 0.72972  10
   4  -5  -2 4.37148 0.76116  11
   4  -5  -2 4.14924 0.67164  12
   4  -5  -2 3.35114 0.60877  10
   4  -5  -2 4.73513 1.05074   6
   4   5   2 4.90379 1.15141   5
  -4  -5   2 5.29408 0.92896  13
  -4  -5   2 3.99592 0.59322  10
  -5   5   2 90.6808 3.41462   5
  -5   5   2 89.1628 3.00694   9
   5  -5   2 92.6490 3.52770  14
   5   5  -2 95.4834 3.17223  10
  -5  -5  -2 89.3679 3.17607  12
  -5   5   2 89.7487 3.42097  11
  -5   5   2 92.4294 3.70592  10
   5  -5   2 91.1588 5.55587   4
   5  -5   2 97.7600 5.07414   6
  -5  -5  -2 88.7058 3.47560   5
  -5  -5  -2 90.3201 3.28562  11
   5  -5   2 89.5442 3.56125  12
   5  -5   2 90.9453 3.94246  13
  -5   5   2 94.6082 3.42288  12
  -5  -5  -2 90.5682 3.03702   9
  -5  -5   2 92.2624 3.16360  11
   5  -5  -2 90.8302 4.53518   6
  -5   5  -2 89.9391 3.62433  10
   5  -5  -2 92.9268 3.63853  11
  -5  -5   2 90.6784 3.38272  10
  -5  -5   2 98.5296 4.49335   6
   5   5   2 96.5759 3.23107  10
   5  -5  -2 89.2369 3.47676  12
  -5  -5   2 88.9320 3.85018  13
  -5   5  -2 91.9062 3.46265  11
   5  -5  -2 95.4835 3.62399  14
   6  -5   2 11.6976 1.32745  13
  -6   5   2 11.9448 1.01265  12
  -6   5   2 11.4164 0.96108   5
   6  -5   2 12.4108 2.12498   6
   6  -5   2 12.1015 1.02262  14
  -6   5   2 11.0136 1.21046  10
   6  -5   2 11.2868 2.24655   4
  -6  -5  -2 11.5223 0.79102  11
  -6   5   2 11.8173 1.26846   6
  -6  -5  -2 12.0004 0.64109   9
  -6   5   2 12.2620 0.57261   9
  -6  -5  -2 10.6056 1.67158   4
  -6  -5  -2 11.6785 0.67511  12
  -6  -5  -2 11.4199 1.02932   5
   6  -5  -2 9.99512 1.03323  11
   6  -5  -2 11.1945 0.99448  12
   6  -5  -2 11.0019 1.63252   6
  -6  -5   2 11.2148 1.25435  13
   6  -5  -2 12.9750 2.51719   4
  -6   5  -2 11.9055 1.11520  10
  -6  -5   2 11.0164 1.60862   6
  -6  -5   2 12.1784 0.61209   9
  -6   5  -2 11.5404 0.92560  11
   6   5   2 12.8924 0.70653  10
  -6  -5   2 11.6084 0.97133   5
  -6  -5   2 10.6206 0.80474  10
   6  -5  -2 12.6306 1.07325  14
  -7   5   2 10.9137 1.20953  10
   7  -5   2 11.3737 1.03099  14
  -7   5   2 12.1663 0.99015   5
  -7  -5  -2 10.7966 0.75665  11
  -7   5   2 9.20357 1.26643   6
  -7   5   2 13.5814 1.09068  12
  -7   5   2 11.1757 0.57761   9
   7  -5   2 11.0624 2.21020   4
  -7  -5  -2 9.75261 1.05878   5
  -7  -5  -2 9.72024 1.42012   4
   7  -5   2 11.6678 2.11032   6
   7  -5   2 9.88133 1.26505  13
  -7  -5  -2 11.7317 0.69643  12
  -7  -5  -2 10.7693 0.67034   9
  -7  -5   2 10.7115 1.22363  13
  -7  -5   2 10.2123 0.64524   9
   7  -5  -2 11.8012 2.45133   4
   7  -5  -2 10.7816 1.04871  14
   7   5   2 11.0480 0.58169  10
  -7   5  -2 11.2127 1.10604  10
  -7   5  -2 10.1944 0.52111   9
   7  -5  -2 11.4103 1.02305  12
   7  -5  -2 10.8160 1.07591  11
  -7  -5   2 9.78432 1.08276   5
  -7  -5   2 10.0826 0.73078  10
   7  -5  -2 13.0452 1.70266   6
  -7  -5   2 10.4738 1.62814   6
  -8   5   2 6.21937 0.95888   5
   8  -5   2 6.69089 0.87394  14
  -8   5   2 7.72909 0.50214   9
  -8  -5  -2 7.14854 0.62464  11
  -8  -5  -2 6.57373 0.52047  14
  -8   5   2 6.41563 1.31955   6
  -8  -5  -2 6.10286 1.04588   5
  -8  -5  -2 7.65124 1.23641   4
  -8   5   2 7.48227 0.98994  12
  -8  -5  -2 6.45992 0.61389   9
   8  -5   2 8.34851 1.19589  13
   8  -5   2 4.24997 1.52468   4
   8  -5   2 5.61248 1.60553   6
  -8   5   2 6.21630 1.01536  10
  -8  -5  -2 7.23671 0.61792  12
  -8   5  -2 6.11602 0.84266   5
  -8  -5   2 6.92492 0.70796  12
   8  -5  -2 8.29684 1.06562  11
  -8   5  -2 6.89088 0.47039   9
   8  -5  -2 5.50657 1.86205   4
  -8  -5   2 7.36397 1.47275   6
  -8  -5   2 7.41942 0.61612   9
   8  -5  -2 6.71645 1.47213   6
  -8  -5   2 6.31293 1.06917   5
  -8   5  -2 6.34480 0.94469  10
  -8   5  -2 6.50193 1.29128   6
  -8  -5   2 6.02859 0.57240  10
  -8  -5   2 6.83430 1.00275  13
   8  -5  -2 6.66060 0.93184  14
  -9  -5  -2 32.3571 1.37346  11
  -9   5   2 32.8458 1.80075  12
  -9  -5  -2 31.7273 1.34864  12
  -9   5   2 32.2527 1.90227   5
   9  -5   2 28.8876 3.24367   4
  -9   5   2 33.2707 1.96111  10
  -9  -5  -2 29.2765 1.30525  14
  -9  -5  -2 32.1676 1.38795   9
  -9   5   2 28.2495 2.44607   6
  -9  -5  -2 30.9151 2.06926   5
   9  -5   2 32.4343 3.06071   6
  -9   5   2 29.1269 1.25695   9
  -9  -5  -2 34.7510 2.13060   4
   9  -5   2 33.7327 2.03068  13
   9  -5   2 32.0946 1.79225  14
  -9  -5   2 27.9451 2.07950   5
   9  -5  -2 26.1276 3.33080   4
  -9   5  -2 30.9962 1.83494  10
   9  -5  -2 32.0443 1.86027  11
  -9  -5   2 34.0699 2.79371   6
  -9   5  -2 30.4264 1.85872   5
  -9  -5   2 32.0627 1.87559  13
  -9   5  -2 33.8229 1.76725  12
  -9  -5   2 33.0348 1.41772   9
   9  -5  -2 31.9848 2.84913   6
  -9   5  -2 30.7918 1.25654   9
   9  -5  -2 34.4388 1.86867  14
  -9   5  -2 30.7794 2.36088   5
  -9  -5   2 34.6960 1.47665  12
  -9   5  -2 29.0514 2.37023   6
  -9  -5   2 29.1422 1.31959  10
 -10   5   2 -0.0937 0.59091   5
  10  -5   2 -0.1172 0.43479  14
 -10   5   2 0.64812 0.31542   9
  10  -5   2 1.36989 1.10396   6
 -10  -5  -2 -0.6936 0.53208   4
 -10   5   2 -0.1385 0.62363  12
 -10  -5  -2 0.44270 0.39005  12
  10  -5   2 0.12854 0.56368  13
  10  -5   2 3.08775 1.56303   4
 -10  -5  -2 0.87847 0.74109   6
 -10  -5  -2 0.61628 0.34531  11
 -10   5   2 0.45721 0.65176  10
 -10  -5  -2 0.51681 0.37828   9
 -10  -5  -2 1.03370 0.30422  14
 -10   5   2 0.56314 0.80599   6
 -10  -5  -2 0.18121 0.56542   5
 -10  -5   2 0.58026 0.47360  12
 -10  -5   2 0.13549 0.71145   5
 -10  -5   2 1.09648 0.90783   6
  10  -5  -2 -0.4488 0.44732  11
  10  -5  -2 -0.8051 0.83095   6
  10  -5  -2 0.29018 0.50138  14
 -10   5  -2 0.80487 0.32028   9
 -10   5  -2 -0.3154 0.51272  12
 -10  -5   2 0.57893 0.58895  13
 -10   5  -2 2.20007 1.01470   5
  10  -5  -2 -0.4877 0.47910  13
 -10   5  -2 0.14892 0.53677  10
 -10  -5   2 0.52843 0.40348   9
  10  -5  -2 1.60096 1.29208   4
 -11  -5  -2 2.55181 0.55324   9
 -11   5   2 2.44099 0.85106  10
  11  -5   2 2.48964 1.38597   6
 -11  -5  -2 2.97769 0.44340  14
 -11  -5  -2 1.96749 0.82519   4
 -11  -5  -2 3.98404 1.05551   5
 -11   5   2 2.74448 1.17669   6
 -11  -5  -2 3.26315 0.56841  12
  11  -5   2 1.37131 1.32905   4
 -11   5   2 2.82569 0.79635  12
 -11  -5  -2 2.46341 0.44599  11
 -11   5   2 2.59125 0.44211   9
 -11   5   2 3.77992 0.95919   5
  11  -5   2 2.62854 0.71618  14
  11  -5   2 2.67516 0.79576  13
 -11  -5  -2 1.75373 0.89058   6
 -11  -5  -2 2.24555 0.71507  13
 -11  -5   2 3.89043 1.36792   6
  11  -5  -2 4.10282 1.56813   6
 -11   5  -2 2.88050 0.77046  10
 -11  -5   2 3.05976 0.59792   9
 -11   5  -2 0.16750 1.09322   5
 -11   5  -2 2.65306 0.75948  12
 -11   5  -2 2.04330 0.43273   9
  11  -5  -2 2.04519 0.69773  14
 -11  -5   2 2.63925 0.61648  12
  11  -5  -2 0.59240 1.28550   4
  11  -5  -2 1.82732 0.75832  13
 -11  -5   2 1.83044 0.84806   5
 -11   5  -2 3.11224 1.10423   6
 -11  -5   2 2.94852 0.73135  13
 -12  -5  -2 0.61534 0.31286  14
 -12  -5  -2 0.51776 0.91543   6
 -12   5   2 0.67062 0.70215  10
  12  -5   2 -0.0849 0.54328  14
 -12   5   2 1.00465 0.70910  12
 -12  -5  -2 1.67035 0.40398  11
  12  -5   2 3.05962 1.46474   4
 -12   5   2 1.55808 0.95173   5
 -12  -5  -2 1.34659 0.46956  12
 -12  -5  -2 1.48337 0.83105   5
 -12  -5  -2 0.78745 0.47846   9
 -12  -5  -2 1.10339 0.61967  13
 -12  -5  -2 1.20329 0.81191   4
  12  -5  -2 0.55163 0.58467  14
 -12  -5   2 1.87742 0.85528   5
 -12   5  -2 -0.2338 0.34332   9
  12  -5  -2 0.23958 0.61290  13
  12  -5  -2 -0.7249 0.99457   4
 -12   5  -2 2.14250 0.69256  10
 -12  -5   2 0.77842 0.48478   9
  12  -5  -2 1.42198 1.06891   6
 -12  -5   2 1.03479 0.53855  12
 -12   5  -2 0.35448 0.92075   6
 -12   5  -2 0.45490 0.69198  12
 -12  -5   2 0.67516 0.57497  13
 -12  -5   2 1.98049 1.07687   6
 -13  -5  -2 0.02500 0.30990  14
  13  -5   2 -0.0756 0.61566  13
 -13  -5  -2 -0.2835 0.48814  13
 -13   5   2 0.47157 0.62923  10
 -13  -5  -2 -0.2609 0.41177  12
  13  -5   2 -0.1940 0.51109  14
 -13  -5  -2 -0.5782 0.30407  11
 -13  -5  -2 0.18072 0.42730   9
 -13   5   2 -0.1774 0.63972  12
  13  -5  -2 -0.0960 0.55378  13
 -13   5  -2 0.54607 0.65438  12
 -13   5  -2 0.27907 0.54304  10
 -13  -5   2 0.13505 0.51415  12
 -13  -5   2 -0.0982 0.42496   9
 -13  -5   2 -0.5161 0.48478  13
  13  -5  -2 -0.0567 0.48870  14
 -14  -5  -2 5.13353 0.61636  14
 -14  -5  -2 6.23364 0.60868  11
 -14   5   2 6.70722 1.16688  10
 -14  -5  -2 6.66233 0.90505  13
 -14  -5  -2 6.83263 0.85343   9
  14  -5   2 5.04388 0.95997  14
 -14  -5  -2 4.45729 0.57136  13
 -14  -5  -2 6.00410 0.78216  12
  14  -5   2 5.51323 0.92235  13
 -14   5   2 7.87594 1.21288  12
 -14  -5   2 7.54967 0.97808  13
 -14  -5   2 5.23366 0.82772   9
  14  -5  -2 6.15730 1.06811  14
 -14  -5   2 7.52950 0.96721  12
  14  -5  -2 8.10073 1.15114  13
 -14   5  -2 7.27889 1.08121  10
 -14   5  -2 4.91408 1.03465  12
  15  -5   2 -0.7472 0.54163  13
 -15  -5  -2 -0.0984 0.44249   9
 -15  -5  -2 -0.2944 0.31783  11
 -15  -5  -2 0.22451 0.49705  12
  15  -5   2 -0.2190 0.61070  14
 -15   5   2 -0.0415 0.60732  10
 -15   5   2 0.82422 0.74725  12
 -15  -5  -2 -0.0627 0.50661  13
  15  -5  -2 -0.6228 0.51484  14
 -15  -5   2 0.87350 0.54575   9
 -15  -5   2 -0.5358 0.53880  12
 -15  -5   2 -0.0572 0.57070  13
  15  -5  -2 -0.0688 0.49664  13
 -15   5  -2 -0.2240 0.58182  10
 -15   5  -2 -0.0131 0.63357  12
 -16   5   2 2.67322 0.86930  10
 -16   5   2 2.66525 0.91498  12
  16  -5   2 4.88581 1.02899  14
 -16  -5  -2 2.76912 0.46862  11
 -16  -5  -2 2.38937 0.67730   9
 -16  -5  -2 3.45514 0.69194  12
  16  -5   2 2.86691 0.85758  13
  16  -5  -2 3.12743 0.77398  13
  16  -5  -2 2.38880 0.79967  14
 -16  -5   2 3.37462 0.80054  12
 -16   5  -2 3.56596 0.94042  12
 -16   5  -2 2.78254 0.82819  10
 -16  -5   2 2.21606 0.68862   9
 -17   5   2 4.69357 1.09645  12
  17  -5   2 5.38404 1.09599  14
 -17   5   2 4.31630 0.95481  10
 -17  -5  -2 4.40885 0.84273   9
  17  -5   2 2.75114 0.87272  13
 -17  -5  -2 4.46682 0.52921  11
 -17   5  -2 5.31793 1.05438  10
 -17  -5   2 4.75107 0.91730   9
  17  -5  -2 7.13161 1.00134  13
 -17  -5   2 3.71901 0.81606  12
  17  -5  -2 5.31341 1.06435  14
 -17   5  -2 5.90728 1.11393  12
 -18  -5  -2 3.78793 0.83161   9
 -18  -5   2 5.23623 0.89645   9
   0  -6  -2 2.48983 0.50757  12
   0  -6   2 4.09033 1.03179   6
   0  -6   2 2.43110 0.81238  13
   0  -6   2 2.81155 0.59494  11
   0  -6   2 2.82919 0.56115  12
   0  -6   2 2.68753 0.52564  14
   0   6   2 3.05091 0.41703  11
   0  -6  -2 3.98888 0.74214  11
   0   6  -2 4.23526 0.72728  10
   0   6  -2 3.13426 0.44272  11
   0  -6   2 1.63715 1.05791   4
   0   6   2 3.77636 0.73380  10
  -1   6   2 27.2665 1.28270  11
   1   6  -2 29.0441 1.18420  11
  -1  -6  -2 28.7918 1.54032  11
   1  -6   2 28.4470 1.51834  11
   1  -6   2 28.3651 2.81518   4
   1  -6   2 28.0319 1.44647  14
   1  -6   2 30.5666 2.36273   6
  -1  -6  -2 28.1958 1.39202  12
  -1  -6  -2 27.5326 1.47994  10
   1  -6   2 27.1316 1.51730  12
   1   6  -2 32.7022 1.57469  10
  -1   6   2 30.3084 1.32548   8
   1  -6   2 27.2675 2.01812  13
  -1   6   2 31.1632 1.21728   9
  -1   6   2 30.6501 1.70245  10
  -1  -6   2 29.5728 2.61229   4
  -1  -6   2 30.3935 2.24240   6
  -1   6  -2 32.0776 1.64619  10
  -1  -6   2 28.7627 1.37711  14
  -1  -6   2 30.4989 1.46425  11
  -1  -6   2 28.4840 1.47475  12
  -1  -6   2 30.4225 2.07335  13
   1   6   2 29.2188 1.20968  11
   1  -6  -2 27.3415 1.43960  12
   1   6   2 30.1585 1.58671  10
   1  -6  -2 30.9209 1.62683  11
  -1   6  -2 30.3821 1.30932  11
  -2  -6  -2 2.30678 0.57568  11
  -2   6   2 3.23863 0.74332  10
   2  -6   2 2.01456 0.80902  13
  -2  -6  -2 2.98813 0.48075  12
   2  -6   2 2.17864 0.51649  14
   2   6  -2 2.79072 0.34461  11
  -2  -6  -2 3.47493 0.38793   9
   2   6  -2 2.90202 0.55816  10
   2  -6   2 2.76992 1.28029   4
   2  -6   2 3.07365 0.68266  11
   2  -6  -2 2.31538 0.56313  14
   2   6   2 2.42877 0.32752  11
  -2  -6   2 2.23308 0.44302  14
   2   6   2 3.62523 0.65807  10
  -2  -6   2 1.78647 0.49190  10
  -2  -6   2 2.24880 0.51072  11
  -2  -6   2 1.73579 0.86239   4
  -2   6  -2 3.03510 0.65684  10
   2  -6  -2 1.85513 0.61690  11
  -2  -6   2 2.12240 0.79990  13
  -2   6  -2 2.51703 0.45381  11
  -2  -6   2 0.96185 0.78462   6
   2  -6  -2 1.64373 0.50396  12
  -2  -6   2 3.66203 0.57536  12
  -3  -6  -2 15.9591 0.92870  12
  -3  -6  -2 18.1201 1.09813  11
   3  -6   2 13.9695 1.53647  13
  -3   6   2 16.2405 1.32408  10
   3  -6   2 16.1088 1.12052  14
  -3  -6  -2 16.4344 0.74340   9
   3   6  -2 19.0931 1.07819  10
  -3   6   2 16.7593 0.77215   9
   3  -6   2 16.5732 1.93013   6
   3  -6   2 18.2043 2.37082   4
   3  -6  -2 15.8293 1.20227  11
  -3   6  -2 17.1203 1.25744  10
   3  -6  -2 16.2080 1.20531  14
  -3  -6   2 16.4556 1.56955  13
  -3  -6   2 14.7492 1.81432   4
  -3  -6   2 14.9548 0.97239  12
  -3  -6   2 17.9430 0.90223  14
   3   6   2 17.4787 1.08665  10
  -3  -6   2 16.9839 1.10289  10
   3  -6  -2 15.9258 1.09115  12
  -3   6  -2 17.3083 1.01281  11
  -3  -6   2 16.8728 0.97215  11
  -4  -6  -2 1.69499 0.30767   9
  -4  -6  -2 1.31513 0.48687  11
   4  -6   2 1.72244 0.88339   6
   4  -6   2 1.05644 0.72319  13
  -4   6   2 1.56957 0.27632   9
  -4   6   2 1.45245 0.67790  10
   4   6  -2 1.53521 0.47031  10
   4  -6   2 3.40406 1.27478   4
   4  -6   2 1.26002 0.48911  14
  -4  -6  -2 1.39093 0.37825  12
  -4  -6  -2 1.44269 0.47405   5
   4  -6  -2 1.37183 0.60580  11
   4  -6  -2 2.41633 0.60093  14
   4   6   2 1.30196 0.45182  10
  -4  -6   2 0.83777 0.37583  10
  -4  -6   2 0.04702 0.69624   6
   4  -6  -2 -0.5198 1.11208   4
   4  -6  -2 1.20494 0.47686  12
  -4  -6   2 1.50543 0.77693   4
  -4   6  -2 0.78675 0.59106  10
  -4  -6   2 1.59569 0.40975  11
  -4   6  -2 1.52138 0.55957   8
  -4  -6   2 1.85761 0.80074   6
  -4  -6   2 1.83500 0.77126  13
  -4  -6   2 1.11700 0.31906  14
  -5  -6  -2 4.19548 0.51200  12
   5  -6   2 3.61166 1.36485   4
  -5  -6  -2 4.04890 0.65243   5
   5  -6   2 3.31414 1.13469   6
  -5   6   2 4.50936 0.71926   5
   5  -6   2 4.86540 1.03973  13
  -5   6   2 3.67517 0.84022  10
  -5  -6  -2 3.60622 0.40247   9
   5  -6   2 3.67249 0.70596  14
  -5   6   2 3.52972 0.34891   9
  -5  -6  -2 4.20822 0.66188  11
   5   6  -2 4.00274 0.52998  10
  -5  -6   2 4.13091 1.01027  13
  -5   6  -2 4.64579 0.80374  10
   5  -6  -2 4.12251 1.57761   4
  -5  -6   2 4.06138 0.49488  11
   5  -6  -2 4.09428 0.72786  14
  -5  -6   2 4.28382 0.57461  12
  -5  -6   2 3.86501 0.56564  10
   5  -6  -2 4.14806 0.81050  11
  -5  -6   2 4.42594 0.99981   6
  -5  -6   2 4.57912 1.05561   4
  -5  -6   2 3.59072 0.96596   6
  -5   6  -2 4.96835 0.77873   8
   5   6   2 5.09771 0.59403  10
   6  -6   2 10.9555 2.31645   4
  -6   6   2 11.2420 0.99308   5
  -6   6   2 15.4335 1.33581  10
   6  -6   2 15.2735 1.15857  14
  -6  -6  -2 13.1801 0.77950  12
   6  -6   2 17.8472 2.13917   6
  -6  -6  -2 11.3791 0.92505   5
  -6   6   2 12.0879 0.59761   9
  -6  -6  -2 13.6172 0.92635  11
  -6  -6  -2 12.0131 1.90201   4
   6  -6   2 13.5409 1.50875  13
  -6  -6  -2 13.3297 0.64020   9
   6  -6  -2 14.1201 1.17262  14
  -6   6  -2 13.4340 1.22203  10
  -6  -6   2 11.6395 0.85005  10
   6  -6  -2 14.8226 1.70553   6
  -6  -6   2 11.6983 0.82660  12
   6  -6  -2 14.7508 1.22405  11
   6  -6  -2 10.5533 2.44197   4
  -6  -6   2 13.4136 1.43481  13
   6   6   2 15.2754 0.79394  10
  -6  -6   2 11.4696 1.56545   6
  -6   6  -2 14.5568 1.16209   8
  -7   6   2 2.86808 0.58530   5
  -7  -6  -2 2.13204 0.46580  11
   7  -6   2 3.43976 1.52107   4
   7  -6   2 1.62173 0.80663  13
  -7  -6  -2 3.13650 0.45459  12
  -7  -6  -2 0.56283 0.84518   4
  -7   6   2 1.46032 0.24917   9
  -7  -6  -2 2.17144 0.33525   9
  -7  -6  -2 2.62119 0.40313  12
   7  -6   2 0.82058 1.09844   6
   7  -6   2 0.65775 0.50765  14
  -7  -6  -2 1.64394 0.50525   5
  -7   6   2 2.10920 0.69705  10
  -7  -6   2 1.73554 0.75686  13
   7  -6  -2 1.77587 0.98243   6
  -7   6  -2 2.18531 0.68352  10
   7  -6  -2 1.88060 0.55767  14
  -7  -6   2 1.95877 0.41450  10
   7  -6  -2 2.80386 1.40585   4
   7   6   2 2.05418 0.34753  10
  -7  -6   2 1.74747 0.85565   6
   7  -6  -2 2.60409 0.74761  11
  -8  -6  -2 0.01025 0.32965  11
   8  -6   2 -0.6144 1.08585   4
   8  -6   2 0.27252 0.46997  14
  -8   6   2 0.03943 0.20133   9
  -8   6   2 -0.0139 0.44297   5
  -8  -6  -2 0.23290 0.28438   9
  -8  -6  -2 0.54856 0.40435   5
  -8   6   2 -0.4230 0.54439  10
   8  -6   2 0.18939 0.66678  13
  -8  -6  -2 -0.2723 0.22505  14
  -8  -6   2 -0.4798 0.37760  12
  -8  -6   2 -0.2638 0.24273  10
   8  -6  -2 0.37708 0.52271  11
  -8  -6   2 0.60178 0.64395  13
  -8  -6   2 0.01314 0.21255   9
   8  -6  -2 -0.9755 0.94155   4
  -8   6  -2 -0.2783 0.54240  10
   8  -6  -2 0.41513 0.53022  14
  -8  -6   2 0.02784 0.39212   5
   8  -6  -2 -0.5208 0.48604  13
   8  -6  -2 1.35071 0.83050   6
  -9  -6  -2 6.50518 0.55045   9
  -9   6   2 6.15848 1.12918   6
  -9  -6  -2 8.12668 1.25117   4
  -9   6   2 7.07238 0.92003   5
  -9   6   2 5.34819 0.44369   9
  -9  -6  -2 6.43429 0.88345   5
  -9  -6  -2 5.94037 0.50514  14
   9  -6   2 7.20680 1.21876  13
   9  -6   2 7.56247 1.85858   6
   9  -6   2 6.35449 0.94054  14
  -9   6   2 7.88997 1.02726  12
  -9  -6  -2 6.54857 1.08460  13
  -9   6   2 6.68536 1.10518  10
  -9  -6  -2 6.50259 0.63660  11
   9  -6   2 4.28350 1.79693   4
   9  -6  -2 6.20302 1.61280   6
  -9  -6   2 7.35575 1.12361  13
  -9   6  -2 5.08314 0.94585  10
  -9  -6   2 7.61095 0.77449  12
   9  -6  -2 8.00765 1.08603  14
   9  -6  -2 5.88486 1.77021   4
  -9  -6   2 6.54795 0.56636  10
  -9  -6   2 6.25231 0.92309   5
  -9  -6   2 5.70479 1.41587   6
  -9  -6   2 6.79472 0.54343   9
   9  -6  -2 7.58417 1.12051  11
   9  -6  -2 6.08695 1.18139  13
 -10  -6  -2 11.0477 0.72894   9
  10  -6   2 10.6657 1.17340  14
  10  -6   2 10.2326 1.36011  13
 -10  -6  -2 10.9249 0.75684  11
 -10   6   2 10.6529 1.26103  10
 -10  -6  -2 9.18754 0.63633  14
 -10   6   2 9.05117 0.59714   9
 -10  -6  -2 11.1814 1.28219  13
 -10  -6   2 11.6720 0.88417  12
  10  -6  -2 11.3012 1.40405  13
 -10  -6   2 11.0338 1.26586  13
 -10   6  -2 11.6796 1.22168  10
 -10   6  -2 9.79501 0.53518   9
  10  -6  -2 12.8725 1.22196  14
 -10  -6   2 12.0815 0.72988   9
 -11   6   2 1.07765 0.73462  10
  11  -6   2 1.87886 0.67505  14
  11  -6   2 0.98169 0.80254  13
 -11  -6  -2 1.30287 0.40628   9
 -11   6   2 1.22983 0.68543  12
 -11  -6  -2 0.44421 0.28030  14
 -11  -6  -2 -0.1781 0.57062  13
 -11  -6  -2 1.40278 0.41371  11
 -11   6   2 1.35463 0.39418   9
 -11   6  -2 0.38081 0.59325  10
 -11   6  -2 1.15856 0.29046   9
 -11  -6   2 0.43626 0.62673  13
  11  -6  -2 1.02688 0.71759  13
 -11  -6   2 1.78327 0.54745  12
  11  -6  -2 2.29203 0.71494  14
 -11  -6   2 1.31967 0.39941   9
 -12  -6  -2 2.30355 0.47304   9
 -12  -6  -2 1.92882 0.73345  13
  12  -6   2 1.80626 0.70055  14
 -12   6   2 2.57197 0.80018  12
 -12  -6  -2 2.82028 0.48450  11
 -12  -6  -2 1.54435 0.37208  14
 -12   6   2 1.68436 0.75900  10
 -12  -6   2 2.15171 0.46628   9
 -12   6  -2 1.21465 0.38156   9
 -12  -6   2 1.44131 0.56827  12
  12  -6  -2 1.27392 0.65122  14
  12  -6  -2 2.95021 0.91052  13
 -13  -6  -2 9.97433 1.18938  13
  13  -6   2 10.2506 1.29099  14
 -13  -6  -2 9.53289 0.81014   9
  13  -6   2 10.8159 1.38515  13
 -13   6   2 7.53291 1.23455  10
 -13  -6  -2 8.82771 0.69801  11
 -13   6   2 9.30329 1.25831  12
  13  -6  -2 12.3317 1.44651  13
 -13  -6   2 10.5425 1.18214  13
  13  -6  -2 9.90338 1.21423  14
 -13  -6   2 8.68997 0.92571  12
 -13  -6   2 9.35277 0.85949   9
 -13   6  -2 6.30526 1.06682  10
  14  -6   2 1.45690 0.77701  14
  14  -6   2 0.64733 0.75915  13
 -14  -6  -2 1.01034 0.67369  13
 -14   6   2 1.12473 0.82071  10
 -14   6   2 1.60936 0.87518  12
 -14  -6  -2 0.82570 0.45195   9
 -14  -6   2 1.71771 0.69575  13
 -14   6  -2 2.29647 0.84395  10
 -14  -6   2 1.43821 0.52309   9
  14  -6  -2 0.98103 0.63876  14
  14  -6  -2 0.38056 0.71942  13
 -14  -6   2 0.98280 0.61578  12
  15  -6   2 7.08246 1.06615  13
 -15  -6  -2 7.24219 0.82842   9
 -15  -6   2 8.92281 0.90468   9
 -15  -6   2 8.38150 1.07938  13
 -16  -6  -2 2.45278 0.61232   9
 -16  -6   2 3.95852 0.70595   9
 -16   6  -2 1.57079 0.70228   9
   0  -7   2 0.83657 0.67902  13
   0   7  -2 0.28892 0.24780  11
   0  -7   2 -1.3991 0.77742   4
   0  -7  -2 -0.6212 0.30029  14
   0  -7  -2 0.41883 0.47135  11
   0   7   2 -0.3237 0.43697  10
   0   7  -2 -0.5385 0.38786  10
   0  -7   2 0.13146 0.34060  14
   1  -7   2 0.26813 0.41699  14
  -1  -7  -2 0.01665 0.37909  14
   1  -7   2 0.32333 0.65835  13
  -1  -7  -2 0.49697 0.48075  11
   1  -7   2 0.35610 1.06435   4
  -1   7   2 0.91791 0.55959  10
   1   7  -2 -0.0687 0.41318  10
   1   7  -2 -0.2952 0.21105  11
  -1  -7  -2 0.19606 0.35949  12
   1  -7  -2 0.55767 0.47537  11
   1  -7  -2 1.86037 0.80018  12
   1  -7  -2 0.17837 0.38640  14
   1   7   2 -0.0625 0.43098  10
  -1  -7   2 -0.7151 0.67193   4
  -1  -7   2 0.63011 0.36578  14
  -1  -7   2 -0.7464 0.53027  13
  -1   7  -2 -0.0316 0.43760  10
   2  -7   2 0.68930 0.69688  13
  -2   7   2 0.45656 0.51474  10
   2   7  -2 0.37199 0.21199  11
  -2  -7  -2 0.83477 0.39548  12
   2  -7   2 0.23570 0.39370  14
  -2  -7  -2 0.10190 0.42906  11
   2   7  -2 0.68678 0.40593  10
  -2   7  -2 0.35673 0.51026  10
  -2  -7   2 1.07918 0.68708  13
   2   7   2 0.18481 0.41514  10
   2  -7  -2 0.00691 0.42072  14
   2  -7  -2 0.66615 0.51307  11
   2  -7  -2 -0.1083 0.64443  13
  -2  -7   2 0.71591 0.36820  14
   3  -7   2 14.7625 1.65581  13
  -3  -7  -2 14.0761 1.06431  11
   3  -7   2 13.8834 1.08864  14
   3   7  -2 12.9716 0.96901  10
  -3   7   2 14.2391 1.29384  10
  -3   7   2 15.2410 0.99500   8
  -3  -7  -2 14.2991 0.91259  12
  -3   7  -2 15.1904 1.24348  10
  -3  -7   2 11.6051 1.54050  13
  -3  -7   2 14.3595 0.84305  14
   3  -7  -2 15.0171 1.15439  14
   3  -7  -2 15.8902 1.24919  11
   3   7   2 13.2182 1.01426  10
   3  -7  -2 13.9580 1.57290  13
   4   7  -2 3.20469 0.57400  10
  -4   7   2 4.41395 0.86120  10
  -4   7   2 4.49052 0.71127   8
  -4  -7  -2 3.53846 0.65032  11
   4  -7   2 3.43621 0.97337  13
   4  -7   2 2.58109 0.64034  14
  -4  -7  -2 2.05078 0.84537  13
   4  -7  -2 2.57979 0.70997  14
  -4  -7   2 3.44542 1.01465  13
   4  -7  -2 3.58495 0.97830  13
   4   7   2 4.63834 0.61900  10
  -4   7  -2 3.54208 0.78206  10
   4  -7  -2 2.61803 0.72637  11
   5  -7   2 8.28785 0.90392  14
  -5  -7  -2 6.49216 1.18653  13
  -5  -7  -2 6.99121 0.66018  12
   5  -7   2 8.03983 1.38115  13
   5   7  -2 8.88234 0.70503  10
  -5  -7  -2 7.55954 0.80094  11
  -5   7   2 8.24414 1.16030  10
   5   7   2 6.87774 0.74461  10
   5  -7  -2 9.56534 1.20831  11
  -5   7  -2 7.58088 1.03649  10
  -5  -7   2 7.38782 1.32393  13
   5  -7  -2 7.56985 1.29289  13
   5  -7  -2 7.14999 1.00144  14
  -6  -7  -2 0.01777 0.25569   9
   6  -7   2 0.33640 0.45727  14
  -6  -7  -2 0.72189 0.39561  12
  -6   7   2 -0.4981 0.55745  10
  -6  -7  -2 -0.0530 0.59637  13
   6  -7   2 0.46752 0.71996  13
  -6  -7  -2 0.37712 0.40020  11
  -6  -7   2 0.47031 0.68003  13
   6  -7  -2 -0.9223 0.36475  14
   6   7   2 0.08814 0.33338  10
  -6   7  -2 0.71947 0.58401  10
   6  -7  -2 0.16539 0.53640  11
  -6   7  -2 0.74830 0.52289   8
   6  -7  -2 -0.5129 0.49947  13
   7  -7   2 5.12630 0.85878  14
  -7  -7  -2 5.65475 0.73369  11
  -7  -7  -2 5.48339 1.13532  13
  -7  -7  -2 5.15677 0.46985   9
   7  -7   2 6.48696 1.25708  13
  -7   7   2 5.19570 0.99558  10
  -7  -7   2 5.09297 1.10454  13
  -7   7  -2 5.35948 0.97695  10
  -7  -7   2 5.04704 0.64597  10
   7  -7  -2 4.81534 1.13101  13
   7  -7  -2 3.96763 0.87185  11
   7  -7  -2 6.67152 1.00578  14
  -7   7  -2 5.46165 0.84222   8
   8  -7   2 2.03508 0.88945  13
  -8   7   2 3.11275 0.88905  10
  -8   7   2 2.62700 0.36053   9
  -8  -7  -2 3.66676 0.42489   9
   8  -7   2 2.52578 0.68809  14
  -8  -7  -2 3.43335 0.95615  13
  -8  -7  -2 4.11709 0.63793  11
  -8  -7   2 3.30918 0.95944  13
   8  -7  -2 3.00929 1.01370  13
   8  -7  -2 2.47832 0.75686  11
  -8   7  -2 2.12811 0.76626  10
   8  -7  -2 1.82526 0.68458  14
  -8  -7   2 4.10155 0.65411  12
  -8   7  -2 2.72589 0.69977   8
   9  -7   2 5.10430 1.14369  13
  -9  -7  -2 5.85681 0.68956  11
  -9   7   2 4.31561 1.03007  10
   9  -7   2 3.75391 0.80176  14
  -9  -7  -2 4.08355 0.46375   9
  -9  -7  -2 5.00579 1.04776  13
   9  -7  -2 3.75915 0.83330  14
   9  -7  -2 4.12895 1.13768  13
  -9   7  -2 4.95621 0.96365   8
  -9  -7   2 4.33484 1.03178  13
  -9   7  -2 4.22884 0.91259  10
  10  -7   2 -0.1691 0.50571  14
 -10  -7  -2 -0.0467 0.29755   9
 -10  -7  -2 -0.2651 0.36434  11
  10  -7   2 0.48701 0.72098  13
 -10  -7  -2 -0.2712 0.61661  13
 -10   7   2 -1.5283 0.49789  10
  10  -7  -2 0.03169 0.68531  13
 -10  -7   2 0.60251 0.49814  12
  10  -7  -2 -1.2870 0.43320  14
 -10  -7   2 -0.7498 0.62134  13
 -10   7  -2 -0.2521 0.56782   8
 -10   7  -2 0.35523 0.66578  10
  11  -7   2 2.44465 0.81576  14
  11  -7   2 3.07670 0.96942  13
 -11  -7  -2 1.83189 0.40609   9
 -11   7   2 1.93941 0.83668  10
 -11  -7  -2 3.81948 0.88989  13
 -11   7  -2 3.34043 0.89744  10
 -11  -7   2 1.90599 0.63734  12
  11  -7  -2 2.13338 0.81649  14
 -11   7  -2 1.04167 0.75612   8
 -11  -7   2 1.52925 0.34729   9
  11  -7  -2 2.07117 0.96648  13
 -12  -7  -2 0.53883 0.36214   9
 -12   7  -2 0.70838 0.74172   8
 -12  -7   2 0.20032 0.30356   9
 -13  -7  -2 0.43028 0.33935   9
 -13   7  -2 0.94192 0.77292   8
 -13  -7   2 -0.3008 0.32434   9
   0  -8  -2 12.5321 1.08626  14
   0  -8  -2 14.7945 1.17431  11
   0  -8   2 14.8607 1.02497  14
   0   8   2 15.9635 1.24227  10
   0   8  -2 15.8332 1.16755  10
   0  -8  -2 14.8176 1.80602  13
   0  -8   2 14.9487 1.81611  13
   1  -8   2 2.64309 1.01677  13
   1  -8   2 1.62567 0.53100  14
  -1   8   2 2.97141 0.67487  10
  -1  -8  -2 2.71843 0.63171  11
  -1  -8  -2 1.93938 0.56709  14
  -1  -8  -2 1.65507 0.94396  13
   1   8  -2 2.41705 0.62578  10
  -1   8  -2 2.99393 0.71074  10
   1   8   2 2.40839 0.65923  10
   1  -8  -2 1.34403 0.58112  11
   1  -8  -2 1.40696 0.87918  13
  -1  -8   2 2.24243 0.96556  13
  -1  -8   2 1.78732 0.48735  14
   1  -8  -2 1.79239 0.54341  14
   2  -8   2 0.71188 0.84466  13
  -2  -8  -2 1.23205 0.48417  14
  -2  -8  -2 0.91960 0.74624  13
  -2  -8  -2 0.97929 0.54831  11
  -2   8   2 0.64693 0.63516  10
   2  -8   2 1.46217 0.49549  14
   2   8  -2 0.92913 0.48141  10
  -2  -8   2 0.48353 0.78494  13
   2  -8  -2 1.29767 0.85440  13
  -2  -8   2 0.38638 0.36518  14
   2  -8  -2 1.38893 0.61664  11
  -2   8  -2 0.99928 0.61537  10
   2  -8  -2 1.02459 0.51871  14
   2   8   2 0.53618 0.49788  10
  -3   8   2 0.95649 0.58788  10
  -3  -8  -2 0.55241 0.52245  11
   3   8  -2 1.16798 0.47136  10
  -3  -8  -2 1.01498 0.75260  13
   3  -8   2 1.39884 0.87670  13
   3  -8   2 0.61468 0.50867  14
  -3  -8  -2 1.19888 0.48247  14
   3   8   2 1.47980 0.48592  10
  -3   8  -2 0.99969 0.59744  10
   3  -8  -2 0.12845 0.44726  14
   3  -8  -2 2.56406 0.94773  13
   3  -8  -2 1.40574 0.63029  11
  -3  -8   2 0.20600 0.74566  13
   4  -8   2 2.23888 0.62020  14
  -4  -8  -2 3.36359 0.58204  14
   4   8  -2 4.34608 0.60142  10
  -4   8   2 4.72998 0.93985  10
  -4  -8  -2 2.36753 0.96355  13
   4  -8   2 2.56085 0.98618  13
  -4  -8  -2 4.19027 0.74155  11
  -4   8  -2 3.27306 0.87856  10
   4  -8  -2 1.83746 0.89924  13
   4  -8  -2 3.42385 0.82803  11
   4   8   2 3.80244 0.60483  10
   4  -8  -2 2.36910 0.68687  14
  -4  -8   2 2.82983 1.02239  13
  -5  -8  -2 1.55991 0.51702  11
   5  -8   2 -0.1853 0.46962  14
  -5   8   2 1.48788 0.73677  10
   5  -8   2 -0.2552 0.68180  13
  -5  -8  -2 0.70501 0.42226  14
   5  -8  -2 -0.6372 0.67342  13
   5   8   2 0.75514 0.41681  10
  -5  -8   2 1.27723 0.82099  13
  -5   8  -2 1.22024 0.71057  10
   5  -8  -2 0.23652 0.56324  11
   5  -8  -2 2.59905 0.68014  14
  -6   8   2 5.56414 0.80661   8
  -7   8   2 16.2670 1.26561   8
  -8   8   2 1.06893 0.66342   8
  -9   8   2 0.63418 0.65627   8
  -9   8  -2 0.09429 0.57432   8
   0   0  -3 0.71799 0.36758   4
   0   0  -3 0.54764 0.23275  13
   0   0   3 0.67872 0.66857   1
   0   0  -3 0.18851 0.18122   5
   0   0   3 0.56998 0.20727  13
   0   0  -3 1.93445 0.76878   1
  -1   0  -3 0.58692 0.72428   1
  -1   0  -3 0.31113 0.23510   5
   1   0   3 0.49562 0.22828  13
   1   0  -3 0.14472 0.11511  11
   1   0  -3 0.27375 0.22287   5
  -1   0  -3 -0.2629 0.36583   3
   1   0  -3 0.09570 0.11990   9
  -1   0   3 0.09490 0.23201   5
  -1   0   3 -0.1258 0.48610   3
   1   0   3 -0.5437 0.69873   1
  -1   0   3 0.18160 0.11202   9
  -1   0  -3 0.02493 0.10772   9
  -1   0  -3 0.18637 0.32433   4
  -1   0  -3 0.67561 0.26978  13
  -1   0   3 0.10245 0.08885  11
  -1   0   3 0.30594 0.51012   1
  -1   0   3 0.34092 0.19536  13
   1   0   3 -0.3315 0.29110   2
   1   0  -3 0.25594 0.51181   1
   1   0   3 -0.0097 0.37911   4
   1   0   3 0.09557 0.24417   5
   1   0   3 0.08726 0.12021   9
   1   0   3 0.04123 0.21385   6
  -2   0  -3 0.27841 0.17946   9
  -2   0   3 0.90901 0.52686   2
  -2   0   3 0.68538 0.71207   3
  -2   0  -3 0.53140 0.36668   5
  -2   0  -3 0.86701 0.27516  13
   2   0   3 0.19425 0.13363  10
  -2   0  -3 0.26520 0.15928  14
  -2   0   3 0.76878 0.20603  12
   2   0   3 0.41926 0.34859   6
   2   0   3 0.11565 0.17026   9
   2   0   3 0.31266 0.17006  12
   2   0  -3 0.43065 0.15584  11
   2   0  -3 0.83307 0.24795  13
  -2   0  -3 0.11779 0.30235   4
   2   0   3 0.44513 0.18360   8
   2   0   3 0.65120 0.25430  13
  -2   0  -3 1.01358 0.81648   1
   2   0   3 0.96923 0.45460   2
   2   0   3 -0.0450 0.32172   5
  -2   0   3 0.22475 0.17039   9
  -2   0   3 0.61347 0.18878  13
  -2   0  -3 0.44615 0.65255   3
  -2   0   3 0.16418 0.13040  11
  -2   0  -3 0.14480 0.33276   6
   2   0   3 0.39277 0.38154   4
  -2   0   3 1.01393 0.70422   1
   2   0   3 -0.2723 0.79460   1
  -3   0  -3 0.42468 0.21565  13
  -3   0  -3 -0.0469 0.12666  10
   3   0   3 -0.0728 0.17560   9
  -3   0  -3 -0.1648 0.14381  14
  -3   0  -3 0.13294 0.35042   4
   3   0   3 0.13883 0.36142   4
  -3   0  -3 0.21806 0.19752   9
  -3   0  -3 0.03031 0.18676   8
   3   0   3 -0.1402 0.18609  12
   3   0  -3 -0.1691 0.15764  11
   3   0   3 -0.1052 0.31950   6
  -3   0   3 -0.1324 0.14524  11
  -3   0   3 -0.0079 0.57324   1
  -3   0  -3 0.07554 0.37793   5
   3   0   3 -0.0589 0.61418   1
   3   0  -3 0.05957 0.16798  12
  -3   0   3 -0.0708 0.20050  12
  -3   0   3 -0.5366 0.84767   3
  -3   0   3 -0.5590 0.31814   6
  -3   0  -3 0.28951 0.37680   6
  -3   0   3 0.69605 0.74096   2
   3   0   3 -0.0118 0.16708  14
   3   0   3 0.09812 0.40991   5
   3   0   3 -0.0742 0.14586  10
  -3   0  -3 0.80286 0.76831   3
  -3   0  -3 0.87584 0.84099   1
  -3   0  -3 -0.1244 0.49321   2
  -3   0  -3 0.06439 0.18317  12
   3   0  -3 0.43511 0.21240  13
   4   0   3 0.05479 0.16906  10
  -4   0  -3 0.00239 0.20125   9
  -4   0  -3 -0.0767 0.16971  14
   4   0   3 -0.1091 0.37524   4
   4   0   3 -0.2174 0.20054  13
  -4   0   3 1.68756 1.20315   3
   4   0   3 0.14163 0.89104   1
  -4   0   3 2.22477 0.98225   1
  -4   0   3 0.04533 0.12682  13
  -4   0  -3 0.33919 0.20936  13
   4   0  -3 0.16617 0.22061  13
  -4   0  -3 -0.0542 0.37342   5
   4   0  -3 -0.0104 0.18089  11
   4   0   3 1.14280 0.57009   6
  -4   0   3 0.16388 0.46110   6
   4   0  -3 -0.1325 0.17511  12
  -4   0  -3 -0.0747 0.19420  12
  -4   0  -3 -0.2578 0.33286   4
   4   0   3 -0.0759 0.20191  12
  -4   0   3 0.20423 0.17644  11
   4   0   3 -0.1038 0.16282  14
  -4   0  -3 -0.7424 0.74454   2
  -4   0  -3 2.11849 1.35354   3
  -4   0  -3 -0.5901 0.32126   6
  -4   0  -3 0.11651 0.14185  10
  -4   0   3 0.04682 0.87913   2
   4   0   3 0.19796 0.45230   5
  -4   0  -3 -0.9962 0.61591   1
  -4   0   3 -0.0819 0.23453  12
  -5   0   3 -0.2175 1.22401   3
  -5   0   3 0.12055 0.30385  12
  -5   0   3 -0.9723 0.75075   1
   5   0  -3 0.04318 0.23253  11
   5   0   3 -0.8302 0.37391   6
  -5   0  -3 1.34150 1.02732   1
  -5   0  -3 -0.1658 0.44079   5
  -5   0   3 -0.0402 0.15401  13
  -5   0  -3 -0.2781 0.23378  13
   5   0   3 -0.0286 0.20120  10
   5   0  -3 -0.2346 0.22421  13
   5   0  -3 -0.0924 0.21612  12
  -5   0   3 -0.0837 0.50233   6
  -5   0  -3 -0.1132 0.22501   9
  -5   0  -3 0.08578 0.42612   4
  -5   0  -3 0.07317 0.21937  14
   5   0  -3 0.06806 0.20721  14
   5   0   3 -0.1421 0.23641  12
  -5   0  -3 -1.4810 1.26586   3
   5   0   3 -0.1186 0.21663  13
   5   0   3 -1.6243 0.74651   1
  -5   0   3 0.03847 0.20489  11
  -5   0   3 1.96115 1.03918   2
  -5   0  -3 0.96487 0.84092   2
   5   0   3 -0.0176 0.42844   4
  -5   0  -3 -0.2342 0.44878   6
   5   0   3 -0.0531 0.44835   5
  -5   0  -3 -0.1566 0.16411  10
   5   0   3 -0.1479 0.21463  14
  -5   0  -3 -0.2235 0.25499  12
   5   0  -3 0.12157 0.46710   6
  -6   0   3 -0.1966 0.90314   1
   6   0   3 0.25797 0.24436  10
   6   0   3 -0.1094 0.30463  12
  -6   0   3 0.44848 0.71891   6
  -6   0  -3 0.45855 0.28059  13
  -6   0   3 -1.8576 2.05633   3
  -6   0  -3 0.64293 0.67966   6
  -6   0  -3 1.08793 1.90329   3
  -6   0  -3 0.26989 0.25936  14
   6   0   3 -0.1573 1.29450   1
  -6   0  -3 0.32317 0.64841   5
   6   0  -3 0.39980 0.30589  14
   6   0  -3 0.35871 0.28931  11
   6   0   3 -0.2575 0.58416   6
  -6   0  -3 -0.0458 0.51650   4
   6   0   3 0.60208 0.25411  13
   6   0  -3 -0.0444 0.27233  12
  -6   0  -3 1.75127 1.34952   2
  -6   0  -3 0.33158 0.32942  12
  -6   0  -3 0.16036 0.29906   9
  -6   0   3 0.04207 0.35948  12
   6   0  -3 -0.2335 0.47301   4
  -6   0   3 1.27547 1.59329   2
   6   0   3 0.26468 0.30169   7
   6   0   3 0.84429 0.65212   4
   6   0  -3 0.24655 0.63751   6
  -6   0  -3 0.24988 0.22412  10
   6   0   3 0.15369 0.27155  14
  -6   0   3 -0.0889 0.25735  11
  -7   0  -3 0.80547 0.71869   5
  -7   0  -3 -0.0974 0.25510  13
   7   0   3 -0.4229 0.31809  12
   7   0   3 0.42262 0.68634   4
  -7   0   3 -0.2593 0.41418  12
  -7   0  -3 0.01314 0.35049  12
  -7   0   3 -1.2803 1.53929   2
  -7   0  -3 -0.1112 0.61530   6
  -7   0   3 0.66697 1.33412   1
   7   0   3 -0.1814 0.32143   7
   7   0   3 -0.5728 0.67832   6
  -7   0   3 -0.0723 0.27770  11
   7   0  -3 0.39484 0.59946   4
  -7   0  -3 -0.6348 1.30292   2
   7   0  -3 0.17974 0.31924  12
   7   0  -3 -0.8822 0.58093   1
  -7   0   3 -2.2196 2.04911   3
   7   0   3 0.22276 0.26416  10
  -7   0  -3 -0.2016 0.27845  14
  -7   0  -3 0.43305 0.61169   4
  -7   0  -3 0.11196 0.24511  10
   7   0   3 0.39544 0.31746  14
   7   0  -3 0.46868 0.31947  14
   7   0  -3 -0.3023 0.62574   6
   7   0   3 -1.3090 1.17363   1
  -7   0  -3 2.14837 2.21677   3
   7   0   3 0.16372 0.23134  13
  -7   0   3 -0.0293 0.65874   6
  -8   0  -3 1.07716 0.71689   6
   8   0   3 -0.2250 0.31564   7
   8   0   3 -0.3297 0.29778  12
  -8   0  -3 0.02437 0.58412   4
  -8   0   3 -1.7850 2.69618   3
   8   0  -3 0.45558 0.63956   6
  -8   0  -3 0.02265 0.58297   5
  -8   0  -3 -0.3217 2.11262   3
  -8   0  -3 -2.9315 1.70172   2
  -8   0  -3 0.17989 0.35219  12
  -8   0   3 0.14772 0.65406   6
   8   0   3 -0.1711 0.57163   4
   8   0  -3 -0.1328 0.28608  12
   8   0   3 0.32171 0.66431   6
   8   0   3 0.36708 0.33485  14
   8   0  -3 0.07939 0.29232  14
   8   0   3 1.24461 1.26611   1
  -8   0  -3 -0.2008 0.24321  10
   8   0   3 0.02794 0.25187  10
  -8   0  -3 -0.1893 0.25962  14
   8   0  -3 1.35045 1.18741   1
  -8   0   3 0.22309 0.42795  12
  -8   0   3 -0.2920 1.91954   2
   8   0  -3 0.29274 0.51671   4
  -8   0   3 -0.3599 0.24255  11
  -8   0   3 1.73031 1.48046   1
  -9   0   3 -0.3830 3.13257   3
   9   0   3 -0.0765 0.32099   7
   9   0   3 -3.3053 1.45635   1
  -9   0   3 0.32725 0.30644  10
  -9   0   3 0.22407 1.40266   1
   9   0   3 -0.3733 0.55088   6
   9   0  -3 0.69903 0.64830   6
   9   0   3 0.61124 0.66240   4
  -9   0  -3 -0.3343 0.58535   6
  -9   0   3 -0.0109 0.41957  12
  -9   0  -3 -0.1427 0.58237   4
   9   0   3 -0.1952 0.30901  12
   9   0  -3 2.39199 1.42769   1
  -9   0  -3 0.01843 2.62385   3
  -9   0  -3 -0.0725 0.24701  14
  -9   0  -3 0.19497 0.60402   5
   9   0  -3 -0.0699 0.28159  14
  -9   0  -3 1.07664 1.97969   2
  -9   0  -3 0.10695 0.37124  12
  -9   0   3 -0.4424 0.55035   6
  -9   0   3 0.02232 0.26035  11
   9   0   3 0.11827 0.34130  14
   9   0  -3 -0.4533 0.45621   4
  -9   0   3 0.28434 2.31157   2
   9   0  -3 0.13866 0.32192  12
   9   0   3 2.94096 1.75987   1
  -9   0  -3 -0.1001 0.22694  10
   9   0   3 0.33296 0.26645  10
  10   0  -3 0.41533 0.63786   4
  10   0  -3 -0.5798 0.26182  14
 -10   0   3 -0.4029 0.58499   6
  10   0  -3 -0.5424 0.51185   6
  10   0   3 -0.1728 0.31241  14
 -10   0  -3 0.16613 0.65086   5
 -10   0  -3 0.19037 0.39222  12
  10   0   3 -0.0305 0.32703   7
  10   0   3 2.66995 1.53862   1
  10   0   3 0.54699 0.96903   1
  10   0   3 -0.3622 0.23667  10
 -10   0   3 -0.1567 0.26160  11
  10   0   3 -0.2476 0.59278   4
 -10   0  -3 0.00379 0.28684  14
 -10   0  -3 -0.0592 0.25002  10
  10   0   3 0.17554 0.36926  12
 -10   0   3 -0.3138 0.40251  12
 -10   0  -3 0.68605 0.70390   4
 -10   0   3 -1.9970 1.82341   1
  10   0   3 -0.3880 0.57487   6
  10   0  -3 0.46590 1.11075   1
  10   0  -3 -0.1512 0.30656  12
 -10   0   3 -0.2744 0.30468  10
 -10   0  -3 0.00292 0.61646   6
 -11   0   3 0.10838 0.36594  10
 -11   0   3 -1.0141 0.64450   6
 -11   0  -3 -0.4612 0.58335   6
 -11   0   3 -0.2354 0.47952  12
  11   0  -3 0.15834 0.68897   4
 -11   0  -3 -0.0924 0.27441  10
  11   0  -3 0.78118 0.40878  12
  11   0  -3 0.22697 0.37110  14
 -11   0  -3 -0.0973 0.58396   4
 -11   0  -3 -0.4900 0.66992   5
 -11   0  -3 0.04317 0.30536  14
  11   0   3 -0.8675 1.34357   1
 -11   0   3 0.63444 1.67399   1
  11   0  -3 0.41848 1.20890   1
  11   0  -3 -0.1361 0.72787   6
  11   0   3 0.29102 0.41694  12
  11   0   3 0.00509 0.36457  14
  11   0   3 -1.2389 0.69649   6
  11   0   3 -0.5632 0.64114   4
 -11   0  -3 0.19922 0.46672  12
  11   0   3 -1.3931 1.46392   1
 -11   0   3 0.05671 0.31021  11
  12   0   3 -0.0695 0.43685  12
 -12   0   3 0.67559 0.42944  10
 -12   0   3 0.21068 0.80447   6
  12   0  -3 -0.4637 0.37664  12
 -12   0  -3 -0.6337 0.66725   6
 -12   0   3 -0.0844 0.54612  12
 -12   0  -3 0.37087 0.71656   4
 -12   0   3 -1.8531 1.77825   1
  12   0  -3 -0.5470 0.35281  14
  12   0   3 3.24139 1.85738   1
  12   0  -3 0.46489 0.69296   4
  12   0  -3 -0.9220 0.56904   6
 -12   0  -3 0.33644 0.35874  14
 -12   0   3 0.08076 0.35754  11
  12   0   3 -0.4618 0.71203   4
 -12   0  -3 -0.2153 0.44414  12
  12   0   3 -0.2737 0.75494   6
  12   0   3 0.32981 2.17840   1
  12   0   3 0.38362 0.42344  14
 -12   0  -3 -0.1080 0.74434   5
 -12   0  -3 -0.0423 0.29521  10
  12   0  -3 0.88460 1.71440   1
 -13   0   3 0.31824 0.41819  11
 -13   0  -3 -0.3567 0.30331  10
 -13   0   3 -0.9138 0.36548  10
  13   0   3 0.01518 0.43600  14
  13   0   3 0.67405 0.84504   4
 -13   0  -3 -0.0819 0.53591  12
 -13   0  -3 -0.1182 0.33539  14
 -13   0   3 0.82064 0.67041  12
 -13   0  -3 -0.0687 0.78780   4
  13   0  -3 -0.3489 0.79208   6
 -13   0  -3 -0.1298 0.39140  11
  13   0   3 0.74634 0.99654   6
  13   0  -3 0.21986 0.42865  12
 -13   0   3 0.96609 0.97160   6
 -13   0  -3 -0.2015 0.81046   5
  13   0  -3 -0.6426 0.69401   4
  13   0  -3 0.12859 0.43214  14
 -13   0  -3 0.66512 0.84683   6
  13   0   3 0.03800 0.48941  12
  14   0   3 0.45785 0.54546  12
  14   0  -3 0.81774 0.85435   4
 -14   0  -3 -0.8685 0.85933   5
 -14   0   3 0.25009 0.90686   6
 -14   0   3 0.30079 0.42055  11
 -14   0  -3 -0.6317 0.35573  14
  14   0  -3 2.19153 1.10012   6
 -14   0   3 0.40037 0.49180  10
  14   0   3 -0.6059 0.84474   4
  14   0   3 0.87594 0.52817  14
 -14   0   3 0.46618 0.65459  12
 -14   0  -3 0.31260 0.44367  11
  14   0  -3 -0.1431 0.43888  14
  14   0   3 -1.6549 0.85079   6
 -14   0  -3 -0.2942 0.31823  10
 -14   0  -3 -0.0452 0.82949   4
 -14   0  -3 -0.2967 0.55773  12
  15   0  -3 0.46928 0.81949   4
 -15   0   3 0.35254 0.48640  10
 -15   0  -3 0.68006 0.37098  10
  15   0  -3 0.86816 1.15154   6
  15   0   3 0.45756 0.51818  14
 -15   0  -3 -0.8523 0.82868   6
  15   0   3 -0.3058 0.92475   4
 -15   0   3 0.33292 0.66064  12
 -15   0  -3 -1.4090 0.77364   5
 -15   0  -3 -0.0170 0.58203  12
 -15   0   3 0.19700 0.41118  11
 -15   0  -3 1.87841 1.00424   4
  15   0  -3 0.29772 0.46936  14
  16   0   3 -0.8206 1.14910   6
 -16   0  -3 0.08164 1.03820   5
  16   0   3 -0.0296 0.94672   4
 -16   0   3 -0.4418 1.03338   6
 -16   0   3 -0.9973 0.43424  10
 -16   0  -3 1.30447 1.14082   4
 -16   0  -3 0.55836 0.99316   6
 -16   0   3 -0.9281 0.61355  12
 -16   0  -3 0.67950 0.37512  10
  16   0  -3 -0.8431 0.39269  14
  16   0   3 0.41792 0.52275  14
 -16   0  -3 0.21350 0.58790  12
  16   0  -3 -1.3146 0.71234   4
 -16   0  -3 0.06618 0.49646   9
  16   0  -3 -0.8133 0.76960   6
  17   0   3 1.01867 1.29200   6
 -17   0  -3 0.38275 0.55750   9
 -17   0  -3 1.19880 1.05111   5
  17   0   3 -0.3508 0.49408  14
  17   0  -3 -0.0529 0.46889  14
 -17   0  -3 -0.3580 0.29537  10
  17   0  -3 1.24128 1.17795   6
  17   0   3 -1.5353 0.84711   4
 -17   0  -3 0.09167 0.64045  12
 -17   0   3 -0.4901 0.46880  10
 -17   0  -3 0.60307 1.24268   4
 -17   0  -3 -0.7049 1.04204   6
 -17   0   3 0.28400 0.70491  12
 -17   0   3 -2.2370 1.09409   6
  17   0  -3 -0.3597 0.90140   4
  18   0  -3 -0.3118 0.48572  14
  18   0   3 0.58600 1.04864   4
 -18   0  -3 0.58450 0.69934  12
 -18   0   3 -0.4410 0.48767  10
 -18   0  -3 0.51543 0.57065   9
 -18   0   3 1.11040 0.87080  12
  18   0   3 -0.0585 0.52489  14
 -18   0   3 -1.6108 1.16737   6
 -18   0  -3 -0.1064 1.12996   5
 -18   0   3 -2.3046 1.22101   5
 -18   0  -3 0.61663 1.19587   6
  18   0  -3 -0.7049 0.90145   4
 -18   0  -3 1.09580 1.46646   4
  18   0   3 3.58368 2.04098   6
 -18   0  -3 1.06197 0.37442  10
  19   0  -3 -1.0330 0.49687  14
 -19   0  -3 -0.1865 0.55054   9
 -19   0  -3 0.04885 0.71354  12
  19   0   3 0.41301 0.57511  14
 -19   0   3 -1.3113 0.77077  12
 -19   0   3 -0.3777 0.47809  10
 -19   0  -3 0.20541 0.35201  10
 -20   0  -3 0.19838 0.75086  12
 -20   0   3 -0.0179 0.89707  12
  20   0  -3 0.33423 0.57722  14
  20   0   3 -0.6244 0.51398  14
 -20   0  -3 -0.0861 0.33332  10
 -20   0  -3 -0.6278 0.54064   9
  21   0  -3 0.17182 0.60243  14
 -21   0  -3 1.07173 0.76030  12
 -21   0   3 0.80759 0.96285  12
  21   0   3 0.74150 0.68294  14
 -21   0  -3 0.34112 0.71262   9
 -21   0   3 -0.3607 0.54020  10
 -22   0  -3 0.33853 0.72422   9
   0   1  -3 0.03444 0.17662   5
   0  -1   3 -0.7445 0.42928   2
   0  -1   3 -0.9943 0.58895   3
   0  -1  -3 0.07847 0.10670   9
   0  -1  -3 0.02165 0.49791   1
   0   1   3 0.03381 0.22179   5
   0  -1   3  0.0000 0.11916  14
   0   1   3 -0.0798 0.12398  11
   0  -1   3 0.45270 0.31830   4
   0   1  -3 -0.1132 0.28588   4
   0  -1   3 -0.0066 0.16036  10
   0  -1  -3 0.01776 0.11984  12
   0  -1  -3 -0.1612 0.14490  11
   0  -1  -3 0.17850 0.22941   5
   0   1  -3 0.16735 0.15781  10
   0   1  -3 0.13395 0.22772  13
   0  -1   3 0.08257 0.07304   9
   0  -1   3 0.12913 0.69065   1
   0  -1   3 0.24862 0.14810   5
   0   1  -3 0.01124 0.08431   9
   0   1  -3 0.01194 0.12048  14
   0  -1   3 -0.2334 0.21574  13
   0   1   3 0.02275 0.10560   9
   0   1   3 -0.1677 0.56772   1
   0   1   3 0.06035 0.60362   2
   1  -1   3 2.18822 1.12754   1
   1  -1   3 4.00716 0.23899   9
   1   1  -3 3.25496 0.19954  14
   1  -1   3 3.94660 0.29908  14
  -1  -1  -3 3.37844 0.23223   9
  -1   1   3 3.77182 0.22517   9
   1  -1   3 3.70427 0.35029   8
   1  -1   3 3.79574 0.45377   5
  -1  -1  -3 4.42165 0.78208   2
   1  -1   3 3.74606 0.55861   6
  -1  -1  -3 3.87796 0.45071   5
   1  -1   3 3.46235 0.60160   4
  -1   1   3 3.50418 0.55652   6
  -1   1   3 3.39896 0.43364   5
  -1   1   3 3.09037 0.31641  12
   1   1  -3 3.45306 0.91588   1
  -1   1   3 4.37558 1.14581   1
   1   1  -3 3.22685 0.44726   4
   1  -1   3 3.50406 0.34699  10
  -1  -1  -3 3.05355 0.90699   1
  -1   1   3 3.39742 1.11299   2
   1  -1   3 2.89621 0.43072  13
   1   1  -3 3.10127 0.42165  13
  -1   1   3 3.93607 0.29019  11
  -1  -1  -3 3.53596 0.24353  11
   1  -1   3 4.19890 1.33509   2
  -1   1  -3 3.69312 0.30130  14
  -1  -1   3 3.12244 0.41781  13
  -1   1  -3 3.62423 0.19558   9
   1   1   3 3.90883 0.52744   5
   1  -1  -3 3.34023 1.10041   1
  -1   1  -3 4.08190 0.67746   4
  -1   1  -3 3.70004 0.32916  10
  -1  -1   3 4.33260 1.11976   2
   1   1   3 3.39566 0.25583   9
  -1  -1   3 3.85925 1.06497   1
  -1   1  -3 4.22664 1.13109   3
  -1   1  -3 3.29430 0.43372  13
   1  -1  -3 3.40003 0.31414  11
  -1   1  -3 4.50192 1.41855   1
   1  -1  -3 3.55246 0.28231  12
  -1  -1   3 3.53892 0.39860   4
  -1  -1   3 2.83141 0.27548  10
  -1  -1   3 2.66690 0.37763   5
   1   1   3 3.32973 0.88111   1
   1   1   3 3.62569 0.76289   2
  -1   1  -3 3.27798 0.34735   5
  -1  -1   3 2.31881 0.88195   3
   1  -1  -3 4.08563 0.51333   5
   1  -1  -3 3.43203 0.25520   9
  -1  -1   3 3.45552 0.21058   9
   2  -1   3 33.6360 3.27138   2
  -2   1   3 35.5638 1.55092   5
  -2  -1  -3 38.4229 2.69816   1
  -2  -1  -3 37.4104 1.50974   6
   2  -1   3 34.0559 1.62504   5
   2  -1   3 39.9399 1.33381  14
  -2   1   3 41.6107 3.37389   3
   2  -1   3 37.5493 1.36095  10
  -2   1   3 40.0590 1.34338  12
   2   1  -3 40.1740 2.46011   1
  -2  -1  -3 32.4785 1.26137   9
   2  -1   3 37.8098 1.91252   4
  -2   1   3 35.0758 3.30997   1
  -2  -1  -3 34.2982 1.60259   5
  -2   1   3 37.7903 1.78843   6
   2  -1   3 39.6193 1.39389  13
  -2   1   3 34.0284 1.24925   9
   2  -1   3 34.6930 1.79907   6
   2  -1   3 35.1198 1.33634  12
  -2   1   3 34.0563 1.30774  11
  -2  -1  -3 39.4017 1.96097   4
   2   1  -3 41.0497 1.40344  13
   2  -1   3 39.5412 3.40364   1
  -2   1   3 35.9099 3.60434   2
   2  -1  -3 40.7017 1.31042  12
  -2   1  -3 34.4738 1.24817   9
  -2   1  -3 33.6725 1.53002   5
  -2   1  -3 34.9967 1.32562  10
  -2  -1   3 38.4102 1.23951  10
  -2   1  -3 36.2857 1.70499   6
  -2   1  -3 39.4751 1.98507   4
  -2   1  -3 37.9418 3.53672   1
  -2   1  -3 34.6816 3.02771   3
  -2   1  -3 35.1837 1.35034   8
   2   1   3 39.8703 2.42746   1
  -2  -1   3 37.0671 2.90638   3
  -2  -1   3 33.7979 2.73341   2
  -2   1  -3 36.6851 1.32543  14
   2  -1  -3 34.7006 3.05688   1
   2   1   3 35.6346 1.60552   6
   2  -1  -3 32.4087 1.28159   9
  -2   1  -3 39.9394 1.42892  13
  -2  -1   3 39.2401 1.35457  13
   2  -1  -3 31.7254 1.32299  11
   2   1   3 33.3964 1.71179   5
  -2  -1   3 35.3893 2.18106   1
   3  -1   3 60.7630 2.14851  13
  -3  -1  -3 63.6618 2.11553   9
  -3  -1  -3 59.1276 2.07358  13
  -3  -1  -3 67.5844 2.68803   4
  -3   1   3 60.6571 2.77849   6
  -3   1   3 63.6283 4.84144   1
   3   1  -3 62.7415 3.12153   1
  -3   1   3 60.1689 5.12752   3
   3   1  -3 58.3557 2.14585  13
   3  -1   3 66.1208 4.89796   1
   3  -1   3 62.0818 2.84790   6
   3  -1   3 60.4566 2.16076  12
   3  -1   3 60.9310 2.13914  14
  -3  -1  -3 63.2451 2.54998   6
  -3   1   3 63.5573 5.43735   2
  -3  -1  -3 59.4281 2.58168   5
   3  -1   3 62.1668 2.86636   4
  -3  -1  -3 58.6247 3.98092   3
   3  -1   3 61.1316 2.16478  10
  -3   1   3 60.4228 2.08183   9
  -3   1   3 59.4166 2.12442  11
  -3   1   3 58.9001 2.14136  12
   3  -1  -3 58.5921 2.11174  12
  -3   1  -3 60.7083 2.15276  14
  -3   1  -3 65.8146 5.15642   2
  -3  -1   3 61.6779 4.50075   3
  -3   1  -3 65.8962 5.01913   3
  -3   1  -3 58.9847 2.12926  10
   3   1   3 66.8153 3.59752   1
  -3  -1   3 69.9414 4.04394   2
   3   1   3 62.8662 2.76781   5
   3  -1  -3 60.6375 2.16051  11
   3  -1  -3 62.1839 2.69494   6
  -3   1  -3 64.4080 2.97912   4
  -3   1  -3 59.6315 2.54122   5
  -3   1  -3 62.1561 2.69436   6
  -3  -1   3 65.6831 3.05324   1
  -3  -1   3 59.8059 2.09774  13
   3  -1  -3 66.0575 4.63573   1
  -3   1  -3 57.5051 2.18429  13
  -3   1  -3 66.5357 5.11758   1
   3   1   3 60.8454 2.14279   9
  -3   1  -3 60.8748 2.13696  12
  -3   1  -3 59.6601 2.08484   9
   3   1   3 59.9916 2.60559   6
  -4   1   3 4.37882 0.41153   9
   4   1  -3 4.34156 0.43883  13
   4  -1   3 3.96289 0.83581   6
   4  -1   3 4.73223 0.48931  12
   4  -1   3 3.17401 1.46407   1
  -4  -1  -3 4.82603 0.78673   6
  -4  -1  -3 5.06729 0.84437   5
   4   1  -3 4.98581 0.30389  14
  -4   1   3 5.68078 1.96053   1
  -4   1   3 4.85008 0.51176  12
  -4  -1  -3 5.21944 0.35185  12
  -4  -1  -3 5.02032 0.75749   4
   4  -1   3 4.92077 0.48443  13
  -4   1   3 4.73334 0.88558   6
   4  -1   3 5.30316 0.45618  14
  -4  -1  -3 3.95722 0.41645   9
   4  -1   3 5.32205 0.94641   4
  -4  -1  -3 5.23119 0.36495  13
   4   1  -3 3.75286 0.80360   1
  -4  -1  -3 3.81651 1.54523   3
  -4  -1  -3 4.26790 0.32234   8
   4  -1   3 3.11431 1.52044   1
  -4   1   3 4.69480 0.42693  11
  -4   1   3 6.44541 1.80291   2
   4  -1   3 4.53497 0.45690  10
  -4  -1  -3 5.65950 1.45276   1
   4  -1  -3 5.24390 0.46120  12
  -4   1  -3 5.30176 0.46371  10
  -4   1  -3 4.13913 0.75133   5
   4   1   3 4.35627 0.90002   4
   4  -1  -3 4.45063 0.45967  11
  -4  -1   3 4.15163 0.38157  12
   4   1   3 4.86020 0.33063  12
  -4   1  -3 4.80031 0.48883  12
  -4   1  -3 5.15099 0.44647  14
  -4   1  -3 4.27331 0.90745   4
   4   1   3 6.04054 0.89172   6
  -4   1  -3 5.27244 1.84062   2
  -4   1  -3 5.37812 0.50414  13
  -4   1  -3 4.85161 1.83337   3
   4  -1  -3 6.90678 0.94836   6
  -4  -1   3 5.94330 1.71030   3
   4   1   3 3.55333 0.40859   9
   4  -1  -3 2.61733 1.29135   1
  -4  -1   3 4.46273 0.42865  13
   4   1   3 3.42515 1.14416   1
   4   1   3 3.12513 0.74466   5
  -4  -1   3 3.38269 0.97945   1
  -4   1  -3 3.36814 0.73276   6
  -5   1   3 83.5397 2.96331  11
  -5   1   3 81.8126 2.98392  10
  -5   1   3 83.1148 3.00780  12
   5  -1   3 86.3047 6.77993   1
  -5   1   3 86.5117 4.01152   6
  -5  -1  -3 95.5132 6.70823   3
   5   1  -3 81.8391 2.89755  13
   5  -1   3 84.7084 2.97905  10
   5   1  -3 84.6315 2.81436  14
   5   1  -3 85.6808 4.08526   1
  -5  -1  -3 80.4561 2.78113   7
   5  -1   3 86.2359 4.09980   6
  -5  -1  -3 86.9278 3.76937   6
  -5  -1  -3 83.8107 2.96554   9
  -5   1   3 76.0421 7.40633   3
   5  -1   3 83.0153 2.96955  14
   5  -1   3 80.9408 3.90512   4
  -5  -1  -3 87.0201 3.54329   4
  -5  -1  -3 86.9645 4.65921   2
  -5  -1  -3 87.4513 2.79860  13
  -5  -1  -3 86.6711 3.76980   5
  -5  -1  -3 82.6185 2.84231  12
   5  -1   3 81.9632 2.98818  12
  -5  -1  -3 94.0741 5.42002   1
   5  -1   3 92.2417 6.79908   1
  -5   1   3 85.7410 6.77819   1
  -5  -1  -3 88.3237 2.89401  14
   5  -1   3 85.2132 2.89524  13
  -5   1   3 99.2098 7.99745   2
   5  -1  -3 87.8764 3.01108  11
  -5  -1   3 80.3924 2.80609  13
  -5  -1   3 87.7860 4.89666   1
  -5  -1   3 96.1700 5.66842   2
   5  -1  -3 80.5780 2.93843  12
  -5   1  -3 87.5904 3.92334   6
  -5  -1   3 88.2104 6.94708   3
   5  -1  -3 82.9607 3.84915   6
   5   1   3 83.9863 3.62577   4
  -5   1  -3 82.9078 2.97268  13
   5   1   3 82.7497 2.81698  12
   5   1   3 85.5540 3.82477   6
  -5   1  -3 84.3833 2.99607  14
  -5  -1   3 85.3416 2.79136  11
  -5  -1   3 83.9944 2.88896  12
  -5   1  -3 100.306 7.64141   3
  -5   1  -3 86.8388 3.74614   5
  -5   1  -3 86.0991 4.11203   4
   5   1   3 94.4433 4.99879   1
   5   1   3 88.2927 3.97916   5
  -5  -1   3 83.8281 3.91809   6
  -5   1  -3 95.0122 7.19545   2
  -5   1  -3 83.0389 2.97945  12
  -5   1  -3 81.6676 2.93838  10
   5  -1  -3 80.9296 6.17939   1
  -6   1   3 40.5431 4.99445   1
  -6  -1  -3 44.3990 4.09144   1
  -6   1   3 45.6149 1.79617  10
   6   1  -3 46.8677 1.61572  14
   6  -1   3 44.2856 2.75750   4
   6  -1   3 40.7497 1.74029  10
   6  -1   3 42.9688 2.88193   6
  -6   1   3 35.7979 5.62237   2
  -6  -1  -3 46.1316 2.64517   6
   6  -1   3 53.5856 5.45750   1
  -6  -1  -3 45.3104 1.78160   9
   6  -1   3 45.9547 5.16855   1
  -6  -1  -3 47.3083 1.54353  13
  -6  -1  -3 43.6264 2.44412   4
  -6  -1  -3 45.4802 2.61458   5
  -6   1   3 45.6958 1.76832  11
  -6   1   3 50.5787 1.87072  12
  -6  -1  -3 43.7075 1.67451  14
   6  -1   3 43.1264 1.79457  12
   6  -1   3 45.9201 1.78278  14
   6   1  -3 45.7900 2.01402   4
  -6  -1  -3 47.7229 1.67237  12
   6   1  -3 45.2755 1.66056  13
  -6  -1  -3 43.2569 1.55050   7
   6   1  -3 39.6930 2.97886   1
   6  -1   3 48.7267 1.67965  13
  -6   1   3 45.1938 2.86396   6
  -6   1   3 45.5710 5.79842   3
  -6   1  -3 46.2141 1.74733  10
   6   1   3 47.3429 2.46753   4
   6   1   3 51.0856 3.67746   1
  -6  -1   3 42.5868 3.67865   1
  -6   1  -3 48.4911 2.65580   5
   6   1   3 41.0491 2.62716   6
  -6  -1   3 42.5846 1.57670  11
  -6   1  -3 46.9109 1.81229  12
  -6   1  -3 45.4734 2.77084   6
   6   1   3 46.1622 1.62427  12
  -6   1  -3 35.7479 4.93006   2
   6  -1  -3 44.9625 2.75027   6
   6  -1  -3 41.7764 1.76868  11
  -6   1  -3 44.6050 1.75300  13
  -6  -1   3 40.7086 4.20798   2
  -6  -1   3 45.7893 2.80709   6
  -6   1  -3 46.2315 2.92378   4
   6  -1  -3 46.1709 1.75273  12
  -6   1  -3 40.2907 5.71890   3
   6  -1  -3 42.3248 4.65166   1
  -6   1  -3 43.6713 1.78614  14
   6   1   3 41.4774 2.70732   5
   6  -1  -3 42.7026 1.78292  14
  -6  -1   3 46.0304 1.71889  12
  -6  -1   3 36.5843 5.12188   3
   7   1  -3 55.2482 2.49971   4
   7  -1   3 60.6836 6.05370   1
  -7  -1  -3 54.8207 1.93238   7
  -7  -1  -3 55.9122 1.90539  13
   7  -1   3 56.4514 3.26352   4
  -7   1   3 53.3676 2.16278  10
  -7   1   3 57.6847 6.16742   1
   7  -1   3 53.2529 2.16852  12
  -7   1   3 56.0121 2.15224  11
   7   1  -3 55.9819 3.87912   1
  -7  -1  -3 50.5554 6.45783   3
  -7  -1  -3 58.3735 3.17808   6
  -7  -1  -3 53.4301 2.07578  14
  -7   1   3 67.4098 7.38164   2
  -7   1   3 54.1628 7.46340   3
   7  -1   3 57.4641 2.15157  10
   7  -1   3 54.1899 2.16007  14
   7  -1   3 64.4462 6.34876   1
  -7   1   3 54.4605 3.36994   6
  -7  -1  -3 59.6213 4.73108   2
   7   1  -3 56.7360 2.00745  14
  -7  -1  -3 56.0856 2.94852   4
  -7   1   3 56.7733 2.24461  12
   7  -1   3 58.9699 3.55215   6
  -7  -1  -3 58.6107 3.19482   5
   7  -1   3 56.4865 2.00101  13
  -7  -1  -3 55.4947 2.05913  12
  -7  -1  -3 55.6340 2.18720   9
  -7  -1   3 62.5126 7.30661   3
   7  -1  -3 56.4527 5.57471   1
  -7   1  -3 54.5426 2.10569  10
  -7   1  -3 60.9329 6.67953   2
  -7   1  -3 58.2378 3.17239   5
  -7  -1   3 58.1032 1.99166  11
  -7   1  -3 52.3521 6.95580   3
  -7   1  -3 56.8202 3.43959   4
  -7   1  -3 56.2583 2.18927  14
   7  -1  -3 56.8811 3.26296   6
  -7   1  -3 54.9924 2.10854  13
   7  -1  -3 58.4224 3.38802   4
   7   1   3 56.6002 2.01369  12
   7  -1  -3 57.0794 2.19409  11
  -7  -1   3 58.6730 3.40736   6
  -7   1  -3 56.6107 2.18695  12
   7   1   3 53.9416 3.18249   6
   7   1   3 60.8147 4.32964   1
  -7  -1   3 56.0924 2.12446  12
  -7   1  -3 58.3759 3.32623   6
   7   1   3 56.7242 2.81760   4
  -7  -1   3 55.6845 4.62684   1
   7  -1  -3 59.1532 2.22011  14
  -7  -1   3 57.2259 5.31401   2
   7  -1  -3 54.4214 2.13176  12
  -8   1   3 1.98947 0.54213  12
  -8   1   3 2.19061 3.27109   3
   8  -1   3 2.61550 1.01786   6
  -8  -1  -3 2.86455 2.65918   3
  -8  -1  -3 1.64802 0.43216   9
  -8  -1  -3 2.86920 0.92448   5
   8   1  -3 2.33376 0.36329  14
   8  -1   3 1.96496 0.39460  10
   8  -1   3 2.57055 0.41786  13
  -8   1   3 3.04712 1.78991   1
   8  -1   3 2.20207 0.95306   4
  -8   1   3 1.99195 0.43856  11
  -8   1   3 0.58238 0.78192   6
   8  -1   3 1.75517 0.41709  14
  -8  -1  -3 2.95648 0.43193  14
   8   1  -3 1.48390 1.09204   1
  -8  -1  -3 2.58201 0.47186  12
   8  -1   3 2.16614 0.47179  12
  -8  -1  -3 2.89248 0.88406   4
  -8   1   3 1.40767 0.44013  10
   8  -1   3 3.82007 2.01806   1
   8   1  -3 2.28543 0.63826   4
  -8  -1  -3 2.99695 0.97800   6
  -8   1   3 1.35143 2.92570   2
   8  -1   3 1.39703 1.54398   1
  -8  -1  -3 1.15233 1.70081   2
  -8   1  -3 2.53536 0.44091  10
   8   1   3 0.02030 1.07898   1
  -8   1  -3 2.30553 0.44302  14
  -8  -1   3 1.84456 1.16159   1
   8   1   3 3.17369 0.43328  12
   8   1   3 2.65680 0.79295   4
   8  -1  -3 2.51331 0.49024  11
  -8  -1   3 3.05358 2.60591   3
  -8  -1   3 2.59979 0.95759   6
   8  -1  -3 2.61279 0.48701  12
   8   1   3 1.97862 0.84873   6
  -8   1  -3 2.64196 0.94017   5
  -8   1  -3 0.05238 2.28127   2
  -8  -1   3 1.81237 0.46968  12
  -8  -1   3 2.16684 0.34256  11
  -8   1  -3 0.69973 2.67334   3
  -8   1  -3 1.67149 0.89255   6
   8  -1  -3 2.20941 0.46004  14
   8  -1  -3 1.95858 0.82171   6
  -8   1  -3 2.24351 0.51032  12
   8  -1  -3 1.94781 0.27255  13
  -8   1  -3 1.61449 0.94680   4
   8  -1  -3 0.94468 0.76908   4
   8   1   3 1.21021 1.55692   1
   9  -1   3 35.3256 2.59475   4
   9  -1   3 29.3578 1.35787  10
   9   1  -3 32.0083 1.89279   4
  -9  -1  -3 32.3890 1.37035  14
  -9   1   3 30.8547 2.63925   6
  -9   1   3 26.6385 1.48935  12
   9  -1   3 28.6224 1.41344  14
  -9  -1  -3 25.5432 1.40050   9
   9  -1   3 28.0043 2.57912   6
  -9   1   3 30.3445 1.43583  10
   9   1  -3 32.7754 3.29703   1
  -9  -1  -3 29.3057 2.39267   5
  -9   1   3 33.3699 5.13628   1
  -9   1   3 28.6549 6.61804   3
  -9  -1  -3 29.6027 2.41933   6
  -9   1   3 27.9580 6.72884   2
   9  -1   3 32.8617 5.81950   1
   9  -1   3 25.7527 5.16115   1
  -9  -1  -3 31.4149 2.29558   4
  -9  -1  -3 31.2892 6.09155   3
   9  -1   3 29.4887 1.42672  12
  -9  -1  -3 31.9220 1.37408  12
   9   1  -3 30.8957 1.24947  12
  -9   1   3 31.3299 1.41067  11
   9   1  -3 31.4206 1.27936  14
  -9  -1   3 30.2274 1.25751  11
  -9   1  -3 32.1810 1.49662  12
  -9   1  -3 33.7861 6.56351   3
   9  -1  -3 30.4493 1.43595  11
  -9   1  -3 30.0289 2.54952   4
  -9  -1   3 26.5537 3.59948   1
   9   1   3 31.5204 2.50197   6
   9  -1  -3 28.6116 2.44391   4
   9   1   3 29.7014 1.28336  12
  -9   1  -3 32.0307 1.36812  10
   9   1   3 36.4615 4.36770   1
   9  -1  -3 32.8703 4.57020   1
  -9  -1   3 40.5034 7.09793   3
  -9  -1   3 30.4194 5.47358   2
  -9  -1   3 26.5356 2.50800   6
  -9   1  -3 31.0173 1.44812  11
   9  -1  -3 33.1379 1.48451  14
  -9   1  -3 26.9812 2.30664   5
  -9   1  -3 28.4563 5.62853   2
  -9   1  -3 28.9184 1.41917  14
  -9   1  -3 30.6343 2.56169   6
  -9  -1   3 30.3469 1.41331  12
   9   1   3 29.6049 1.97898   4
   9  -1  -3 29.8838 2.46566   6
   9  -1  -3 28.6544 1.38513  12
  10  -1   3 15.4973 3.91287   1
  10  -1   3 8.74444 1.75079   6
 -10  -1  -3 12.4059 1.67497   6
  10   1  -3 11.7064 1.24224   4
 -10  -1  -3 12.0854 0.80495  14
 -10   1   3 13.9095 3.60788   1
 -10   1   3 9.18962 1.83796   6
  10  -1   3 13.3413 0.92827  14
 -10   1   3 12.2119 1.02717  12
  10   1  -3 12.4116 0.73399  12
 -10   1   3 11.6122 0.89996  10
  10   1  -3 11.9461 0.75113  14
 -10   1   3 13.0867 0.87132  11
  10  -1   3 11.8937 0.89348  12
  10  -1   3 10.6431 3.91445   1
 -10  -1  -3 12.2668 0.91884   9
  10  -1   3 12.0421 1.72900   4
  10  -1   3 12.2793 0.81151  10
 -10  -1  -3 12.3079 1.59622   4
 -10  -1  -3 11.8834 0.88503  12
 -10   1  -3 12.1228 0.83496  10
  10   1   3 12.0551 0.80568  12
  10   1   3 12.8905 3.20633   1
  10  -1  -3 9.55774 3.14919   1
  10   1   3 7.07948 2.21588   1
  10   1   3 11.2936 0.78395  14
 -10   1  -3 12.7053 1.85156   6
  10   1   3 11.4038 1.72126   6
 -10  -1   3 14.3936 1.93669   6
 -10   1  -3 8.95302 1.63052   5
  10  -1  -3 11.4166 1.69118   4
  10  -1  -3 11.2398 0.90069  14
 -10  -1   3 12.6619 2.76221   1
 -10   1  -3 11.2409 1.74429   4
  10  -1  -3 13.6051 1.75786   6
 -10   1  -3 12.6234 0.98401  12
 -10  -1   3 12.9168 0.96006  12
  10   1   3 12.4270 1.39323   4
  10  -1  -3 11.7261 0.87518  12
 -10  -1   3 12.5878 0.74787  11
 -10   1  -3 13.2360 0.91394  11
 -10   1  -3 11.0462 0.85674  14
  11  -1   3 24.6640 1.36757  14
 -11   1   3 26.3548 2.69605   6
  11   1  -3 25.9103 2.42640   6
 -11  -1  -3 25.0257 2.48470   6
 -11  -1  -3 30.6275 2.45293   4
  11   1  -3 26.1324 1.18653  12
  11   1  -3 26.5971 1.88788   4
  11  -1   3 21.2407 5.42212   1
  11   1  -3 26.7033 1.22728  14
  11  -1   3 26.0349 1.26995  10
 -11   1   3 25.5671 1.52202  12
  11  -1   3 25.1606 1.36572  12
 -11   1   3 23.1329 1.36756  10
  11  -1   3 23.4000 2.54841   6
  11  -1   3 26.7863 2.45009   4
 -11  -1  -3 24.1084 2.36409   5
 -11  -1  -3 25.1571 1.29921  14
 -11  -1  -3 27.2755 1.38146  12
  11  -1   3 28.4758 5.86584   1
 -11   1   3 25.8847 1.34108  11
 -11  -1  -3 25.3265 1.41338   9
  11   1  -3 22.9425 3.82472   1
 -11   1   3 28.1740 5.92010   1
  11  -1  -3 25.1144 1.33323  12
 -11  -1   3 28.5738 2.72481   6
  11  -1  -3 30.7013 4.93117   1
  11   1   3 23.3435 4.82369   1
 -11   1  -3 27.7867 1.41343  14
 -11   1  -3 22.0157 2.50726   4
  11   1   3 24.8757 1.22653  12
  11   1   3 28.2173 3.69483   1
 -11  -1   3 22.4557 4.27578   1
  11  -1  -3 26.2869 2.51275   6
 -11   1  -3 26.1406 1.39221  11
 -11   1  -3 26.8187 2.61092   6
 -11   1  -3 23.5865 2.37984   5
  11   1   3 25.3635 2.47596   6
  11   1   3 24.8900 1.23340  14
 -11  -1   3 27.1197 1.45322  12
  11  -1  -3 28.3038 2.53666   4
  11   1   3 24.1176 1.98079   4
 -11  -1   3 26.0715 1.19053  10
 -11  -1   3 26.8488 1.22030  11
 -11   1  -3 24.8785 1.43656  12
  11  -1  -3 27.1935 1.42554  14
 -11   1  -3 26.0622 1.28915  10
 -12  -1  -3 0.87684 0.40801  14
 -12  -1  -3 0.90176 0.54437  12
 -12  -1  -3 0.66768 0.50198   9
  12  -1   3 0.39029 0.36821  10
  12   1  -3 0.27463 0.82104   6
  12  -1   3 -0.0017 0.43944  12
 -12  -1  -3 0.10462 0.73027   6
 -12   1   3 0.21448 0.47728  10
  12   1  -3 0.59663 0.38277  14
  12   1  -3 0.92270 0.69575   4
  12  -1   3 3.21787 2.25808   1
 -12   1   3 -0.1225 0.72770   6
  12  -1   3 0.83159 0.47839  14
  12  -1   3 0.76491 2.52548   1
  12   1  -3 0.84965 0.40818  12
 -12   1   3 -1.9491 1.64236   1
 -12  -1  -3 0.80839 0.86867   5
 -12   1   3 0.91446 0.45779  11
  12   1  -3 2.46231 1.73432   1
  12  -1   3 2.03377 1.07180   6
 -12   1   3 0.72428 0.62057  12
  12  -1  -3 0.76952 0.47513  14
 -12  -1   3 0.94307 0.38340  10
  12   1   3 0.55887 0.43809  14
  12   1   3 3.10868 2.08346   1
 -12  -1   3 -1.7251 1.64279   1
 -12   1  -3 0.22041 0.42740  14
 -12   1  -3 0.58487 0.90196   6
 -12  -1   3 1.22537 0.60009  12
  12   1   3 0.24894 0.40611  12
 -12  -1   3 -0.5448 0.73296   6
  12  -1  -3 0.01695 0.91627   4
  12  -1  -3 0.92713 0.83672   6
 -12   1  -3 1.11555 0.57281  12
  12   1   3 -0.8080 1.83655   1
  12   1   3 -0.4146 0.62041   6
 -12   1  -3 1.32047 0.45187  10
  12  -1  -3 3.76180 2.30869   1
 -12   1  -3 1.03937 0.49902  11
 -12   1  -3 0.35966 0.93948   4
  12   1   3 0.22840 0.82183   4
  12  -1  -3 0.46059 0.49440  12
 -12  -1   3 0.77184 0.38679  11
  13   1  -3 9.95659 0.81510  14
 -13   1   3 9.47259 1.14065  12
 -13   1   3 10.3233 0.99062  10
  13  -1   3 8.76888 0.93845  12
 -13   1   3 7.55724 0.86471  11
  13  -1   3 9.58133 0.99115  14
 -13   1   3 7.66397 1.93206   6
 -13  -1  -3 9.98822 1.96979   4
 -13  -1  -3 9.21858 0.98737  12
  13   1  -3 8.96457 1.80957   6
  13   1  -3 8.43505 0.75565  12
  13  -1   3 9.17068 0.79544   7
  13   1  -3 8.56186 1.50878   4
 -13  -1  -3 8.11055 0.93993   9
 -13  -1  -3 7.89576 1.70019   6
  13  -1   3 8.53045 1.70629   4
  13  -1   3 9.45183 2.05951   6
 -13  -1  -3 7.47089 0.80106  14
 -13  -1  -3 10.6447 1.96055   5
 -13  -1   3 7.60853 0.75786  10
  13  -1  -3 5.14176 1.50988   4
  13   1   3 10.8766 1.60567   4
 -13   1  -3 10.6512 2.16280   4
  13   1   3 9.84723 0.81149  12
  13   1   3 8.22961 0.84370  14
  13  -1  -3 11.8354 1.52159  12
 -13  -1   3 8.81196 0.76990  11
 -13   1  -3 10.6676 0.93919  11
 -13   1  -3 5.58323 1.65873   6
 -13   1  -3 8.87830 1.05189  12
  13  -1  -3 6.84270 1.73098   6
 -13  -1   3 8.35625 1.05820  12
 -13   1  -3 7.53736 0.81085  10
  13   1   3 9.86506 2.06051   6
 -13   1  -3 8.07979 0.91103  14
 -13   1  -3 10.3362 2.01985   5
  13  -1  -3 9.10044 0.95728  14
 -13  -1   3 8.33834 1.86232   6
 -14  -1  -3 1.15496 0.46067  14
  14  -1   3 1.30746 0.60762  14
 -14   1   3 1.30361 0.59612  10
  14   1  -3 2.13293 0.52719  14
 -14   1   3 0.71597 0.67748  12
 -14  -1  -3 1.97058 0.66072  12
  14  -1   3 1.98245 0.55627   7
 -14   1   3 1.44645 0.52808  11
 -14   1   3 1.15233 1.11623   6
 -14  -1  -3 1.56437 1.09872   4
  14  -1   3 0.70777 0.91146   4
 -14  -1  -3 0.68934 0.94416   6
  14   1  -3 2.01399 0.88642   4
  14  -1   3 1.57539 1.21492   6
 -14  -1  -3 1.19575 1.02635   5
 -14  -1  -3 1.94086 0.65318   9
  14   1   3 1.41781 1.03938   6
 -14  -1   3 1.63626 0.49505  11
  14   1   3 2.02456 0.54772  14
 -14   1  -3 1.57242 0.48691  10
 -14  -1   3 2.57491 0.74836  12
 -14  -1   3 0.69334 0.42677  10
 -14   1  -3 -0.1465 0.99119   4
  14  -1  -3 1.85276 0.99091   4
 -14   1  -3 1.44551 0.67097  12
 -14   1  -3 1.84941 1.07219   6
  14   1   3 3.02377 0.99082   4
 -14   1  -3 0.29900 0.92185   5
 -14  -1   3 0.48708 1.13514   6
  14  -1  -3 1.14201 0.54591  14
  14   1   3 1.49670 0.54065  12
  15  -1   3 5.63828 1.52130   4
 -15  -1  -3 8.07979 1.93062   4
  15  -1   3 7.13358 0.73711   7
  15   1  -3 7.16297 1.29814   4
 -15  -1  -3 8.87161 1.03544  11
  15  -1   3 6.36049 0.90702  14
 -15   1   3 8.16472 1.00521  10
 -15  -1  -3 6.91275 1.66531   6
 -15  -1  -3 3.91109 1.52506   5
  15  -1   3 7.10089 2.02935   6
 -15  -1  -3 9.07356 1.07531  12
 -15  -1  -3 6.80361 1.01418   9
 -15   1   3 9.56632 1.31881  12
 -15   1   3 5.95221 1.72757   6
  15   1  -3 7.41450 0.83675  14
  15  -1  -3 7.00643 0.93411  14
  15   1   3 4.15504 1.43865   6
  15   1   3 7.33832 0.81739  12
 -15   1  -3 7.17315 1.73627   5
  15  -1  -3 5.31716 1.60742   6
 -15   1  -3 7.81018 2.08840   4
  15  -1  -3 8.36849 1.99065   4
 -15  -1   3 5.36582 1.76244   6
 -15   1  -3 8.36378 1.08646  12
 -15  -1   3 8.31072 0.78223  10
 -15   1  -3 5.33301 1.85721   6
  15   1   3 5.12183 1.36918   4
 -15  -1   3 8.48906 0.81197  11
 -15   1  -3 7.34250 0.83251  10
 -15  -1   3 8.17122 1.10602  12
 -16  -1  -3 10.2643 2.12188   5
  16   1  -3 8.52416 0.89788  14
 -16  -1  -3 5.83740 1.79128   6
 -16  -1  -3 8.61920 1.07156   9
 -16   1   3 8.49882 1.02161  10
 -16  -1  -3 7.82030 1.05957  12
 -16   1   3 8.58591 1.32113  12
  16  -1   3 5.38038 1.70744   4
  16  -1   3 5.38218 1.98132   6
  16  -1   3 7.04534 0.81692   7
  16   1  -3 7.51615 1.46104   4
 -16   1   3 7.38100 2.05439   6
 -16  -1  -3 7.67227 1.89917   4
  16  -1   3 9.34362 1.05854  14
  16   1   3 5.75804 1.47114   4
 -16  -1   3 6.60203 2.00287   5
  16  -1  -3 4.19717 1.76543   6
 -16   1  -3 5.13147 1.62563   6
 -16   1  -3 7.69408 0.84772  10
 -16   1  -3 8.86923 2.31413   4
  16  -1  -3 9.17782 1.05953  14
 -16   1  -3 7.62234 1.05566  12
  16  -1  -3 8.90816 1.96834   4
 -16  -1   3 5.80842 1.90044   6
 -16  -1   3 8.23599 0.82131  10
 -16  -1   3 8.34543 1.17578  12
 -16   1  -3 8.54067 1.89265   5
 -17  -1  -3 1.03429 0.70790  12
 -17  -1  -3 1.07780 0.71232   9
 -17  -1  -3 2.92754 1.26324   4
 -17  -1  -3 0.70564 1.14146   6
 -17   1   3 0.90293 0.94586  12
  17   1  -3 0.42636 0.50362  14
 -17  -1  -3 -0.4947 1.06559   5
  17   1  -3 -0.3602 0.75483   4
 -17   1   3 0.58627 1.23822   6
 -17   1   3 -0.1336 0.57416  10
  17  -1   3 0.36732 0.57129  14
 -17   1  -3 0.91382 1.05859   5
  17  -1  -3 0.82581 0.58739  14
 -17  -1   3 0.88849 0.45300  10
  17   1   3 -0.6535 1.44736   6
 -17   1  -3 0.19773 0.95598   6
 -17  -1   3 0.54330 0.49906  11
 -17   1  -3 0.60184 0.67898  12
 -17   1  -3 0.69464 0.47942  10
 -17  -1   3 0.73588 1.20428   5
  17  -1  -3 1.61974 1.00121   4
  17  -1  -3 0.28498 1.15415   6
 -17  -1   3 -0.1712 0.68474  12
 -17  -1   3 -1.4092 1.09462   6
  17   1   3 -0.7909 0.90637   4
 -18   1   3 1.10897 1.33683   6
 -18   1   3 0.86074 0.88161  12
  18  -1   3 2.63062 1.35842   4
 -18  -1  -3 -0.7913 1.05854   5
  18   1  -3 -0.0157 0.87212   4
 -18  -1  -3 -1.2887 1.06503   4
 -18  -1  -3 0.72877 0.70414  12
 -18  -1  -3 0.38609 0.63040   9
  18   1  -3 -0.4079 0.46773  14
 -18  -1  -3 -0.4529 1.09220   6
  18  -1   3 0.21181 0.56944  14
 -18   1   3 -0.1775 0.55724  10
  18  -1  -3 0.12699 0.56833  14
 -18  -1   3 -0.1557 1.33363   6
 -18  -1   3 -0.4733 0.61910  12
 -18   1  -3 -0.0075 0.42358  10
  18   1   3 1.24223 1.09598   4
 -18   1  -3 0.06325 0.63510   9
 -18  -1   3 -1.8774 1.27480   5
 -18  -1   3 0.24366 0.42875  10
  18   1   3 2.29599 2.00018   6
 -18   1  -3 1.06401 0.73031  12
 -18   1  -3 -1.8810 1.08239   6
 -19  -1  -3 3.27473 0.84180   9
 -19   1   3 4.36699 0.84020  10
 -19  -1  -3 4.03582 0.93572  12
  19   1  -3 3.41320 0.74407  14
  19  -1   3 1.93942 0.79833  14
 -19   1   3 5.21747 1.16501  12
 -19   1  -3 2.60579 0.62250  10
 -19  -1   3 3.64669 1.00297  12
  19  -1  -3 3.42631 0.77938  14
 -19   1  -3 2.20825 0.81478   9
 -19   1  -3 2.42846 0.92314  12
 -19  -1   3 3.71637 0.62411  10
 -20   1   3 11.6034 1.22508  10
  20   1  -3 8.55217 0.95231  14
 -20  -1  -3 9.16599 1.29771   9
 -20   1   3 10.0393 1.50840  12
  20  -1  -3 11.9626 1.26941  14
 -20  -1   3 8.60306 0.85540  10
 -20   1  -3 8.67225 0.85692  10
 -20   1  -3 9.99803 1.33758  12
 -20  -1   3 9.64144 1.40318  12
 -20   1  -3 7.54604 1.19083   9
 -21   1   3 1.04271 1.00977  12
 -21   1   3 2.11832 0.74470  10
 -21  -1  -3 3.35377 0.97250  12
  21   1  -3 2.04125 0.58574  14
  21  -1   3 2.89178 0.82883  14
 -21  -1  -3 0.86433 0.79544   9
 -21   1  -3 1.36082 0.81675   9
  21  -1  -3 2.03281 0.81499  14
 -21   1  -3 0.64911 0.81908  12
 -21   1  -3 1.80378 0.55340  10
 -21  -1   3 2.79706 1.12181  12
 -22  -1  -3 0.31527 0.74022   9
 -22   1  -3 -0.4142 0.65421   9
   0   2   3 20.4859 0.92137  10
   0   2   3 18.3598 2.72998   2
   0  -2   3 21.2919 0.93050  10
   0  -2  -3 19.2398 0.97226   5
   0  -2  -3 18.4013 0.83824  11
   0  -2   3 14.5606 2.45002   2
   0  -2  -3 19.2910 0.71686   9
   0   2   3 18.8914 0.78488  11
   0  -2  -3 18.6033 2.25043   1
   0   2  -3 20.3645 0.87718  10
   0  -2   3 20.8126 0.79041  14
   0   2   3 17.6242 2.56496   1
   0   2   3 18.6082 0.99682   5
   0   2  -3 20.2304 0.81375  11
   0  -2   3 20.7370 1.39751   4
   0   2   3 19.3613 0.76920  12
   0  -2   3 20.1993 2.69325   1
   0  -2  -3 20.8734 0.78832  12
   0  -2   3 16.0507 2.39281   1
   0  -2   3 23.8715 2.67226   3
   0  -2   3 21.0502 1.09028  13
   0   2   3 17.8334 0.71631   9
   1  -2   3 146.307 8.59229   2
[truncated: 1,475,329 more chars]
