# Supplementary material for: Imidazo[1,5‐a]pyridines – A Versatile Platform for Structurally Distinct N‐Heterocyclic Olefins and π‐Extended Heterocycles
Source: Angew Chem Int Ed Engl. 2025 May 19;64(29):e202506305. doi: 10.1002/anie.202506305 (PMC12258668; doi:10.1002/anie.202506305)
Supplement: Supplementary file 2 — compound_8bCy [file ANIE-64-e202506305-s001.zip › compound_3NHO.cif]

data_cu_b2704_0m
_audit_creation_date               2024-10-05
_audit_creation_method
;
Olex2 1.5
(compiled 2023.08.24 svn.re1ec1418 for OlexSys, GUI svn.r6817)
;
_shelx_SHELXL_version_number       '2019/1'
_audit_contact_author_address      ?
_audit_contact_author_email        ?
_audit_contact_author_name         ''
_audit_contact_author_phone        ?
_publ_contact_author_id_orcid      ?
_publ_section_references
;
Dolomanov, O.V., Bourhis, L.J., Gildea, R.J, Howard, J.A.K. & Puschmann, H.
 (2009), J. Appl. Cryst. 42, 339-341.

Sheldrick, G.M. (2008). Acta Cryst. A64, 112-122.

Sheldrick, G.M. (2015). Acta Cryst. A71, 3-8.
;
_chemical_name_common              ?
_chemical_name_systematic          ?
_chemical_formula_moiety           'C21 H26 N2'
_chemical_formula_sum              'C21 H26 N2'
_chemical_formula_weight           306.44
_chemical_absolute_configuration   ad
_chemical_melting_point            ?
loop_
  _atom_type_symbol
  _atom_type_description
  _atom_type_scat_dispersion_real
  _atom_type_scat_dispersion_imag
  _atom_type_scat_source
 'C' 'C' 0.0181 0.0091 'International Tables Vol C Tables 4.2.6.8 and 6.1.1.4'
 'H' 'H' 0.0000 0.0000 'International Tables Vol C Tables 4.2.6.8 and 6.1.1.4'
 'N' 'N' 0.0311 0.0180 'International Tables Vol C Tables 4.2.6.8 and 6.1.1.4'

_shelx_space_group_comment
;
The symmetry employed for this shelxl refinement is uniquely defined
by the following loop, which should always be used as a source of
symmetry information in preference to the above space-group names.
They are only intended as comments.
;
_space_group_crystal_system        'orthorhombic'
_space_group_IT_number             29
_space_group_name_H-M_alt          'P c a 21'
_space_group_name_Hall             'P 2c -2ac'
loop_
  _space_group_symop_operation_xyz
 'x, y, z'
 '-x, -y, z+1/2'
 'x+1/2, -y, z'
 '-x+1/2, y, z+1/2'

_cell_length_a                     15.701(3)
_cell_length_b                     8.296(2)
_cell_length_c                     26.929(6)
_cell_angle_alpha                  90
_cell_angle_beta                   90
_cell_angle_gamma                  90
_cell_volume                       3507.8(14)
_cell_formula_units_Z              8
_cell_measurement_reflns_used      4659
_cell_measurement_temperature      100.00
_cell_measurement_theta_max        74.12
_cell_measurement_theta_min        3.28
_shelx_estimated_absorpt_T_max     0.962
_shelx_estimated_absorpt_T_min     0.840
_exptl_absorpt_coefficient_mu      0.513
_exptl_absorpt_correction_T_max    0.5859
_exptl_absorpt_correction_T_min    0.4619
_exptl_absorpt_correction_type     multi-scan
_exptl_absorpt_process_details
;
SADABS-2016/2 (Bruker,2016/2) was used for absorption correction.
wR2(int) was 0.1299 before and 0.0752 after correction.
The Ratio of minimum to maximum transmission is 0.7884.
The \l/2 correction factor is Not present.
;
_exptl_absorpt_special_details     ?
_exptl_crystal_colour              colourless
_exptl_crystal_colour_lustre       .
_exptl_crystal_colour_modifier     .
_exptl_crystal_colour_primary      colourless
_exptl_crystal_density_diffrn      1.160
_exptl_crystal_density_meas        ?
_exptl_crystal_density_method      ?
_exptl_crystal_description         plate
_exptl_crystal_F_000               1328
_exptl_crystal_size_max            0.352
_exptl_crystal_size_mid            0.168
_exptl_crystal_size_min            0.077
_exptl_transmission_factor_max     ?
_exptl_transmission_factor_min     ?
_diffrn_reflns_av_R_equivalents    0.0586
_diffrn_reflns_av_unetI/netI       0.0361
_diffrn_reflns_Laue_measured_fraction_full  1.000
_diffrn_reflns_Laue_measured_fraction_max  1.000
_diffrn_reflns_limit_h_max         16
_diffrn_reflns_limit_h_min         -19
_diffrn_reflns_limit_k_max         9
_diffrn_reflns_limit_k_min         -10
_diffrn_reflns_limit_l_max         32
_diffrn_reflns_limit_l_min         -32
_diffrn_reflns_number              36553
_diffrn_reflns_point_group_measured_fraction_full  1.000
_diffrn_reflns_point_group_measured_fraction_max  1.000
_diffrn_reflns_theta_full          67.679
_diffrn_reflns_theta_max           70.984
_diffrn_reflns_theta_min           3.282
_diffrn_ambient_temperature        100.00
_diffrn_detector                   'Bruker D8 VENTURE area detector'
_diffrn_detector_area_resol_mean   10.4167
_diffrn_detector_type              'CPAD PHOTON II area detector'
_diffrn_measured_fraction_theta_full  1.000
_diffrn_measured_fraction_theta_max  1.000
_diffrn_measurement_device         'four-circle diffractometer'
_diffrn_measurement_device_type    'Bruker D8 VENTURE microsource ab B1057'
_diffrn_measurement_method         '\w and \f scans'
_diffrn_radiation_monochromator    'HELIOS mirror optics'
_diffrn_radiation_probe            x-ray
_diffrn_radiation_type             CuK\a
_diffrn_radiation_wavelength       1.54178
_diffrn_source                     'microfocus sealed X-ray tube'
_diffrn_source_current             1.0
_diffrn_source_power               0.05
_diffrn_source_type                'Incoatec I\ms'
_diffrn_source_voltage             50.0
_diffrn_standards_number           0
_reflns_Friedel_coverage           0.955
_reflns_Friedel_fraction_full      1.000
_reflns_Friedel_fraction_max       1.000
_reflns_number_gt                  5994
_reflns_number_total               6751
_reflns_special_details
;
 Reflections were merged by SHELXL according to the crystal
 class for the calculation of statistics and refinement.
 
 _reflns_Friedel_fraction is defined as the number of unique
 Friedel pairs measured divided by the number that would be
 possible theoretically, ignoring centric projections and
 systematic absences. Completness statistics refer to single and
 composite reflections containing twin component 1 only.
;
_reflns_threshold_expression       'I > 2\s(I)'
_computing_cell_refinement         'SAINT V8.40B (?, 2016)'
_computing_data_collection         ?
_computing_data_reduction          'SAINT V8.40B (?, 2016)'
_computing_molecular_graphics      'Olex2 1.5 (Dolomanov et al., 2009)'
_computing_publication_material    'Olex2 1.5 (Dolomanov et al., 2009)'
_computing_structure_refinement    'XL  (Sheldrick, 2008)'
_computing_structure_solution      'XT  (Sheldrick, 2015)'
_refine_diff_density_max           1.016
_refine_diff_density_min           -0.324
_refine_diff_density_rms           0.077
_refine_ls_abs_structure_details
;
 Refined as a perfect inversion twin.
;
_refine_ls_abs_structure_Flack     0.5
_refine_ls_extinction_coef         .
_refine_ls_extinction_method       none
_refine_ls_goodness_of_fit_ref     1.051
_refine_ls_hydrogen_treatment      constr
_refine_ls_matrix_type             full
_refine_ls_number_parameters       425
_refine_ls_number_reflns           6751
_refine_ls_number_restraints       1
_refine_ls_R_factor_all            0.0967
_refine_ls_R_factor_gt             0.0873
_refine_ls_restrained_S_all        1.051
_refine_ls_shift/su_max            0.000
_refine_ls_shift/su_mean           0.000
_refine_ls_structure_factor_coef   Fsqd
_refine_ls_weighting_details      
 'w=1/[\s^2^(Fo^2^)+(0.1457P)^2^+4.6946P] where P=(Fo^2^+2Fc^2^)/3'
_refine_ls_weighting_scheme        calc
_refine_ls_wR_factor_gt            0.2335
_refine_ls_wR_factor_ref           0.2462
_refine_special_details
;
 Refined as a 2-component perfect inversion twin.
;
_olex2_refinement_description
;
1. Fixed Uiso
 At 1.2 times of:
  All C(H) groups, All C(H,H) groups
 At 1.5 times of:
  All C(H,H,H) groups
2.a Ternary CH refined with riding coordinates:
 C19'(H19'), C12(H12), C12'(H12'), C19(H19)
2.b Aromatic/amide H refined with riding coordinates:
 C15'(H15'), C17(H17), C17'(H17'), C16(H16), C9(H9), C9'(H9'), C5(H5),
 C6'(H6'), C16'(H16'), C15(H15), C7'(H7'), C7(H7), C5'(H5'), C6(H6)
2.c X=CH2 refined with riding coordinates:
 C2'(H2'A,H2'B), C2(H2A,H2B)
2.d Idealised Me refined as rotating group:
 C20'(H20A,H20B,H20C), C4'(H4'A,H4'B,H4'C), C14'(H14A,H14B,H14C), C21(H21D,
 H21E,H21F), C21'(H21A,H21B,H21C), C13'(H13A,H13B,H13C), C4(H4A,H4B,H4C),
 C14(H14D,H14E,H14F), C13(H13D,H13E,H13F), C20(H20D,H20E,H20F)
;
_atom_sites_solution_hydrogens     geom
_atom_sites_solution_primary       dual
_atom_sites_solution_secondary     ?
loop_
  _atom_site_label
  _atom_site_type_symbol
  _atom_site_fract_x
  _atom_site_fract_y
  _atom_site_fract_z
  _atom_site_U_iso_or_equiv
  _atom_site_adp_type
  _atom_site_occupancy
  _atom_site_site_symmetry_order
  _atom_site_calc_flag
  _atom_site_refinement_flags_posn
  _atom_site_refinement_flags_adp
  _atom_site_refinement_flags_occupancy
  _atom_site_disorder_assembly
  _atom_site_disorder_group
 N1' N 0.6798(3) 0.1434(5) 0.31861(17) 0.0222(9) Uani 1 1 d . . . . .
 N2 N 0.4460(3) 0.3612(6) 0.67987(18) 0.0234(10) Uani 1 1 d . . . . .
 N2' N 0.7775(4) 0.0102(6) 0.3601(2) 0.0377(14) Uani 1 1 d . . . . .
 N1 N 0.5430(4) 0.4993(7) 0.6390(2) 0.0368(13) Uani 1 1 d . . . . .
 C18' C 0.8727(3) -0.0173(7) 0.4317(2) 0.0250(11) Uani 1 1 d . . . . .
 C19' C 0.8815(4) 0.1633(7) 0.4349(2) 0.0282(12) Uani 1 1 d . . . . .
 H19' H 0.826373 0.212418 0.423980 0.034 Uiso 1 1 calc R U . . .
 C10' C 0.8195(4) -0.0919(7) 0.3957(2) 0.0276(12) Uani 1 1 d . . . . .
 C11' C 0.8061(3) -0.2575(7) 0.3935(2) 0.0276(12) Uani 1 1 d . . . . .
 C15' C 0.8512(4) -0.3536(8) 0.4269(2) 0.0303(12) Uani 1 1 d . . . . .
 H15' H 0.844838 -0.467414 0.425540 0.036 Uiso 1 1 calc R U . . .
 C17 C 0.6797(4) 0.6311(9) 0.5355(2) 0.0323(13) Uani 1 1 d . . . . .
 H17 H 0.714868 0.585898 0.510365 0.039 Uiso 1 1 calc R U . . .
 C10 C 0.5840(4) 0.6006(7) 0.6037(2) 0.0281(12) Uani 1 1 d . . . . .
 C11 C 0.5730(4) 0.7680(7) 0.6071(2) 0.0297(13) Uani 1 1 d . . . . .
 C12 C 0.5135(4) 0.8431(7) 0.6452(2) 0.0323(13) Uani 1 1 d . . . . .
 H12 H 0.484970 0.753005 0.663405 0.039 Uiso 1 1 calc R U . . .
 C17' C 0.9156(4) -0.1206(8) 0.4641(2) 0.0310(13) Uani 1 1 d . . . . .
 H17' H 0.952986 -0.075996 0.488258 0.037 Uiso 1 1 calc R U . . .
 C16 C 0.6729(4) 0.7973(9) 0.5393(3) 0.0373(15) Uani 1 1 d . . . . .
 H16 H 0.705331 0.865162 0.518125 0.045 Uiso 1 1 calc R U . . .
 C9 C 0.5778(4) 0.4656(8) 0.6893(3) 0.0339(14) Uani 1 1 d . . . . .
 H9 H 0.631111 0.498784 0.702436 0.041 Uiso 1 1 calc R U . . .
 C9' C 0.8116(4) 0.0400(8) 0.3108(2) 0.0351(14) Uani 1 1 d . . . . .
 H9' H 0.865014 0.005367 0.298196 0.042 Uiso 1 1 calc R U . . .
 C12' C 0.7447(4) -0.3322(7) 0.3566(2) 0.0323(13) Uani 1 1 d . . . . .
 H12' H 0.714870 -0.242477 0.338922 0.039 Uiso 1 1 calc R U . . .
 C18 C 0.6359(4) 0.5293(7) 0.5676(2) 0.0292(12) Uani 1 1 d . . . . .
 C1 C 0.4643(4) 0.4357(8) 0.6332(2) 0.0335(14) Uani 1 1 d . . . . .
 C1' C 0.6965(4) 0.0670(8) 0.3652(3) 0.0359(14) Uani 1 1 d . . . . .
 C20' C 0.9520(4) 0.2211(8) 0.3989(3) 0.0356(14) Uani 1 1 d . . . . .
 H20A H 1.005936 0.168887 0.407575 0.053 Uiso 1 1 calc R U . . .
 H20B H 0.958275 0.338315 0.401664 0.053 Uiso 1 1 calc R U . . .
 H20C H 0.936324 0.192836 0.364798 0.053 Uiso 1 1 calc R U . . .
 C5 C 0.3691(5) 0.2169(8) 0.7401(3) 0.0389(16) Uani 1 1 d . . . . .
 H5 H 0.319059 0.162975 0.750897 0.047 Uiso 1 1 calc R U . . .
 C6' C 0.6763(5) 0.2733(9) 0.2247(3) 0.0417(16) Uani 1 1 d . . . . .
 H6' H 0.673367 0.320681 0.192675 0.050 Uiso 1 1 calc R U . . .
 C16' C 0.9052(4) -0.2863(7) 0.4621(2) 0.0311(13) Uani 1 1 d . . . . .
 H16' H 0.934936 -0.353820 0.484710 0.037 Uiso 1 1 calc R U . . .
 C4' C 0.5311(4) 0.2342(10) 0.3382(3) 0.0483(19) Uani 1 1 d . . . . .
 H4'A H 0.510653 0.125216 0.345623 0.072 Uiso 1 1 calc R U . . .
 H4'B H 0.485213 0.296672 0.322786 0.072 Uiso 1 1 calc R U . . .
 H4'C H 0.548917 0.286983 0.369080 0.072 Uiso 1 1 calc R U . . .
 C2' C 0.6522(4) 0.0455(9) 0.4050(3) 0.0400(15) Uani 1 1 d . . . . .
 H2'A H 0.675823 -0.011902 0.432275 0.048 Uiso 1 1 calc R U . . .
 H2'B H 0.595888 0.086971 0.407104 0.048 Uiso 1 1 calc R U . . .
 C3 C 0.3720(4) 0.2780(8) 0.6952(2) 0.0352(14) Uani 1 1 d . . . . .
 C14' C 0.6772(5) -0.4344(9) 0.3825(3) 0.0440(17) Uani 1 1 d . . . . .
 H14A H 0.704493 -0.526557 0.398791 0.066 Uiso 1 1 calc R U . . .
 H14B H 0.635908 -0.473334 0.358004 0.066 Uiso 1 1 calc R U . . .
 H14C H 0.647740 -0.368828 0.407476 0.066 Uiso 1 1 calc R U . . .
 C15 C 0.6187(4) 0.8637(7) 0.5741(3) 0.0341(14) Uani 1 1 d . . . . .
 H15 H 0.612501 0.977493 0.575549 0.041 Uiso 1 1 calc R U . . .
 C7' C 0.7451(5) 0.1985(8) 0.2379(3) 0.0372(15) Uani 1 1 d . . . . .
 H7' H 0.791437 0.190721 0.215339 0.045 Uiso 1 1 calc R U . . .
 C8' C 0.7519(4) 0.1267(8) 0.2867(3) 0.0341(14) Uani 1 1 d . . . . .
 C7 C 0.5112(5) 0.3060(8) 0.7613(2) 0.0370(15) Uani 1 1 d . . . . .
 H7 H 0.557829 0.314706 0.783558 0.044 Uiso 1 1 calc R U . . .
 C21 C 0.6524(5) 0.2899(8) 0.5103(3) 0.0384(15) Uani 1 1 d . . . . .
 H21D H 0.608361 0.341527 0.489970 0.058 Uiso 1 1 calc R U . . .
 H21E H 0.645311 0.172640 0.508954 0.058 Uiso 1 1 calc R U . . .
 H21F H 0.708755 0.318979 0.497519 0.058 Uiso 1 1 calc R U . . .
 C21' C 0.9011(5) 0.2243(8) 0.4867(3) 0.0398(15) Uani 1 1 d . . . . .
 H21A H 0.861231 0.175832 0.510406 0.060 Uiso 1 1 calc R U . . .
 H21B H 0.895171 0.341846 0.487509 0.060 Uiso 1 1 calc R U . . .
 H21C H 0.959481 0.194560 0.495681 0.060 Uiso 1 1 calc R U . . .
 C5' C 0.6018(5) 0.2870(8) 0.2586(3) 0.0399(16) Uani 1 1 d . . . . .
 H5' H 0.551593 0.340700 0.247931 0.048 Uiso 1 1 calc R U . . .
 C8 C 0.5166(4) 0.3771(8) 0.7122(2) 0.0327(13) Uani 1 1 d . . . . .
 C19 C 0.6440(4) 0.3472(8) 0.5642(2) 0.0302(13) Uani 1 1 d . . . . .
 H19 H 0.590664 0.299321 0.578064 0.036 Uiso 1 1 calc R U . . .
 C2 C 0.4198(4) 0.4495(8) 0.5925(3) 0.0398(16) Uani 1 1 d . . . . .
 H2A H 0.442479 0.506620 0.564965 0.048 Uiso 1 1 calc R U . . .
 H2B H 0.364760 0.402492 0.590482 0.048 Uiso 1 1 calc R U . . .
 C13' C 0.7915(5) -0.4323(10) 0.3177(3) 0.0446(17) Uani 1 1 d . . . . .
 H13A H 0.832071 -0.363678 0.299819 0.067 Uiso 1 1 calc R U . . .
 H13B H 0.750270 -0.477251 0.294111 0.067 Uiso 1 1 calc R U . . .
 H13C H 0.822253 -0.520287 0.334040 0.067 Uiso 1 1 calc R U . . .
 C3' C 0.6060(4) 0.2246(8) 0.3030(3) 0.0381(15) Uani 1 1 d . . . . .
 C6 C 0.4432(5) 0.2309(9) 0.7746(2) 0.0392(15) Uani 1 1 d . . . . .
 H6 H 0.440068 0.183984 0.806717 0.047 Uiso 1 1 calc R U . . .
 C4 C 0.2974(4) 0.2715(10) 0.6601(4) 0.051(2) Uani 1 1 d . . . . .
 H4A H 0.284341 0.380531 0.648328 0.076 Uiso 1 1 calc R U . . .
 H4B H 0.247765 0.227351 0.677480 0.076 Uiso 1 1 calc R U . . .
 H4C H 0.311521 0.202578 0.631747 0.076 Uiso 1 1 calc R U . . .
 C14 C 0.4439(5) 0.9433(10) 0.6207(3) 0.0470(18) Uani 1 1 d . . . . .
 H14D H 0.468569 1.043358 0.607746 0.071 Uiso 1 1 calc R U . . .
 H14E H 0.399885 0.969101 0.645222 0.071 Uiso 1 1 calc R U . . .
 H14F H 0.418582 0.881875 0.593351 0.071 Uiso 1 1 calc R U . . .
 C13 C 0.5617(5) 0.9437(11) 0.6836(3) 0.050(2) Uani 1 1 d . . . . .
 H13D H 0.605272 0.876972 0.699519 0.075 Uiso 1 1 calc R U . . .
 H13E H 0.521706 0.983300 0.708718 0.075 Uiso 1 1 calc R U . . .
 H13F H 0.588908 1.035498 0.667031 0.075 Uiso 1 1 calc R U . . .
 C20 C 0.7180(4) 0.2889(8) 0.5960(3) 0.0367(14) Uani 1 1 d . . . . .
 H20D H 0.771301 0.335037 0.583540 0.055 Uiso 1 1 calc R U . . .
 H20E H 0.721153 0.170982 0.594598 0.055 Uiso 1 1 calc R U . . .
 H20F H 0.709154 0.323024 0.630497 0.055 Uiso 1 1 calc R U . . .

loop_
  _atom_site_aniso_label
  _atom_site_aniso_U_11
  _atom_site_aniso_U_22
  _atom_site_aniso_U_33
  _atom_site_aniso_U_23
  _atom_site_aniso_U_13
  _atom_site_aniso_U_12
 N1' 0.015(2) 0.023(2) 0.029(2) 0.0033(19) -0.0015(17) -0.0026(17)
 N2 0.016(2) 0.026(2) 0.028(2) 0.0015(19) 0.0003(17) 0.0022(17)
 N2' 0.044(3) 0.023(3) 0.046(3) 0.002(2) -0.022(3) 0.001(2)
 N1 0.046(3) 0.029(3) 0.035(3) 0.000(2) 0.017(2) -0.006(2)
 C18' 0.022(2) 0.029(3) 0.024(3) -0.002(2) -0.001(2) 0.004(2)
 C19' 0.023(3) 0.026(3) 0.036(3) 0.001(2) -0.005(2) 0.003(2)
 C10' 0.028(3) 0.027(3) 0.027(3) -0.001(2) -0.006(2) 0.007(2)
 C11' 0.021(3) 0.030(3) 0.032(3) -0.003(3) -0.003(2) 0.002(2)
 C15' 0.027(3) 0.032(3) 0.033(3) 0.005(3) -0.004(2) 0.004(2)
 C17 0.028(3) 0.040(4) 0.029(3) 0.002(3) 0.009(2) -0.002(3)
 C10 0.029(3) 0.027(3) 0.029(3) 0.001(2) 0.006(2) -0.005(2)
 C11 0.026(3) 0.028(3) 0.035(3) -0.001(3) 0.005(2) -0.004(2)
 C12 0.031(3) 0.025(3) 0.041(3) -0.006(3) 0.009(3) -0.001(2)
 C17' 0.026(3) 0.030(3) 0.038(3) 0.000(3) -0.009(3) 0.004(2)
 C16 0.036(3) 0.043(4) 0.033(3) 0.002(3) 0.006(3) -0.011(3)
 C9 0.026(3) 0.032(3) 0.044(4) 0.005(3) 0.007(3) 0.000(2)
 C9' 0.036(3) 0.035(3) 0.034(3) 0.007(3) -0.012(3) -0.006(3)
 C12' 0.029(3) 0.025(3) 0.043(3) -0.001(3) -0.010(3) 0.003(2)
 C18 0.029(3) 0.029(3) 0.029(3) -0.002(3) 0.003(2) 0.001(2)
 C1 0.027(3) 0.035(3) 0.038(3) -0.009(3) -0.002(3) 0.001(2)
 C1' 0.030(3) 0.031(3) 0.047(4) -0.001(3) -0.006(3) -0.003(2)
 C20' 0.030(3) 0.035(3) 0.042(3) 0.000(3) 0.003(3) -0.002(3)
 C5 0.037(3) 0.031(3) 0.048(4) 0.001(3) 0.020(3) 0.000(3)
 C6' 0.046(4) 0.043(4) 0.035(4) 0.002(3) -0.003(3) -0.009(3)
 C16' 0.030(3) 0.027(3) 0.036(3) 0.008(2) -0.008(3) 0.002(2)
 C4' 0.023(3) 0.052(4) 0.070(5) -0.014(4) 0.011(3) -0.001(3)
 C2' 0.034(3) 0.042(4) 0.044(4) -0.001(3) -0.011(3) 0.009(3)
 C3 0.026(3) 0.039(3) 0.041(4) -0.003(3) 0.000(3) -0.001(3)
 C14' 0.033(3) 0.040(4) 0.060(4) 0.002(3) -0.013(3) -0.010(3)
 C15 0.037(3) 0.023(3) 0.042(3) 0.000(3) 0.002(3) -0.005(2)
 C7' 0.043(4) 0.034(3) 0.034(3) -0.003(3) 0.013(3) -0.005(3)
 C8' 0.024(3) 0.031(3) 0.047(4) -0.006(3) 0.005(3) -0.003(2)
 C7 0.045(4) 0.034(3) 0.032(3) -0.003(3) -0.005(3) 0.012(3)
 C21 0.046(4) 0.032(3) 0.038(3) -0.006(3) 0.002(3) 0.003(3)
 C21' 0.044(4) 0.035(3) 0.040(4) -0.005(3) -0.006(3) 0.006(3)
 C5' 0.038(4) 0.030(3) 0.051(4) 0.002(3) -0.024(3) 0.006(3)
 C8 0.032(3) 0.039(3) 0.027(3) -0.003(3) 0.002(2) 0.003(3)
 C19 0.026(3) 0.035(3) 0.030(3) -0.004(3) 0.005(2) -0.003(2)
 C2 0.024(3) 0.038(3) 0.058(4) 0.012(3) 0.009(3) 0.004(3)
 C13' 0.044(4) 0.048(4) 0.042(4) -0.015(3) -0.005(3) 0.002(3)
 C3' 0.024(3) 0.036(3) 0.055(4) -0.002(3) -0.003(3) 0.000(3)
 C6 0.046(4) 0.042(4) 0.029(3) -0.001(3) 0.004(3) 0.009(3)
 C4 0.021(3) 0.051(4) 0.080(5) -0.018(4) -0.021(3) 0.006(3)
 C14 0.036(4) 0.056(5) 0.049(4) -0.012(4) 0.001(3) 0.013(3)
 C13 0.037(4) 0.066(5) 0.047(4) -0.028(4) 0.001(3) 0.000(3)
 C20 0.034(3) 0.031(3) 0.045(4) -0.001(3) -0.002(3) 0.001(3)

_geom_special_details
;
 All esds (except the esd in the dihedral angle between two l.s. planes)
 are estimated using the full covariance matrix.  The cell esds are taken
 into account individually in the estimation of esds in distances, angles
 and torsion angles; correlations between esds in cell parameters are only
 used when they are defined by crystal symmetry.  An approximate (isotropic)
 treatment of cell esds is used for estimating esds involving l.s. planes.
;
loop_
  _geom_bond_atom_site_label_1
  _geom_bond_atom_site_label_2
  _geom_bond_distance
  _geom_bond_site_symmetry_2
  _geom_bond_publ_flag
 N1' C1' 1.430(8) . ?
 N1' C8' 1.428(8) . ?
 N1' C3' 1.406(8) . ?
 N2 C1 1.429(8) . ?
 N2 C3 1.412(8) . ?
 N2 C8 1.416(8) . ?
 N2' C10' 1.439(8) . ?
 N2' C9' 1.452(9) . ?
 N2' C1' 1.363(9) . ?
 N1 C10 1.422(8) . ?
 N1 C9 1.486(9) . ?
 N1 C1 1.353(8) . ?
 C18' C19' 1.507(8) . ?
 C18' C10' 1.422(8) . ?
 C18' C17' 1.397(8) . ?
 C19' H19' 1.0000 . ?
 C19' C20' 1.546(9) . ?
 C19' C21' 1.516(9) . ?
 C10' C11' 1.391(9) . ?
 C11' C15' 1.395(8) . ?
 C11' C12' 1.518(8) . ?
 C15' H15' 0.9500 . ?
 C15' C16' 1.389(9) . ?
 C17 H17 0.9500 . ?
 C17 C16 1.387(10) . ?
 C17 C18 1.391(9) . ?
 C10 C11 1.402(9) . ?
 C10 C18 1.400(8) . ?
 C11 C12 1.521(8) . ?
 C11 C15 1.392(9) . ?
 C12 H12 1.0000 . ?
 C12 C14 1.523(10) . ?
 C12 C13 1.528(9) . ?
 C17' H17' 0.9500 . ?
 C17' C16' 1.386(9) . ?
 C16 H16 0.9500 . ?
 C16 C15 1.379(10) . ?
 C9 H9 0.9500 . ?
 C9 C8 1.359(9) . ?
 C9' H9' 0.9500 . ?
 C9' C8' 1.349(9) . ?
 C12' H12' 1.0000 . ?
 C12' C14' 1.528(10) . ?
 C12' C13' 1.525(9) . ?
 C18 C19 1.518(9) . ?
 C1 C2 1.305(10) . ?
 C1' C2' 1.291(10) . ?
 C20' H20A 0.9800 . ?
 C20' H20B 0.9800 . ?
 C20' H20C 0.9800 . ?
 C5 H5 0.9500 . ?
 C5 C3 1.313(10) . ?
 C5 C6 1.492(11) . ?
 C6' H6' 0.9500 . ?
 C6' C7' 1.295(10) . ?
 C6' C5' 1.487(11) . ?
 C16' H16' 0.9500 . ?
 C4' H4'A 0.9800 . ?
 C4' H4'B 0.9800 . ?
 C4' H4'C 0.9800 . ?
 C4' C3' 1.513(9) . ?
 C2' H2'A 0.9500 . ?
 C2' H2'B 0.9500 . ?
 C3 C4 1.506(9) . ?
 C14' H14A 0.9800 . ?
 C14' H14B 0.9800 . ?
 C14' H14C 0.9800 . ?
 C15 H15 0.9500 . ?
 C7' H7' 0.9500 . ?
 C7' C8' 1.447(10) . ?
 C7 H7 0.9500 . ?
 C7 C8 1.449(9) . ?
 C7 C6 1.287(11) . ?
 C21 H21D 0.9800 . ?
 C21 H21E 0.9800 . ?
 C21 H21F 0.9800 . ?
 C21 C19 1.532(9) . ?
 C21' H21A 0.9800 . ?
 C21' H21B 0.9800 . ?
 C21' H21C 0.9800 . ?
 C5' H5' 0.9500 . ?
 C5' C3' 1.305(10) . ?
 C19 H19 1.0000 . ?
 C19 C20 1.523(9) . ?
 C2 H2A 0.9500 . ?
 C2 H2B 0.9500 . ?
 C13' H13A 0.9800 . ?
 C13' H13B 0.9800 . ?
 C13' H13C 0.9800 . ?
 C6 H6 0.9500 . ?
 C4 H4A 0.9800 . ?
 C4 H4B 0.9800 . ?
 C4 H4C 0.9800 . ?
 C14 H14D 0.9800 . ?
 C14 H14E 0.9800 . ?
 C14 H14F 0.9800 . ?
 C13 H13D 0.9800 . ?
 C13 H13E 0.9800 . ?
 C13 H13F 0.9800 . ?
 C20 H20D 0.9800 . ?
 C20 H20E 0.9800 . ?
 C20 H20F 0.9800 . ?

loop_
  _geom_angle_atom_site_label_1
  _geom_angle_atom_site_label_2
  _geom_angle_atom_site_label_3
  _geom_angle
  _geom_angle_site_symmetry_1
  _geom_angle_site_symmetry_3
  _geom_angle_publ_flag
 C8' N1' C1' 109.9(5) . . ?
 C3' N1' C1' 128.7(5) . . ?
 C3' N1' C8' 121.4(5) . . ?
 C3 N2 C1 129.3(5) . . ?
 C3 N2 C8 120.6(5) . . ?
 C8 N2 C1 110.1(5) . . ?
 C10' N2' C9' 122.7(6) . . ?
 C1' N2' C10' 124.3(6) . . ?
 C1' N2' C9' 112.2(6) . . ?
 C10 N1 C9 123.6(5) . . ?
 C1 N1 C10 124.6(6) . . ?
 C1 N1 C9 111.5(5) . . ?
 C10' C18' C19' 121.6(5) . . ?
 C17' C18' C19' 122.0(5) . . ?
 C17' C18' C10' 116.3(5) . . ?
 C18' C19' H19' 108.0 . . ?
 C18' C19' C20' 109.8(5) . . ?
 C18' C19' C21' 113.7(5) . . ?
 C20' C19' H19' 108.0 . . ?
 C21' C19' H19' 108.0 . . ?
 C21' C19' C20' 109.1(5) . . ?
 C18' C10' N2' 117.9(5) . . ?
 C11' C10' N2' 119.0(5) . . ?
 C11' C10' C18' 123.1(5) . . ?
 C10' C11' C15' 117.5(5) . . ?
 C10' C11' C12' 121.8(5) . . ?
 C15' C11' C12' 120.7(6) . . ?
 C11' C15' H15' 119.3 . . ?
 C16' C15' C11' 121.3(6) . . ?
 C16' C15' H15' 119.3 . . ?
 C16 C17 H17 119.4 . . ?
 C16 C17 C18 121.3(6) . . ?
 C18 C17 H17 119.4 . . ?
 C11 C10 N1 119.1(5) . . ?
 C18 C10 N1 118.5(5) . . ?
 C18 C10 C11 122.4(5) . . ?
 C10 C11 C12 121.7(5) . . ?
 C15 C11 C10 117.4(6) . . ?
 C15 C11 C12 120.9(6) . . ?
 C11 C12 H12 107.4 . . ?
 C11 C12 C14 111.8(6) . . ?
 C11 C12 C13 112.1(5) . . ?
 C14 C12 H12 107.4 . . ?
 C14 C12 C13 110.5(6) . . ?
 C13 C12 H12 107.4 . . ?
 C18' C17' H17' 119.1 . . ?
 C16' C17' C18' 121.8(6) . . ?
 C16' C17' H17' 119.1 . . ?
 C17 C16 H16 120.2 . . ?
 C15 C16 C17 119.7(6) . . ?
 C15 C16 H16 120.2 . . ?
 N1 C9 H9 127.6 . . ?
 C8 C9 N1 104.9(5) . . ?
 C8 C9 H9 127.6 . . ?
 N2' C9' H9' 127.0 . . ?
 C8' C9' N2' 106.0(6) . . ?
 C8' C9' H9' 127.0 . . ?
 C11' C12' H12' 107.8 . . ?
 C11' C12' C14' 111.5(6) . . ?
 C11' C12' C13' 111.6(5) . . ?
 C14' C12' H12' 107.8 . . ?
 C13' C12' H12' 107.8 . . ?
 C13' C12' C14' 110.3(6) . . ?
 C17 C18 C10 117.6(6) . . ?
 C17 C18 C19 121.6(6) . . ?
 C10 C18 C19 120.8(5) . . ?
 N1 C1 N2 104.6(5) . . ?
 C2 C1 N2 132.0(6) . . ?
 C2 C1 N1 123.4(7) . . ?
 N2' C1' N1' 103.6(6) . . ?
 C2' C1' N1' 133.8(6) . . ?
 C2' C1' N2' 122.6(7) . . ?
 C19' C20' H20A 109.5 . . ?
 C19' C20' H20B 109.5 . . ?
 C19' C20' H20C 109.5 . . ?
 H20A C20' H20B 109.5 . . ?
 H20A C20' H20C 109.5 . . ?
 H20B C20' H20C 109.5 . . ?
 C3 C5 H5 119.5 . . ?
 C3 C5 C6 121.1(6) . . ?
 C6 C5 H5 119.5 . . ?
 C7' C6' H6' 119.2 . . ?
 C7' C6' C5' 121.7(7) . . ?
 C5' C6' H6' 119.2 . . ?
 C15' C16' H16' 120.1 . . ?
 C17' C16' C15' 119.9(6) . . ?
 C17' C16' H16' 120.1 . . ?
 H4'A C4' H4'B 109.5 . . ?
 H4'A C4' H4'C 109.5 . . ?
 H4'B C4' H4'C 109.5 . . ?
 C3' C4' H4'A 109.5 . . ?
 C3' C4' H4'B 109.5 . . ?
 C3' C4' H4'C 109.5 . . ?
 C1' C2' H2'A 120.0 . . ?
 C1' C2' H2'B 120.0 . . ?
 H2'A C2' H2'B 120.0 . . ?
 N2 C3 C4 118.3(6) . . ?
 C5 C3 N2 119.1(6) . . ?
 C5 C3 C4 122.5(7) . . ?
 C12' C14' H14A 109.5 . . ?
 C12' C14' H14B 109.5 . . ?
 C12' C14' H14C 109.5 . . ?
 H14A C14' H14B 109.5 . . ?
 H14A C14' H14C 109.5 . . ?
 H14B C14' H14C 109.5 . . ?
 C11 C15 H15 119.2 . . ?
 C16 C15 C11 121.6(6) . . ?
 C16 C15 H15 119.2 . . ?
 C6' C7' H7' 119.8 . . ?
 C6' C7' C8' 120.5(6) . . ?
 C8' C7' H7' 119.8 . . ?
 N1' C8' C7' 116.7(6) . . ?
 C9' C8' N1' 108.2(6) . . ?
 C9' C8' C7' 135.2(6) . . ?
 C8 C7 H7 120.0 . . ?
 C6 C7 H7 120.0 . . ?
 C6 C7 C8 120.0(7) . . ?
 H21D C21 H21E 109.5 . . ?
 H21D C21 H21F 109.5 . . ?
 H21E C21 H21F 109.5 . . ?
 C19 C21 H21D 109.5 . . ?
 C19 C21 H21E 109.5 . . ?
 C19 C21 H21F 109.5 . . ?
 C19' C21' H21A 109.5 . . ?
 C19' C21' H21B 109.5 . . ?
 C19' C21' H21C 109.5 . . ?
 H21A C21' H21B 109.5 . . ?
 H21A C21' H21C 109.5 . . ?
 H21B C21' H21C 109.5 . . ?
 C6' C5' H5' 120.3 . . ?
 C3' C5' C6' 119.5(6) . . ?
 C3' C5' H5' 120.3 . . ?
 N2 C8 C7 118.5(6) . . ?
 C9 C8 N2 108.9(5) . . ?
 C9 C8 C7 132.6(6) . . ?
 C18 C19 C21 111.9(5) . . ?
 C18 C19 H19 107.6 . . ?
 C18 C19 C20 110.2(5) . . ?
 C21 C19 H19 107.6 . . ?
 C20 C19 C21 111.7(5) . . ?
 C20 C19 H19 107.6 . . ?
 C1 C2 H2A 120.0 . . ?
 C1 C2 H2B 120.0 . . ?
 H2A C2 H2B 120.0 . . ?
 C12' C13' H13A 109.5 . . ?
 C12' C13' H13B 109.5 . . ?
 C12' C13' H13C 109.5 . . ?
 H13A C13' H13B 109.5 . . ?
 H13A C13' H13C 109.5 . . ?
 H13B C13' H13C 109.5 . . ?
 N1' C3' C4' 118.6(6) . . ?
 C5' C3' N1' 120.4(6) . . ?
 C5' C3' C4' 121.0(7) . . ?
 C5 C6 H6 119.6 . . ?
 C7 C6 C5 120.7(6) . . ?
 C7 C6 H6 119.6 . . ?
 C3 C4 H4A 109.5 . . ?
 C3 C4 H4B 109.5 . . ?
 C3 C4 H4C 109.5 . . ?
 H4A C4 H4B 109.5 . . ?
 H4A C4 H4C 109.5 . . ?
 H4B C4 H4C 109.5 . . ?
 C12 C14 H14D 109.5 . . ?
 C12 C14 H14E 109.5 . . ?
 C12 C14 H14F 109.5 . . ?
 H14D C14 H14E 109.5 . . ?
 H14D C14 H14F 109.5 . . ?
 H14E C14 H14F 109.5 . . ?
 C12 C13 H13D 109.5 . . ?
 C12 C13 H13E 109.5 . . ?
 C12 C13 H13F 109.5 . . ?
 H13D C13 H13E 109.5 . . ?
 H13D C13 H13F 109.5 . . ?
 H13E C13 H13F 109.5 . . ?
 C19 C20 H20D 109.5 . . ?
 C19 C20 H20E 109.5 . . ?
 C19 C20 H20F 109.5 . . ?
 H20D C20 H20E 109.5 . . ?
 H20D C20 H20F 109.5 . . ?
 H20E C20 H20F 109.5 . . ?

loop_
  _geom_torsion_atom_site_label_1
  _geom_torsion_atom_site_label_2
  _geom_torsion_atom_site_label_3
  _geom_torsion_atom_site_label_4
  _geom_torsion
  _geom_torsion_site_symmetry_1
  _geom_torsion_site_symmetry_2
  _geom_torsion_site_symmetry_3
  _geom_torsion_site_symmetry_4
  _geom_torsion_publ_flag
 N2' C10' C11' C15' 176.7(5) . . . . ?
 N2' C10' C11' C12' -3.4(9) . . . . ?
 N2' C9' C8' N1' -3.3(7) . . . . ?
 N2' C9' C8' C7' 178.4(7) . . . . ?
 N1 C10 C11 C12 -4.3(9) . . . . ?
 N1 C10 C11 C15 175.7(6) . . . . ?
 N1 C10 C18 C17 -176.0(6) . . . . ?
 N1 C10 C18 C19 3.7(9) . . . . ?
 N1 C9 C8 N2 -2.5(7) . . . . ?
 N1 C9 C8 C7 179.6(7) . . . . ?
 C18' C10' C11' C15' -3.6(9) . . . . ?
 C18' C10' C11' C12' 176.3(5) . . . . ?
 C18' C17' C16' C15' 0.3(10) . . . . ?
 C19' C18' C10' N2' 3.5(9) . . . . ?
 C19' C18' C10' C11' -176.2(5) . . . . ?
 C19' C18' C17' C16' 177.9(6) . . . . ?
 C10' N2' C9' C8' 174.1(6) . . . . ?
 C10' N2' C1' N1' -172.8(5) . . . . ?
 C10' N2' C1' C2' 6.3(10) . . . . ?
 C10' C18' C19' C20' -86.5(6) . . . . ?
 C10' C18' C19' C21' 151.0(6) . . . . ?
 C10' C18' C17' C16' -1.6(9) . . . . ?
 C10' C11' C15' C16' 2.2(9) . . . . ?
 C10' C11' C12' C14' -123.9(7) . . . . ?
 C10' C11' C12' C13' 112.3(7) . . . . ?
 C11' C15' C16' C17' -0.6(9) . . . . ?
 C15' C11' C12' C14' 56.0(8) . . . . ?
 C15' C11' C12' C13' -67.9(8) . . . . ?
 C17 C16 C15 C11 2.7(11) . . . . ?
 C17 C18 C19 C21 -36.0(8) . . . . ?
 C17 C18 C19 C20 89.0(7) . . . . ?
 C10 N1 C9 C8 174.7(6) . . . . ?
 C10 N1 C1 N2 -172.8(5) . . . . ?
 C10 N1 C1 C2 6.0(10) . . . . ?
 C10 C11 C12 C14 -120.9(7) . . . . ?
 C10 C11 C12 C13 114.4(7) . . . . ?
 C10 C11 C15 C16 0.0(10) . . . . ?
 C10 C18 C19 C21 144.3(6) . . . . ?
 C10 C18 C19 C20 -90.7(7) . . . . ?
 C11 C10 C18 C17 2.2(9) . . . . ?
 C11 C10 C18 C19 -178.1(6) . . . . ?
 C12 C11 C15 C16 -180.0(6) . . . . ?
 C17' C18' C19' C20' 94.0(7) . . . . ?
 C17' C18' C19' C21' -28.5(8) . . . . ?
 C17' C18' C10' N2' -177.0(6) . . . . ?
 C17' C18' C10' C11' 3.3(9) . . . . ?
 C16 C17 C18 C10 0.7(10) . . . . ?
 C16 C17 C18 C19 -179.1(6) . . . . ?
 C9 N1 C10 C11 -82.4(8) . . . . ?
 C9 N1 C10 C18 95.9(7) . . . . ?
 C9 N1 C1 N2 0.7(7) . . . . ?
 C9 N1 C1 C2 179.5(6) . . . . ?
 C9' N2' C10' C18' 96.2(7) . . . . ?
 C9' N2' C10' C11' -84.1(7) . . . . ?
 C9' N2' C1' N1' -3.2(7) . . . . ?
 C9' N2' C1' C2' 176.0(6) . . . . ?
 C12' C11' C15' C16' -177.7(6) . . . . ?
 C18 C17 C16 C15 -3.1(10) . . . . ?
 C18 C10 C11 C12 177.4(6) . . . . ?
 C18 C10 C11 C15 -2.5(9) . . . . ?
 C1 N2 C3 C5 179.3(6) . . . . ?
 C1 N2 C3 C4 -4.4(10) . . . . ?
 C1 N2 C8 C9 3.1(7) . . . . ?
 C1 N2 C8 C7 -178.7(5) . . . . ?
 C1 N1 C10 C11 90.4(8) . . . . ?
 C1 N1 C10 C18 -91.4(8) . . . . ?
 C1 N1 C9 C8 1.1(7) . . . . ?
 C1' N1' C8' C9' 1.6(7) . . . . ?
 C1' N1' C8' C7' -179.8(5) . . . . ?
 C1' N1' C3' C4' -1.2(9) . . . . ?
 C1' N1' C3' C5' -179.7(6) . . . . ?
 C1' N2' C10' C18' -95.2(7) . . . . ?
 C1' N2' C10' C11' 84.5(8) . . . . ?
 C1' N2' C9' C8' 4.3(7) . . . . ?
 C6' C7' C8' N1' -0.1(9) . . . . ?
 C6' C7' C8' C9' 178.0(8) . . . . ?
 C6' C5' C3' N1' -0.8(10) . . . . ?
 C6' C5' C3' C4' -179.2(6) . . . . ?
 C3 N2 C1 N1 179.2(6) . . . . ?
 C3 N2 C1 C2 0.5(11) . . . . ?
 C3 N2 C8 C9 -178.2(6) . . . . ?
 C3 N2 C8 C7 0.0(8) . . . . ?
 C3 C5 C6 C7 1.3(10) . . . . ?
 C15 C11 C12 C14 59.1(8) . . . . ?
 C15 C11 C12 C13 -65.6(9) . . . . ?
 C7' C6' C5' C3' 1.2(11) . . . . ?
 C8' N1' C1' N2' 1.0(6) . . . . ?
 C8' N1' C1' C2' -178.0(8) . . . . ?
 C8' N1' C3' C4' 178.5(6) . . . . ?
 C8' N1' C3' C5' 0.0(9) . . . . ?
 C5' C6' C7' C8' -0.7(10) . . . . ?
 C8 N2 C1 N1 -2.2(7) . . . . ?
 C8 N2 C1 C2 179.1(7) . . . . ?
 C8 N2 C3 C5 0.8(9) . . . . ?
 C8 N2 C3 C4 177.2(6) . . . . ?
 C8 C7 C6 C5 -0.4(10) . . . . ?
 C3' N1' C1' N2' -179.3(6) . . . . ?
 C3' N1' C1' C2' 1.7(12) . . . . ?
 C3' N1' C8' C9' -178.1(6) . . . . ?
 C3' N1' C8' C7' 0.5(8) . . . . ?
 C6 C5 C3 N2 -1.5(10) . . . . ?
 C6 C5 C3 C4 -177.6(6) . . . . ?
 C6 C7 C8 N2 -0.2(9) . . . . ?
 C6 C7 C8 C9 177.5(7) . . . . ?

_shelx_res_file
;
TITL cu_b2704_0m_a.res in Pca2(1)
    cu_b2704_0m.res
    created by SHELXL-2019/1 at 18:32:47 on 05-Oct-2024
REM Old TITL cu_b2704_0m_a.res in Pca2(1)
REM SHELXT solution in Pca2(1): R1 0.164, Rweak 0.009, Alpha 0.003
REM <I/s> 0.886 for 393 systematic absences, Orientation as input
REM Flack x = -0.129 ( 0.477 ) from 2037 Parsons' quotients
REM Formula found by SHELXT: C19' N5 O
CELL 1.54178 15.7012 8.2962 26.9292 90 90 90
ZERR 8 0.0032 0.0024 0.0055 0 0 0
LATT -1
SYMM -X,-Y,0.5+Z
SYMM 0.5+X,-Y,+Z
SYMM 0.5-X,+Y,0.5+Z
SFAC C H N
UNIT 168 208 16

L.S. 10 0 0
PLAN  7
SIZE 0.077 0.168 0.352
TEMP -173.15
CONF
BOND
list 4
MORE -1
BOND $H
fmap 2 53
acta
TWIN -1 0 0 0 -1 0 0 0 -1 2
OMIT -3 142
REM <olex2.extras>
REM <HklSrc "%.\\cu_B2704_0m.hkl">
REM </olex2.extras>

WGHT    0.145700    4.694600
FVAR       0.37772
N1'   3    0.679844    0.143368    0.318609    11.00000    0.01533    0.02260 =
         0.02869    0.00335   -0.00150   -0.00264
N2    3    0.445982    0.361249    0.679872    11.00000    0.01607    0.02580 =
         0.02840    0.00151    0.00033    0.00220
N2'   3    0.777492    0.010225    0.360105    11.00000    0.04411    0.02335 =
         0.04578    0.00243   -0.02155    0.00062
N1    3    0.543037    0.499270    0.638993    11.00000    0.04644    0.02917 =
         0.03472    0.00021    0.01667   -0.00600
C18'  1    0.872675   -0.017344    0.431711    11.00000    0.02202    0.02934 =
         0.02364   -0.00154   -0.00095    0.00440
C19'  1    0.881462    0.163307    0.434860    11.00000    0.02253    0.02588 =
         0.03631    0.00105   -0.00511    0.00274
AFIX  13
H19'  2    0.826373    0.212418    0.423980    11.00000   -1.20000
AFIX   0
C10'  1    0.819455   -0.091903    0.395685    11.00000    0.02818    0.02734 =
         0.02714   -0.00066   -0.00587    0.00669
C11'  1    0.806069   -0.257476    0.393546    11.00000    0.02129    0.02995 =
         0.03163   -0.00308   -0.00347    0.00221
C15'  1    0.851185   -0.353622    0.426911    11.00000    0.02680    0.03151 =
         0.03263    0.00517   -0.00361    0.00375
AFIX  43
H15'  2    0.844838   -0.467414    0.425540    11.00000   -1.20000
AFIX   0

C17   1    0.679672    0.631075    0.535459    11.00000    0.02760    0.04044 =
         0.02896    0.00195    0.00902   -0.00183
AFIX  43
H17   2    0.714868    0.585898    0.510365    11.00000   -1.20000
AFIX   0
C10   1    0.584020    0.600648    0.603736    11.00000    0.02881    0.02662 =
         0.02893    0.00107    0.00618   -0.00489
C11   1    0.572976    0.767961    0.607123    11.00000    0.02624    0.02780 =
         0.03516   -0.00106    0.00458   -0.00410
C12   1    0.513507    0.843133    0.645207    11.00000    0.03093    0.02509 =
         0.04093   -0.00644    0.00883   -0.00084
AFIX  13
H12   2    0.484970    0.753005    0.663405    11.00000   -1.20000
AFIX   0

C17'  1    0.915627   -0.120587    0.464147    11.00000    0.02558    0.02978 =
         0.03778   -0.00009   -0.00900    0.00389
AFIX  43
H17'  2    0.952986   -0.075996    0.488258    11.00000   -1.20000
AFIX   0

C16   1    0.672861    0.797337    0.539326    11.00000    0.03606    0.04314 =
         0.03282    0.00240    0.00601   -0.01093
AFIX  43
H16   2    0.705331    0.865162    0.518125    11.00000   -1.20000
AFIX   0
C9    1    0.577791    0.465649    0.689253    11.00000    0.02578    0.03172 =
         0.04428    0.00470    0.00705    0.00004
AFIX  43
H9    2    0.631111    0.498784    0.702436    11.00000   -1.20000
AFIX   0

C9'   1    0.811570    0.039960    0.310844    11.00000    0.03637    0.03459 =
         0.03440    0.00683   -0.01206   -0.00645
AFIX  43
H9'   2    0.865014    0.005367    0.298196    11.00000   -1.20000
AFIX   0
C12'  1    0.744738   -0.332234    0.356559    11.00000    0.02918    0.02496 =
         0.04285   -0.00113   -0.00984    0.00281
AFIX  13
H12'  2    0.714870   -0.242477    0.338922    11.00000   -1.20000
AFIX   0

C18   1    0.635943    0.529256    0.567627    11.00000    0.02911    0.02949 =
         0.02896   -0.00223    0.00305    0.00056
C1    1    0.464288    0.435712    0.633242    11.00000    0.02731    0.03468 =
         0.03843   -0.00917   -0.00231    0.00133
C1'   1    0.696492    0.066974    0.365203    11.00000    0.02976    0.03126 =
         0.04667   -0.00106   -0.00574   -0.00299
C20'  1    0.951954    0.221130    0.398935    11.00000    0.03013    0.03506 =
         0.04163    0.00005    0.00260   -0.00230
AFIX 137
H20A  2    1.005936    0.168887    0.407575    11.00000   -1.50000
H20B  2    0.958275    0.338315    0.401664    11.00000   -1.50000
H20C  2    0.936324    0.192836    0.364798    11.00000   -1.50000
AFIX   0

C5    1    0.369132    0.216935    0.740136    11.00000    0.03685    0.03147 =
         0.04845    0.00136    0.02029    0.00008
AFIX  43
H5    2    0.319059    0.162975    0.750897    11.00000   -1.20000
AFIX   0

C6'   1    0.676305    0.273325    0.224749    11.00000    0.04630    0.04328 =
         0.03542    0.00216   -0.00341   -0.00923
AFIX  43
H6'   2    0.673367    0.320681    0.192675    11.00000   -1.20000
AFIX   0
C16'  1    0.905191   -0.286348    0.462090    11.00000    0.03040    0.02733 =
         0.03565    0.00777   -0.00751    0.00232
AFIX  43
H16'  2    0.934936   -0.353820    0.484710    11.00000   -1.20000
AFIX   0
C4'   1    0.531098    0.234211    0.338224    11.00000    0.02257    0.05233 =
         0.06997   -0.01401    0.01114   -0.00111
AFIX 137
H4'A  2    0.510653    0.125216    0.345623    11.00000   -1.50000
H4'B  2    0.485213    0.296672    0.322786    11.00000   -1.50000
H4'C  2    0.548917    0.286983    0.369080    11.00000   -1.50000
AFIX   0
C2'   1    0.652164    0.045453    0.405035    11.00000    0.03438    0.04184 =
         0.04386   -0.00099   -0.01101    0.00937
AFIX  93
H2'A  2    0.675823   -0.011902    0.432275    11.00000   -1.20000
H2'B  2    0.595888    0.086971    0.407104    11.00000   -1.20000
AFIX   0

C3    1    0.372047    0.277980    0.695166    11.00000    0.02551    0.03931 =
         0.04065   -0.00317   -0.00014   -0.00059
C14'  1    0.677164   -0.434393    0.382535    11.00000    0.03257    0.03978 =
         0.05969    0.00162   -0.01264   -0.00967
AFIX 137
H14A  2    0.704493   -0.526557    0.398791    11.00000   -1.50000
H14B  2    0.635908   -0.473334    0.358004    11.00000   -1.50000
H14C  2    0.647740   -0.368828    0.407476    11.00000   -1.50000
AFIX   0

C15   1    0.618720    0.863686    0.574102    11.00000    0.03733    0.02304 =
         0.04193   -0.00013    0.00192   -0.00464
AFIX  43
H15   2    0.612501    0.977493    0.575549    11.00000   -1.20000
AFIX   0

C7'   1    0.745103    0.198505    0.237899    11.00000    0.04347    0.03392 =
         0.03422   -0.00322    0.01257   -0.00497
AFIX  43
H7'   2    0.791437    0.190721    0.215339    11.00000   -1.20000
AFIX   0
C8'   1    0.751896    0.126710    0.286690    11.00000    0.02387    0.03148 =
         0.04687   -0.00557    0.00508   -0.00259

C7    1    0.511178    0.305973    0.761255    11.00000    0.04489    0.03383 =
         0.03238   -0.00298   -0.00497    0.01174
AFIX  43
H7    2    0.557829    0.314706    0.783558    11.00000   -1.20000
AFIX   0
C21   1    0.652368    0.289927    0.510300    11.00000    0.04558    0.03207 =
         0.03759   -0.00622    0.00239    0.00345
AFIX 137
H21D  2    0.608361    0.341527    0.489970    11.00000   -1.50000
H21E  2    0.645311    0.172640    0.508954    11.00000   -1.50000
H21F  2    0.708755    0.318979    0.497519    11.00000   -1.50000
AFIX   0

C21'  1    0.901070    0.224278    0.486698    11.00000    0.04436    0.03520 =
         0.03976   -0.00487   -0.00574    0.00622
AFIX 137
H21A  2    0.861231    0.175832    0.510406    11.00000   -1.50000
H21B  2    0.895171    0.341846    0.487509    11.00000   -1.50000
H21C  2    0.959481    0.194560    0.495681    11.00000   -1.50000
AFIX   0
C5'   1    0.601816    0.286986    0.258571    11.00000    0.03848    0.03032 =
         0.05098    0.00212   -0.02354    0.00630
AFIX  43
H5'   2    0.551593    0.340700    0.247931    11.00000   -1.20000
AFIX   0

C8    1    0.516558    0.377087    0.712225    11.00000    0.03170    0.03903 =
         0.02725   -0.00309    0.00215    0.00316
C19   1    0.644042    0.347217    0.564184    11.00000    0.02567    0.03460 =
         0.03027   -0.00377    0.00476   -0.00294
AFIX  13
H19   2    0.590664    0.299321    0.578064    11.00000   -1.20000
AFIX   0
C2    1    0.419813    0.449526    0.592542    11.00000    0.02409    0.03777 =
         0.05769    0.01213    0.00933    0.00380
AFIX  93
H2A   2    0.442479    0.506620    0.564965    11.00000   -1.20000
H2B   2    0.364760    0.402492    0.590482    11.00000   -1.20000
AFIX   0

C13'  1    0.791513   -0.432305    0.317656    11.00000    0.04359    0.04799 =
         0.04235   -0.01549   -0.00467    0.00201
AFIX 137
H13A  2    0.832071   -0.363678    0.299819    11.00000   -1.50000
H13B  2    0.750270   -0.477251    0.294111    11.00000   -1.50000
H13C  2    0.822253   -0.520287    0.334040    11.00000   -1.50000
AFIX   0
C3'   1    0.605974    0.224580    0.303005    11.00000    0.02379    0.03557 =
         0.05493   -0.00179   -0.00344    0.00006

C6    1    0.443157    0.230938    0.774591    11.00000    0.04638    0.04168 =
         0.02948   -0.00076    0.00402    0.00946
AFIX  43
H6    2    0.440068    0.183984    0.806717    11.00000   -1.20000
AFIX   0
C4    1    0.297403    0.271549    0.660122    11.00000    0.02148    0.05065 =
         0.07985   -0.01808   -0.02129    0.00583
AFIX 137
H4A   2    0.284341    0.380531    0.648328    11.00000   -1.50000
H4B   2    0.247765    0.227351    0.677480    11.00000   -1.50000
H4C   2    0.311521    0.202578    0.631747    11.00000   -1.50000
AFIX   0
C14   1    0.443935    0.943294    0.620697    11.00000    0.03591    0.05628 =
         0.04882   -0.01221    0.00091    0.01307
AFIX 137
H14D  2    0.468569    1.043358    0.607746    11.00000   -1.50000
H14E  2    0.399885    0.969101    0.645222    11.00000   -1.50000
H14F  2    0.418582    0.881875    0.593351    11.00000   -1.50000
AFIX   0
C13   1    0.561667    0.943748    0.683558    11.00000    0.03672    0.06642 =
         0.04698   -0.02800    0.00086    0.00004
AFIX 137
H13D  2    0.605272    0.876972    0.699519    11.00000   -1.50000
H13E  2    0.521706    0.983300    0.708718    11.00000   -1.50000
H13F  2    0.588908    1.035498    0.667031    11.00000   -1.50000
AFIX   0
C20   1    0.718004    0.288865    0.596044    11.00000    0.03390    0.03082 =
         0.04527   -0.00072   -0.00246    0.00092
AFIX 137
H20D  2    0.771301    0.335037    0.583540    11.00000   -1.50000
H20E  2    0.721153    0.170982    0.594598    11.00000   -1.50000
H20F  2    0.709154    0.323024    0.630497    11.00000   -1.50000
AFIX   0
HKLF 4


REM  cu_b2704_0m_a.res in Pca2(1)
REM wR2 = 0.2462, GooF = S = 1.051, Restrained GooF = 1.051 for all data
REM R1 = 0.0873 for 5994 Fo > 4sig(Fo) and 0.0967 for all 6751 data
REM 425 parameters refined using 1 restraints

END

WGHT      0.1461      4.6797

REM Highest difference peak  1.016,  deepest hole -0.324,  1-sigma level  0.077
Q1    1   0.6248  0.1254  0.3580  11.00000  0.05    1.02
Q2    1   0.3920  0.3779  0.6410  11.00000  0.05    0.98
Q3    1   0.7553  0.0440  0.3245  11.00000  0.05    0.90
Q4    1   0.5204  0.4445  0.6752  11.00000  0.05    0.82
Q5    1   0.4192  0.2865  0.7275  11.00000  0.05    0.79
Q6    1   0.6578  0.2163  0.2669  11.00000  0.05    0.78
Q7    1   0.5013  0.5195  0.6206  11.00000  0.05    0.70
;
_shelx_res_checksum                2304
_shelx_hkl_file
;
   1   0   0 0.31530 0.23541   7
  -1   0   0 0.31704 0.22479   5
  -1   0   0 -0.0679 0.37066   4
   1   0   0 0.74606 0.27782   9
  -2   0   0 18.0288 2.06368   4
   2   0   0 17.5535 1.40673   9
  -2   0   0 15.5051 1.36333   5
   2   0   0 18.2109 1.42137   7
   3   0   0 1.32644 0.73476   7
  -3   0   0 0.24697 1.28290   4
  -3   0   0 -0.6003 1.12580   1
   3   0   0 0.64275 0.80681   9
  -3   0   0 0.03499 0.62411   5
   4   0   0 1088.25 48.2550   7
  -4   0   0 1074.41 48.0922   5
   4   0   0 1015.05 47.8535   9
  -4   0   0 1097.01 48.5947   4
  -4   0   0 1070.87 49.4248   1
  -5   0   0 1.68350 0.86197   5
  -5   0   0 -1.9446 1.24952   4
   5   0   0 -0.6407 0.95959   9
   5   0   0 -0.5958 0.85400   7
  -5   0   0 -1.7073 1.38444   1
  -5   0   0 2.32603 1.41200   1
   6   0   0 0.83313 1.18280   7
  -6   0   0 2.44328 1.63126   4
  -6   0   0 2.67287 1.51853   1
  -6   0   0 1.83172 1.05729   5
   6   0   0 2.31301 1.15953   9
   6   0   0 2.85088 0.90947   8
   7   0   0 -1.3364 1.00160   9
   7   0   0 0.95118 0.88156   8
  -7   0   0 -0.9128 1.47449   4
  -7   0   0 -0.3426 1.32878   1
   7   0   0 -0.8939 0.92896   7
  -7   0   0 0.29084 1.40251   1
  -7   0   0 1.85787 0.94967   5
   8   0   0 439.557 20.9010   8
  -8   0   0 447.367 22.4661   4
  -8   0   0 441.640 21.8070   5
   8   0   0 448.693 21.2909   9
   8   0   0 442.200 22.0019   7
  -9   0   0 1.61749 1.19676   5
   9   0   0 -2.4023 1.14618   9
   9   0   0 -1.1819 0.92350   8
   9   0   0 -0.9197 1.31317   7
  10   0   0 2.93638 1.52270   7
 -10   0   0 4.97409 1.57220   5
  10   0   0 1.76508 1.64130   9
  11   0   0 5.27217 1.58876   7
  11   0   0 4.17147 1.36889   8
 -11   0   0 3.57175 1.46066  10
 -12   0   0 7.32615 2.30445   5
 -13   0   0 2.59964 1.54463  10
 -14   0   0 38.8050 3.92361  10
 -15   0   0 2.07380 1.53796  10
 -16   0   0 108.450 6.74605  10
 -17   0   0 0.70242 1.30827  10
 -18   0   0 46.8912 3.49210  10
 -19   0   0 -0.2020 0.74825  10
   0   1   0 1.00111 0.76604   7
   0   1   0 0.99631 0.82366   9
   0   1   0 0.50381 0.51543   8
   0   1   0 0.64949 0.49502   5
  -1   1   0 55.5732 3.32973   7
   1  -1   0 54.9262 3.00438   8
   1   1   0 58.1749 3.77137   9
  -1   1   0 57.2706 2.91069   8
   1  -1   0 55.3462 3.55660   7
   1  -1   0 53.1535 3.61942   9
  -1   1   0 54.5111 3.15742   9
  -1   1   0 57.0313 3.33474   4
   1   1   0 61.7522 4.06495   7
   1   1   0 59.0659 3.35135   8
  -1   1   0 58.5304 3.25164   5
   2  -1   0 561.849 27.7498   9
   2   1   0 660.037 29.1848   7
  -2   1   0 636.803 28.1836   5
   2   1   0 650.014 28.1765   8
  -2   1   0 598.386 28.1654   4
   2   1   0 631.204 28.6138   9
   2  -1   0 604.735 28.0173   7
   3   1   0 84.2231 4.93784   8
   3   1   0 94.5589 6.00030   7
  -3   1   0 78.9710 4.89008   5
   3   1   0 91.4815 5.56567   9
  -3   1   0 83.7651 5.32548   4
   4   1   0 12.0925 2.12851   8
  -4   1   0 8.04997 1.55772   5
  -4   1   0 8.63993 2.10973   4
   4   1   0 6.98783 1.98488   9
   4   1   0 7.43703 2.07916   7
   5   1   0 13.2360 2.20453   8
  -5  -1   0 13.7655 1.75096   5
  -5   1   0 9.98557 1.78670   5
   5   1   0 13.2345 2.70310   7
  -5   1   0 12.5194 2.59446   4
   5   1   0 14.9229 2.51668   9
   6   1   0 0.51053 1.37429   9
  -6  -1   0 -0.4913 0.81775   5
  -6   1   0 2.32845 1.92895   4
  -6  -1   0 -2.0782 3.05924   1
   6   1   0 -0.1505 1.03154   8
   6   1   0 0.16038 1.32330   7
  -7   1   0 26.0645 3.10449   5
  -7  -1   0 24.9020 2.61261   5
   7   1   0 29.5807 3.21581   8
  -7   1   0 25.3287 4.55964   4
  -7  -1   0 31.2000 6.00722   1
   7   1   0 23.9956 3.75523   7
   7   1   0 22.3695 3.43863   9
  -8   1   0 9.31456 2.08353   5
   8   1   0 14.8692 2.45411   8
   8   1   0 14.9786 2.84845   9
  -8   1   0 11.1168 3.03970   4
  -8  -1   0 13.7687 2.28186   5
  -8  -1   0 16.3354 4.25892   1
   8   1   0 12.3272 2.93671   7
  -8  -1   0 22.6638 5.11510   1
  -9  -1   0 300.222 18.5449   1
  -9   1   0 291.791 16.2939   4
  -9  -1   0 263.225 18.9104   1
   9   1   0 277.154 14.8686   8
   9   1   0 294.831 15.5848   9
  -9  -1   0 286.584 14.8142   5
   9   1   0 282.210 16.6799   7
  -9   1   0 291.827 15.5325   5
 -10   1   0 33.2491 5.19203   4
  10   1   0 27.0539 4.22526   7
 -10   1   0 34.5245 4.00600   5
 -10  -1   0 29.5361 5.22095   1
 -10  -1   0 27.7882 3.67207   5
 -10  -1   0 33.2357 5.88726   1
  10   1   0 28.0207 4.19682   9
  11   1   0 37.6113 4.73722   9
 -11   1   0 33.9439 3.46112  10
 -11   1   0 44.9081 6.41479   4
  11   1   0 28.1268 5.04171   7
 -11   1   0 37.2737 4.55354   5
 -11  -1   0 39.8981 3.66047  10
  11   1   0 45.0533 4.55020   8
 -12   1   0 3.84300 1.41085  10
 -12  -1   0 3.30572 1.56660  10
  12   1   0 5.69694 2.25949   9
  12   1   0 4.96577 2.25470   7
 -12   1   0 5.01378 2.31303   5
 -13   1   0 104.725 7.88391  13
  13   1   0 100.894 8.49939   7
 -13  -1   0 111.621 6.90715  10
 -13   1   0 107.299 6.87940  10
  13   1   0 106.330 8.45603   8
  13   1   0 118.847 7.90399   9
 -13   1   0 128.070 9.11560   5
 -14  -1   0 34.0534 3.60805  10
 -14   1   0 35.3104 3.83354  10
 -15   1   0 2.45489 1.66094  10
 -15  -1   0 4.12295 1.59304  10
 -16  -1   0 86.1796 5.68345  10
 -16   1   0 86.7088 5.81448  10
 -17   1   0 73.4576 4.98927  10
 -17  -1   0 76.2954 5.02027  10
 -18  -1   0 12.6737 1.71261  10
 -18   1   0 11.4359 1.70754  10
 -19   1   0 -0.1638 0.72132  10
 -19  -1   0 -0.6443 0.70926  10
   0   2   0 2482.84 115.273   7
   0   2   0 2724.32 114.109   5
   0   2   0 2611.16 119.160   1
   0   2   0 2468.69 114.536   9
   0   2   0 2549.94 114.108   8
   1   2   0 1927.35 82.4993   7
   1   2   0 1796.33 81.3947   9
  -1   2   0 1795.41 80.9172   9
   1   2   0 1776.51 80.8157   8
   1   2   0 1688.29 85.8283   1
  -1   2   0 1795.34 80.7492   5
  -1   2   0 1867.25 81.6323   7
   2   2   0 0.56359 5.20011   1
   2   2   0 -0.7746 1.42446   9
   2   2   0 3.08590 1.30550   8
  -2   2   0 3.39580 1.38861   4
   2  -2   0 1.42995 0.86503   8
  -2   2   0 1.83626 1.01130   7
  -2   2   0 2.16068 1.02051   9
  -2   2   0 4.03770 1.21525   5
   2   2   0 -0.2722 1.38832   7
  -3   2   0 166.623 9.03187   4
   3   2   0 175.552 10.6708   7
   3   2   0 151.948 13.3391   1
   3   2   0 171.052 9.65899   9
   3  -2   0 154.425 7.99623   8
   3   2   0 165.543 8.89616   8
  -3   2   0 152.075 8.64166   5
  -4   2   0 6.22726 1.60734   5
   4   2   0 8.44009 1.87141   8
  -4   2   0 8.64621 2.16494   4
   4   2   0 10.3109 2.50067   9
   4   2   0 7.60982 2.49810   7
  -5   2   0 51.9154 5.05043   4
  -5   2   0 47.9400 4.13742   5
   5   2   0 48.3073 4.26686   8
   5  -2   0 51.8697 3.62733   7
   5   2   0 61.3413 5.86187   7
   5   2   0 50.3512 4.99108   9
  -6   2   0 7.29393 2.64639   4
  -6   2   0 5.19344 1.57261   5
  -6  -2   0 3.54882 1.07345   5
   6   2   0 1.94864 1.99878   7
  -6  -2   0 3.66453 3.42614   1
   6   2   0 2.37549 1.39758   8
   7   2   0 1.23794 1.69077   9
  -7   2   0 2.15578 2.49354   4
  -7  -2   0 1.15405 2.47848   1
   7   2   0 3.19604 1.79592   7
  -7   2   0 0.17376 1.16912   5
  -7  -2   0 2.01227 0.92156   5
  -8   2   0 82.9890 6.41871   5
  -8  -2   0 83.5401 10.7986   1
   8   2   0 99.4580 7.28359   9
   8   2   0 92.0265 8.06178   7
   8   2   0 86.8028 6.37507   8
  -8   2   0 76.6382 7.71080   4
  -8  -2   0 83.0189 5.55948   5
  -9  -2   0 5.15431 4.21476   1
  -9   2   0 11.5792 3.22395   4
   9   2   0 8.69647 2.43715   8
  -9  -2   0 10.5927 1.94573   5
   9   2   0 11.8871 3.09647   7
   9   2   0 11.1056 2.85573   9
  -9   2   0 9.59978 2.28947   5
  10   2   0 64.3779 6.29732   9
 -10  -2   0 67.1433 4.47108  10
 -10   2   0 60.2375 5.79986   5
  10   2   0 70.1452 5.95772   8
  10   2   0 61.1086 7.15921   7
 -10  -2   0 73.7991 10.1580   1
 -10  -2   0 57.5377 5.47189   5
 -11   2   0 64.9394 6.13252   5
 -11  -2   0 57.3107 4.37184  10
 -11   2   0 70.2036 7.63280   4
 -11  -2   0 64.1050 9.07124   1
  11   2   0 58.4053 5.99486   8
 -11   2   0 54.7573 3.94997  13
 -11   2   0 59.2094 4.46842  10
  11   2   0 43.5105 6.45079   7
  12   2   0 9.31461 2.87833   8
  12   2   0 8.62689 3.14979   7
 -12  -2   0 -0.5454 6.36627   1
 -12   2   0 2.10555 4.11984   4
 -12  -2   0 8.73933 1.79069  10
 -12   2   0 11.5553 2.72206   5
 -12  -2   0 6.03698 3.79443   1
  12   2   0 9.88134 3.19951   9
 -12   2   0 9.42470 1.97234  10
  13   2   0 2.38671 2.58352   8
 -13   2   0 0.58584 1.48922  10
 -13   2   0 4.82254 1.42684  13
 -13  -2   0 2.45819 1.47321  10
  13   2   0 0.52613 2.87342   7
  13   2   0 -0.8718 2.89381   9
  14   2   0 39.1462 9.89123   7
 -14   2   0 46.9097 3.56454  13
 -14   2   0 40.0627 4.37174  15
 -14  -2   0 52.1876 4.13050  10
 -14   2   0 40.1656 4.12656  10
 -14   2   0 34.8776 5.96160   5
 -15   2   0 148.308 8.92449  13
 -15  -2   0 170.147 8.86317  10
 -15   2   0 146.771 10.4592  15
 -15   2   0 162.832 8.95088  10
 -16  -2   0 1.78250 1.38617  10
 -16   2   0 1.94629 1.48052  10
 -17  -2   0 0.19083 1.16405  10
 -17   2   0 1.91455 1.30310  10
 -18   2   0 5.40772 1.18813  10
 -18  -2   0 6.48795 1.23475  10
 -19   2   0 58.9137 3.38580  10
 -19  -2   0 67.0765 3.46833  10
   0   3   0 28.0267 3.23336   8
   0   3   0 26.0188 3.58649   9
   0   3   0 27.0898 4.00873   7
  -1   3   0 183.057 9.68629   8
  -1   3   0 193.697 10.0221   5
   1   3   0 184.847 11.8186   7
  -1   3   0 189.506 11.1537   7
   1   3   0 174.006 9.99273   8
  -1   3   0 180.528 10.3196   9
   1   3   0 180.395 10.8364   9
  -2   3   0 307.113 14.8799   5
  -2   3   0 298.029 15.1437   4
  -2   3   0 279.480 15.3364   7
   2   3   0 292.412 16.8450   7
   2   3   0 277.177 15.6769   9
   2   3   0 290.450 15.0133   8
  -2   3   0 287.402 14.6581   9
  -3   3   0 454.837 23.4030   7
   3  -3   0 444.689 23.2478   8
   3   3   0 534.796 26.4802   7
   3   3   0 500.489 23.9495   8
  -3   3   0 487.250 23.7515   5
   3   3   0 498.925 24.8655   9
  -3   3   0 491.843 24.0076   4
  -3   3   0 509.692 22.8867   9
   4  -3   0 5.92309 1.53656   8
  -4   3   0 2.14095 1.95364   4
  -4   3   0 3.55277 1.53581   5
   4   3   0 4.11122 1.84009   8
   4   3   0 2.79048 2.30533   7
   4   3   0 2.95346 2.11840   9
   5   3   0 31.5711 5.03189   7
  -5   3   0 31.0879 3.41891   5
  -5   3   0 25.1200 4.37302   4
   5   3   0 25.6361 3.61792   8
   5   3   0 29.2626 4.54341   9
  -5  -3   0 40.8393 9.17263   1
   5  -3   0 21.2743 2.88713   8
   6   3   0 44.4074 6.03651   7
  -6   3   0 53.7732 6.00815   4
   6   3   0 42.0996 4.65511   8
  -6   3   0 49.2658 4.54387   5
   6   3   0 45.0216 5.46639   9
  -6  -3   0 55.6323 13.4669   1
   7   3   0 2.90831 2.36069   7
   7   3   0 3.23918 1.90361   9
  -7   3   0 3.22068 1.54034   5
   7   3   0 0.29570 1.59257   8
  -7  -3   0 6.98212 4.77808   1
  -7   3   0 1.38918 2.47766   4
  -8  -3   0 0.91267 1.60970   5
   8   3   0 3.29123 2.30516   7
  -8  -3   0 3.52929 4.45732   1
   8   3   0 2.21663 1.58822   8
  -8   3   0 3.00184 1.69116   5
  -8   3   0 -0.2671 2.44575   4
  -8  -3   0 0.71787 2.03516   3
   8   3   0 4.11480 2.44278   9
  -8  -3   0 -0.0864 1.58224   6
  -9   3   0 2.62839 3.50183   4
   9   3   0 14.9303 3.13721   8
  -9  -3   0 12.1639 6.89564   1
  -9  -3   0 10.4915 2.92523   3
   9   3   0 12.5480 3.71842   7
   9   3   0 8.85936 3.10103   9
  -9   3   0 13.8785 3.03307   5
  -9  -3   0 7.98555 2.16778   6
 -10  -3   0 7.96567 6.52403   1
 -10   3   0 14.1537 4.07366   4
 -10  -3   0 10.9150 1.70189  10
  10   3   0 14.6245 3.58814   7
 -10  -3   0 11.2774 3.12598   3
 -10   3   0 9.73072 2.78568   5
 -10   3   0 11.0630 1.68398  13
  10   3   0 13.8881 3.57542   9
  10   3   0 10.8660 2.75783   8
 -10  -3   0 6.46946 2.19096   6
 -10   3   0 6.91709 1.90107  10
 -11   3   0 -0.1899 1.17214  13
 -11  -3   0 -0.0852 2.40268   6
 -11  -3   0 0.21182 4.66217   1
  11   3   0 1.25269 2.04413   8
 -11  -3   0 3.91573 3.21922   3
 -11  -3   0 4.94688 1.35811  10
  11   3   0 2.83470 2.10076   7
 -11   3   0 0.44246 1.87465   5
 -11   3   0 0.27000 1.46965  10
 -11   3   0 2.24368 3.90036   4
 -12  -3   0 -0.6042 5.17243   1
  12   3   0 5.98873 3.26698   9
 -12   3   0 -0.6546 2.44751   5
 -12   3   0 3.83462 1.78677  10
 -12   3   0 1.28186 4.48011   4
 -12   3   0 3.18524 1.34631  13
  12   3   0 -1.0475 2.81010   7
  12   3   0 0.25198 2.60172   8
  13   3   0 46.8247 7.16015   9
  13   3   0 43.1691 7.04950   8
 -13   3   0 41.6375 3.50335  13
 -13   3   0 49.6057 4.20903  10
 -13  -3   0 35.2206 7.42856   1
 -13   3   0 53.6945 4.42441  15
 -13   3   0 35.1495 5.49166   5
  13   3   0 48.6252 7.63760   7
 -14  -3   0 60.5326 4.30377  10
 -14   3   0 51.9955 3.82007  13
 -14   3   0 56.5293 4.73146  15
 -14   3   0 67.3001 4.66696  10
 -15   3   0 5.62413 1.90501  15
 -15   3   0 5.82211 1.65470  10
 -15   3   0 7.02006 1.42790  13
 -16   3   0 15.7562 2.35178  15
 -16  -3   0 14.6124 2.23220  10
 -16   3   0 19.0555 2.58127  10
 -17   3   0 110.638 5.97012  10
 -17  -3   0 111.390 5.94602  10
 -18  -3   0 2.40989 0.78922  10
 -18   3   0 0.75074 0.79387  10
   0   4   0 691.813 32.7860   8
   0   4   0 695.007 35.0872   7
   0  -4   0 664.086 41.9596   1
   0   4   0 675.164 33.4771   9
   1   4   0 245.131 15.9578   7
  -1  -4   0 266.117 22.8591   1
   1   4   0 261.068 14.9660   9
  -1   4   0 260.648 14.4303   9
   1   4   0 266.446 14.2530   8
  -1   4   0 250.097 15.4607   7
  -2   4   0 8.91776 2.52939   7
  -2  -4   0 24.4285 6.47968   1
   2   4   0 13.4975 2.76176   8
   2   4   0 7.98496 2.86016   7
  -2   4   0 13.5134 2.74628   9
  -2   4   0 12.7253 2.57081   5
  -2   4   0 12.5438 2.78228   4
   2   4   0 10.2401 2.89249   9
  -3   4   0 3.88195 1.92853   4
   3   4   0 3.65969 2.22060   9
  -3  -4   0 18.6002 8.82361   1
  -3   4   0 6.88759 2.18889   9
  -3  -4   0 2.16826 1.21987   6
   3   4   0 2.44529 2.10228   7
   3   4   0 3.08048 1.63175   8
  -3   4   0 4.07267 1.62234   5
  -3   4   0 4.70921 2.52704   7
  -4   4   0 28.6417 4.36851   4
  -4  -4   0 27.6470 2.88711   6
  -4   4   0 21.5465 3.33652   5
   4   4   0 20.8086 4.01674   9
  -4  -4   0 39.2755 12.1982   1
   4   4   0 26.8248 4.92619   7
   4   4   0 23.1576 4.01720   8
   5   4   0 80.5814 7.27365   9
  -5   4   0 72.4296 6.71068   4
   5   4   0 63.0598 6.12113   8
   5   4   0 71.8737 8.06433   7
  -5   4   0 70.9379 5.97216   5
  -5  -4   0 66.4806 4.87910   6
  -5  -4   0 62.0991 12.0441   1
   6   4   0 50.3838 6.86287   7
   6   4   0 50.0153 6.06325   9
  -6  -4   0 50.3656 4.36969   6
  -6   4   0 50.6126 6.41308   4
  -6  -4   0 45.7887 10.3852   1
  -6   4   0 48.0366 5.02249   5
   6   4   0 53.8734 5.45536   8
  -7   4   0 216.988 14.3335   4
  -7  -4   0 202.964 21.7002   1
  -7  -4   0 203.276 12.5212   5
  -7  -4   0 216.121 11.5311   6
  -7   4   0 226.497 13.5027   5
   7   4   0 217.075 14.5557   9
   7   4   0 217.544 13.4774   8
   7   4   0 233.340 16.5455   7
  -8  -4   0 25.2646 3.21312   6
  -8   4   0 19.6036 3.80306   5
   8   4   0 31.7630 5.26452   9
   8   4   0 25.7436 5.49753   7
  -8  -4   0 17.7153 3.39091   3
   8   4   0 30.2754 4.64969   8
  -8   4   0 26.1821 2.54480  13
  -8  -4   0 37.1199 11.6794   1
  -8   4   0 21.2720 4.91353   4
  -9   4   0 7.16554 2.32287   5
  -9  -4   0 21.3601 8.51789   1
  -9   4   0 12.8627 4.15148   4
  -9  -4   0 8.65941 1.55683  10
  -9  -4   0 9.40744 1.96947   6
  -9  -4   0 9.96246 2.38548   3
   9   4   0 4.12029 3.11390   9
  -9   4   0 12.5049 1.82681  13
   9   4   0 3.94124 3.29972   7
   9   4   0 9.73494 3.20236   8
 -10  -4   0 10.2735 6.79664   1
 -10  -4   0 3.44808 1.26680  10
 -10  -4   0 2.57754 1.63184   6
 -10   4   0 3.37166 1.31512  13
 -10   4   0 2.34027 1.79317   5
 -10  -4   0 3.43627 2.19628   3
 -10   4   0 3.15376 2.09536  10
  10   4   0 0.38068 2.70208   7
 -11  -4   0 4.46768 1.32897  10
 -11   4   0 3.39233 2.78117   5
 -11  -4   0 7.71488 6.74008   1
 -11   4   0 5.65554 1.43974  13
  11   4   0 4.08832 3.23860   7
  11   4   0 -1.5951 3.17812   9
 -11  -4   0 9.28657 2.43987   6
  11   4   0 0.26166 3.28610   8
 -11   4   0 6.60379 4.90319   4
 -11  -4   0 3.31964 2.92307   3
  12   4   0 123.638 11.1755   9
 -12   4   0 112.787 14.9792   4
  12   4   0 111.396 12.2433   7
 -12  -4   0 122.808 17.3189   1
 -12   4   0 115.209 6.71851  13
 -12   4   0 110.761 10.2679   5
  12   4   0 126.648 11.2022   8
 -12   4   0 131.029 7.19737  10
 -12  -4   0 123.783 6.77493  10
 -13   4   0 4.28717 1.70225  10
 -13   4   0 6.63421 1.51144  13
 -13  -4   0 4.86130 1.38079  10
 -13   4   0 6.43983 2.06088  15
 -14   4   0 14.9516 2.22625  13
 -14  -4   0 15.1696 1.83870  10
 -14   4   0 16.9505 2.15678  10
 -14   4   0 17.8950 2.69232  15
 -15  -4   0 72.2831 4.41900  10
 -15   4   0 79.6200 5.32399  15
 -15   4   0 72.9370 4.67186  10
 -15   4   0 73.1612 4.46409  13
 -16  -4   0 20.2945 1.97148  10
 -16   4   0 17.5814 2.14953  13
 -16   4   0 16.7782 2.24878  10
 -16   4   0 15.9183 2.06492  15
 -17  -4   0 1.19510 0.75099  10
   0   5   0 5.12957 2.83512   7
   0   5   0 3.51768 2.68752   9
   1   5   0 10.4012 3.38712   7
  -1   5   0 7.42071 2.59225   4
  -1  -5   0 10.6036 1.90976   6
   1   5   0 10.4696 3.80996   8
  -1   5   0 9.64369 3.62196   9
  -1   5   0 16.3684 3.97393   7
   1   5   0 10.0083 3.23511   9
  -2  -5   0 5.27591 1.48454   6
  -2  -5   0 15.7795 7.16482   1
   2   5   0 0.11148 3.09135   8
  -2   5   0 8.68997 3.91532   9
   2   5   0 1.83192 2.52607   9
  -2   5   0 5.51027 4.32696   7
  -3   5   0 1.31299 1.84856   4
   3   5   0 -1.5853 2.62499   8
   3   5   0 -1.8534 2.44356   7
  -3  -5   0 3.44150 1.42566   6
   3   5   0 1.13233 2.31511   9
  -4   5   0 -2.2621 2.01349   4
   4   5   0 -0.4568 2.27223   7
   4   5   0 1.50109 2.62739   8
   4   5   0 0.26089 2.05341   9
  -4  -5   0 -1.9497 7.26669   1
  -4  -5   0 2.53815 1.31814   6
  -5   5   0 30.7052 3.00079  13
   5   5   0 44.5363 6.06793   9
  -5  -5   0 36.8406 10.9214   1
  -5  -5   0 34.8992 3.65483   6
  -5   5   0 31.2878 4.44191   5
   5   5   0 40.4777 6.71260   7
  -5   5   0 39.2024 5.54677   4
  -5  -5   0 34.2609 4.96806  14
  -6   5   0 2.15021 1.11453  13
   6   5   0 6.88416 2.72547   9
  -6   5   0 1.94803 3.01525   4
   6   5   0 5.39909 2.92846   7
  -6  -5   0 -2.4522 7.01707   1
  -6  -5   0 -0.1587 1.45830   6
  -6  -5   0 -3.5163 2.35092  14
   6   5   0 1.31238 2.63058   8
  -7   5   0 2.33359 3.00826   4
   7   5   0 6.54220 3.12842   8
  -7  -5   0 12.7868 9.02001   1
  -7  -5   0 2.94282 1.65144   6
  -7  -5   0 2.76753 2.47622  14
   7   5   0 -0.6145 2.07028   7
   7   5   0 6.49896 3.08189   9
  -7   5   0 0.75765 1.80618   5
  -7   5   0 2.31374 1.16141  13
   8   5   0 1.67641 2.63533   9
  -8  -5   0 -2.2306 9.31232   1
  -8   5   0 0.46788 1.79697   5
  -8   5   0 3.13619 3.73554   4
  -8   5   0 0.96362 1.09339  13
  -8  -5   0 2.20399 1.80731   6
   8   5   0 -1.7634 2.20766   7
  -8  -5   0 -1.4977 1.96120   3
   8   5   0 5.44258 2.90258   8
  -9   5   0 1.88659 1.10352  13
   9   5   0 -2.4756 2.44108   7
  -9   5   0 4.44787 4.60026   4
  -9  -5   0 0.66359 1.57315   6
  -9  -5   0 -0.8702 1.90460   3
  -9   5   0 2.62336 2.45061   5
   9   5   0 -2.1710 2.70970   9
  -9  -5   0 -0.3167 7.00592   1
 -10  -5   0 17.0327 3.12946   6
  10   5   0 26.7226 5.66156   8
  10   5   0 10.9667 5.24779   9
 -10   5   0 20.7248 4.58090   5
 -10  -5   0 11.9098 9.50931   1
 -10  -5   0 17.6981 4.22669   3
 -10   5   0 11.3136 6.35694   4
  10   5   0 11.7341 4.87070   7
 -11   5   0 9.87500 1.76997  13
 -11  -5   0 0.27557 8.20825   1
 -11  -5   0 7.07154 2.90578   3
  11   5   0 10.4022 4.18929   9
  11   5   0 4.03955 4.72764   7
  11   5   0 7.44959 5.16309   8
 -11   5   0 7.11398 7.51139   4
 -11  -5   0 6.22660 1.34302  10
 -11   5   0 8.47996 2.24059  15
 -11  -5   0 6.17377 2.29681   6
 -11   5   0 8.24674 3.37667   5
 -12  -5   0 6.05300 1.28106  10
 -12   5   0 6.81057 1.55053  13
 -12  -5   0 9.54549 3.96895   3
 -12  -5   0 8.56986 3.31412   6
 -12  -5   0 14.3652 9.24676   1
 -13   5   0 30.2293 3.69243  15
 -13   5   0 26.6312 2.63371  13
 -13  -5   0 26.2318 2.70180  10
 -14  -5   0 0.54367 1.12408  10
 -14   5   0 2.89656 1.14630  13
 -14   5   0 3.00896 1.73953  15
 -15   5   0 1.47780 0.96848  13
 -15   5   0 3.09831 1.39954  15
 -16   5   0 0.61480 0.93840  15
 -16   5   0 0.73649 1.27669  13
   0   6   0 2.30832 2.32683   4
   0   6   0 5.66220 1.38688  13
   0  -6   0 7.59693 3.05280  14
   0   6   0 -0.2551 5.18935   9
   0   6   0 -1.8766 4.92009   7
  -1  -6   0 3.89870 1.68321   6
  -1  -6   0 6.87598 2.77528  14
  -1   6   0 8.21772 1.39841  13
   1   6   0 2.14666 2.42893   4
   1   6   0 5.74339 1.37828  13
  -1   6   0 2.94446 2.44869   4
   1  -6   0 5.08794 1.75232   6
  -2  -6   0 6.06682 1.82935   6
  -2   6   0 5.61992 1.74973  15
  -2   6   0 2.97793 2.33270   4
  -2   6   0 7.06116 1.55067  13
  -2  -6   0 6.94541 3.02211  14
   2   6   0 4.38026 1.27184  13
   2  -6   0 7.44766 1.83375   6
   2  -6   0 0.21705 2.65261  14
   2   6   0 0.44920 4.11460   7
  -3   6   0 5.36043 1.53867  13
  -3  -6   0 4.57248 2.92190  14
   3   6   0 7.33613 3.59282   9
  -3  -6   0 5.40485 1.84141   6
  -3   6   0 6.20030 1.61631  15
   3   6   0 8.04511 3.91992   7
   4  -6   0 1.98980 3.22296  14
   4   6   0 2.12598 3.32071   9
  -4   6   0 2.20250 2.69080   4
  -4  -6   0 3.61403 1.65498   6
   4   6   0 3.05899 3.08377   7
  -4  -6   0 7.16492 2.67157  14
  -4   6   0 1.78149 1.21934  13
   5   6   0 -1.0553 3.47692   9
  -5  -6   0 2.19753 2.36197  14
  -5  -6   0 -11.796 16.3768   1
  -5   6   0 2.87487 1.34832  13
  -5   6   0 3.33646 3.20806   4
   5   6   0 4.76760 3.51467   7
  -5  -6   0 3.22327 2.00186   6
  -6   6   0 2.27592 3.81240   4
   6   6   0 -0.2007 3.48631   7
   6   6   0 7.19063 3.98501   9
  -6  -6   0 3.50899 2.72572  14
   6   6   0 1.35626 5.48937   8
  -6  -6   0 -23.642 13.8887   1
  -7  -6   0 13.9590 3.32404  14
  -7   6   0 18.5202 5.65792   4
  -7  -6   0 4.19255 12.2036   1
   7   6   0 14.9233 6.45644   8
   7   6   0 16.1699 5.11853   9
   7   6   0 9.35805 4.88586   7
  -8  -6   0 350.543 17.3912   6
  -8  -6   0 360.111 17.7411  14
  -8   6   0 302.021 16.6457  15
  -8  -6   0 284.171 19.2368   3
   8   6   0 325.163 22.3727   8
  -8   6   0 308.000 21.6668   4
   8   6   0 299.418 23.6502   7
  -8   6   0 319.058 15.8055  13
  -8  -6   0 392.761 38.6506   1
   8   6   0 342.194 21.7405   9
  -9   6   0 1.02342 6.54886   4
   9  -6   0 1.67156 1.88361   6
  -9  -6   0 -0.1510 2.37492   3
  -9   6   0 2.11276 1.79006  15
  -9  -6   0 2.06677 2.15059   6
   9   6   0 -2.1128 4.17535   7
   9   6   0 -2.7108 4.12065   9
  -9   6   0 2.24060 1.38125  13
 -10   6   0 78.5017 5.95610  15
 -10  -6   0 72.5325 6.23181   6
 -10  -6   0 62.6000 16.5920   1
 -10   6   0 80.5408 5.02917  13
 -11   6   0 97.0829 5.61765  13
 -11  -6   0 87.9609 6.88693   6
 -11   6   0 106.919 6.71593  15
 -11  -6   0 76.7500 8.25128   3
 -12   6   0 -0.6258 1.48055  15
 -12   6   0 3.06958 1.24596  13
 -13   6   0 2.01467 1.13962  13
 -13   6   0 3.89736 1.64015  15
 -14   6   0 1.79403 1.33374  15
 -14   6   0 0.35497 0.83308  13
 -15   6   0 5.41481 0.96167  13
 -15   6   0 6.55325 1.33907  15
   0   7   0 2.82605 1.12543  13
   0  -7   0 0.83962 2.80997  14
   0  -7   0 -0.8581 1.76798   6
   0   7   0 5.00856 2.43049   4
   1   7   0 65.5490 7.66283   4
  -1  -7   0 67.8170 7.14716  14
  -1   7   0 68.6641 5.87781  15
   1  -7   0 71.7277 5.78335   6
   1   7   0 77.7873 4.31970  13
  -1   7   0 70.8807 7.95811   4
  -1  -7   0 70.5759 5.77587   6
  -1   7   0 75.8375 4.48551  13
   1  -7   0 80.7233 7.42498  14
  -2  -7   0 62.2356 6.90513  14
  -2   7   0 65.5503 4.85871  15
   2  -7   0 57.3956 5.23682   6
  -2   7   0 63.6994 4.30725  13
  -2  -7   0 73.9440 5.83975   6
   2  -7   0 63.5922 6.78740  14
   3   7   0 -10.868 7.08484   9
   3   7   0 -2.7490 6.12722   7
   3   7   0 4.65845 3.58164   4
  -3  -7   0 1.88317 1.88891   6
   3  -7   0 4.23192 1.79075   6
   3  -7   0 -4.7702 2.87560  14
  -3   7   0 -3.7257 3.57416   4
  -3  -7   0 7.71722 2.91214  14
  -3   7   0 3.80299 1.60260  15
  -4  -7   0 0.44692 1.97055   6
  -4   7   0 1.34967 3.74079   4
   4   7   0 3.54904 6.06961   7
  -4   7   0 0.92855 1.18321  13
   4  -7   0 2.35085 1.69254   6
   4  -7   0 -1.6886 3.09439  14
  -4   7   0 1.59798 1.50184  15
   4   7   0 -6.9624 5.96024   9
  -4  -7   0 0.58341 2.48616  14
  -5   7   0 2.88399 1.22792  13
  -5   7   0 -2.2373 4.66112   4
   5  -7   0 6.58149 3.51775  14
   5  -7   0 3.79237 1.73581   6
  -5  -7   0 4.77274 2.67686  14
  -5   7   0 3.55581 1.58092  15
   5   7   0 -4.9796 5.50554   9
  -5  -7   0 -0.6715 2.04146   6
   5   7   0 3.52309 5.75291   7
  -6   7   0 -0.3309 1.10001  13
   6   7   0 -2.0660 5.45806   9
   6  -7   0 1.67862 1.81265   6
   6   7   0 2.55559 5.33172   7
   6  -7   0 -4.3591 3.55411  14
  -6  -7   0 0.18107 1.95352   6
  -6   7   0 -7.5394 5.50284   4
  -6   7   0 2.75348 1.49389  15
  -7   7   0 7.49750 1.66827  13
  -7  -7   0 3.75749 2.56657   3
   7  -7   0 12.1259 2.41536   6
  -7  -7   0 8.13948 2.66124   6
  -7  -7   0 5.17484 2.79362  14
  -7   7   0 6.99926 1.98373  15
  -8   7   0 68.6552 5.23268  15
  -8  -7   0 65.2818 6.19873  14
  -8   7   0 61.4098 4.41541  13
   8  -7   0 59.2525 5.82530   6
  -8  -7   0 64.6517 5.91917   6
  -9  -7   0 119.955 7.97220   6
  -9   7   0 123.413 6.89470  13
  -9   7   0 120.055 7.54654  15
 -10  -7   0 143.254 11.2543   3
 -10  -7   0 164.420 9.71367   6
 -10   7   0 172.829 9.54211  15
 -10   7   0 170.751 8.55143  13
 -11   7   0 3.79850 1.71779  15
 -11  -7   0 -3.2609 1.92987   6
 -11  -7   0 -1.7660 2.73666   3
 -12   7   0 0.58828 0.93410  13
 -12   7   0 -1.2472 1.25913  15
 -13   7   0 4.13471 0.95201  13
 -13   7   0 5.37572 1.39124  15
 -14   7   0 0.88067 0.84364  15
 -14   7   0 0.77572 0.61670  13
   0  -8   0 11.6654 2.78390   6
   0   8   0 10.7120 1.70552  13
   0  -8   0 11.1178 3.84929  14
  -1  -8   0 63.5234 5.64875   6
   1  -8   0 55.3043 7.12202  14
  -1   8   0 63.0231 3.82236  13
  -1  -8   0 59.2151 7.16735  14
   1  -8   0 54.4037 5.63967   6
  -2  -8   0 8.15785 3.33461  14
   2  -8   0 13.4098 3.60999  14
  -2  -8   0 5.65263 2.43280   6
   2  -8   0 11.0035 2.63452   6
  -2   8   0 2.07692 1.87677  15
  -2   8   0 6.07931 1.44111  13
  -3   8   0 36.7884 3.35962  15
  -3  -8   0 31.6397 5.04284  14
   3  -8   0 31.5371 4.88617  14
  -3   8   0 37.5312 3.07180  13
  -3  -8   0 36.3750 4.96445   6
   3  -8   0 34.5807 4.35181   6
   4  -8   0 -0.2243 3.16618  14
  -4  -8   0 4.91267 2.44370   6
  -4  -8   0 3.30671 2.93337  14
  -4   8   0 5.58934 1.43125  13
  -4   8   0 3.33592 1.59777  15
   4  -8   0 3.00433 2.10812   6
   5  -8   0 18.4152 4.08268  14
  -5   8   0 18.2768 2.53360  15
  -5   8   0 19.9696 2.52883  13
   5  -8   0 20.8038 3.14828   6
  -5  -8   0 21.5163 3.76409  14
   6  -8   0 3.27718 3.79767  14
  -6  -8   0 2.50680 2.47435  14
  -6   8   0 3.26085 1.30871  13
  -6  -8   0 6.18176 2.40495   6
  -6   8   0 3.09045 1.49038  15
   6  -8   0 0.85908 2.09441   6
  -6  -8   0 2.86430 2.25439   3
   7  -8   0 36.8635 5.00957  14
  -7   8   0 34.3750 3.50985  15
  -7   8   0 36.0420 3.07588  13
   7  -8   0 33.1962 4.45211   6
  -7  -8   0 28.5198 4.57200  14
  -7  -8   0 27.4394 4.18460   6
   8  -8   0 3.02561 2.87610   6
  -8  -8   0 0.92103 1.68885   6
  -8   8   0 0.08666 1.10869  13
  -8  -8   0 -1.5835 1.62586   3
  -8   8   0 1.87712 1.35836  15
  -8  -8   0 -0.7266 2.08380  14
  -9  -8   0 0.15176 1.63151   6
  -9   8   0 1.28868 1.03033  13
  -9   8   0 1.10762 1.29556  15
  -9  -8   0 1.95635 1.91819   3
 -10  -8   0 2.67500 2.25878   3
 -10   8   0 2.58156 1.01278  13
 -10  -8   0 6.06517 2.06681   6
 -11   8   0 43.2179 3.20467  15
 -11   8   0 42.8768 2.82580  13
 -12   8   0 3.48775 1.00212  15
 -12   8   0 2.85870 0.69903  13
   0  -9   0 0.32633 2.88665  14
   0  -9   0 4.79090 2.25759   6
   1  -9   0 1.03666 2.24215   6
  -1  -9   0 -2.0387 1.92448   6
  -1  -9   0 -0.5587 2.69188  14
   1  -9   0 1.17469 2.98515  14
  -2  -9   0 -0.0228 2.46030  14
   2  -9   0 1.66165 2.95176  14
  -2  -9   0 0.73751 1.86522   6
   2  -9   0 1.76967 2.20696   6
  -3  -9   0 6.31491 2.85578  14
   3  -9   0 4.82726 2.83654  14
   3  -9   0 8.37964 2.40535   6
  -3   9   0 8.75486 1.37198  13
  -3  -9   0 7.04640 2.19956   6
  -4   9   0 2.77368 1.02895  13
   4  -9   0 5.49757 2.87953  14
  -4  -9   0 -0.0994 1.91199   6
   4  -9   0 1.27111 2.15550   6
  -5  -9   0 0.47569 1.61141   6
  -5   9   0 0.46631 0.87684  13
   5  -9   0 3.27282 2.63868  14
  -5  -9   0 1.96420 2.08494  14
   5  -9   0 6.03031 2.37292   6
  -5  -9   0 -0.4905 1.46375   3
   6  -9   0 34.5582 4.58705  14
  -6   9   0 39.2419 2.92913  15
  -6  -9   0 35.4741 3.93638   6
  -6   9   0 44.2251 2.77730  13
   6  -9   0 35.7145 4.30841   6
  -6  -9   0 40.2106 4.00296  14
  -7  -9   0 2.44541 1.80368   3
  -7  -9   0 5.63569 1.75020  14
  -7  -9   0 6.00954 1.63535   6
  -7   9   0 6.33622 1.18404  15
  -8   9   0 1.91127 0.90372  15
  -8   9   0 3.98799 0.93009  13
  -8  -9   0 2.75082 2.06539   6
  -8  -9   0 2.75662 1.84356   3
  -9   9   0 6.63584 0.92842  13
  -9   9   0 5.21120 0.92579  15
   0 -10   0 5.11810 1.83623   3
   0 -10   0 5.91972 1.78491   6
   0 -10   0 9.94259 2.28129  14
  -1 -10   0 -2.3121 1.55787  14
   1 -10   0 1.10034 1.40272   6
   1 -10   0 -1.4007 1.75715  14
  -1 -10   0 -1.3434 1.23630   6
  -1 -10   0 1.29602 1.33656   3
   2 -10   0 1.26915 1.54680   6
   2 -10   0 2.73367 1.46626   3
   2 -10   0 -1.4542 1.67294  14
  -2 -10   0 2.12886 1.35412   3
  -2 -10   0 1.50242 1.39909   6
  -2 -10   0 0.21608 1.52023  14
  -3 -10   0 1.89155 1.43889  14
   3 -10   0 3.41034 1.67188  14
   4 -10   0 1.11994 1.35564  14
  -4 -10   0 0.48306 1.12165  14
   1   0  -1 -0.0098 0.29096   9
  -1   0   1 0.14104 0.31836   4
  -1   0  -1 0.45798 0.51370   4
   1   0   1 0.12811 0.19032   8
   1   0  -1 0.43441 0.22025   8
   1   0  -1 -0.2102 0.23715   8
  -1   0  -1 -0.0283 0.19008   5
  -2   0   1 82.0292 4.26085   4
   2   0  -1 60.2776 3.03074   8
  -2   0  -1 63.7665 3.19694   5
  -2   0  -1 56.4515 3.85620   1
   2   0  -1 59.8010 3.24652   9
  -2   0  -1 63.8258 3.93634   4
   2   0  -1 60.8409 3.39087   7
   2   0  -1 64.3670 3.01997   8
  -2   0   1 73.6437 4.10251   5
   3   0  -1 0.74529 0.46013   8
  -3   0   1 1.06734 1.14893   4
   3   0   1 0.33835 0.80968   7
  -3   0  -1 1.46894 1.13910   1
   3   0  -1 0.12535 0.75885   9
   3   0  -1 0.36889 0.74010   7
  -3   0  -1 -0.4234 0.50484   5
  -3   0  -1 -0.2524 1.38462   4
  -3   0  -1 1.02429 1.24705   1
  -3   0   1 0.30271 0.73002   5
   3   0  -1 0.19343 0.56567   8
   4   0  -1 1048.25 45.8199   7
  -4   0   1 1035.53 44.8437   4
  -4   0  -1 977.755 46.4754   1
   4   0  -1 1005.93 45.3842   9
   4   0  -1 1000.93 45.0286   8
  -4   0  -1 1032.50 46.2175   4
  -4   0  -1 972.649 46.8659   1
   4   0   1 930.529 44.2819   9
  -4   0  -1 1049.83 45.4870   5
  -4   0   1 959.895 45.9186   1
  -4   0   1 1023.59 44.6268   5
   4   0   1 984.127 44.6801   7
   4   0  -1 1004.39 45.0351   8
  -5   0  -1 -0.6642 1.10818   1
   5   0  -1 1.00184 0.77099   8
  -5   0  -1 -2.0131 1.31125   1
   5   0  -1 0.24377 0.98077   9
  -5   0   1 1.84123 1.32509   1
   5   0   1 1.45088 1.04106   7
   5   0   1 0.55216 1.02370   9
  -5   0   1 0.03799 0.82280   5
  -5   0  -1 0.46062 0.75196   5
  -5   0  -1 -0.3587 1.45743   4
  -5   0   1 -1.4663 1.28081   4
   5   0  -1 -0.5645 0.88555   7
   6   0   1 52.9348 4.25879   7
  -6   0  -1 58.6905 5.05607   4
  -6   0   1 64.4368 5.26273   1
  -6   0   1 63.4265 4.95596   4
  -6   0  -1 53.2827 4.49501   1
  -6   0  -1 54.9493 3.90668   5
  -6   0  -1 53.9262 4.93294   1
  -6   0   1 57.7128 4.26235   5
   6   0  -1 57.0400 3.63121   8
   6   0   1 53.7861 4.00266   9
   6   0  -1 59.1187 4.35126   7
   6   0  -1 62.9079 4.00096   9
  -7   0   1 1.20726 0.87765   5
   7   0  -1 0.07710 0.98307   7
   7   0   1 -0.2452 1.11947   9
   7   0   1 1.04458 0.90943   8
  -7   0  -1 -0.2186 0.83310   5
   7   0  -1 0.63254 1.00406   9
  -7   0   1 2.02944 1.59445   1
  -7   0  -1 0.07488 1.23442   1
  -7   0  -1 1.14440 1.74866   4
  -7   0   1 -2.4246 1.42384   1
  -7   0  -1 -2.0000 1.21479   1
   7   0  -1 0.60209 0.86619   8
   7   0   1 -0.2249 1.08829   7
  -7   0   1 1.08644 1.63021   4
   8   0   1 434.197 20.9720   9
   8   0  -1 418.263 20.3663   9
   8   0  -1 414.568 20.0512   8
  -8   0   1 443.948 21.6128   5
   8   0   1 434.970 21.7295   7
   8   0  -1 429.177 21.1765   7
   8   0   1 426.785 20.4961   8
  -8   0  -1 438.453 20.8386   5
  -8   0  -1 417.665 21.6417   4
   9   0   1 0.10244 1.00218   8
   9   0  -1 0.37922 1.01657   8
  -9   0   1 -0.9454 1.00289   5
  -9   0  -1 1.43668 1.17965   5
   9   0   1 -1.5807 1.21195   7
   9   0  -1 0.31806 1.13425   7
   9   0  -1 -1.5502 1.12099   9
  10   0  -1 21.2349 3.07305   8
 -10   0   1 25.4166 3.55452   5
  10   0   1 22.9461 2.97835   9
 -10   0  -1 20.8041 3.14731   5
  10   0  -1 22.8937 3.38073   7
  10   0   1 21.7649 2.80064   8
  10   0  -1 22.2609 2.90732   9
  10   0   1 17.3930 3.26679   7
 -11   0   1 3.74878 1.42935  10
  11   0   1 1.60104 1.62164   7
  11   0  -1 -1.2487 1.34136   7
 -11   0  -1 -0.6306 1.09486  10
  11   0   1 1.93908 1.25035   8
 -11   0  -1 1.13135 1.66207   5
  11   0  -1 3.24111 1.28957   8
 -12   0   1 8.58844 1.83005  10
 -12   0  -1 10.0174 2.00746  10
 -12   0   1 11.5229 2.81544   5
 -12   0  -1 14.5099 3.00310   5
 -13   0   1 2.42218 1.40502  10
 -13   0   1 -1.6261 2.94422   5
 -13   0  -1 2.25548 1.37004  10
 -14   0  -1 109.127 6.87228  10
 -14   0   1 98.1186 6.59196  10
 -15   0  -1 1.38364 1.44062  10
 -15   0   1 -1.1109 1.43849  10
 -16   0   1 131.738 7.83209  10
 -16   0  -1 128.710 7.56325  10
 -17   0  -1 -0.7630 1.16866  10
 -17   0   1 -0.9651 1.25947  10
 -18   0  -1 30.3664 2.77521  10
 -18   0   1 29.6001 2.85826  10
 -19   0  -1 -0.4623 0.70873  10
 -19   0   1 0.20415 0.80448  10
   0   1  -1 -0.3186 0.49929   8
   0   1   1 -0.5905 0.82556   9
   0   1   1 0.43675 0.59444   8
   0   1   1 0.40020 0.79980   7
   0   1  -1 0.54059 1.12511   1
   0   1   1 -0.0673 0.41741   5
   1   1  -1 7.57497 1.38859   9
  -1   1   1 6.65656 1.15248   5
  -1   1   1 5.95685 1.08874   7
  -1   1   1 8.85854 1.48214   9
   1   1  -1 7.27023 1.36521   7
   1   1  -1 7.81531 1.42557   8
  -1   1  -1 8.33817 1.24822   5
  -1   1  -1 7.07092 1.12718   9
   1   1   1 7.93379 1.48521   8
  -1   1  -1 12.1386 2.19557   1
  -1   1  -1 6.95018 1.15239   4
   1   1   1 5.68773 1.41018   7
   1  -1  -1 9.32798 1.14021   8
  -1   1  -1 8.56376 1.19917   7
   1   1   1 6.65606 1.50097   9
   2   1  -1 498.533 21.8778   7
  -2   1   1 443.773 20.2518   7
   2   1  -1 465.132 20.8405   8
   2   1  -1 455.283 21.1929   9
   2  -1   1 430.979 20.2525   9
   2  -1   1 443.969 20.4829   7
  -2   1   1 454.834 20.6465   4
  -2   1   1 437.236 20.6499   5
  -2  -1  -1 453.344 23.9477   1
  -2   1  -1 439.966 20.9106   4
   2  -1  -1 430.699 20.8175   7
  -2   1  -1 472.340 20.8368   5
   2  -1  -1 419.333 20.6062   9
   2   1   1 439.205 20.6029   8
   2   1   1 461.237 21.2343   9
   2   1   1 485.701 21.8148   7
   2  -1  -1 433.323 20.2736   9
  -2   1  -1 452.938 21.6523   1
   2  -1  -1 462.099 20.5973   7
  -3   1   1 615.474 29.7580   4
   3  -1   1 652.692 29.0601   7
   3   1  -1 717.282 31.4031   7
   3   1  -1 665.148 30.6022   9
  -3  -1  -1 663.562 29.6955   5
  -3  -1  -1 640.023 33.5672   1
   3   1  -1 656.946 30.1438   8
  -3   1   1 626.904 29.7490   5
   3   1   1 636.899 29.5647   8
  -3  -1   1 641.511 29.4615   8
  -3   1  -1 625.229 30.1632   5
   3   1   1 716.211 31.0431   7
   3  -1  -1 697.132 29.7193   7
  -3   1  -1 629.205 30.4710   4
   3   1   1 666.129 30.2449   9
   4   1  -1 8.73511 1.58147   8
  -4   1   1 8.06700 1.64009   5
  -4  -1  -1 8.59967 1.35450   5
   4   1  -1 11.0437 2.27765   7
   4   1  -1 8.72562 2.00339   9
  -4  -1  -1 10.6360 3.26206   1
  -4   1   1 9.69020 2.07018   4
  -4  -1   1 12.8061 1.62791   8
  -4   1  -1 9.62245 2.23999   4
   4  -1  -1 8.17128 0.99713   7
   4   1   1 14.5813 2.14504   8
   4   1   1 9.83529 2.15404   9
  -4   1  -1 7.06000 1.39930   5
   4   1   1 11.1233 2.28422   7
   5   1  -1 126.797 7.61218   9
   5   1  -1 131.878 8.29541   7
  -5   1   1 126.191 7.37769   5
  -5  -1  -1 117.287 6.50583   5
   5   1  -1 128.623 7.03489   8
  -5  -1  -1 127.303 9.97763   1
  -5   1   1 133.992 7.94720   4
  -5   1  -1 132.880 8.15003   4
   5   1   1 128.837 7.85751   9
  -5  -1   1 126.760 7.09755   5
   5   1   1 125.423 7.05494   8
  -5   1  -1 121.756 7.04503   5
   5   1   1 136.581 8.56954   7
   6   1  -1 1.91212 1.21220   8
  -6  -1  -1 3.23225 0.99917   5
  -6  -1  -1 2.30369 3.15068   1
  -6   1   1 0.59223 1.86388   4
  -6   1   1 2.44093 1.24917   5
   6   1  -1 3.83561 1.68123   9
   6   1  -1 3.42092 1.71520   7
  -6  -1   1 3.94308 1.21425   5
  -6  -1   1 9.01389 3.24447   1
  -6   1  -1 3.55632 1.22196   5
   6   1   1 5.65324 1.92617   9
  -6   1  -1 2.41249 2.02757   4
   6   1   1 3.79608 1.85842   7
   6   1   1 2.07855 1.22954   8
   7   1  -1 -0.1287 1.26869   7
  -7   1   1 1.03531 1.10215   5
   7   1  -1 1.51065 1.28825   8
   7   1  -1 -0.3075 1.35818   9
  -7  -1  -1 0.90140 0.75576   5
  -7   1   1 4.13052 2.03891   4
   7   1   1 2.26796 1.20529   8
   7   1   1 -0.1753 1.38731   7
  -7   1  -1 2.54915 2.11863   4
  -7   1  -1 -0.6859 0.88562   5
   7   1   1 0.30008 1.47542   9
  -8   1   1 42.4049 4.91798   4
   8   1  -1 34.5886 3.59297   8
  -8  -1  -1 34.3006 5.75081   1
  -8  -1  -1 39.8904 3.24168   5
   8   1  -1 40.6081 4.80589   7
  -8   1   1 33.4657 3.85706   5
  -8  -1  -1 36.4458 7.09455   1
   8   1  -1 34.2529 4.06822   9
   8   1   1 35.6785 4.26060   9
  -8  -1   1 48.1985 6.64595   1
  -8  -1   1 37.1210 3.52815   5
   8   1   1 33.9621 4.59842   7
  -8  -1   1 37.0847 6.81932   1
  -8   1  -1 37.3687 3.63555   5
  -8   1  -1 34.1422 5.17334   4
   8   1   1 41.7719 3.70522   8
  -9  -1  -1 13.6986 4.04334   1
  -9   1   1 7.28207 2.06332   5
  -9  -1  -1 11.5382 2.07806   5
   9   1  -1 14.2612 2.73510   9
  -9   1   1 5.68189 2.59963   4
   9   1  -1 11.7421 2.56755   7
   9   1   1 11.5107 2.44385   9
  -9  -1   1 12.6323 4.32565   1
  -9  -1   1 12.5150 4.60826   1
  -9  -1   1 11.6312 2.20364   5
  -9   1  -1 12.8901 2.99368   4
   9   1   1 7.37799 2.47013   7
   9   1   1 8.84232 2.01475   8
  -9   1  -1 8.67968 2.08857   5
 -10   1   1 8.40253 2.80069   4
 -10  -1  -1 8.31315 3.87914   1
 -10  -1  -1 7.13142 3.28969   1
  10   1  -1 7.60684 1.96340   8
 -10   1   1 4.46694 1.87322   5
  10   1  -1 6.52572 2.22238   9
 -10  -1  -1 4.23037 1.57926   5
  10   1  -1 5.63109 2.16884   7
 -10  -1   1 7.56103 3.78752   1
 -10   1  -1 6.06242 1.84490   5
  10   1   1 4.72464 1.97529   9
  10   1   1 6.27422 2.13545   7
 -10  -1   1 8.56182 3.29851   1
 -10  -1   1 3.14894 1.80504   5
  11   1  -1 370.030 18.2288   8
  11   1  -1 354.181 18.1430   9
 -11   1   1 320.050 16.3309  10
 -11  -1  -1 316.198 16.3374  10
  11   1  -1 347.193 19.7620   7
 -11  -1  -1 315.226 17.2280   5
 -11   1   1 348.544 18.6738   5
 -11  -1   1 324.588 16.3947  10
 -11  -1   1 345.718 17.8126   5
 -11   1  -1 349.619 18.3737   5
 -11   1  -1 309.629 19.1674   4
 -11   1  -1 316.748 16.4029  10
  11   1   1 345.547 17.7380   8
  11   1   1 326.865 18.0346   9
  11   1   1 313.676 19.3120   7
  12   1  -1 1.55336 1.75465   8
 -12   1   1 1.48942 1.37194  10
 -12   1   1 3.20377 1.89449   5
  12   1  -1 -2.2784 2.00160   7
 -12  -1  -1 -0.0089 1.27317  10
  12   1  -1 -0.8797 1.89915   9
 -12  -1   1 3.51356 3.00441   5
 -12  -1   1 3.99485 1.51222  10
  12   1   1 2.00257 2.23808   7
 -12   1  -1 1.58441 1.34302  10
 -12   1  -1 2.56327 2.06500   5
  12   1   1 -0.2321 1.65027   8
  12   1   1 -0.1903 1.95967   9
 -13   1   1 2.35848 2.98349   5
  13   1  -1 7.43413 2.82290   8
  13   1  -1 2.66220 2.86204   7
 -13   1  -1 12.4340 2.12176  10
  13   1   1 5.90577 2.86973   8
  13   1   1 3.79843 2.75967   7
 -13   1  -1 8.45637 1.74505  13
 -14  -1  -1 13.0083 2.21425  10
 -14  -1   1 10.2530 2.11813  10
  14   1   1 6.90039 3.50659   8
 -14   1  -1 13.6299 2.32827  10
 -15   1   1 69.3287 5.33381  10
 -15  -1  -1 70.5205 5.17245  10
 -15  -1   1 69.9621 5.18967  10
 -15   1  -1 72.9755 5.29814  10
 -16  -1  -1 47.4642 4.00667  10
 -16   1   1 47.1299 4.20191  10
 -16   1  -1 43.7226 3.95455  10
 -16  -1   1 44.0186 4.02862  10
 -17   1   1 121.126 7.07334  10
 -17  -1  -1 111.535 6.43618  10
 -17  -1   1 124.187 7.11330  10
 -17   1  -1 108.918 6.44062  10
 -18   1   1 26.8715 2.73458  10
 -18  -1  -1 28.8616 2.63067  10
 -18   1  -1 23.3782 2.57355  10
 -18  -1   1 26.6716 2.63086  10
 -19  -1  -1 0.89281 0.81234  10
 -19   1   1 2.07737 0.84329  10
 -19   1  -1 1.90977 0.80037  10
 -19  -1   1 2.50579 0.85885  10
   0   2   1 1.39806 1.05867   8
   0   2  -1 0.70106 1.24805   9
   0   2   1 0.02208 1.33836   9
   0   2  -1 4.02032 2.40576   1
   0   2  -1 1.28239 1.04808   8
   0   2  -1 0.20547 1.16183   7
   0   2   1 2.94550 1.02739   5
  -1   2   1 2104.53 93.6830   7
   1   2  -1 2027.56 92.1678   8
  -1   2   1 2021.04 92.8769   9
   1   2  -1 2031.24 92.6731   9
  -1   2   1 2151.61 92.5744   8
  -1  -2  -1 1927.60 97.1967   1
   1   2  -1 2183.54 93.7268   7
  -1   2   1 1980.77 92.5378   5
   1   2  -1 2258.98 99.8056   1
   1   2   1 2081.03 92.7812   8
  -1   2  -1 1951.22 95.9415   1
  -1   2  -1 2066.12 92.2048   9
   1   2   1 2102.75 93.4363   9
  -1   2  -1 2046.60 92.7842   7
   1   2   1 2102.68 94.2769   7
  -1   2  -1 2097.66 92.1173   5
   2   2  -1 1665.90 83.1057   1
   2   2  -1 1760.29 77.4275   8
   2   2  -1 1684.17 77.9261   9
   2   2  -1 1808.15 79.0633   7
  -2   2   1 1727.17 76.4705   5
  -2   2   1 1720.11 76.8497   7
  -2   2   1 1797.50 76.6509   4
  -2   2   1 1669.74 76.2659   9
   2  -2   1 1631.48 76.1167   8
  -2   2  -1 1727.23 76.8876   9
  -2   2  -1 1740.24 77.4404   7
   2  -2  -1 1592.66 76.8510   8
   2   2   1 1672.63 77.2935   9
  -2   2  -1 1722.57 77.4268   4
   2   2   1 1735.06 78.2989   7
   2   2   1 1702.29 76.5580   8
  -2   2  -1 1764.77 80.6600   1
  -2   2  -1 1778.90 77.3639   5
  -3   2   1 143.129 8.13366   5
  -3   2   1 153.226 8.34410   4
   3   2  -1 141.085 12.6802   1
   3   2  -1 155.395 9.08544   9
  -3   2   1 133.481 7.61689   7
   3  -2   1 146.818 7.45797   8
   3   2  -1 150.287 8.31965   8
  -3  -2  -1 149.171 12.6171   1
   3   2   1 164.628 10.0484   7
   3   2   1 160.346 9.23511   9
   3   2   1 149.543 8.25912   8
  -3   2  -1 160.288 8.62439   4
   3  -2  -1 143.586 7.54719   8
  -3   2  -1 150.915 8.24454   5
   4   2  -1 21.3180 3.52871   9
  -4  -2  -1 21.7751 4.83914   1
   4   2  -1 21.7338 2.86861   8
   4  -2   1 16.4413 2.38393   7
   4   2  -1 22.0972 3.74391   7
  -4   2   1 18.1410 2.53893   5
   4  -2   1 21.3794 2.24337   9
  -4   2  -1 24.0936 3.62591   4
   4   2   1 22.1089 3.87558   7
   4   2   1 18.3197 3.12283   9
  -4   2  -1 19.1021 2.60284   5
   4   2   1 22.8177 2.87522   8
  -5   2   1 241.973 12.8540   4
   5  -2   1 218.486 11.5787   7
  -5   2   1 234.979 12.3346   5
   5   2  -1 249.343 14.3738   7
  -5  -2  -1 229.576 17.3483   1
   5   2  -1 229.589 12.2981   8
  -5  -2  -1 242.450 11.4645   5
   5   2  -1 229.440 13.1217   9
   5   2   1 220.885 12.1389   8
  -5   2  -1 228.982 12.2925   5
   5   2   1 261.422 14.6641   7
  -5   2  -1 230.273 12.9225   4
  -5  -2   1 219.387 11.8531   8
   5   2   1 240.424 13.2782   9
  -6   2   1 61.4595 4.89099   5
  -6   2   1 64.8824 6.00802   4
   6   2  -1 61.3671 6.24489   7
   6   2  -1 60.8368 4.80778   8
  -6  -2  -1 57.9184 3.80077   5
   6   2  -1 61.9275 5.62883   9
  -6  -2  -1 52.1181 8.37709   1
   6   2   1 57.3198 4.82423   8
  -6   2  -1 58.6687 4.72714   5
   6   2   1 68.1952 6.73522   7
   6   2   1 61.0809 5.73638   9
  -6  -2   1 60.1235 4.37887   5
  -6   2  -1 61.1061 6.03781   4
   7   2  -1 25.7553 4.07903   9
   7   2  -1 31.7699 3.67505   8
  -7   2   1 29.8795 3.62846   5
  -7  -2  -1 23.6212 2.56237   5
  -7  -2  -1 35.2188 7.84369   1
  -7   2   1 32.7463 5.03864   4
   7   2   1 34.6365 4.48329   9
  -7   2  -1 29.2570 5.29515   4
   7   2   1 33.6132 4.75048   7
   7   2   1 30.3526 3.69246   8
  -7  -2   1 35.4970 8.10410   1
  -7  -2   1 36.0043 3.22073   5
  -7   2  -1 34.6886 3.56527   5
  -8  -2  -1 15.6963 5.70441   1
   8   2  -1 22.0393 3.24178   8
   8   2  -1 21.2005 3.75471   9
  -8   2   1 21.5922 3.31040   5
  -8   2   1 16.8020 3.84962   4
  -8  -2  -1 16.9132 2.43785   5
   8   2  -1 21.7619 4.11276   7
   8   2   1 19.8155 3.22823   8
   8   2   1 23.0201 4.53035   7
  -8   2  -1 20.8435 3.16990   5
   8   2   1 23.2169 4.03560   9
  -8   2  -1 22.5363 4.30751   4
  -8  -2   1 15.5759 5.37707   1
  -8  -2   1 22.8500 2.83850   5
  -9  -2  -1 51.5447 8.80149   1
   9   2  -1 52.0276 5.53087   9
  -9   2   1 54.8009 5.38861   5
  -9  -2  -1 44.9660 4.12247   5
   9   2  -1 46.4225 4.86960   8
   9   2  -1 52.3555 6.22093   7
  -9  -2  -1 59.3625 6.04565   3
  -9  -2  -1 56.7962 4.77956   6
  -9  -2   1 54.1078 9.05500   1
  -9   2  -1 44.9343 6.78032   4
   9   2   1 61.3856 6.59184   7
  -9   2  -1 51.4043 4.97517   5
   9   2   1 55.3228 5.21313   8
   9   2   1 54.9576 5.74166   9
  -9  -2   1 50.7858 4.57954   5
  10   2  -1 71.7012 6.03789   8
 -10   2   1 67.4194 7.26400   4
 -10  -2  -1 60.9134 5.61881   6
  10   2  -1 62.5535 6.33036   9
 -10  -2  -1 64.0743 9.50814   1
 -10  -2  -1 52.3917 4.25130  10
  10   2  -1 56.8487 6.97071   7
 -10  -2  -1 50.4398 6.91759   3
 -10   2   1 67.8958 5.96834   5
 -10   2  -1 67.3026 5.74948   5
 -10  -2   1 57.9929 5.29950   5
  10   2   1 57.9991 6.15938   9
  10   2   1 64.4151 7.27265   7
 -10  -2   1 60.5024 9.86397   1
  10   2   1 71.6194 5.99301   8
 -10  -2   1 54.4353 4.15578  10
  11   2  -1 174.238 13.3356   7
 -11  -2  -1 190.678 26.0668   1
 -11   2   1 190.721 12.0713   5
 -11   2   1 190.830 13.1545   4
 -11  -2  -1 215.640 16.4024   1
 -11   2   1 181.296 9.72424  10
  11   2  -1 178.834 11.7057   8
  11   2  -1 166.512 12.0137   9
 -11   2   1 157.829 9.10174  13
 -11  -2  -1 175.160 9.59798  10
 -11  -2   1 205.989 16.4886   1
 -11   2  -1 200.268 9.44557  13
 -11  -2   1 174.190 9.58149  10
  11   2   1 190.533 11.7139   8
 -11   2  -1 168.332 12.9323   4
  11   2   1 175.371 12.0926   9
 -11   2  -1 188.107 12.0451   5
  11   2   1 162.177 13.1510   7
 -11   2  -1 174.804 9.74953  10
 -12   2   1 34.1888 4.89270   5
 -12   2   1 19.9573 5.18978   4
 -12  -2  -1 27.0647 5.38359   1
 -12  -2  -1 23.0719 6.60689   1
 -12   2   1 28.7673 3.28446  10
  12   2  -1 29.9639 4.99284   8
  12   2  -1 21.9662 4.78146   7
  12   2  -1 26.9417 4.80680   9
 -12  -2  -1 28.0566 3.19689  10
 -12   2   1 32.7206 2.95006  13
 -12   2  -1 32.5427 3.28998  10
 -12  -2   1 31.9791 6.15615   1
 -12  -2   1 26.2847 3.21723  10
  12   2   1 33.5456 5.04980   8
  12   2   1 31.3337 5.00549   9
 -12   2  -1 24.7156 2.68757  13
 -12  -2   1 27.1085 7.85030   1
 -12   2  -1 23.0074 3.89561   5
  13   2  -1 -1.7114 3.25349   9
 -13   2   1 -0.2615 2.54735   5
 -13   2   1 1.95392 1.49109  10
 -13   2   1 1.05422 1.40874  13
 -13  -2  -1 3.11894 1.45968  10
  13   2  -1 -4.2900 3.22674   7
 -13  -2   1 0.48730 1.29908  10
  13   2   1 0.32231 2.98128   7
 -13   2  -1 -1.5282 1.37132  10
 -13   2  -1 -0.0911 1.06776  13
 -13   2  -1 -2.6380 2.96801   5
  13   2   1 0.94809 2.54835   8
  13   2   1 0.26551 2.97513   9
  14   2  -1 55.2973 8.27617   9
 -14  -2  -1 46.6082 3.91335  10
 -14   2   1 42.5053 4.26112  10
  14   2  -1 43.2668 7.36223   7
 -14   2   1 42.7698 4.26433  15
 -14   2  -1 35.2056 4.29084  15
  14   2   1 43.5497 7.59278   8
 -14   2  -1 35.8548 7.17848   5
 -14   2  -1 48.1385 4.00981  10
 -14  -2   1 45.1367 3.96170  10
 -14   2  -1 40.6647 3.41790  13
 -15  -2  -1 4.51930 1.62840  10
 -15   2   1 11.9464 2.08132  10
 -15   2  -1 4.28254 1.58603  10
 -15  -2   1 7.61660 1.85154  10
 -15   2  -1 9.87874 2.48852  15
 -15   2  -1 4.55854 1.54775  13
 -16  -2  -1 9.67074 1.80349  10
 -16   2   1 6.86082 1.73874  10
 -16   2  -1 10.7396 1.82977  10
 -16  -2   1 6.08357 1.69913  10
 -17   2   1 17.8943 2.51227  10
 -17  -2  -1 19.5631 2.37732  10
 -17   2  -1 17.2308 2.41771  10
 -17  -2   1 17.3360 2.36934  10
 -18   2   1 15.6156 1.99036  10
 -18  -2  -1 12.9181 1.87020  10
 -18  -2   1 13.8738 1.91711  10
 -18   2  -1 14.6224 1.78402  10
 -19   2   1 39.1851 2.32558  10
 -19  -2  -1 36.6793 2.36009  10
 -19  -2   1 34.6029 2.33399  10
 -19   2  -1 36.7694 2.32383  10
   0   3  -1 5.24632 1.49883   8
   0   3   1 1.80971 1.58333   9
   0   3   1 0.10753 1.15856   8
   0   3  -1 3.89316 2.70484   1
   0   3   1 2.87954 1.70242   7
  -1   3   1 55.5024 5.13398   7
  -1   3   1 53.3442 4.65738   9
  -1   3   1 58.9654 4.17557   8
  -1   3   1 56.4843 4.25794   5
   1   3  -1 50.9147 4.34983   8
   1   3  -1 52.0477 4.99941   9
   1   3  -1 53.7965 5.51375   7
   1   3   1 56.8882 5.84027   7
  -1   3  -1 59.7014 4.25072   8
  -1   3  -1 53.1851 4.51011   9
  -1   3  -1 48.0308 4.79219   7
   1   3   1 49.4818 4.33571   8
   1   3   1 53.5101 5.17538   9
   2   3  -1 51.7760 4.39317   8
   2   3  -1 46.8692 8.20586   1
  -2   3   1 51.0765 4.66430   7
  -2   3   1 52.9973 4.58443   4
   2   3  -1 50.6559 5.43643   7
  -2   3   1 52.2308 4.23565   5
   2   3  -1 48.8982 5.04181   9
  -2   3   1 55.0178 4.33786   9
  -2  -3  -1 45.2763 8.25316   1
  -2   3  -1 44.3233 4.27925   7
  -2   3  -1 54.5141 4.68199   4
   2   3   1 50.4610 4.35920   8
  -2   3  -1 53.1174 4.23696   5
   2   3   1 48.3714 5.10100   9
  -2   3  -1 52.9102 4.14648   9
   2   3   1 54.0209 5.85137   7
  -3  -3  -1 251.177 19.2954   1
   3   3  -1 243.475 14.8020   7
   3   3  -1 234.554 13.6218   9
   3   3  -1 246.870 12.8594   8
   3   3  -1 227.499 18.9039   1
  -3   3   1 238.764 12.2766   9
  -3   3   1 263.871 13.0942   5
  -3   3   1 221.988 12.7593   7
  -3   3  -1 244.608 11.7223   9
   3   3   1 268.282 15.7584   7
  -3   3  -1 241.972 12.9556   4
  -3   3  -1 210.693 12.1514   7
  -3   3  -1 236.861 12.5980   5
   3   3   1 243.120 14.0610   9
   3   3   1 245.424 13.1714   8
  -4   3   1 372.043 18.4831   5
  -4   3   1 357.981 18.6817   4
   4  -3   1 343.392 17.7510   8
   4   3  -1 364.825 18.8361   8
   4   3  -1 369.233 19.7382   9
   4   3  -1 394.357 21.2914   7
   4   3   1 393.923 21.3894   7
  -4   3  -1 374.243 18.7232   5
   4   3   1 365.022 18.6791   8
   4  -3  -1 337.597 17.8265   8
  -4   3  -1 381.959 19.2191   4
   4   3   1 366.911 19.6225   9
   5   3  -1 21.6878 3.40325   8
   5  -3   1 17.5305 2.68941   8
  -5   3   1 22.7019 3.09648   5
  -5  -3  -1 22.9382 6.01799   1
   5   3  -1 24.4987 4.45993   7
  -5   3   1 16.5678 3.36027   4
   5   3  -1 21.2970 3.79411   9
   5   3   1 22.6442 3.98804   9
  -5   3  -1 17.5526 3.36182   4
   5   3   1 20.2999 4.01829   7
   5   3   1 18.1578 3.39153   8
  -5   3  -1 23.9822 3.12325   5
  -6   3   1 10.3787 2.39729   5
  -6  -3  -1 6.99087 4.88449   1
   6   3  -1 10.7583 3.23563   7
  -6   3   1 10.6896 3.04689   4
   6   3  -1 9.28164 2.33862   8
   6   3  -1 9.78934 2.97890   9
   6   3   1 8.96240 3.03178   9
  -6  -3   1 4.12360 4.90602   1
   6   3   1 12.2144 2.72189   8
  -6   3  -1 8.92941 3.00448   4
  -6   3  -1 11.6913 2.44733   5
   6   3   1 7.19355 2.72568   7
   6  -3  -1 6.71665 1.41190   8
  -6  -3   1 13.2129 2.98958   8
  -7  -3  -1 2.58796 1.15190   5
  -7  -3  -1 -0.3442 4.38092   1
  -7   3   1 3.10200 1.63678   5
   7   3  -1 2.25774 2.01857   9
  -7   3   1 -0.9165 2.26156   4
  -7  -3  -1 3.47519 1.48135   6
  -7  -3  -1 5.96936 1.94155   3
   7   3  -1 4.06020 2.48803   7
   7   3   1 2.16976 2.04298   9
  -7   3  -1 1.83275 2.58858   4
  -7  -3   1 7.40880 5.03797   1
   7   3   1 1.11644 1.64995   8
   7   3   1 7.12572 2.86058   7
  -7  -3   1 3.13747 1.67006   5
  -7   3  -1 2.99878 1.57470   5
   8   3  -1 23.7344 4.91861   7
  -8  -3  -1 20.7969 3.60433   3
  -8  -3  -1 18.7087 2.99205   6
   8   3  -1 25.5814 4.02930   8
  -8   3   1 28.2990 5.31368   4
   8   3  -1 23.4475 4.40955   9
  -8  -3  -1 31.9483 9.11874   1
   8   3   1 31.4325 5.51636   7
  -8  -3   1 26.8772 3.31783   5
   8   3   1 28.7402 4.05568   8
  -8  -3   1 22.8369 2.94874   6
   8   3   1 27.1717 4.83642   9
  -8  -3   1 26.6334 7.93916   1
  -8  -3   1 19.7661 3.53750   3
  -8   3  -1 27.0930 3.70339   5
  -9  -3  -1 81.5724 13.1029   1
  -9   3   1 86.4764 8.25857   4
   9   3  -1 76.5140 6.77897   8
  -9   3   1 77.5345 6.70018   5
  -9  -3  -1 63.0843 6.77903   3
  -9  -3  -1 65.1683 5.25101   6
   9   3  -1 66.1420 7.93643   7
   9   3  -1 68.5648 7.07664   9
  -9  -3   1 68.0933 6.98466   3
  -9  -3   1 73.1289 5.25360   6
   9   3   1 62.2495 6.94124   9
  -9   3  -1 71.3227 5.18363  13
   9   3   1 82.4894 6.95469   8
  -9   3  -1 76.6553 8.06576   4
  -9  -3   1 63.6683 6.01692   5
  -9  -3   1 69.3117 12.4218   1
   9   3   1 62.1000 7.56752   7
  -9   3  -1 81.5351 6.64951   5
 -10  -3  -1 21.9598 3.69750   6
 -10  -3  -1 29.8344 2.95515  10
 -10   3   1 21.7329 2.46578  13
  10   3  -1 34.5089 5.64393   7
 -10   3   1 26.0058 3.16418  10
 -10  -3  -1 40.1241 10.1358   1
 -10  -3  -1 26.2842 4.85957   3
  10   3  -1 29.9443 5.27687   9
 -10   3   1 19.4652 5.03685   4
 -10   3   1 20.7138 4.18981   5
  10   3   1 27.9622 4.38410   8
 -10  -3   1 26.1414 8.02723   1
 -10   3  -1 30.0687 2.75696  13
 -10   3  -1 28.5569 3.20830  10
  10   3   1 29.9749 5.73179   7
 -10  -3   1 20.5608 4.15929   3
 -10   3  -1 28.9127 4.47500   5
  10   3   1 29.7204 5.15131   9
 -10  -3   1 21.4727 3.29081   6
 -10  -3   1 25.6195 2.69919  10
 -11  -3  -1 65.6858 6.72612   3
 -11   3   1 55.9252 4.00296  13
  11   3  -1 68.1765 7.04461   9
 -11  -3  -1 67.2228 4.36425  10
 -11   3   1 61.6658 8.32756   4
 -11   3   1 63.8080 6.58540   5
 -11  -3  -1 63.7441 11.9404   1
 -11  -3  -1 60.0273 5.17672   6
 -11   3   1 53.1587 4.41417  10
  11   3  -1 55.3005 6.45129   8
  11   3  -1 61.6207 8.05350   7
  11   3   1 67.9773 7.35952   9
 -11   3  -1 56.8180 4.07777  13
 -11   3  -1 57.3594 8.56038   4
  11   3   1 64.7663 6.83561   8
 -11  -3   1 66.3831 4.36959  10
  11   3   1 56.8607 7.93450   7
 -11  -3   1 66.7421 11.2444   1
 -11   3  -1 59.6052 6.36104   5
 -11   3  -1 63.6251 4.62154  10
 -12  -3  -1 3.35964 6.10951   1
  12   3  -1 2.19042 2.84793   8
 -12   3   1 6.12901 1.74181  10
 -12   3   1 -4.7784 4.86514   4
  12   3  -1 2.58842 2.80502   7
 -12   3   1 3.53805 1.28440  13
 -12  -3  -1 6.95122 1.56942  10
  12   3  -1 1.32859 2.71103   9
 -12   3   1 7.53594 2.96492   5
 -12   3  -1 6.72159 1.51656  13
 -12  -3   1 -1.0926 4.93085   1
 -12   3  -1 3.97896 4.42871   4
 -12   3  -1 5.69791 1.59908  10
  12   3   1 6.43278 3.71240   7
 -12   3  -1 6.13930 2.75861   5
  12   3   1 2.95202 2.79186   8
  13   3  -1 9.19565 3.74718   9
 -13   3   1 -5.9483 7.93583   4
 -13   3   1 8.53505 1.53494  13
 -13   3   1 10.7469 2.19800  15
 -13   3   1 15.6465 4.26766   5
 -13   3   1 10.5077 2.14880  10
 -13  -3  -1 11.0184 1.95521  10
  13   3  -1 9.89914 4.01398   7
  13   3   1 16.2527 4.55579   9
 -13   3  -1 4.42708 3.49497   5
 -13  -3   1 7.00557 5.08379   1
  13   3   1 10.8324 4.70912   7
 -13   3  -1 13.7788 2.14401  10
 -13   3  -1 11.0852 1.86386  13
 -13   3  -1 24.0125 6.77412   4
 -13  -3   1 10.4299 1.92262  10
 -14  -3  -1 33.8532 3.18640  10
 -14   3   1 38.3029 3.73335  15
 -14   3  -1 28.7443 2.71662  13
 -14   3  -1 32.2152 3.66831  15
 -14   3  -1 31.6532 3.37455  10
 -14  -3   1 33.7926 3.16811  10
 -15   3   1 102.172 5.98571  13
 -15   3   1 109.113 6.58560  10
 -15  -3  -1 116.527 6.31738  10
 -15   3   1 104.644 6.70897  15
 -15   3  -1 103.944 6.68977  15
 -15  -3   1 114.505 6.25775  10
 -15   3  -1 110.493 6.12696  13
 -15   3  -1 104.320 6.37816  10
 -16   3   1 5.81808 1.92324  15
 -16   3   1 5.87216 1.55323  10
 -16  -3  -1 6.38542 1.41557  10
 -16   3  -1 9.34525 1.56640  13
 -16  -3   1 4.06467 1.29447  10
 -16   3  -1 10.5362 2.03571  15
 -17  -3  -1 3.40134 1.05272  10
 -17  -3   1 2.27000 1.03476  10
 -18   3   1 11.2072 1.47800  10
 -18  -3  -1 9.05369 1.44851  10
 -18  -3   1 11.1400 1.38089  10
 -18   3  -1 11.8260 1.80579  10
   0   4   1 -0.0925 1.81682   8
   0   4   1 -3.1311 1.76169   9
   0   4   1 -2.9341 1.79684   7
   0  -4   1 7.58803 7.65624   1
   1   4  -1 581.671 27.6751   8
  -1  -4  -1 513.728 35.6042   1
  -1   4   1 570.950 29.5891   7
   1   4  -1 566.200 29.8154   7
   1   4  -1 555.021 28.2319   9
  -1   4   1 575.508 28.1984   9
  -1   4  -1 560.704 29.1176   7
   1   4   1 577.974 27.8545   8
  -1   4  -1 562.380 27.7200   4
   1   4   1 540.213 30.2066   7
   1   4   1 564.245 28.7294   9
  -1   4  -1 563.901 27.7122   9
  -2   4   1 53.0242 5.70825   7
  -2   4   1 55.5819 5.39608   4
   2   4  -1 51.1820 5.27920   8
   2   4  -1 48.5261 5.59030   9
  -2   4   1 64.8065 5.39161   9
  -2   4   1 56.3788 4.97381   5
   2   4  -1 55.2020 6.25064   7
   2   4   1 48.3239 5.93247   9
  -2   4  -1 57.5304 4.96270   9
  -2   4  -1 56.1897 5.26711   4
  -2   4  -1 47.5043 5.42908   7
   2   4   1 65.5898 5.52922   8
   2   4   1 60.6920 6.82699   7
  -3   4   1 605.356 29.9852   5
   3   4  -1 635.556 31.6161   9
  -3   4   1 641.618 30.5708   4
   3   4  -1 563.593 30.4198   8
  -3   4   1 628.885 29.6071   9
  -3   4   1 547.398 30.3185   7
   3   4  -1 651.514 33.5025   7
  -3  -4  -1 599.157 28.9004   6
  -3   4  -1 687.285 31.0171   4
  -3   4  -1 600.536 29.3764   9
   3   4   1 641.771 30.5904   8
   3   4   1 636.124 31.7088   9
   3   4   1 631.028 33.5430   7
  -4  -4  -1 130.217 7.75024   6
   4   4  -1 141.465 9.41665   8
  -4   4   1 138.420 8.96561   5
   4   4  -1 138.481 10.0514   9
  -4   4   1 142.660 9.51154   4
   4   4  -1 142.514 11.2302   7
  -4  -4   1 126.955 7.67470   6
  -4  -4   1 176.271 20.7153   1
   4   4   1 138.808 9.36027   8
   4   4   1 148.128 11.8020   7
   4   4   1 136.235 10.2484   9
  -4   4  -1 137.342 9.43765   4
  -4   4  -1 132.128 8.85365   5
   5   4  -1 148.637 10.6364   9
  -5   4   1 147.892 9.88108   4
  -5   4   1 150.489 9.43622   5
   5   4  -1 143.080 11.9891   7
  -5  -4  -1 140.678 8.27712   6
  -5  -4  -1 158.109 18.8066   1
   5   4  -1 143.155 9.78919   8
   5   4   1 144.501 12.0805   7
  -5   4  -1 142.112 10.0923   4
   5   4   1 129.612 9.45282   8
   5   4   1 142.932 10.6662   9
  -5  -4   1 146.434 8.06692   6
  -5  -4   1 112.462 16.1607   1
  -5   4  -1 138.434 9.23699   5
   6   4  -1 137.553 11.9260   7
   6   4  -1 138.438 10.5091   9
  -6   4   1 131.933 10.0168   4
  -6  -4  -1 135.637 16.6079   1
  -6   4   1 140.959 9.37050   5
  -6  -4  -1 137.953 8.09996   6
   6   4  -1 143.642 9.76985   8
   6   4   1 148.870 12.2748   7
  -6  -4   1 122.194 7.95061   6
  -6   4  -1 136.585 10.3803   4
  -6   4  -1 138.396 9.32332   5
   6   4   1 146.414 10.6996   9
  -6  -4   1 124.609 10.6496   8
  -6  -4   1 113.288 16.3302   1
   6   4   1 150.310 9.69499   8
   7   4  -1 98.3105 8.17353   8
  -7   4   1 93.1418 8.92892   4
  -7   4   1 105.701 8.12419   5
   7   4  -1 100.353 10.0709   7
  -7  -4  -1 99.5462 6.50503   6
  -7  -4  -1 80.4073 14.6276   1
   7   4  -1 107.380 9.13145   9
  -7   4  -1 107.317 9.39916   4
   7   4   1 99.9056 8.05967   8
  -7   4  -1 115.223 8.20572   5
  -7  -4   1 83.9558 15.5038   1
  -7  -4   1 97.8144 6.38155   6
  -7  -4   1 105.189 7.30585   5
   7   4   1 106.235 10.3114   7
   7   4   1 106.300 9.15648   9
   8   4  -1 56.5201 7.63869   7
  -8  -4  -1 44.3866 4.16687   6
   8   4  -1 49.8689 5.92774   8
  -8   4   1 50.5103 5.69343   5
  -8  -4  -1 47.1822 11.4431   1
  -8   4   1 55.6350 7.38883   4
   8   4  -1 48.1275 6.43478   9
  -8  -4  -1 34.5213 5.24195   3
  -8   4   1 47.4900 3.54636  13
  -8   4  -1 42.4280 5.12643   5
  -8   4  -1 42.2935 3.29244  13
   8   4   1 52.2211 5.95652   8
   8   4   1 48.9856 6.49104   9
  -8  -4   1 48.1977 4.21338   6
   8   4   1 50.2578 7.34033   7
  -8   4  -1 44.7996 7.11948   4
  -8  -4   1 41.2979 10.2923   1
  -8  -4   1 51.6616 5.35019   3
  -9  -4  -1 139.169 8.44030   6
   9   4  -1 131.685 12.5267   7
  -9   4   1 124.090 7.22597  13
  -9   4   1 150.355 11.8706   4
   9   4  -1 144.959 10.8089   8
   9   4  -1 140.759 11.5175   9
  -9  -4  -1 131.659 7.47282  10
  -9  -4  -1 141.205 10.5510   3
  -9  -4  -1 147.615 18.9798   1
  -9   4  -1 142.709 7.78451  13
  -9   4  -1 151.276 10.4003   5
   9   4   1 132.911 11.0555   9
  -9  -4   1 155.150 19.1475   1
  -9  -4   1 140.755 10.1524   3
   9   4   1 145.981 10.5330   8
  -9  -4   1 133.993 7.98491   6
   9   4   1 134.664 12.7997   7
  -9   4  -1 168.338 12.1058   4
  -9  -4   1 122.959 7.21609  10
 -10   4   1 26.7987 6.23103   4
 -10   4   1 36.9856 3.05858  13
  10   4  -1 36.7367 6.18686   8
  10   4  -1 27.8594 6.18691   7
 -10  -4  -1 41.3776 3.14355  10
 -10  -4  -1 28.8574 4.98516   3
 -10   4   1 44.8806 4.08537  10
  10   4  -1 38.2186 6.52168   9
 -10  -4  -1 56.6856 12.9498   1
 -10   4   1 34.5324 5.11377   5
 -10   4  -1 41.7078 5.52389   5
 -10  -4   1 31.1294 3.16917  10
 -10   4  -1 39.0678 3.26637  13
  10   4   1 37.8010 6.25910   8
 -10  -4   1 39.4718 5.60395   3
  10   4   1 39.7299 6.43489   9
 -10  -4   1 43.3408 10.0129   1
  10   4   1 39.0063 6.97641   7
 -10  -4   1 43.8125 4.07298   6
 -10   4  -1 38.6216 4.76515  10
 -11   4   1 1.34768 1.16302  13
 -11  -4  -1 -1.6906 2.05070   3
 -11  -4  -1 2.13004 1.09649  10
 -11   4   1 1.83300 4.86824   4
 -11   4   1 1.68771 2.46919   5
  11   4  -1 -0.6529 3.08826   9
 -11  -4  -1 8.59999 7.49750   1
  11   4  -1 -3.4414 2.96348   8
  11   4   1 -2.3214 3.30794   9
 -11   4  -1 3.00478 1.30398  13
 -11   4  -1 3.90078 2.50363   5
 -11   4  -1 2.03497 4.46173   4
 -11  -4   1 1.39039 1.12518  10
 -11  -4   1 4.66879 7.17116   1
  11   4   1 1.16518 3.14667   7
 -11  -4   1 2.33964 2.86060   3
 -11  -4   1 2.73613 2.45601   6
 -12  -4  -1 76.6936 8.32910   3
 -12  -4  -1 64.4472 6.36207   6
 -12  -4  -1 87.1254 15.2639   1
 -12   4   1 88.2240 5.21661  13
 -12  -4  -1 88.4009 4.95320  10
 -12   4   1 93.8977 5.75659  10
  12   4  -1 84.5478 9.25627   9
  12   4  -1 70.6638 9.82247   7
  12   4  -1 78.0899 9.63083   8
 -12   4   1 88.8326 6.21792  15
  12   4   1 67.5106 10.5069   7
 -12   4  -1 75.5050 5.24772  10
  12   4   1 81.9325 9.38502   8
 -12  -4   1 107.413 15.7805   1
 -12  -4   1 83.7639 5.22461  10
  12   4   1 70.8679 9.51835   9
 -12   4  -1 61.0615 10.1515   4
 -12   4  -1 78.1746 8.55401   5
 -12   4  -1 80.4751 4.95712  13
 -13  -4  -1 4.25213 1.31742  10
 -13   4   1 9.57203 1.97048  10
 -13  -4  -1 4.29555 7.22707   1
 -13   4   1 6.93445 2.06975  15
 -13   4   1 8.99383 1.57849  13
 -13   4  -1 7.70543 1.70612  10
 -13   4  -1 5.60285 1.45211  13
 -13   4  -1 9.31054 1.98398  15
 -13  -4   1 9.45273 6.74850   1
 -13  -4   1 6.52320 1.45143  10
 -14   4   1 24.3722 3.16091  10
 -14   4   1 22.8585 2.47184  13
 -14  -4  -1 25.9919 2.51982  10
 -14   4   1 22.6489 3.30693  15
 -14  -4   1 23.4549 2.43319  10
 -14   4  -1 19.6440 2.85548  10
 -14   4  -1 26.3364 2.60053  13
 -14   4  -1 24.1254 3.32142  15
 -15   4   1 7.95935 1.58871  10
 -15   4   1 8.25204 1.90749  15
 -15   4   1 4.98422 1.29297  13
 -15  -4  -1 1.82648 1.01176  10
 -15   4  -1 0.75301 1.35715  10
 -15   4  -1 1.99113 1.19142  13
 -15   4  -1 2.00380 1.68153  15
 -16   4   1 13.6212 2.17654  10
 -16  -4  -1 12.4339 1.74477  10
 -16   4   1 14.8828 1.94521  15
 -16   4  -1 13.3242 1.46913  13
 -16   4  -1 8.81150 1.70978  10
 -16   4  -1 11.5142 1.84026  15
 -16  -4   1 11.0470 1.42799  10
 -17  -4  -1 1.23904 0.78684  10
 -17  -4   1 0.52068 0.64614  10
   0   5   1 7.88524 3.05043   7
   0   5  -1 1.59457 2.85756   7
   0  -5  -1 2.39990 1.19480   6
   0   5   1 3.93882 2.74295   9
   0   5  -1 3.53725 2.41324   9
   1   5  -1 12.1710 3.33823   9
  -1  -5  -1 6.56153 1.73408   6
  -1   5   1 9.08962 2.54138   4
   1   5  -1 9.59266 4.06976   8
   1   5  -1 11.0894 3.44519   7
  -1   5  -1 7.41416 2.53896   4
  -1   5  -1 9.63911 3.49996   9
   1   5   1 8.44814 3.08232   7
  -1  -5   1 9.06749 1.75587   6
   1   5   1 13.0706 4.24053   8
  -1   5  -1 13.2565 3.55714   7
   1   5   1 11.1603 3.18130   9
  -2   5   1 1.36424 4.13759   7
   2   5  -1 1.08612 2.48543   9
   2   5  -1 1.20971 3.01874   8
  -2  -5  -1 2.87575 1.39415   6
  -2   5   1 3.43801 3.86980   9
  -2  -5  -1 20.0749 11.9235   1
  -2   5   1 1.15565 1.89295   4
   2   5  -1 3.02009 2.68973   7
   2   5   1 -0.6567 3.17080   8
  -2   5  -1 2.82233 2.05511   4
  -2  -5   1 21.2829 13.9513   1
  -2   5  -1 4.39711 4.06397   7
  -2   5  -1 9.31395 3.83123   9
   2   5   1 2.85088 2.61828   9
   2   5   1 1.34064 2.20244   7
  -2  -5   1 4.11891 1.57174   6
   3   5  -1 17.2624 4.02048   9
  -3   5   1 21.5732 4.07619   4
  -3  -5  -1 -0.5246 11.8256   1
   3   5  -1 10.7839 3.29351   8
   3   5  -1 15.7829 4.39465   7
  -3  -5  -1 18.4117 2.71251   6
  -3  -5   1 7.00635 10.1288   1
  -3   5  -1 15.4090 3.44950   4
   3   5   1 16.4408 3.71656   9
  -3  -5   1 19.6389 2.72659   6
   3   5   1 13.8594 3.80592   8
   3   5   1 10.9294 3.70531   7
  -4   5   1 46.4057 5.98164   4
   4   5  -1 47.2855 6.89206   7
   4   5  -1 42.4511 6.41874   8
  -4   5   1 44.7860 4.99411   5
  -4  -5  -1 48.8416 4.13051   6
   4   5  -1 46.5436 6.30294   9
  -4  -5  -1 40.1574 10.9997   1
   4   5   1 37.3878 6.54000   7
   4   5   1 41.4605 6.03820   9
  -4   5  -1 44.9575 5.80219   4
  -4  -5   1 71.0248 15.9737   1
  -4  -5   1 42.6284 3.90809   6
   4   5   1 52.1192 6.42520   8
  -5  -5  -1 23.6769 3.77395  14
  -5   5   1 26.3049 3.83198   5
  -5  -5  -1 27.1977 3.58529   6
  -5  -5  -1 19.7674 10.7663   1
  -5   5   1 23.0392 4.22584   4
   5   5  -1 32.6907 5.51319   9
   5   5  -1 21.1185 4.90446   7
  -5  -5   1 32.6049 4.72934  14
   5   5   1 20.8684 4.54178   9
  -5  -5   1 21.6288 10.2412   1
   5   5   1 23.1377 5.08225   7
  -5   5  -1 29.3063 5.51757   4
  -5   5  -1 26.1321 2.64802  13
  -5  -5   1 29.9664 3.37741   6
   6   5  -1 -0.8130 2.60977   8
  -6   5   1 3.83066 2.32052   5
  -6  -5  -1 -1.6826 2.25860  14
  -6   5   1 2.14111 1.16450  13
  -6  -5  -1 3.62132 7.74050   1
  -6  -5  -1 1.69909 1.67807   6
   6   5  -1 1.03617 2.51872   7
  -6  -5   1 -1.4156 2.50562  14
   6   5   1 4.77106 2.63420   9
  -6   5  -1 4.15851 3.12746   4
  -6  -5   1 1.03907 1.75412   6
   6   5   1 1.44412 2.68840   7
   6   5   1 3.46153 2.83964   8
  -6   5  -1 -0.0971 0.99342  13
  -6  -5   1 15.9344 10.2903   1
  -6   5  -1 3.22791 1.77864   5
   7   5  -1 1.44061 2.22000   7
   7   5  -1 1.34579 2.46904   9
  -7  -5  -1 3.45200 2.69400  14
  -7   5   1 1.81224 1.21919  13
  -7  -5  -1 2.95639 1.61513   6
   7   5  -1 3.20354 2.67881   8
  -7   5   1 4.34183 2.09780   5
   7   5   1 1.87585 2.18490   9
  -7  -5   1 -0.3037 1.54690   6
  -7  -5   1 -4.8582 8.57047   1
  -7   5  -1 2.52843 1.87948   5
  -7   5  -1 7.78878 3.64544   4
  -7  -5   1 -2.8532 2.64836  14
   7   5   1 4.18746 2.71022   8
  -7   5  -1 4.82683 1.27217  13
  -8   5   1 23.8462 4.39355   5
  -8  -5  -1 23.2242 4.16354  14
  -8   5   1 25.1712 2.67602  13
   8   5  -1 36.9735 6.31427   9
  -8  -5  -1 28.0291 4.90532   3
  -8  -5  -1 39.4475 12.0803   1
  -8  -5  -1 28.9929 3.96126   6
  -8   5   1 20.6058 5.21229   4
   8   5  -1 25.2826 5.80119   7
  -8  -5   1 26.8039 4.40371  14
  -8  -5   1 32.7065 4.65572   3
   8   5   1 23.3783 5.25964   9
  -8   5  -1 28.7808 2.82074  13
   8   5   1 26.4419 6.35801   7
  -8  -5   1 29.2609 3.89358   6
  -8   5  -1 32.2227 4.98593   5
  -8   5  -1 34.7039 6.28565   4
   9   5  -1 56.9376 8.79197   7
  -9   5   1 61.8115 6.95270   5
  -9  -5  -1 73.5041 6.01074   6
  -9  -5  -1 65.9085 7.43201   3
   9   5  -1 66.9229 8.24919   9
  -9   5   1 63.1361 4.41273  13
  -9   5   1 65.2110 9.62630   4
  -9  -5  -1 99.6177 19.4847   1
   9   5   1 60.2346 7.95897   8
  -9   5  -1 63.7231 9.84021   4
   9   5   1 74.4487 8.54929   9
   9   5   1 60.9429 8.74806   7
  -9   5  -1 77.6212 7.56820   5
  -9  -5   1 76.2983 5.68504   6
  -9   5  -1 76.0482 4.70902  13
  -9  -5   1 87.0778 16.0529   1
  -9  -5   1 57.6120 7.20820   3
  10   5  -1 198.992 14.6637   8
  10   5  -1 152.514 15.5863   7
 -10   5   1 186.584 10.5805  15
 -10  -5  -1 191.360 13.0043   3
 -10   5   1 190.813 13.4962   5
 -10  -5  -1 173.429 22.7990   1
  10   5  -1 177.214 14.5674   9
 -10  -5  -1 184.394 9.19845  10
 -10  -5  -1 180.975 10.6939   6
 -10   5   1 185.175 9.66382  13
  10   5   1 211.031 14.9456   8
 -10  -5   1 176.615 12.8800   3
  10   5   1 169.400 16.0197   7
 -10  -5   1 191.045 24.8779   1
 -10  -5   1 187.391 10.6245   6
 -10   5  -1 180.539 9.45699  13
 -10   5  -1 164.348 15.4216   4
  10   5   1 173.389 14.7726   9
  11   5  -1 24.1183 5.88133   9
  11   5  -1 11.9146 5.57753   7
 -11   5   1 23.4498 3.56622  15
 -11  -5  -1 12.7005 2.80293   6
 -11   5   1 18.3386 2.49241  13
 -11  -5  -1 9.95725 9.60209   1
 -11  -5  -1 13.7549 2.18640  10
 -11   5   1 14.6577 4.47551   5
 -11  -5  -1 12.6576 3.57910   3
 -11   5  -1 4.51084 7.76540   4
  11   5   1 18.1399 5.90204   7
 -11  -5   1 19.2288 3.14522   6
 -11  -5   1 15.8347 2.56794  10
 -11  -5   1 27.0167 10.5715   1
  11   5   1 29.0154 5.74811   9
 -12  -5  -1 38.0906 5.77517   3
 -12  -5  -1 44.1557 5.50785   6
 -12  -5  -1 36.6256 3.08207  10
 -12   5   1 41.1315 3.23428  13
 -12  -5  -1 35.5986 11.4516   1
 -12   5   1 45.4320 4.37032  15
 -12  -5   1 55.5364 15.1960   1
 -12   5  -1 49.4241 3.58006  13
 -12  -5   1 36.2329 2.96760  10
 -13   5   1 25.8307 3.49872  15
 -13  -5  -1 23.6226 2.68638  10
 -13   5   1 24.8126 2.50490  13
 -13  -5   1 21.9166 2.53660  10
 -13   5  -1 30.9267 3.74750  15
 -13   5  -1 30.0295 2.71907  13
 -14  -5  -1 28.4333 2.66403  10
 -14   5   1 23.1101 3.25974  15
 -14   5   1 24.3459 2.37945  13
 -14  -5   1 26.3261 2.42344  10
 -14   5  -1 35.6347 3.63398  15
 -14   5  -1 27.2015 2.66201  13
 -15   5   1 0.69012 1.25230  15
 -15   5   1 2.20088 0.97234  13
 -15   5  -1 7.18743 1.67317  15
 -15   5  -1 3.69605 1.10638  13
 -16   5   1 2.27788 1.12933  15
 -16   5  -1 6.88794 1.11599  13
 -16   5  -1 7.77656 1.30496  15
   0  -6  -1 1.24188 1.43215   6
   0  -6   1 3.07220 2.36508  14
   0   6  -1 -5.9759 4.47169   7
   0  -6   1 3.46600 1.57211   6
   0   6   1 1.18678 0.94333  13
   0   6   1 4.41240 4.88213   9
   0   6  -1 1.30531 1.33471  13
   0   6   1 2.58076 5.03217   7
   0  -6  -1 0.34266 2.62091  14
   0   6  -1 0.64594 2.30970   4
   1  -6   1 78.2486 7.11450  14
  -1  -6  -1 99.6940 6.46671   6
  -1   6   1 90.4391 8.32156   4
   1  -6   1 97.8941 6.20280   6
   1   6  -1 98.0849 8.59483   4
   1   6  -1 82.9162 10.0656   9
  -1   6   1 92.8663 5.42108  13
   1   6  -1 102.163 5.46086  13
  -1  -6  -1 90.2440 7.92767  14
   1  -6  -1 97.0040 6.38403   6
  -1  -6   1 97.0715 7.97538  14
   1   6   1 88.9876 5.27299  13
  -1  -6   1 106.105 6.42699   6
  -1   6  -1 97.3910 5.46040  13
   1   6   1 95.0017 10.2798   9
  -1   6  -1 86.2272 8.22247   4
   2   6  -1 88.3014 9.48381   9
  -2  -6  -1 89.2963 5.98088   6
  -2   6   1 83.4599 5.56784  15
   2   6  -1 75.9552 10.4164   7
   2  -6   1 72.8307 6.81157  14
  -2   6   1 89.6092 5.07047  13
  -2   6   1 78.8400 7.64919   4
  -2  -6  -1 85.1428 7.49734  14
   2   6   1 82.0300 9.72608   9
  -2   6  -1 83.2861 8.03695   4
   2  -6  -1 77.0104 7.27107  14
  -2   6  -1 85.0761 5.02956  13
  -2  -6   1 90.1558 5.99561   6
   2   6   1 82.4352 4.70928  13
  -2   6  -1 83.6391 5.50046  15
  -2  -6   1 87.1672 7.42765  14
   2  -6  -1 82.9633 5.87491   6
  -3   6   1 13.6554 3.28161   4
   3   6  -1 10.0543 4.24080   7
  -3   6   1 10.3234 2.06606  15
  -3  -6  -1 14.0169 3.27044  14
   3  -6   1 5.63639 2.81935  14
  -3   6   1 12.6959 1.86687  13
  -3  -6  -1 11.6451 2.35814   6
   3   6  -1 16.5677 4.13067   9
   3   6   1 11.2374 4.32979   7
   3  -6  -1 11.1240 2.11719   6
  -3  -6   1 12.0480 2.30630   6
  -3   6  -1 8.62827 3.18882   4
  -3  -6   1 10.8867 3.15345  14
   3   6   1 12.3572 4.00615   9
   3  -6  -1 10.5085 3.40392  14
  -3   6  -1 15.3185 2.21998  13
  -4  -6  -1 8.80520 2.09669   6
  -4   6   1 8.61099 3.73654   4
  -4  -6  -1 6.81173 2.57113  14
   4   6  -1 9.05463 3.50207   7
   4  -6   1 16.3608 3.88198  14
  -4   6   1 7.77839 1.89601  15
  -4   6   1 9.63927 1.72480  13
   4   6  -1 11.3415 3.83311   9
   4  -6  -1 7.80697 1.81897   6
  -4  -6   1 7.29122 2.11342   6
  -4  -6   1 12.8927 3.02894  14
   4   6   1 12.5721 3.95439   9
  -4   6  -1 5.11154 2.88524   4
   4   6   1 10.6729 4.03467   7
  -4   6  -1 12.1090 1.85872  13
   5  -6   1 20.4242 4.39439  14
  -5  -6  -1 10.8145 3.10469  14
  -5   6   1 5.66530 3.41305   4
   5   6  -1 3.04807 3.60012   9
  -5   6   1 9.99305 1.99097  15
  -5  -6  -1 25.1381 21.3143   1
  -5   6   1 11.8918 1.85034  13
   5   6  -1 5.64269 3.73310   7
  -5  -6  -1 9.32478 2.68920   6
   5  -6  -1 6.96057 1.85689   6
  -5  -6   1 26.0602 16.6258   1
  -5   6  -1 5.22314 3.67197   4
   5   6   1 9.41358 3.88305   7
   5  -6  -1 5.65982 3.90511  14
  -5  -6   1 10.5396 2.49338   6
  -5  -6   1 9.42935 2.97605  14
   5   6   1 7.81432 3.98439   9
  -6   6   1 24.8866 5.11765   4
  -6   6   1 19.1963 2.96698  15
  -6   6   1 23.3220 2.51282  13
  -6  -6  -1 23.9804 4.13433   6
  -6  -6  -1 25.4254 4.24405  14
   6   6   1 8.41457 6.41042   8
  -6  -6   1 21.2599 3.42255   6
   6  -6  -1 26.0241 3.27257   6
   6   6   1 22.1291 5.41943   9
  -6   6  -1 27.8187 2.82785  13
  -6   6  -1 16.6297 4.64069   4
  -6  -6   1 15.0519 3.59302  14
  -7  -6  -1 250.784 33.6126   1
  -7  -6  -1 276.073 14.9835  14
  -7   6   1 237.364 17.7441   4
   7   6  -1 232.061 18.6958   8
  -7   6   1 271.407 13.1731  13
  -7   6   1 260.263 13.9572  15
   7   6  -1 274.858 18.2290   9
  -7  -6  -1 278.978 14.5835   6
   7   6  -1 232.974 19.5150   7
   7   6   1 265.003 18.6354   9
  -7   6  -1 272.141 13.0735  13
  -7  -6   1 275.122 15.2759  14
  -7   6  -1 250.091 18.0482   4
   7   6   1 250.039 19.2502   8
  -7  -6   1 279.746 14.5024   6
  -7  -6   1 258.256 35.3166   1
   7  -6  -1 252.561 13.5181   6
  -8  -6  -1 14.1768 13.7122   1
  -8  -6  -1 32.7023 5.07930  14
  -8  -6  -1 37.4334 4.92332   6
   8   6  -1 51.5597 8.17334   8
  -8  -6   1 34.3130 4.62280   6
  -8  -6   1 36.5972 5.10001  14
  -8  -6   1 37.7041 13.8164   1
   8   6   1 38.0094 7.69681   8
  -8   6  -1 38.8330 3.36258  13
  -8  -6   1 23.5221 4.51321   3
   9   6  -1 9.13766 4.56142   7
  -9  -6  -1 20.8383 14.0015   1
   9   6  -1 19.8619 7.21731   8
  -9   6   1 4.72112 7.18304   4
   9  -6   1 8.99521 3.72313   8
  -9   6   1 10.3104 2.52945  15
  -9  -6  -1 13.7172 2.82629   6
  -9  -6  -1 22.8567 5.21816  14
   9   6   1 0.98564 4.50294   9
  -9  -6   1 12.4152 11.8192   1
  -9   6  -1 15.8815 2.72819  15
  -9  -6   1 10.9352 2.54809   6
   9   6   1 4.02068 4.23779   7
  -9   6  -1 18.5008 2.56005  13
  -9  -6   1 12.6177 4.02449  14
 -10  -6  -1 63.2398 7.55125   3
 -10  -6  -1 88.7820 15.8573   1
 -10   6   1 77.3905 4.87044  13
 -10  -6  -1 79.7369 6.52915   6
 -10   6   1 77.4645 5.85815  15
 -10   6  -1 82.2328 5.09151  13
 -10  -6   1 75.3698 15.1774   1
 -10  -6   1 69.8501 6.00808   6
 -10   6  -1 78.6934 5.97694  15
 -11  -6  -1 68.2850 7.70205   3
 -11  -6  -1 75.1370 6.12310   6
 -11   6   1 76.0419 4.85289  13
 -11   6   1 81.0197 5.88528  15
 -11   6  -1 74.1061 5.72858  15
 -11   6  -1 72.1893 4.77215  13
 -12  -6  -1 9.60517 3.39011   3
 -12   6   1 4.29431 1.95869  15
 -12   6   1 8.65735 1.51058  13
 -12  -6  -1 12.9800 2.90147   6
 -12   6  -1 9.88763 1.67131  13
 -12   6  -1 9.60957 2.19345  15
 -13   6   1 25.0949 2.44559  13
 -13   6   1 34.2297 3.60734  15
 -13   6  -1 29.8932 3.53013  15
 -13   6  -1 27.8197 2.55650  13
 -14   6   1 1.46932 0.91731  13
 -14   6   1 0.89890 1.25597  15
 -14   6  -1 1.35682 0.91940  13
 -14   6  -1 0.88967 1.35514  15
 -15   6   1 9.30589 1.06825  13
 -15   6   1 8.02196 1.35127  15
 -15   6  -1 10.8390 1.52944  15
 -15   6  -1 8.73188 1.15044  13
   0  -7   1 2.75855 1.80306   6
   0  -7  -1 -1.7158 2.60292  14
   0  -7  -1 1.13878 1.67099   6
   0  -7   1 2.43391 3.02787  14
   0   7  -1 -1.6008 1.04247  13
   0   7  -1 4.30432 2.64813   4
   0   7   1 1.44646 0.92319  13
   1   7  -1 12.5194 3.63160   4
  -1  -7  -1 14.8914 2.93220   6
  -1  -7  -1 9.24049 3.35774  14
  -1   7   1 13.3707 1.84845  13
  -1   7   1 8.30818 2.12049  15
   1  -7   1 15.4314 3.84710  14
  -1   7   1 6.87135 3.61953   4
   1   7  -1 13.3093 1.93856  13
  -1  -7   1 9.68069 3.52980  14
  -1   7  -1 12.9300 3.47770   4
   1  -7  -1 11.8642 3.68785  14
   1   7   1 16.9587 2.11823  13
  -1  -7   1 11.6909 2.55560   6
   1  -7  -1 15.3089 2.75862   6
  -2  -7  -1 8.45346 2.44094   6
   2  -7   1 14.1552 3.41103  14
  -2   7   1 9.87597 1.78801  13
  -2   7   1 8.45540 2.18501  15
  -2   7   1 11.5943 3.69104   4
  -2  -7  -1 11.4808 3.39424  14
   2   7  -1 12.1880 3.71470   4
   2  -7   1 10.9494 2.46933   6
   2  -7  -1 10.1179 2.40902   6
  -2  -7   1 10.1611 2.43487   6
   2   7   1 4.88218 2.83538   4
  -2  -7   1 14.9822 3.58146  14
  -2   7  -1 13.0387 2.03661  15
   2  -7  -1 9.94473 3.34260  14
  -2   7  -1 11.1815 1.90782  13
  -2   7  -1 8.46191 3.51595   4
  -3  -7  -1 6.78406 2.18405   6
  -3  -7  -1 6.54372 2.94467  14
   3  -7   1 8.96398 2.39781   6
  -3   7   1 10.0210 1.83239  13
   3   7  -1 -5.7411 6.19868   7
  -3   7   1 7.35102 1.99147  15
   3   7  -1 7.19220 3.03926   4
  -3   7   1 7.04826 3.80572   4
   3  -7  -1 13.2621 3.60852  14
   3   7   1 1.08326 5.80244   7
   3   7   1 3.80687 3.41529   4
  -3  -7   1 10.2323 3.44797  14
  -3   7  -1 7.24867 1.92064  15
   3   7   1 13.6146 7.45419   9
  -3   7  -1 6.89733 1.48660  13
   3  -7  -1 5.75412 2.16327   6
   4   7  -1 11.5436 3.85285   4
  -4   7   1 5.96263 4.26806   4
  -4  -7  -1 4.13414 2.59094  14
   4  -7   1 0.85584 1.77209   6
  -4   7   1 2.77318 1.30742  13
  -4  -7  -1 3.95218 2.25146   6
  -4   7   1 3.47573 1.47669  15
   4  -7   1 4.65284 3.34627  14
   4   7  -1 0.40796 6.34756   7
   4   7  -1 -1.3745 6.98362   9
  -4   7  -1 2.90451 4.13909   4
   4  -7  -1 -2.1358 3.20098  14
   4   7   1 8.53340 7.06407   7
   4   7   1 -3.2800 6.56534   9
   4  -7  -1 1.39121 1.69371   6
  -4  -7   1 2.16954 2.02270   6
  -4  -7   1 3.44725 2.65258  14
  -4   7  -1 5.05954 1.72345  15
  -5   7   1 23.0850 3.20164  15
   5   7  -1 27.4895 7.11884   9
  -5  -7  -1 22.5652 3.65098   6
   5  -7   1 26.6750 3.62280   6
  -5   7   1 20.0313 5.95217   4
   5  -7   1 26.8972 4.66098  14
  -5  -7  -1 38.4216 5.45584  14
  -5   7   1 26.6169 2.85278  13
  -5   7  -1 29.6593 3.02270  13
   5   7   1 21.9191 7.36911   7
  -5  -7   1 27.9064 4.54172   6
  -5  -7   1 37.3889 5.58820  14
  -5   7  -1 33.9999 3.47872  15
   5   7   1 35.1103 7.50296   9
   5  -7  -1 18.6381 4.16692  14
   5  -7  -1 29.1277 3.87133   6
   6  -7   1 -6.8096 3.56539  14
  -6   7   1 4.39604 1.61531  15
   6   7  -1 4.00459 6.16469   7
  -6   7   1 1.18869 4.98774   4
   6  -7   1 1.41341 1.82495   6
  -6   7   1 2.99908 1.36956  13
   6   7  -1 -0.4336 6.31933   9
  -6   7  -1 3.29080 1.38364  13
   6  -7  -1 1.23642 3.65059  14
   6   7   1 -0.7771 5.49281   7
   6  -7  -1 0.92921 1.88053   6
  -6  -7   1 5.29794 2.77907  14
  -6   7  -1 2.78357 1.43619  15
   6   7   1 -7.3768 6.24589   9
  -6  -7   1 0.40017 2.16258   6
  -7  -7  -1 39.0259 5.02437   6
  -7   7   1 39.1483 3.88156  15
  -7  -7  -1 33.3269 5.33987  14
   7  -7   1 30.5826 4.34927   6
  -7   7   1 40.9917 3.32690  13
  -7   7  -1 37.7927 3.90216  15
  -7   7  -1 36.0610 3.29620  13
   7  -7  -1 35.0752 4.45193   6
   7  -7  -1 41.9618 5.75639  14
  -7  -7   1 32.2249 5.24942  14
  -7  -7   1 38.9546 4.86787   6
   8  -7   1 54.5462 5.07320   6
  -8  -7  -1 60.1006 5.64769   6
  -8  -7  -1 57.0381 5.69747  14
  -8  -7  -1 45.8132 6.61509   3
  -8   7   1 57.2218 4.82383  15
  -8   7   1 57.4476 4.05891  13
   8  -7  -1 45.5679 5.31571   6
  -8   7  -1 66.9184 4.24598  13
  -8   7  -1 61.2831 4.94569  15
  -8  -7   1 57.7031 5.60779   6
  -8  -7   1 60.6798 5.95190  14
  -9   7   1 10.5974 2.17955  15
  -9  -7  -1 0.99992 2.29019   3
   9  -7   1 13.1958 2.87073   6
  -9  -7  -1 3.74269 1.99582   6
  -9   7   1 8.03020 1.59513  13
  -9   7  -1 5.06038 1.92110  15
 -10  -7  -1 56.1056 5.17922   6
 -10   7  -1 51.6259 4.61184  15
 -10  -7   1 33.8060 4.20995   6
 -10  -7   1 25.0319 4.42870   3
 -10   7  -1 56.0112 3.93622  13
 -11   7   1 37.8739 2.97450  13
 -11   7   1 44.2792 3.97341  15
 -11   7  -1 47.9697 4.27003  15
 -11   7  -1 48.3433 3.42546  13
 -11  -7   1 29.3004 4.74360   6
 -12   7   1 15.9065 1.97634  13
 -12   7   1 12.7457 2.14052  15
 -12   7  -1 14.2311 2.28511  15
 -12   7  -1 14.8130 1.87291  13
 -13   7   1 16.5336 2.27719  15
 -13   7   1 16.2262 1.74381  13
 -13   7  -1 15.7061 1.86585  13
 -13   7  -1 20.9337 2.44858  15
 -14   7   1 1.19214 0.87301  15
 -14   7   1 0.19828 0.64126  13
 -14   7  -1 2.63226 0.97902  15
 -14   7  -1 1.32810 0.66861  13
   0   8   1 0.57173 1.09518  13
   0  -8  -1 4.14387 2.21483   6
   0  -8  -1 2.62009 3.12168  14
   0  -8   1 -2.9350 2.63641  14
   0  -8   1 0.61980 1.99781   6
  -1  -8  -1 31.3941 4.68831   6
   1  -8   1 28.5280 4.31588   6
  -1  -8  -1 25.1787 4.73285  14
  -1   8   1 35.4911 2.73048  13
   1  -8   1 22.4681 4.58511  14
   1  -8  -1 26.9523 4.96147  14
  -1   8  -1 30.6457 2.50643  13
   1  -8  -1 24.7617 4.32971   6
  -1  -8   1 29.3600 4.35019   6
  -1  -8   1 30.2872 4.86076  14
   2  -8   1 14.3132 3.64727  14
  -2   8   1 8.23741 1.50929  13
  -2  -8  -1 8.66263 2.65278   6
  -2  -8  -1 6.17915 3.04280  14
   2  -8   1 5.01841 2.23184   6
  -2   8   1 6.43159 1.60003  15
  -2  -8   1 11.5610 2.62130   6
  -2   8  -1 9.20055 1.57199  13
  -2  -8   1 7.07119 3.24876  14
   2  -8  -1 14.2218 3.51563  14
   2  -8  -1 6.09589 2.44516   6
  -3  -8  -1 12.9016 3.71558  14
   3  -8   1 14.1864 2.89260   6
  -3  -8  -1 14.2066 2.94057   6
  -3   8   1 16.0294 2.19648  15
  -3   8   1 18.3392 2.37421  13
   3  -8   1 16.2409 3.79739  14
   3  -8  -1 17.4289 3.20956   6
   3  -8  -1 10.4358 3.76121  14
  -3  -8   1 16.1886 4.05617  14
  -3   8  -1 14.2248 2.21585  15
  -3   8  -1 17.6737 2.32792  13
  -3  -8   1 15.3627 3.19112   6
  -4  -8  -1 43.6542 5.76728  14
  -4  -8  -1 38.8728 4.81104   6
   4  -8   1 36.6838 4.66165   6
  -4   8   1 38.7613 3.57302  15
   4  -8   1 38.2190 6.20675  14
  -4   8   1 42.7493 3.32017  13
   4  -8  -1 37.6356 5.91285  14
  -4   8  -1 36.2564 3.56766  15
   4  -8  -1 33.6813 4.57027   6
  -4   8  -1 37.5010 3.17668  13
  -4  -8   1 41.1192 5.12191   6
  -5   8   1 13.7672 1.90407  13
  -5  -8  -1 11.5767 2.85679   6
   5  -8   1 4.84278 3.52459  14
  -5  -8  -1 11.1614 3.15372  14
   5  -8   1 11.4033 2.69701   6
  -5   8   1 11.8805 2.16272  15
  -5   8  -1 14.0379 2.01128  13
  -5  -8   1 14.9585 3.68058  14
   5  -8  -1 15.1448 3.04219   6
  -5  -8   1 13.1179 2.90941   6
  -6  -8  -1 -0.4919 1.92048   3
  -6   8   1 0.94612 1.21626  13
  -6  -8  -1 -3.1385 2.03509   6
   6  -8   1 -3.9555 3.53885  14
  -6   8   1 1.66908 1.37264  15
   6  -8   1 -0.4571 1.98263   6
  -6  -8  -1 -2.1383 2.13865  14
  -6   8  -1 -0.9123 1.11216  13
   6  -8  -1 0.87672 2.35937   6
  -6  -8   1 -0.0806 2.32422  14
  -6  -8   1 -0.4405 1.95410   6
   6  -8  -1 7.01749 3.61932  14
  -6   8  -1 -0.8787 1.36294  15
  -6  -8   1 -2.2033 1.74053   3
   7  -8   1 -3.5741 1.93618   6
  -7  -8  -1 0.72311 2.07075   3
  -7  -8  -1 1.17802 1.95268   6
  -7  -8  -1 3.70972 2.35104  14
  -7   8   1 2.61001 1.27914  13
   7  -8   1 4.92702 3.85930  14
  -7   8   1 0.87966 1.41337  15
  -7  -8   1 0.72138 2.10204   3
   7  -8  -1 2.99682 2.47734   6
  -7  -8   1 0.16789 2.36991  14
   7  -8  -1 5.46796 3.75133  14
  -7   8  -1 4.24659 1.38882  13
  -7  -8   1 -0.1193 2.00100   6
  -7   8  -1 1.70263 1.50037  15
  -8  -8  -1 -0.5668 1.58723   6
  -8  -8  -1 2.15348 1.73911   3
  -8  -8  -1 2.12688 2.16380  14
   8  -8   1 3.11209 2.37312   6
  -8   8   1 1.83974 1.30410  15
  -8   8   1 2.72419 1.13544  13
  -8  -8   1 0.58538 2.28628  14
  -8   8  -1 0.42566 1.13402  13
  -8   8  -1 2.07834 1.55156  15
  -8  -8   1 -0.3273 2.12757   3
  -8  -8   1 1.85893 1.72133   6
  -9   8   1 12.0179 2.04754  15
  -9   8  -1 15.9135 2.26998  15
  -9  -8   1 9.06990 2.10555   6
  -9   8  -1 15.0768 2.19542  13
  -9  -8   1 6.58199 2.27059   3
 -10  -8  -1 1.34303 1.92385   3
 -10   8   1 1.74482 1.01524  13
 -10   8   1 3.39624 1.31757  15
 -10  -8  -1 -0.5317 1.51885   6
 -10  -8   1 -1.4814 2.04405   6
 -10   8  -1 3.06607 1.02878  13
 -10   8  -1 3.89950 1.43979  15
 -10  -8   1 -1.5006 2.45737   3
 -11   8   1 6.31816 1.05673  13
 -11   8  -1 6.03990 1.04679  13
 -11   8  -1 3.73130 1.17811  15
 -12   8   1 2.11338 0.67902  13
 -12   8   1 3.32472 0.92937  15
 -12   8  -1 4.02594 0.79204  13
   0  -9   1 1.86134 2.26073   6
   0  -9   1 0.14216 2.82889  14
   0  -9  -1 0.01578 2.49568  14
   0  -9  -1 -0.0776 1.95672   6
  -1  -9  -1 1.13460 2.62572  14
   1  -9   1 2.56689 2.93358  14
  -1  -9  -1 2.06755 2.04099   6
   1  -9   1 0.40310 2.11608   6
  -1  -9   1 0.91280 2.09679   6
   1  -9  -1 0.75264 2.69728  14
   1  -9  -1 3.36367 2.14586   6
  -1  -9   1 1.79666 2.68550  14
  -2  -9  -1 3.91384 2.75747  14
   2  -9   1 1.73893 2.82602  14
   2  -9   1 6.14650 2.39067   6
  -2  -9  -1 5.65864 2.20257   6
   2  -9  -1 2.56662 2.20463   6
  -2  -9   1 3.27258 2.80993  14
  -2  -9   1 4.71870 2.16867   6
   2  -9  -1 5.47085 3.11444  14
  -3  -9  -1 -1.8008 1.92378   6
   3  -9   1 0.45960 2.01246   6
   3  -9   1 2.89791 2.87108  14
  -3  -9  -1 1.61822 2.47780  14
  -3   9  -1 1.28883 1.05057  13
  -3  -9   1 3.88189 2.17162   6
  -3  -9   1 1.38202 2.37019  14
   3  -9  -1 1.05126 2.00932   6
   3  -9  -1 -1.9844 2.44425  14
  -4  -9  -1 24.4668 3.65871  14
   4  -9   1 16.1806 3.60556  14
   4  -9   1 13.4686 2.76654   6
  -4   9   1 17.4051 2.02966  13
  -4  -9  -1 12.7182 2.72410   6
  -4  -9   1 23.9754 3.65647  14
   4  -9  -1 19.0366 3.64200  14
   4  -9  -1 18.6556 2.90238   6
  -4   9  -1 18.6989 2.01817  13
  -4  -9   1 14.9709 2.70776   6
  -5  -9  -1 1.20065 1.93279   3
   5  -9   1 9.65406 2.89706  14
   5  -9   1 5.94880 2.15412   6
  -5  -9  -1 3.58498 2.10134  14
  -5  -9  -1 1.77068 2.00415   6
  -5   9   1 5.45698 1.22363  15
  -5   9   1 5.32652 1.20328  13
  -5   9  -1 3.80407 1.24486  15
  -5  -9   1 3.71104 1.76355   6
  -5  -9   1 6.84506 2.44769  14
   5  -9  -1 3.48802 2.19040   6
  -5  -9   1 3.79054 1.87940   3
   5  -9  -1 2.97634 2.57250  14
  -5   9  -1 3.37648 1.00686  13
   6  -9   1 16.6746 3.09426  14
  -6  -9  -1 16.4687 2.40626  14
  -6   9   1 22.7536 2.28333  15
  -6  -9   1 14.5215 2.43639   6
   6  -9  -1 14.6581 2.79316  14
  -6   9  -1 18.2958 1.90246  13
   6  -9  -1 15.5397 2.69789   6
  -6  -9   1 19.0597 2.61961  14
  -6   9  -1 21.8268 2.20158  15
  -7  -9  -1 39.6932 3.58126  14
  -7   9   1 40.4861 2.65778  13
  -7   9   1 41.2437 2.83271  15
  -7   9  -1 37.0459 2.70531  15
  -7   9  -1 34.7971 2.48366  13
  -7  -9   1 35.9724 3.66170  14
  -7  -9   1 33.5434 3.33554   6
   7  -9  -1 37.8416 3.99455  14
  -8   9   1 2.91325 0.93927  15
  -8   9   1 3.17168 0.86286  13
  -8  -9  -1 -2.4860 1.54409   6
  -8  -9  -1 0.60693 1.61153   3
  -8   9  -1 2.89501 0.92436  15
  -9   9   1 10.0527 1.29839  13
  -9   9   1 8.80743 1.28874  15
  -9   9  -1 8.21532 1.22442  13
  -9   9  -1 9.98581 1.31922  15
   0 -10   1 -0.7454 1.41405   6
   0 -10  -1 0.03987 1.74791  14
   0 -10   1 -0.1590 1.79970  14
   0 -10  -1 3.09364 1.37284   3
   0 -10  -1 5.98785 1.45754   6
   0 -10   1 -0.6231 1.25847   3
  -1 -10  -1 0.86239 1.46388   6
   1 -10   1 1.81344 1.97182  14
  -1 -10  -1 1.61029 1.65974  14
  -1 -10  -1 -1.2870 1.39530   3
   1 -10  -1 0.17440 1.32084   3
  -1 -10   1 2.03085 1.81405  14
   1 -10  -1 2.80822 1.32434   6
   1 -10  -1 0.71799 1.70641  14
  -1 -10   1 1.24756 1.37827   3
  -1 -10   1 0.89906 1.42957   6
  -2 -10  -1 1.16114 1.38562   6
   2 -10   1 -0.3865 1.73042  14
  -2 -10  -1 -0.6434 1.44615   3
  -2 -10  -1 2.18321 1.57815  14
   2 -10   1 2.43392 1.51560   6
  -2 -10   1 0.67214 1.65601  14
  -2 -10   1 -0.0184 1.26172   6
  -2 -10   1 -0.4886 1.14940   3
   2 -10  -1 0.65854 1.60401  14
   3 -10   1 4.49334 1.73821  14
  -3 -10  -1 0.90275 1.22298   6
  -3 -10  -1 0.75912 1.29627  14
  -3 -10  -1 -1.0467 1.16545   3
   3 -10  -1 1.41676 1.50478  14
  -3 -10   1 3.31552 1.28067   6
  -3 -10   1 1.36273 1.37904   3
  -4 -10  -1 0.41242 1.12385  14
   4 -10   1 2.89226 1.49347  14
  -4 -10   1 -0.1981 1.21589  14
   4 -10  -1 2.69141 1.27884  14
   0   0  -2 727.361 34.9948   9
   0   0  -2 863.680 35.3588   7
   0   0   2 687.952 30.6261   8
   0   0  -2 773.772 34.9106   4
  -1   0  -2 0.16469 0.69310   4
  -1   0  -2 0.14762 0.27379   9
   1   0  -2 0.14173 0.36951   7
   1   0   2 0.40272 0.58140   7
   1   0   2 0.23055 0.34985   8
   1   0  -2 0.34562 0.44007   9
   1   0  -2 -0.3878 0.28665   8
  -1   0  -2 0.11322 0.35504   7
   2   0  -2 5685.08 244.818   7
   2   0  -2 5311.91 244.445   9
   2   0   2 5510.64 243.902   7
   2   0   2 5542.42 243.475   8
  -2   0  -2 5628.94 244.912   4
  -2   0   2 5685.67 243.926   5
   2   0  -2 5502.72 244.349   8
  -2   0   2 5670.85 243.631   4
  -2   0   2 5767.96 243.475   8
  -2   0  -2 5687.61 244.298   5
   2   0  -2 5478.64 244.323   8
  -2   0  -2 5515.17 245.649   1
   2   0   2 4985.67 243.498   9
  -3   0  -2 -0.5259 1.15386   1
  -3   0  -2 0.63454 1.50507   4
   3   0  -2 1.26900 0.67032   8
  -3   0   2 0.51439 0.82566   5
   3   0   2 0.26593 0.62676   8
   3   0  -2 1.09383 0.52203   8
  -3   0   2 0.17729 0.92137   4
  -3   0  -2 0.00678 0.50809   5
   3   0  -2 -1.0383 0.58086   7
   3   0  -2 0.26343 0.81758   9
  -4   0   2 4119.31 189.387   1
   4   0  -2 4098.63 183.813   9
   4   0  -2 4060.38 183.544   8
  -4   0  -2 4189.58 183.755   5
   4   0  -2 4297.92 184.344   7
  -4   0  -2 4131.41 185.197   1
  -4   0  -2 4108.14 185.871   1
  -4   0   2 4286.85 187.361   4
   4   0   2 4151.31 186.628   8
  -4   0  -2 4282.65 184.691   4
  -4   0   2 4366.82 187.513   5
   4   0  -2 4087.75 183.532   8
  -5   0   2 0.72817 1.00241   5
   5   0   2 0.67362 0.72410   8
  -5   0  -2 -1.2645 1.37474   1
  -5   0   2 -1.4767 1.74048   1
  -5   0  -2 0.31890 0.74216   5
   5   0   2 0.96417 1.03162   7
   5   0  -2 2.10198 1.01344   7
   5   0   2 1.05497 1.15741   9
   5   0  -2 0.48997 0.82588   8
  -5   0  -2 0.09154 1.48647   4
  -5   0   2 -0.2711 1.21555   4
  -5   0  -2 1.88834 1.35920   1
   5   0  -2 1.23619 1.03167   9
   5   0  -2 0.78031 0.54247   8
  -6   0   2 784.612 37.9048   1
  -6   0   2 798.516 36.1689   4
  -6   0  -2 794.772 36.4807   5
  -6   0  -2 815.678 37.6508   1
  -6   0   2 813.834 36.2262   5
   6   0  -2 801.969 37.1001   7
   6   0  -2 788.270 36.4336   9
   6   0   2 754.526 35.7473   9
  -6   0  -2 796.419 37.5241   4
   6   0  -2 801.404 36.1402   8
   6   0   2 732.418 35.0465   8
   6   0   2 788.112 36.3896   7
  -6   0  -2 779.873 38.1056   1
  -7   0  -2 -0.1006 1.67934   4
   7   0   2 2.47461 1.26804   9
   7   0  -2 0.95071 1.06809   9
  -7   0  -2 0.66135 1.39447   1
   7   0  -2 -0.6817 1.09827   7
  -7   0   2 3.25519 2.01113   1
  -7   0  -2 1.58778 1.26050   1
   7   0   2 0.85088 1.18396   7
  -7   0   2 2.34819 1.18043   5
  -7   0  -2 0.21980 0.73418   5
  -7   0   2 0.88942 1.58125   4
   8   0  -2 22.0085 2.62204   9
   8   0  -2 18.2659 2.94013   7
  -8   0  -2 23.6051 4.26341   4
   8   0   2 24.9553 3.02222   9
  -8   0   2 25.5015 3.02664   5
  -8   0  -2 24.7257 2.65088   5
  -8   0   2 22.0898 3.79189   1
   8   0   2 18.0547 3.22892   7
   8   0  -2 23.9382 2.63039   8
  -8   0   2 19.1571 3.43319   1
   9   0  -2 -0.3506 1.02573   8
   9   0  -2 -0.4778 1.13045   7
   9   0   2 -0.7858 1.31245   9
  -9   0   2 -0.0780 1.06184   5
  -9   0  -2 3.30886 2.28546   4
   9   0   2 0.53460 1.01176   8
  -9   0  -2 1.62206 1.05745   5
   9   0   2 0.58507 1.22870   7
   9   0  -2 0.83066 1.04572   9
 -10   0  -2 47.0751 4.36974   5
  10   0  -2 48.6623 4.77444   7
  10   0   2 44.5405 3.82128   8
  10   0   2 37.5470 4.13895   9
  10   0   2 39.5084 4.44054   7
 -10   0   2 49.0468 4.63329   5
  10   0  -2 59.6627 4.21622   9
  10   0  -2 51.2531 4.21925   8
 -11   0  -2 3.38129 1.43139  10
 -11   0   2 -1.1599 1.39984   5
  11   0   2 0.43892 1.72590   7
  11   0   2 1.86461 1.24177   8
  11   0  -2 2.18293 1.33858   8
 -11   0   2 -1.3574 1.24114  10
 -12   0  -2 6.42156 3.11377   5
 -12   0   2 5.60832 2.39675   5
 -12   0   2 4.09787 1.66314  10
 -13   0   2 0.56987 1.51109  10
 -13   0  -2 -0.3799 1.23427  10
 -13   0   2 -1.2395 2.53590   5
 -14   0  -2 249.301 12.9395  10
 -14   0   2 256.283 13.4876  10
 -15   0  -2 -0.7181 1.30436  10
 -15   0   2 1.65478 1.60704  10
 -16   0   2 93.0869 6.19599  10
 -16   0  -2 86.2218 5.76879  10
 -17   0  -2 0.91050 1.23877  10
 -17   0   2 -0.7214 1.22241  10
 -18   0   2 5.32026 1.46613  10
 -18   0  -2 5.01177 1.27393  10
 -19   0   2 -0.4725 0.74230  10
 -19   0  -2 -0.8558 0.70696  10
   0   1  -2 4506.43 206.406   9
   0   1  -2 4811.53 206.352   8
   0   1  -2 4705.33 209.088   1
   0   1  -2 4670.48 206.866   7
   0   1   2 4453.68 201.577   8
   0   1   2 4777.19 201.424   5
   0   1   2 4676.17 202.503   7
   0   1   2 4363.37 202.008   9
   1   1  -2 263.386 12.3200   9
  -1   1   2 251.165 12.0831   9
   1   1  -2 273.449 12.7972   7
  -1   1   2 254.030 12.3751   7
   1   1  -2 246.272 12.0368   8
  -1   1   2 229.175 11.7165   5
  -1   1  -2 264.890 12.1876   7
   1  -1  -2 239.350 11.7779   8
   1   1   2 244.964 11.8557   8
  -1   1  -2 240.740 12.0120   4
   1  -1  -2 275.917 12.2957   7
   1   1   2 252.431 12.4350   9
   1  -1  -2 237.755 11.7239   9
   1   1   2 276.954 12.9542   7
  -1   1  -2 236.322 13.7244   1
  -1   1  -2 261.142 12.0166   5
  -2   1   2 616.344 28.0949   9
   2   1  -2 637.397 29.4845   9
   2  -1   2 595.789 27.9686   9
   2   1  -2 657.756 29.1914   8
   2  -1   2 614.124 28.3144   7
  -2   1   2 618.802 28.3699   7
   2   1  -2 660.372 30.0987   7
  -2   1   2 616.428 28.1349   4
  -2   1   2 637.287 28.3664   5
  -2   1  -2 616.617 29.2708   4
   2  -1  -2 587.231 28.6650   8
   2  -1  -2 709.983 29.2202   7
   2   1   2 607.100 28.8756   9
  -2   1  -2 643.191 30.4114   1
   2   1   2 654.568 29.5019   7
  -2  -1   2 647.769 28.2725   8
   2  -1  -2 640.136 28.7209   9
  -2   1  -2 618.333 29.1201   5
   2   1   2 615.772 28.2639   8
  -3   1   2 1692.20 82.4586   1
   3   1  -2 1858.16 83.4325   8
   3   1  -2 1899.35 83.8325   9
  -3   1   2 1747.86 81.6400   5
   3   1  -2 1985.32 84.5993   7
   3  -1   2 1819.00 80.9206   9
   3  -1   2 1862.78 81.2222   7
  -3   1   2 1842.81 81.5509   4
  -3  -1  -2 1773.84 86.6812   1
  -3  -1   2 1812.18 81.3738   8
   3   1   2 1785.64 81.4344   8
   3   1   2 2022.56 83.0695   7
   3   1   2 1879.81 82.2070   9
   3  -1  -2 2018.55 83.2754   7
  -3   1  -2 1856.07 83.7919   4
  -3   1  -2 1803.50 83.8026   1
  -3   1  -2 1813.60 83.4151   5
   3  -1  -2 1833.87 82.7976   9
  -4   1   2 89.4356 5.43061   5
   4   1  -2 96.5557 6.42367   7
  -4  -1  -2 95.2940 4.68191   5
  -4   1   2 89.0697 5.59226   1
   4   1  -2 91.5693 5.40807   8
  -4   1   2 92.0140 5.67655   4
   4  -1   2 88.9828 4.52117   7
  -4  -1  -2 97.3706 8.28172   1
   4   1  -2 88.5455 5.85947   9
  -4   1  -2 94.3178 5.38935   5
   4  -1  -2 91.2340 4.91339   7
   4   1   2 95.4769 6.55592   7
  -4  -1   2 74.7684 5.82517   8
   4  -1  -2 86.6122 4.58484   9
   4   1   2 86.8905 5.14001   8
   4   1   2 89.0938 6.05381   9
  -4   1  -2 89.1982 6.36257   4
  -5  -1  -2 133.077 6.78814   5
  -5   1   2 138.476 8.24216   4
  -5  -1  -2 130.346 10.5752   1
  -5   1   2 125.477 7.83150   5
   5   1  -2 148.557 8.80348   7
   5   1  -2 141.573 8.06269   9
   5   1  -2 134.325 7.48012   8
  -5   1  -2 121.069 8.41263   4
  -5   1  -2 128.733 7.48550   5
   5  -1  -2 147.954 7.02530   7
   5   1   2 152.536 9.16299   7
   5   1   2 137.651 7.56485   8
  -5  -1   2 144.986 7.84181   5
   5   1   2 143.908 8.44191   9
  -6   1   2 25.2693 2.99611   5
   6   1  -2 20.1210 3.35499   7
  -6  -1  -2 24.0224 2.15089   5
   6   1  -2 22.5214 2.80448   8
  -6   1   2 21.9075 3.82053   4
  -6  -1  -2 35.0405 6.10761   1
   6   1  -2 17.5457 3.09697   9
   6  -1  -2 25.3727 2.01810   7
  -6   1  -2 26.2381 4.35464   4
   6   1   2 30.0928 2.95819   8
  -6   1  -2 23.8649 2.69119   5
  -6  -1   2 26.0151 2.76771   5
   6   1   2 27.3037 4.00864   7
   6   1   2 29.1262 3.70906   9
  -7  -1  -2 58.9603 8.70309   1
  -7   1   2 69.0280 5.22338   5
  -7  -1  -2 66.8563 4.24809   5
   7   1  -2 67.3577 5.35994   9
   7   1  -2 71.4887 6.08259   7
   7   1  -2 68.5552 4.89612   8
  -7   1   2 62.4189 5.84123   4
   7   1   2 70.3624 4.87595   8
   7  -1  -2 68.6897 4.20551   7
  -7   1  -2 70.6809 4.94692   5
  -7   1  -2 70.5383 6.49606   4
  -7  -1   2 66.6650 4.87820   5
   7   1   2 70.4023 5.63054   9
   7   1   2 65.9733 6.04971   7
   8   1  -2 60.9816 4.58848   8
  -8   1   2 53.0383 5.30627   4
  -8  -1  -2 50.4806 6.75864   1
  -8   1   2 54.6921 4.93883   5
   8   1  -2 52.2961 5.42819   7
  -8  -1  -2 53.8664 3.82985   5
  -8  -1  -2 54.5345 8.23873   1
   8   1  -2 58.5720 4.97858   9
  -8  -1   2 64.8227 4.68967   5
   8  -1  -2 45.3683 3.44177   7
  -8  -1   2 43.6917 8.15272   1
  -8   1  -2 52.7206 5.97856   4
   8   1   2 57.3025 4.57920   8
  -8   1  -2 54.0861 4.37097   5
   8   1   2 51.6366 5.05403   9
  -8  -1   2 59.0165 7.90141   1
   8   1   2 59.9945 5.98228   7
  -9   1   2 98.2654 8.01959   4
   9   1  -2 105.939 7.27183   8
  -9  -1  -2 112.527 11.1414   1
   9   1  -2 111.610 8.40306   7
  -9  -1  -2 107.834 6.56369   5
  -9  -1  -2 116.455 10.0581   1
   9   1  -2 115.209 7.60422   9
  -9   1   2 107.765 7.70564   5
   9   1   2 101.273 7.57948   9
  -9   1  -2 119.438 8.99363   4
   9   1   2 114.736 7.10134   8
  -9   1  -2 109.802 7.37784   5
   9   1   2 118.782 8.56148   7
  -9  -1   2 115.963 7.33736   5
  -9  -1   2 109.778 10.5283   1
  -9  -1   2 98.8073 10.9455   1
  10   1  -2 24.2704 3.73787   9
  10   1  -2 22.3208 4.09238   7
 -10  -1  -2 22.2543 3.22996   5
 -10  -1  -2 27.0144 5.32439   1
 -10   1   2 26.0624 4.29080   4
 -10  -1  -2 24.3171 4.80151   1
  10   1  -2 23.3313 3.60444   8
 -10   1   2 24.8483 3.70917   5
 -10   1  -2 20.4835 4.10743   4
  10   1   2 26.8989 3.38601   8
 -10  -1   2 26.7642 3.54530   5
  10   1   2 24.6341 3.77826   9
 -10   1  -2 22.5404 3.33332   5
 -10  -1   2 21.2602 4.72762   1
 -10  -1   2 19.3459 5.39415   1
  10   1   2 24.0635 4.04349   7
 -11   1   2 51.1734 4.29536  10
  11   1  -2 55.9852 5.15827   8
  11   1  -2 55.4168 6.24734   7
 -11   1   2 46.4613 5.42089   5
  11   1  -2 54.7367 5.31713   9
 -11  -1  -2 55.9183 4.12472  10
 -11   1  -2 45.0593 3.85958  10
 -11   1  -2 41.9794 6.50156   4
 -11   1  -2 43.1921 4.92925   5
 -11   1  -2 41.1749 4.26705  13
  11   1   2 61.0547 5.06266   8
  11   1   2 60.4458 5.71604   9
 -11  -1   2 43.8631 5.15024   5
  11   1   2 50.4599 6.33434   7
 -11  -1   2 56.8175 4.47159  10
 -12   1   2 20.6953 3.77842   5
  12   1  -2 27.0093 4.41635   8
 -12   1   2 22.6023 2.81419  10
  12   1  -2 29.5764 4.52433   9
  12   1  -2 25.8545 4.39081   7
 -12  -1  -2 31.2032 3.13562  10
  12   1   2 17.1196 3.90809   7
 -12  -1   2 24.6119 3.12001  10
  12   1   2 26.1260 4.35028   9
 -12   1  -2 19.5269 3.60157   5
 -12  -1   2 25.8220 4.12824   5
 -12   1  -2 24.8002 3.09775  10
  12   1   2 23.1275 4.12869   8
 -13   1   2 493.486 27.2197   5
  13   1  -2 490.201 24.3754   9
 -13   1   2 512.259 24.8405  10
  13   1  -2 453.667 25.6291   7
  13   1  -2 529.702 25.8246   8
 -13  -1  -2 511.733 23.2075  10
 -13   1  -2 490.358 23.1838  10
 -13   1  -2 446.017 25.0808   5
  13   1   2 529.168 26.3957   8
  13   1   2 468.360 27.0651   7
  13   1   2 561.541 27.2561   9
 -13  -1   2 517.807 24.6854  10
 -13   1  -2 456.935 22.5714  13
 -14   1   2 2.12860 1.66489  10
 -14   1  -2 5.11910 1.68000  10
  14   1   2 5.25281 3.25751   8
 -14   1  -2 6.06038 1.53309  13
 -14  -1   2 0.46471 1.42822  10
 -15  -1  -2 40.4175 3.76003  10
 -15   1   2 38.7839 4.15919  10
 -15  -1   2 36.7937 3.86604  10
 -15   1  -2 36.5625 3.78015  10
 -16  -1  -2 5.43760 1.61180  10
 -16   1   2 6.90610 1.96486  10
 -16   1  -2 2.44326 1.55754  10
 -16  -1   2 11.4217 2.03784  10
 -17  -1  -2 8.81021 1.72472  10
 -17   1   2 10.0465 1.95245  10
 -17   1  -2 8.55134 1.77605  10
 -17  -1   2 9.82073 1.88775  10
 -18   1   2 42.4181 3.31356  10
 -18  -1  -2 39.0416 3.09036  10
 -18   1  -2 42.6304 3.12185  10
 -18  -1   2 42.5719 3.30036  10
 -19  -1  -2 5.96930 1.01996  10
 -19   1   2 3.53546 0.92213  10
 -19   1  -2 5.60303 0.99872  10
 -19  -1   2 4.54848 1.02035  10
   0   2  -2 205.537 14.4218   1
   0   2   2 211.478 10.8257   8
   0   2   2 208.502 11.4816   9
   0   2   2 229.569 10.6531   5
   0   2   2 217.349 12.1416   7
   0   2  -2 205.297 10.4859   8
   0   2  -2 217.460 11.5199   7
   0   2  -2 205.507 10.8199   9
  -1   2   2 1496.68 67.8874   8
   1   2  -2 1546.19 67.7103   9
   1   2  -2 1493.74 67.2537   8
   1   2  -2 1610.93 68.6889   7
  -1   2   2 1559.97 69.3145   7
  -1   2   2 1541.80 68.5889   9
  -1   2   2 1464.70 67.9593   5
  -1  -2  -2 1352.89 71.6630   1
  -1   2  -2 1491.45 67.2842   4
  -1   2  -2 1516.46 67.2061   5
   1   2   2 1476.98 68.2034   8
   1   2   2 1513.68 68.9531   9
   1   2   2 1582.92 69.9601   7
  -1   2  -2 1548.62 67.8989   7
  -1   2  -2 1373.88 70.8696   1
  -1   2  -2 1516.41 67.1946   9
  -2   2   2 4800.90 220.043   9
  -2   2   2 4899.47 220.776   7
   2   2  -2 5230.51 221.785   7
  -2   2   2 5095.58 220.113   5
   2   2  -2 5014.60 220.249   8
   2   2  -2 4888.21 226.555   1
   2   2  -2 4956.19 220.698   9
   2  -2   2 4807.38 219.840   8
  -2   2   2 5062.75 220.145   4
   2   2   2 5091.01 222.080   7
  -2   2  -2 5129.09 220.164   5
  -2   2  -2 5007.91 220.305   4
   2   2   2 5118.26 220.309   8
   2  -2  -2 4458.08 219.662   8
  -2   2  -2 5048.09 220.281   7
  -2   2  -2 4904.49 219.630   9
   2   2   2 4900.22 221.000   9
  -2   2  -2 5072.58 223.650   1
  -3   2   2 704.238 34.6547   5
   3  -2   2 711.704 34.0757   8
  -3  -2  -2 844.942 42.4510   1
  -3   2   2 740.669 34.6860   4
   3   2  -2 767.479 35.8364   9
   3   2  -2 810.899 37.0475   7
   3   2  -2 728.176 35.1600   8
  -3   2  -2 724.094 37.3297   1
  -3   2  -2 794.676 35.5344   4
   3   2   2 767.141 34.8875   8
  -3   2  -2 750.599 35.1819   5
   3  -2  -2 694.630 34.4363   8
   3   2   2 826.411 37.0132   7
   3   2   2 774.249 35.7588   9
  -4  -2  -2 8.57757 3.53116   1
   4   2  -2 6.97619 2.10847   9
  -4   2   2 6.10683 1.54452   5
   4   2  -2 5.39908 1.61387   8
   4  -2   2 4.62862 1.36305   7
  -4   2   2 6.62819 1.97127   4
   4   2  -2 7.73743 2.24194   7
  -4   2  -2 7.92645 2.19399   4
  -4  -2   2 7.16791 1.58694   8
   4  -2  -2 5.54489 1.05184   8
   4   2   2 8.12899 1.88713   8
   4   2   2 9.09807 2.46697   9
  -4   2  -2 6.60102 1.65044   5
   4   2   2 5.95739 2.33263   7
   5   2  -2 270.130 13.8290   8
   5  -2   2 254.662 13.3691   7
   5   2  -2 274.067 14.5564   9
  -5   2   2 290.071 14.4016   4
   5   2  -2 280.412 15.6196   7
  -5  -2  -2 269.471 18.8237   1
  -5  -2  -2 245.004 12.3943   5
  -5   2   2 276.361 14.0862   5
  -5  -2   2 264.657 13.5352   8
  -5   2  -2 263.408 13.7212   5
   5   2   2 255.491 14.8163   9
   5   2   2 279.442 15.9912   7
  -5   2  -2 261.996 14.4342   4
   5   2   2 268.106 13.9645   8
   6   2  -2 416.097 22.5824   7
  -6  -2  -2 432.615 26.5474   1
  -6   2   2 394.216 20.9225   4
   6   2  -2 414.294 20.5557   8
   6   2  -2 401.628 21.2511   9
  -6   2   2 409.735 20.7193   5
  -6  -2  -2 403.368 19.0758   5
   6   2   2 434.867 23.0187   7
  -6   2  -2 416.828 20.5317   5
  -6  -2   2 423.963 20.2049   5
  -6   2  -2 417.899 21.5805   4
   6   2   2 410.220 21.5411   9
   6   2   2 408.326 20.4293   8
   7   2  -2 9.33571 2.67710   9
   7   2  -2 15.2631 2.83332   8
  -7   2   2 18.1352 3.02128   5
  -7  -2  -2 11.7602 1.69803   5
  -7  -2  -2 20.3288 5.50596   1
  -7   2   2 14.1092 3.14232   4
   7   2  -2 12.9100 3.26932   7
   7   2   2 16.2822 3.74928   7
  -7  -2   2 18.8068 2.72223   5
   7   2   2 17.8443 2.88273   8
   7   2   2 13.7235 3.29869   9
   8   2  -2 181.461 12.5750   7
  -8   2   2 174.365 11.8130   4
  -8  -2  -2 167.209 8.97727   5
  -8   2   2 181.713 11.0987   5
  -8  -2  -2 177.353 15.7117   1
   8   2  -2 186.117 10.7669   8
   8   2  -2 183.128 11.4353   9
  -8  -2   2 187.825 10.4072   5
   8   2   2 177.093 13.0121   7
  -8  -2   2 209.499 17.6827   1
  -8   2  -2 173.563 10.6348   5
   8   2   2 185.595 10.8697   8
  -8   2  -2 187.836 12.3068   4
   8   2   2 176.008 11.5315   9
  -9   2   2 125.091 8.74750   5
   9   2  -2 115.827 8.60678   9
   9   2  -2 108.335 9.52024   7
   9   2  -2 115.186 8.14590   8
  -9  -2  -2 115.187 12.6067   1
  -9  -2  -2 107.298 6.97870   6
  -9  -2  -2 105.830 8.40740   3
  -9   2   2 119.842 9.56557   4
  -9   2  -2 120.538 9.97089   4
   9   2   2 119.137 9.05142   9
  -9   2  -2 111.078 7.81077   5
   9   2   2 121.226 10.0141   7
  -9  -2   2 117.264 13.6173   1
  -9  -2   2 129.699 7.91451   5
   9   2   2 113.018 8.15375   8
  10   2  -2 119.976 8.21143   8
 -10  -2  -2 100.581 8.55095   3
 -10   2   2 99.0441 8.62866   4
 -10  -2  -2 103.123 11.7651   1
  10   2  -2 115.082 8.55900   9
 -10   2   2 107.551 6.54511  10
  10   2  -2 113.735 9.69590   7
 -10   2   2 119.947 8.73255   5
 -10  -2  -2 96.8398 6.07371  10
 -10   2  -2 92.1497 9.30477   4
  10   2   2 109.933 9.74916   7
 -10  -2   2 101.345 6.36265  10
  10   2   2 119.733 8.14346   8
 -10  -2   2 100.701 7.46163   5
 -10  -2   2 114.265 12.9782   1
  10   2   2 104.542 8.47058   9
 -10   2  -2 102.667 7.83712   5
  11   2  -2 31.2226 4.66060   9
 -11   2   2 34.6745 3.16558  13
  11   2  -2 30.9513 4.93238   7
 -11  -2  -2 34.3708 3.28321  10
  11   2  -2 24.5508 4.62182   8
 -11   2   2 36.5840 4.76501   5
 -11  -2  -2 31.2997 5.76720   3
 -11  -2  -2 43.2232 8.16002   1
 -11   2   2 27.4126 3.47409  10
 -11  -2  -2 31.8080 11.8432   1
 -11   2  -2 32.2604 2.98375  13
 -11  -2   2 33.2796 3.12974  10
 -11  -2   2 31.5486 4.42497   5
 -11   2  -2 35.6960 4.70309   5
  11   2   2 30.8425 4.68460   8
 -11   2  -2 31.3582 3.34202  10
 -11  -2   2 26.6680 7.20221   1
  11   2   2 26.9075 5.16630   9
 -12   2   2 12.7233 2.25585  10
  12   2  -2 21.1804 3.85986   9
  12   2  -2 15.7598 3.83371   8
 -12  -2  -2 15.9437 2.59777  10
 -12  -2  -2 18.3430 4.51306   1
 -12  -2  -2 13.0601 6.22395   1
 -12   2   2 12.1156 3.22738   5
 -12   2   2 9.32358 2.23147  15
 -12   2   2 15.1746 2.02505  13
  12   2  -2 17.7682 4.36731   7
 -12   2  -2 15.4807 2.30983  10
  12   2   2 14.0294 3.69690   7
 -12   2  -2 19.2944 3.97056   4
  12   2   2 8.01340 2.75227   8
  12   2   2 17.0685 3.86206   9
 -12  -2   2 11.8551 4.84602   1
 -12  -2   2 18.2866 2.42932  10
 -12  -2   2 18.3498 8.09138   1
 -13  -2  -2 19.7135 2.84071  10
 -13   2   2 24.6607 3.30920  15
 -13   2   2 19.5435 2.92527  10
  13   2  -2 16.8962 4.06109   9
 -13  -2   2 21.3472 3.00626  10
  13   2   2 21.0146 4.48710   9
 -13   2  -2 17.2441 3.70135   5
 -13   2  -2 19.3288 2.82167  10
 -13   2  -2 22.7301 2.54332  13
  13   2   2 20.6985 4.16395   8
  13   2   2 17.6192 4.46606   7
 -14   2   2 73.6864 5.43938  10
  14   2  -2 42.7274 8.06137   7
  14   2  -2 46.3425 6.75872   9
 -14  -2  -2 57.6379 4.39448  10
 -14   2  -2 58.6853 4.03669  13
 -14   2  -2 60.7648 4.60565  10
 -14  -2   2 67.5229 4.91563  10
  14   2   2 64.5337 8.22614   8
 -15   2   2 35.9127 3.98013  10
 -15  -2  -2 34.9754 3.31487  10
 -15   2  -2 35.6786 3.38156  10
 -15  -2   2 31.8782 3.49898  10
 -15   2  -2 25.6143 3.26695  15
 -15   2  -2 31.5745 2.94537  13
 -16   2   2 28.8640 3.51984  10
 -16  -2  -2 27.3251 2.98548  10
 -16   2  -2 29.1928 4.25124  13
 -16   2  -2 30.4148 3.12510  10
 -16  -2   2 33.0872 3.23944  10
 -17  -2  -2 6.46351 1.52616  10
 -17   2   2 9.66159 1.79180  10
 -17  -2   2 7.83777 1.60418  10
 -17   2  -2 7.66127 1.55596  10
 -18   2   2 3.16376 1.17618  10
 -18  -2  -2 2.91842 1.05166  10
 -18  -2   2 2.89082 1.05495  10
 -18   2  -2 4.94142 1.05779  10
 -19   2   2 20.2292 1.62651  10
 -19  -2  -2 19.7654 1.68894  10
 -19  -2   2 18.2466 1.59368  10
   0   3   2 122.949 8.24274   9
   0   3   2 144.742 7.43161   5
   0   3  -2 121.837 8.42927   7
   0   3   2 118.300 7.45208   8
   0   3  -2 122.774 7.31611   8
   0   3  -2 124.425 12.1961   1
   0   3  -2 117.942 7.66418   9
   0   3   2 124.816 9.04736   7
  -1   3   2 268.972 13.4373   5
  -1   3   2 259.411 13.3196   8
  -1   3   2 256.236 14.9950   7
   1   3  -2 251.048 13.9117   8
   1   3  -2 266.660 14.5156   9
  -1   3   2 260.699 14.0410   9
   1   3  -2 283.396 15.6750   7
  -1   3  -2 261.954 13.9949   9
   1   3   2 261.920 13.7151   8
  -1   3  -2 288.802 14.2816   4
  -1   3  -2 263.018 18.9594   1
  -1   3  -2 274.915 14.9219   7
   1   3   2 273.580 14.7242   9
   1   3   2 268.603 15.7671   7
   2   3  -2 437.998 28.6007   1
  -2  -3  -2 462.953 29.7813   1
   2   3  -2 418.327 21.8148   9
   2   3  -2 428.253 21.2274   8
  -2   3   2 439.651 22.3327   7
  -2   3   2 451.667 21.2362   5
   2   3  -2 426.311 23.0647   7
  -2   3   2 433.152 21.3693   9
  -2   3   2 442.172 21.4568   4
  -2   3  -2 427.584 20.7324   9
  -2   3  -2 432.699 26.1325   1
  -2   3  -2 439.617 21.1005   5
  -2   3  -2 410.804 21.5010   7
   2   3   2 422.422 22.3825   9
   2   3   2 426.888 21.4180   8
   2   3   2 440.328 23.9167   7
  -2   3  -2 439.724 21.3696   4
   3   3  -2 101.503 6.86166   8
  -3  -3  -2 113.968 12.8198   1
   3   3  -2 101.576 7.48727   9
  -3   3   2 98.3280 6.36902   5
   3   3  -2 102.420 8.37769   7
  -3   3   2 91.5052 6.32230   7
  -3   3   2 108.381 6.80055   4
   3   3  -2 97.0013 12.0773   1
   3  -3   2 84.7526 6.04305   8
  -3   3   2 95.7836 6.00920   9
   3   3   2 97.9709 8.54163   7
  -3   3  -2 96.4770 5.72735   9
  -3   3  -2 102.681 6.64477   5
   3   3   2 101.957 6.71091   8
   3   3   2 100.003 7.68214   9
  -3   3  -2 109.731 7.18729   4
  -4  -3  -2 32.5451 7.54485   1
  -4   3   2 34.7779 3.64185   5
   4   3  -2 28.2377 4.17556   9
   4  -3   2 37.0279 3.22668   8
   4   3  -2 25.0061 6.99041   1
   4   3  -2 31.9411 4.59841   7
  -4   3   2 30.1377 4.13881   4
   4  -3  -2 34.6735 3.20722   8
  -4   3  -2 28.8648 3.38631   5
   4   3   2 29.8672 3.92543   8
   4   3   2 39.5235 5.36078   7
  -4   3  -2 33.8788 4.27525   4
   4   3   2 32.7318 4.65551   9
  -5  -3  -2 21.7465 6.00735   1
   5   3  -2 21.4965 4.30423   7
   5   3  -2 17.8373 7.26195   1
   5   3  -2 23.8514 4.13004   9
   5   3  -2 30.1773 3.76293   8
  -5   3   2 20.2692 3.18146   5
   5  -3  -2 19.9616 2.85645   8
   5   3   2 21.4151 4.30516   7
   5   3   2 21.7214 3.35056   8
  -5   3  -2 25.0009 4.49473   4
  -5   3  -2 28.7097 3.41475   5
  -5  -3   2 23.2246 3.64680   8
   5   3   2 21.9334 3.93747   9
   6   3  -2 2.20425 1.47665   8
   6   3  -2 -0.0311 1.65625   9
  -6   3   2 2.67819 2.18273   4
  -6   3   2 5.53007 1.80286   5
   6   3  -2 -0.3139 1.45536   7
  -6   3  -2 5.46039 2.70792   4
   6   3   2 1.39069 1.53447   8
   6   3   2 1.26062 1.87147   9
   6  -3  -2 0.88012 1.33392   8
   6   3   2 1.98120 1.90610   7
  -6   3  -2 1.45180 1.32978   5
  -7  -3  -2 24.6815 2.90912   6
  -7   3   2 23.1522 3.57849   5
   7   3  -2 25.3290 4.37974   9
  -7  -3  -2 14.2888 6.25277   1
  -7  -3  -2 27.6227 3.99116   3
   7   3  -2 25.2318 4.50942   7
  -7   3   2 21.2916 4.00348   4
   7   3  -2 18.0979 3.42924   8
   7   3   2 23.0082 4.77919   7
  -7   3  -2 24.4773 3.60438   5
  -7   3  -2 29.6031 5.19688   4
  -7  -3   2 18.8555 3.34876   5
   7   3   2 26.7732 4.45300   9
   7   3   2 21.9154 3.62695   8
   8   3  -2 156.350 11.5585   9
  -8  -3  -2 157.067 9.27176   6
  -8  -3  -2 162.014 11.2501   3
  -8  -3  -2 175.165 18.0807   1
  -8   3   2 156.089 11.7430   4
   8   3  -2 166.662 13.1275   7
   8   3  -2 186.211 11.3148   8
  -8   3   2 184.411 11.3364   5
   8   3   2 185.129 13.7974   7
  -8   3  -2 181.548 10.9887   5
   8   3   2 175.734 12.3440   9
  -8  -3   2 178.274 18.7502   1
  -8   3  -2 176.274 12.5445   4
   8   3   2 168.087 11.0360   8
  -8  -3   2 163.001 11.0713   3
  -8  -3   2 189.995 10.3073   5
  -9  -3  -2 4.26616 2.43410   3
  -9   3   2 1.63816 3.17613   4
  -9  -3  -2 9.93503 6.08094   1
  -9  -3  -2 4.28953 1.82029   6
   9   3  -2 4.03304 2.29112   9
  -9   3   2 7.77485 2.57159   5
   9   3  -2 4.02774 2.56117   7
  -9  -3   2 5.05361 5.25146   1
  -9   3  -2 4.26762 2.23041   5
   9   3   2 6.85675 3.05265   9
  -9  -3   2 6.76445 2.33096   5
   9   3   2 4.75080 2.89761   7
  -9  -3   2 7.22793 3.15904   3
  -9   3  -2 5.92192 1.42278  13
  -9   3  -2 9.02011 3.55317   4
   9   3   2 6.73271 2.60246   8
 -10  -3  -2 75.3653 4.78267  10
 -10  -3  -2 66.9107 5.53873   6
 -10   3   2 63.1259 5.26036  10
 -10   3   2 80.5630 9.19480   4
  10   3  -2 87.5016 7.20475   8
  10   3  -2 77.9075 8.88533   7
 -10  -3  -2 74.9287 7.25309   3
 -10   3   2 69.8774 6.83703   5
  10   3  -2 80.8344 7.53918   9
 -10  -3  -2 81.1668 13.0848   1
 -10   3  -2 72.8472 4.73539  13
 -10   3  -2 80.3809 6.93000   5
 -10  -3   2 96.7034 14.9520   1
  10   3   2 89.2893 7.37519   8
  10   3   2 82.3534 7.96436   9
 -10   3  -2 79.5166 8.92049   4
  10   3   2 77.1405 8.95207   7
 -10   3  -2 64.0962 4.96807  10
 -10  -3   2 82.4681 4.93613  10
 -11   3   2 0.49186 3.57605   4
 -11   3   2 4.07949 2.24109   5
 -11   3   2 2.99315 1.25956  13
  11   3  -2 4.30744 2.43205   9
 -11   3   2 2.55644 1.50361  10
 -11  -3  -2 6.46569 5.51746   1
 -11  -3  -2 3.19363 1.83969   6
  11   3  -2 4.57415 2.81984   7
  11   3  -2 0.44516 2.29014   8
 -11  -3  -2 2.94882 1.22827  10
 -11  -3  -2 5.63916 2.55657   3
 -11   3  -2 6.64009 2.05108   5
 -11  -3   2 4.03472 1.40712  10
 -11   3  -2 -0.2894 1.59369  10
 -11   3  -2 3.32761 1.17734  13
  11   3   2 1.31250 2.49706   8
 -11   3  -2 0.60489 3.33920   4
  11   3   2 4.70342 2.69568   9
  11   3   2 4.61273 3.00901   7
 -11  -3   2 16.6538 6.47128   1
 -12   3   2 11.2247 1.69277  13
  12   3  -2 12.8923 3.58684   8
 -12  -3  -2 17.5016 4.46453   3
  12   3  -2 16.6678 4.51631   7
 -12   3   2 8.61906 3.30988   5
  12   3  -2 13.0182 4.01413   9
 -12  -3  -2 4.34877 6.60104   1
 -12  -3  -2 13.2365 2.02393  10
 -12   3   2 14.1139 2.47506  15
 -12   3   2 11.2713 2.09710  10
 -12   3  -2 17.3458 2.24600  13
  12   3   2 10.5878 3.71954   8
  12   3   2 12.6160 4.10627   7
 -12  -3   2 14.8692 6.24209   1
 -12   3  -2 12.0194 4.91174   4
 -12  -3   2 15.1185 2.10004  10
  12   3   2 19.4185 4.17106   9
 -12   3  -2 11.9922 2.14105  10
 -12   3  -2 16.1845 3.54486   5
  13   3  -2 16.8730 4.65285   7
 -13  -3  -2 16.0671 2.46011  10
 -13   3   2 6.30333 3.77786   5
 -13   3   2 12.2178 1.68114  13
  13   3  -2 14.1102 3.89858   9
 -13  -3  -2 11.2952 5.20627   1
  13   3  -2 19.8863 4.46580   8
 -13   3   2 12.8149 2.26866  15
 -13   3  -2 3.66082 3.79479   5
 -13   3  -2 10.5878 2.02567  10
  13   3   2 12.9375 4.47666   9
 -13   3  -2 10.5061 1.81846  13
 -13  -3   2 16.0596 6.23422   1
 -13  -3   2 17.6381 2.54868  10
 -13   3  -2 7.38855 6.50279   4
 -14  -3  -2 13.1168 1.95227  10
 -14   3   2 16.3496 2.41255  15
 -14   3   2 17.2754 2.44987  10
 -14   3   2 10.5186 1.81136  13
 -14  -3   2 12.5142 1.92239  10
 -14   3  -2 13.0224 1.96879  10
 -14   3  -2 9.77781 1.69817  13
 -15   3   2 1.89255 1.74394  15
 -15  -3  -2 1.31392 1.18708  10
 -15   3   2 5.19130 1.65003  10
 -15   3   2 5.11948 2.32497  13
 -15   3  -2 0.89400 1.24144  10
 -15  -3   2 1.08693 1.16691  10
 -15   3  -2 1.81427 1.67252  15
 -15   3  -2 3.44737 1.20125  13
 -16   3   2 2.91550 1.52424  10
 -16   3   2 3.92759 2.65640  15
 -16  -3  -2 5.26597 1.34025  10
 -16   3  -2 3.38234 1.36701  13
 -16   3  -2 6.05103 2.01545  15
 -16   3  -2 4.85339 1.37004  10
 -16  -3   2 3.71557 1.24662  10
 -17  -3  -2 43.9706 3.01246  10
 -17   3   2 45.2811 3.22141  10
 -17   3  -2 40.9384 3.00282  10
 -17  -3   2 42.9775 2.99512  10
 -18   3   2 22.4655 1.92966  10
 -18  -3  -2 27.7574 2.06581  10
 -18  -3   2 24.4259 1.84988  10
   0   4   2 266.905 16.8323   7
   0   4  -2 289.212 16.9430   7
   0   4  -2 285.283 15.5872   9
   0   4  -2 265.561 15.0667   8
   0   4   2 276.610 14.7544   8
   0   4   2 267.244 15.5004   9
  -1   4   2 124.199 8.88497   9
   1   4  -2 122.914 8.93845   9
   1   4  -2 124.304 9.88025   7
  -1   4   2 132.083 9.83327   7
  -1  -4  -2 115.907 15.1593   1
   1   4  -2 141.239 8.54758   8
  -1   4  -2 111.906 8.99132   7
  -1   4  -2 129.901 8.52763   9
   1   4   2 127.280 8.39361   8
  -1   4  -2 135.022 8.66107   4
   1   4   2 127.776 9.36115   9
   1   4   2 139.099 10.4169   7
  -2   4   2 36.6837 3.89247   5
  -2   4   2 34.8315 4.29638   4
  -2   4   2 43.0470 4.70819   9
   2   4  -2 36.4025 5.36997   7
  -2   4   2 38.2390 4.91322   7
   2   4  -2 32.7984 4.85728   9
  -2   4  -2 38.1747 4.63366   7
  -2   4  -2 44.0912 4.26048   9
  -2   4  -2 37.9429 4.55891   4
   2   4   2 32.1792 5.23658   7
   2   4   2 44.2907 4.58998   8
   2   4   2 37.9827 5.26169   9
   3   4  -2 250.437 14.8753   8
   3   4  -2 284.947 17.5229   7
  -3   4   2 276.228 15.0483   5
   3   4  -2 276.538 15.8521   9
  -3  -4  -2 271.345 13.3892   6
  -3  -4  -2 284.561 23.1224   1
  -3   4   2 284.743 15.4631   4
  -3   4   2 282.239 14.9469   9
   3   4   2 283.008 18.1040   7
   3   4   2 282.484 16.5798   9
  -3   4  -2 266.779 15.1078   4
   3   4   2 267.548 15.3768   8
  -3   4  -2 254.946 13.8781   9
   4   4  -2 139.126 10.0436   9
  -4   4   2 138.032 8.96885   5
   4   4  -2 142.570 11.2329   7
  -4  -4  -2 129.235 7.74415   6
   4   4  -2 141.390 9.49895   8
  -4   4   2 139.435 9.47112   4
  -4   4  -2 135.969 9.60304   4
   4   4   2 144.149 10.3896   9
  -4   4  -2 140.920 8.97668   5
   4   4   2 133.994 11.4665   7
  -4  -4   2 125.826 7.60586   6
   4   4   2 151.279 9.46567   8
  -5   4   2 13.9420 2.89937   5
   5   4  -2 17.6355 3.33672   8
  -5  -4  -2 15.7138 7.28806   1
  -5  -4  -2 20.9210 3.25939   6
   5   4  -2 20.4737 4.52164   7
  -5  -4   2 20.5143 2.63326   6
   5   4   2 18.8252 4.02733   9
   5   4   2 23.9084 5.14780   7
  -5   4  -2 26.6472 4.77511   4
   5   4   2 16.3878 3.28130   8
  -6   4   2 6.94548 2.53566   4
  -6   4   2 0.49401 1.50425   5
   6   4  -2 3.62476 1.87149   8
   6   4  -2 2.57504 1.85316   9
  -6  -4  -2 2.76373 1.48348   6
   6   4  -2 2.19762 2.14920   7
  -6   4  -2 0.78427 2.31035   4
   6   4   2 2.57527 1.76157   8
  -6  -4   2 -0.7645 3.46905   8
  -6  -4   2 4.65285 1.54714   6
   6   4   2 5.22960 2.47468   9
   6   4   2 6.80635 2.81587   7
  -6  -4   2 -0.9129 5.22119   1
  -7   4   2 14.0619 3.21442   5
   7   4  -2 18.7240 4.69066   7
  -7  -4  -2 18.5269 2.72914   6
  -7  -4  -2 13.5974 6.97751   1
  -7   4   2 19.3203 4.23883   4
   7   4  -2 19.5798 4.41422   9
  -7  -4   2 9.64425 6.82168   1
   7   4   2 22.0612 5.11226   7
   7   4   2 22.6503 4.20276   8
   7   4   2 18.3365 4.34114   9
  -7   4  -2 19.4163 3.68230   5
  -7  -4   2 16.0810 2.43574   6
  -7   4  -2 15.7518 4.11122   4
   8   4  -2 11.5776 3.45348   8
  -8  -4  -2 18.5328 3.07573   6
   8   4  -2 13.1538 4.20875   7
  -8   4   2 14.2193 2.07784  13
  -8   4   2 9.48123 2.89265   5
  -8  -4  -2 25.3405 8.63603   1
  -8  -4  -2 15.8976 3.51430   3
   8   4  -2 15.8750 4.05628   9
  -8   4   2 19.3579 4.41072   4
  -8   4  -2 13.9711 4.25727   4
  -8  -4   2 3.70997 7.41414   1
  -8   4  -2 16.5555 3.34845   5
  -8  -4   2 12.4867 2.20474   6
   8   4   2 16.7442 3.50462   8
  -8  -4   2 9.80604 2.76056   3
   8   4   2 12.1567 4.09198   7
  -8   4  -2 18.0433 2.31653  13
   8   4   2 16.8877 4.21726   9
  -9   4   2 57.3958 3.92133  13
  -9   4   2 57.8845 4.97667  10
   9   4  -2 70.2349 8.54123   7
   9   4  -2 59.3849 6.86821   8
  -9   4   2 67.6719 8.45634   4
  -9   4   2 59.2692 6.24503   5
  -9  -4  -2 64.1027 6.63390   3
  -9  -4  -2 61.6111 4.95089   6
  -9  -4  -2 61.0326 3.98793  10
  -9  -4  -2 53.1308 11.9975   1
   9   4  -2 63.0186 7.21249   9
   9   4   2 61.3077 6.93969   8
  -9   4  -2 57.4853 7.85002   4
  -9  -4   2 68.2475 12.9186   1
  -9   4  -2 58.1487 4.14717  13
   9   4   2 58.1333 8.38564   7
  -9  -4   2 49.5833 6.02204   3
   9   4   2 69.7516 7.67440   9
  -9  -4   2 55.5518 4.80739   6
  -9  -4   2 61.3978 4.14615  10
  -9   4  -2 64.4983 6.29718   5
 -10   4   2 12.9384 5.03460   4
 -10   4   2 14.8568 2.12559  13
  10   4  -2 17.0462 4.54308   9
 -10   4   2 18.8479 2.43120  10
 -10  -4  -2 21.4032 8.20163   1
  10   4  -2 14.7134 4.70498   7
  10   4  -2 16.3671 4.12705   8
 -10  -4  -2 15.7756 2.22731  10
  10   4   2 11.5939 3.70655   8
 -10   4  -2 20.8326 2.51707  13
  10   4   2 13.0672 4.84168   7
 -10  -4   2 23.7287 9.21446   1
 -10   4  -2 17.3608 3.65080   5
 -10   4  -2 21.7216 5.78636   4
  10   4   2 15.1635 4.21083   9
 -10  -4   2 11.9484 2.63239   6
 -10  -4   2 14.8171 3.43543   3
 -10  -4   2 20.2309 2.50811  10
 -11  -4  -2 108.953 6.07170  10
 -11  -4  -2 105.257 7.29553   6
 -11  -4  -2 105.117 9.07944   3
 -11   4   2 96.9405 5.82915  13
 -11   4   2 104.426 6.87949  15
  11   4  -2 98.7697 9.94881   8
 -11   4   2 110.563 9.26669   5
 -11   4   2 90.2088 12.5401   4
 -11  -4  -2 119.064 17.0425   1
  11   4  -2 100.477 11.5440   7
 -11   4   2 97.5724 6.30009  10
  11   4  -2 111.359 10.2045   9
 -11   4  -2 107.562 6.30926  13
 -11   4  -2 115.747 11.9076   4
  11   4   2 100.630 11.6398   7
 -11  -4   2 107.697 6.04043  10
 -11  -4   2 120.272 17.4811   1
 -11   4  -2 91.7627 8.55084   5
  11   4   2 99.9460 10.5136   9
 -11   4  -2 106.759 6.58508  10
  11   4   2 109.072 10.0568   8
 -12  -4  -2 33.8909 5.32919   3
 -12   4   2 28.3175 3.71271  15
 -12  -4  -2 31.6038 4.41518   6
  12   4  -2 22.2513 5.40330   7
 -12   4   2 30.0004 2.85840  13
 -12  -4  -2 17.9803 9.68004   1
 -12   4   2 37.0218 3.68531  10
 -12   4   2 34.9685 9.54324   4
  12   4  -2 25.7840 4.83428   9
 -12  -4  -2 26.0757 2.70209  10
 -12   4   2 35.3488 6.14576   5
 -12   4  -2 19.4764 7.18345   4
 -12  -4   2 26.0446 9.00399   1
  12   4   2 25.4903 6.62331   7
  12   4   2 24.5130 6.11594   9
  12   4   2 25.9622 5.56615   8
 -12   4  -2 28.3445 3.46868  10
 -12   4  -2 28.6094 2.94292  13
 -12  -4   2 27.3696 2.87024  10
 -13  -4  -2 6.18866 7.98645   1
 -13   4   2 10.6751 2.41769  15
 -13   4   2 14.2366 2.33938  10
 -13  -4  -2 17.6822 2.30914  10
 -13   4   2 17.7570 2.22026  13
 -13  -4   2 30.1257 8.63160   1
 -13   4  -2 12.0175 1.93104  13
 -13  -4   2 16.5348 2.04831  10
 -13   4  -2 14.9103 2.09585  10
 -14   4   2 0.59358 1.24087  13
 -14   4   2 -1.4223 1.49255  10
 -14  -4  -2 2.72224 1.08908  10
 -14   4   2 3.73572 1.55783  15
 -14   4  -2 3.68094 1.61133  15
 -14  -4   2 -0.0327 1.10926  10
 -14   4  -2 0.86335 1.54120  10
 -14   4  -2 3.57283 1.32240  13
 -15   4   2 3.84241 1.29873  13
 -15   4   2 4.55496 1.57309  10
 -15  -4  -2 3.51401 1.13247  10
 -15   4   2 3.27564 1.57904  15
 -15   4  -2 3.27776 1.53370  10
 -15   4  -2 6.53755 1.73167  15
 -15   4  -2 5.94735 1.30465  13
 -15  -4   2 3.11163 1.21115  10
 -16   4   2 5.30684 1.29397  10
 -16   4   2 6.63938 1.38851  15
 -16  -4  -2 6.55470 1.19392  10
 -16   4  -2 8.85283 1.34382  13
 -16   4  -2 9.02700 1.68541  15
 -16  -4   2 5.94726 1.08558  10
 -17  -4  -2 2.75574 0.82015  10
 -17  -4   2 1.85347 0.70220  10
   0  -5  -2 49.7626 4.02067   6
   0   5  -2 44.3008 6.45952   7
   0   5   2 44.3198 6.74660   7
   0   5  -2 48.4032 6.15805   9
   0   5   2 50.3462 6.41130   9
   0   5  -2 60.8642 5.85366   4
  -1   5   2 20.1114 4.10847   9
  -1  -5  -2 12.2792 2.03957   6
  -1   5   2 18.8116 4.17374   7
   1   5  -2 10.7643 3.09960   9
   1   5  -2 12.3112 3.56656   7
   1   5  -2 15.0437 5.08020   8
  -1   5   2 13.4530 3.17072   4
  -1   5  -2 10.3965 3.37762   9
   1   5   2 12.4350 3.51946   7
   1   5   2 13.9457 3.83667   9
   1  -5  -2 11.2938 1.89978   6
   1   5   2 8.89704 4.21567   8
  -1   5  -2 7.98090 2.78871   4
  -1   5  -2 12.4709 4.01907   7
   2   5  -2 10.9443 3.70238   8
  -2  -5  -2 -1.8595 8.63915   1
  -2  -5  -2 5.23924 1.55544   6
  -2   5   2 6.05968 4.67985   7
   2   5  -2 7.89013 3.24581   7
  -2   5   2 2.63355 2.33413   4
   2   5  -2 10.6468 3.24670   9
  -2   5   2 4.23025 4.22374   9
   2   5   2 8.93672 2.68744   7
   2  -5  -2 6.40061 1.54335   6
  -2  -5   2 16.8584 14.7893   1
  -2   5  -2 2.79311 2.03220   4
   2   5   2 -1.5802 3.44788   8
  -2  -5   2 4.94780 1.42699   6
  -2   5  -2 1.49189 3.77282   7
   3   5  -2 30.0990 5.67667   7
   3   5  -2 29.5852 5.07718   9
   3   5  -2 29.0346 4.67666   8
  -3  -5  -2 28.0281 10.2336   1
  -3   5   2 25.9165 3.59046   5
  -3  -5  -2 29.2276 3.27319   6
  -3   5   2 28.8953 4.54519   4
  -3   5  -2 27.8602 4.81024   4
   3   5   2 28.5756 5.01877   9
   3   5   2 21.0877 4.29530   8
  -3  -5   2 31.8088 12.4698   1
   3   5   2 21.3420 5.10770   7
  -4   5   2 6.76049 2.69531   4
  -4  -5  -2 5.25916 1.58282   6
   4   5  -2 1.76643 2.70025   9
   4   5  -2 3.54367 2.64444   7
  -4  -5  -2 15.0114 8.72333   1
  -4   5   2 6.91746 2.19367   5
  -4  -5   2 7.64365 1.65558   6
   4   5   2 7.86753 3.33051   7
   4   5   2 3.54313 2.46495   9
  -4   5  -2 6.16247 2.56251   4
  -4  -5   2 15.7911 8.13828   1
  -5   5   2 2.04806 2.59026   4
  -5  -5  -2 6.18747 1.97757   6
  -5   5   2 8.27603 1.44341  13
  -5   5   2 6.59746 2.37352   5
  -5  -5  -2 1.67855 9.08979   1
   5   5  -2 7.48201 3.21190   7
   5   5  -2 13.2524 3.73534   9
   5   5  -2 7.66814 2.99031   8
  -5  -5  -2 6.62656 2.75978  14
  -5  -5   2 5.96932 2.53283  14
  -5   5  -2 7.45353 1.50520  13
   5   5   2 5.07401 3.07525   7
   5   5   2 8.33047 3.38043   9
  -5   5  -2 5.82000 2.97990   4
  -5  -5   2 6.16664 1.82829   6
  -5  -5   2 5.27125 8.91356   1
   6   5  -2 5.07663 3.19915   8
  -6  -5  -2 9.69346 3.00033  14
  -6   5   2 4.66722 3.24741   4
  -6  -5  -2 8.32703 2.14339   6
   6   5  -2 13.9788 3.76027   9
  -6   5   2 9.99602 1.72003  13
   6   5  -2 7.58710 3.36559   7
  -6   5   2 9.26430 2.62289   5
  -6  -5  -2 15.8749 10.3758   1
  -6   5  -2 12.0686 1.89088  13
  -6   5  -2 10.1744 3.52016   4
  -6  -5   2 13.1748 2.28102   6
   6   5   2 11.9273 3.37988   9
  -6  -5   2 11.4301 3.21589  14
   6   5   2 9.52006 3.84093   7
   6   5   2 9.44806 3.31770   8
  -6  -5   2 15.2087 9.33859   1
  -7   5   2 6.61992 2.45094   5
  -7  -5  -2 31.5161 12.4890   1
  -7  -5  -2 15.4926 3.41358  14
   7   5  -2 7.46093 3.83244   7
  -7   5   2 12.5405 4.05063   4
   7   5  -2 10.8067 3.47241   9
  -7  -5  -2 16.6556 2.97410   6
   7   5  -2 14.0590 3.69671   8
  -7   5   2 11.6174 1.66344  13
  -7  -5   2 10.4568 3.51664  14
  -7   5  -2 6.30951 3.92656   4
  -7  -5   2 1.84789 10.1575   1
   7   5   2 9.94440 3.53963   8
  -7   5  -2 11.4486 1.87157  13
   7   5   2 11.2708 3.35396   9
   7   5   2 10.0977 4.02191   7
  -7  -5   2 9.40765 2.24068   6
  -8  -5  -2 19.5992 3.78238  14
  -8   5   2 12.0356 3.11400   5
   8   5  -2 17.7429 4.00881   8
   8   5  -2 13.7521 3.76243   9
  -8   5   2 5.83574 4.66567   4
  -8  -5  -2 19.2337 10.1380   1
   8   5  -2 15.6380 4.64757   7
  -8  -5  -2 14.7524 3.43089   3
  -8   5   2 14.7213 2.10198  13
  -8  -5   2 8.17833 9.07766   1
  -8  -5   2 10.4699 3.32721  14
   8   5   2 8.73940 3.58301   9
  -8  -5   2 10.8197 2.44572   6
  -8   5  -2 10.3953 4.84028   4
   8   5   2 7.21949 4.60244   7
  -9   5   2 32.5541 6.45908   4
  -9  -5  -2 35.8482 2.94910  10
  -9  -5  -2 34.5774 5.65432   3
   9   5  -2 28.4013 6.30382   7
  -9  -5  -2 33.2811 4.62170   6
  -9  -5  -2 34.4612 11.8003   1
   9   5  -2 39.7533 6.84205   9
  -9   5   2 27.0574 4.92492   5
  -9   5   2 32.7395 3.76249  15
   9   5  -2 38.1159 7.01314   8
  -9  -5   2 30.6031 5.53413   3
   9   5   2 41.3961 7.26610   9
  -9   5  -2 40.8108 3.28993  13
   9   5   2 29.0534 5.70672   8
  -9  -5   2 32.9276 4.25193   6
   9   5   2 29.5872 6.87107   7
  -9  -5   2 57.2375 14.3992   1
 -10  -5  -2 17.5151 3.09677   6
 -10   5   2 17.1062 4.03881   5
  10   5  -2 10.3971 4.94555   8
 -10  -5  -2 14.7545 3.66063   3
 -10  -5  -2 12.7108 11.4341   1
 -10  -5   2 10.9763 2.53311   6
 -10  -5   2 17.5582 10.4781   1
  10   5   2 13.1984 4.88560   7
 -10   5  -2 18.7202 2.50091  13
 -10   5  -2 6.23774 5.47053   4
  10   5   2 11.4321 4.77817   9
 -11  -5  -2 19.7599 3.42651   6
 -11  -5  -2 20.0963 10.0977   1
 -11   5   2 22.6752 3.30275  15
  11   5  -2 28.9316 6.17158   8
  11   5  -2 14.0769 4.79609   9
 -11   5   2 17.0826 4.55580   5
 -11  -5  -2 18.2300 2.34297  10
  11   5  -2 8.63052 5.09074   7
 -11  -5  -2 15.7122 4.07466   3
 -11   5   2 26.0481 2.54457  13
 -11  -5   2 17.8612 3.62457   6
  11   5   2 34.3592 6.69308   9
 -11   5  -2 22.0734 2.62631  13
  11   5   2 23.0309 6.04998   8
 -11  -5   2 11.8018 10.3178   1
  11   5   2 17.6678 6.20398   7
 -12   5   2 115.794 6.33549  13
 -12  -5  -2 102.569 18.3289   1
 -12  -5  -2 111.324 9.87918   3
 -12  -5  -2 125.902 8.30345   6
 -12  -5  -2 120.228 6.52044  10
 -12   5   2 114.760 7.38193  15
 -12   5  -2 127.029 6.97167  13
 -12  -5   2 91.3415 15.3054   1
 -13  -5  -2 3.46493 1.27955  10
 -13   5   2 4.95611 1.32671  13
 -13   5   2 5.77933 1.95672  15
 -13   5  -2 3.64028 1.84232  15
 -13   5  -2 1.24617 1.20358  13
 -14   5   2 21.9504 2.40152  13
 -14   5   2 29.1540 3.40529  15
 -14  -5  -2 15.7959 2.38269  10
 -14   5  -2 22.1986 2.40474  13
 -15   5   2 54.4904 3.42605  13
 -15   5   2 51.1874 3.91180  15
 -15  -5  -2 59.7253 3.74613  10
 -15   5  -2 60.8043 3.69825  13
 -15   5  -2 60.6222 4.42740  15
 -16   5   2 8.51380 1.30430  15
 -16   5  -2 6.25555 1.03024  13
 -16   5  -2 8.14990 1.40915  15
   0  -6  -2 26.4243 4.30588  14
   0  -6  -2 27.4712 3.38367   6
   0   6   2 15.4438 6.59222   7
   0   6   2 25.0131 2.54493  13
   0   6  -2 30.1864 2.75784  13
   0   6  -2 20.8689 6.39167   7
   0  -6   2 30.7486 3.24249   6
   0   6  -2 15.4214 6.34355   9
   0  -6   2 32.1110 4.62491  14
   0   6   2 21.4967 4.06417   4
   0   6  -2 21.1370 4.24233   4
   0   6   2 29.2441 6.56210   9
   1   6  -2 63.1898 6.61759   4
   1   6  -2 79.4395 9.25699   9
  -1  -6  -2 66.5953 5.21907   6
  -1   6   2 64.6414 5.36825  15
  -1   6   2 79.2307 4.58043  13
   1   6  -2 66.9117 4.08463  13
  -1   6   2 65.4042 7.27147   4
  -1  -6  -2 61.6188 6.51205  14
  -1   6  -2 64.9871 4.19689  13
   1   6   2 63.0806 9.37974   9
  -1   6  -2 66.6970 6.91987   4
   1   6   2 62.6146 9.79395   7
  -1  -6   2 70.9096 5.30709   6
  -1  -6   2 76.1257 6.62107  14
   1   6   2 74.9171 4.27324  13
  -2   6   2 9.53328 1.75998  13
   2   6  -2 13.3627 1.68473  13
  -2  -6  -2 11.9619 2.26340   6
  -2   6   2 9.34596 1.98944  15
   2   6  -2 11.8391 4.50087   9
  -2  -6  -2 15.3204 3.45115  14
  -2   6   2 7.27793 2.79798   4
   2   6  -2 9.97984 4.04419   7
  -2  -6   2 17.4364 3.58153  14
   2   6   2 12.6446 4.89444   9
  -2   6  -2 9.29861 1.84767  13
   2   6   2 9.21833 5.00028   7
   2  -6  -2 13.6671 3.52743  14
  -2  -6   2 11.1491 2.19347   6
  -3   6   2 192.732 13.0184   4
   3  -6   2 159.604 11.0362  14
  -3  -6  -2 206.732 11.3373   6
   3   6  -2 192.460 14.6018   9
  -3   6   2 196.478 9.49081  13
   3   6  -2 191.889 15.9739   7
  -3   6   2 181.145 9.97814  15
  -3  -6  -2 196.381 12.3926  14
  -3  -6   2 184.642 11.6116  14
  -3  -6   2 206.569 10.7423   6
   3  -6  -2 204.093 10.9412   6
   3   6   2 159.900 14.7166   7
  -3   6  -2 204.908 10.2230  13
  -3   6  -2 223.999 14.0839   4
   3   6   2 183.883 14.1990   9
   3  -6  -2 173.855 12.1285  14
  -4   6   2 67.8183 5.01515  15
   4  -6   2 83.0269 6.86088  14
  -4  -6  -2 78.5755 6.76127  14
  -4   6   2 73.4496 7.76799   4
  -4  -6  -2 75.4404 6.09639   6
   4   6  -2 67.5047 8.64573   9
  -4   6   2 68.7060 4.51894  13
   4   6  -2 79.6473 9.48460   7
  -4   6  -2 71.3925 7.86188   4
   4   6   2 70.9892 8.68170   9
  -4   6  -2 69.5873 4.65172  13
  -4  -6   2 69.9029 6.78609  14
   4   6   2 61.8551 9.26826   7
  -4  -6   2 76.4424 5.77006   6
   4  -6  -2 73.9415 5.31994   6
  -5   6   2 64.4172 7.86351   4
  -5   6   2 61.3296 4.72006  15
  -5  -6  -2 73.6371 6.76812  14
   5   6  -2 62.7835 9.04352   7
  -5   6   2 63.3458 4.13225  13
  -5  -6  -2 75.4927 6.12996   6
   5  -6   2 56.5801 7.40358  14
   5   6  -2 57.9743 8.23365   9
  -5  -6   2 79.9900 19.3050   1
   5  -6  -2 64.6531 7.64650  14
  -5   6  -2 70.6535 8.13490   4
   5   6   2 47.2188 8.07969   7
   5   6   2 48.4811 7.84421   9
  -5  -6   2 52.8386 6.17504  14
  -5   6  -2 70.2492 4.58504  13
   5  -6  -2 67.8341 5.17590   6
  -6  -6  -2 136.902 9.21698  14
  -6   6   2 106.928 7.09518  15
   6   6  -2 118.568 12.2803   7
  -6  -6  -2 129.642 8.54873   6
  -6  -6  -2 158.003 28.9746   1
  -6   6   2 106.352 10.7961   4
   6   6  -2 135.454 11.7900   9
  -6   6   2 116.685 6.45354  13
  -6   6  -2 123.179 7.12563  13
  -6  -6   2 123.094 8.69606  14
  -6  -6   2 83.8574 23.2260   1
   6   6   2 97.4396 11.8579   7
   6   6   2 119.281 11.4186   9
  -6   6  -2 118.693 11.5337   4
  -7  -6  -2 60.1521 6.26373  14
  -7   6   2 53.5109 9.16874   4
  -7   6   2 78.1140 5.41156  15
  -7  -6  -2 42.3822 16.4194   1
  -7  -6  -2 50.8765 6.89911   3
   7   6  -2 51.4123 9.11940   7
   7   6  -2 55.8663 8.51415   9
  -7   6  -2 71.1121 4.49843  13
  -7  -6   2 60.9011 17.1677   1
   7   6   2 54.3215 8.67093   8
  -7  -6   2 69.2621 5.85580   6
   7  -6  -2 73.4638 5.32311   6
   7   6   2 50.5663 8.43651   9
  -7   6  -2 50.7149 8.95140   4
  -7  -6   2 62.9207 6.42872  14
   7   6   2 49.6879 8.77945   7
   8   6  -2 51.4273 9.29507   7
  -8  -6  -2 42.2670 6.40825   3
  -8  -6  -2 57.9090 5.62035   6
  -8   6   2 54.6380 3.97413  13
   8   6  -2 48.6408 8.45898   8
  -8  -6  -2 66.7336 21.5918   1
  -8   6   2 54.5332 4.88830  15
  -8  -6  -2 51.9371 5.68075  14
  -8   6  -2 58.3089 10.4045   4
   8   6   2 68.1190 9.33148   9
  -8  -6   2 69.3386 22.5104   1
  -8   6  -2 53.7931 3.95923  13
  -8  -6   2 57.6818 5.42902   6
   8   6   2 59.6636 9.74408   7
   8   6   2 53.9105 9.11663   8
   8  -6  -2 45.1084 4.55894   6
  -8  -6   2 46.0544 6.11254   3
  -8  -6   2 57.4212 6.21312  14
  -9   6   2 130.112 7.19359  13
  -9  -6  -2 141.689 8.80487   6
  -9  -6  -2 119.558 10.3440   3
  -9  -6  -2 141.846 22.3357   1
   9   6  -2 139.152 15.9234   8
   9  -6   2 114.540 9.99944   8
  -9   6   2 130.605 8.06366  15
  -9  -6   2 124.566 21.8003   1
   9   6   2 125.991 15.6774   8
  -9  -6   2 137.609 8.44044   6
  -9  -6   2 135.789 9.73701  14
   9   6   2 97.1287 12.3137   9
  -9   6  -2 110.697 14.6074   4
  -9   6  -2 129.380 7.38655  13
 -10  -6  -2 34.5454 13.3627   1
 -10   6   2 10.9496 2.31852  15
 -10   6   2 9.53295 1.76594  13
 -10   6  -2 14.0906 2.73036  15
 -10   6  -2 19.1651 2.57640  13
 -10  -6   2 -12.230 11.9522   1
 -10  -6   2 6.12471 2.20186   6
 -10  -6   2 4.48531 2.79421   3
 -11   6   2 10.4138 1.72819  13
 -11  -6  -2 10.1022 2.60067   6
 -11  -6  -2 8.04717 3.15456   3
 -11  -6   2 7.03180 3.79588   3
 -11  -6   2 7.43626 3.18739   6
 -11   6  -2 13.1286 1.91376  13
 -11   6  -2 13.4395 2.61682  15
 -12   6   2 38.7251 3.21920  13
 -12  -6  -2 47.3149 4.90661   6
 -12   6   2 47.1170 4.18616  15
 -12   6  -2 45.7116 4.36301  15
 -12   6  -2 45.0625 3.49515  13
 -13   6   2 4.72835 1.15055  13
 -13   6   2 4.61059 1.75652  15
 -13   6  -2 2.83461 1.18550  13
 -13   6  -2 2.59644 1.58931  15
 -14   6   2 11.2871 1.39948  13
 -14   6   2 10.5373 1.83422  15
 -14   6  -2 10.5880 1.45109  13
 -14   6  -2 13.3856 2.11151  15
 -15   6   2 2.91077 0.93464  13
 -15   6   2 3.57014 1.03966  15
 -15   6  -2 3.76666 1.20436  15
 -15   6  -2 3.77460 0.91045  13
   0   7   2 -0.1218 2.49249   4
   0   7  -2 5.70697 1.29879  13
   0   7   2 4.61817 1.21925  13
   0  -7   2 3.38956 1.85978   6
   0  -7  -2 5.50665 3.20058  14
   0   7  -2 3.31185 2.71058   4
   0  -7   2 7.70848 3.15161  14
  -1   7   2 3.53683 2.87528   4
  -1   7   2 -3.4019 1.52228  15
  -1  -7  -2 -1.1570 1.57324   6
   1  -7   2 0.09449 2.72310  14
   1   7  -2 -1.2259 1.02713  13
  -1   7   2 -1.0418 1.09768  13
   1  -7   2 -2.5899 1.67171   6
  -1  -7  -2 0.77674 2.61840  14
   1   7   2 1.35293 2.72853   4
  -1   7  -2 5.04022 2.66287   4
   1  -7  -2 -0.0493 1.63449   6
   1  -7  -2 -4.9734 2.44338  14
  -1  -7   2 -0.2770 1.71859   6
  -1  -7   2 -5.4537 2.37336  14
   1   7   2 -0.4733 0.92053  13
  -1   7  -2 0.44435 1.02494  13
   2  -7   2 28.2084 4.35340  14
  -2   7   2 26.2896 2.59933  13
  -2   7   2 23.6313 3.12394  15
   2  -7   2 22.5601 3.63248   6
  -2  -7  -2 29.7504 3.94022   6
   2   7  -2 22.4354 4.80265   4
  -2   7   2 19.0543 4.45487   4
   2   7   2 22.9407 4.74383   4
  -2  -7   2 29.6606 4.70033  14
  -2   7  -2 26.4708 3.33801  15
  -2   7  -2 21.6937 4.79797   4
  -2  -7   2 29.0367 3.85545   6
   2  -7  -2 21.3303 3.54305   6
   2  -7  -2 25.6732 4.50108  14
  -2   7  -2 26.4853 2.64833  13
  -3  -7  -2 7.45158 2.95201  14
  -3   7   2 3.94517 1.71467  15
   3   7  -2 8.52147 3.66191   4
   3  -7   2 8.28247 2.16179   6
   3  -7   2 -3.1334 2.94438  14
  -3  -7  -2 5.10852 2.29666   6
  -3   7   2 1.47381 3.51192   4
   3   7   2 -0.5748 6.74739   9
   3  -7  -2 6.93873 2.04793   6
  -3   7  -2 5.44065 1.86772  15
   3   7   2 -6.8145 5.68316   7
   3  -7  -2 3.26134 3.18251  14
  -3   7  -2 3.08339 4.02095   4
  -3  -7   2 4.04743 2.15964   6
  -3   7  -2 8.58801 1.61283  13
  -4  -7  -2 2.78637 2.16321   6
   4   7  -2 -3.3224 6.38684   9
   4  -7   2 1.64538 3.11406  14
  -4   7   2 0.94843 1.39929  15
   4  -7   2 3.38210 1.72600   6
   4   7  -2 2.19720 3.76217   4
  -4  -7  -2 0.87506 2.60544  14
   4   7  -2 3.47728 6.11153   7
  -4   7   2 0.02983 1.21905  13
  -4   7   2 1.01489 3.84619   4
  -4   7  -2 4.97581 3.62808   4
  -4   7  -2 1.54632 1.22940  13
  -4  -7   2 2.16081 1.87136   6
   4   7   2 0.16746 6.92823   9
   4   7   2 3.85171 5.92724   7
  -4   7  -2 0.10168 1.36507  15
  -4  -7   2 2.41984 2.76215  14
   4  -7  -2 2.82273 3.21519  14
  -5  -7  -2 31.7469 4.71973   6
   5   7  -2 29.3958 6.94813   9
  -5   7   2 18.2277 5.89162   4
  -5   7   2 30.2683 3.07268  13
   5  -7   2 25.8074 4.71929  14
   5  -7   2 30.6105 3.75997   6
  -5   7  -2 37.1594 3.18041  13
   5   7   2 24.4051 6.92263   7
  -5  -7   2 39.0002 5.78246  14
   5  -7  -2 41.4741 6.36177  14
   5  -7  -2 29.4843 3.84604   6
   5   7   2 36.1828 7.60188   9
  -5  -7   2 33.3914 4.75343   6
  -5   7  -2 29.5431 3.71292  15
  -6  -7  -2 74.8121 6.19260   6
  -6   7   2 69.4010 5.23987  15
  -6  -7  -2 74.5646 6.62068  14
   6  -7   2 69.2437 5.32608   6
   6   7  -2 65.6151 11.5200   9
   6  -7   2 51.6885 7.33217  14
  -6   7   2 70.3037 4.53963  13
  -6  -7   2 62.7156 6.76391  14
  -6   7  -2 51.2060 8.20018   4
  -6   7  -2 67.1763 4.50914  13
   6  -7  -2 52.8040 7.23691  14
   6  -7  -2 55.4027 5.28616   6
  -6  -7   2 70.5836 6.05953   6
   6   7   2 70.6807 12.7689   9
  -6   7  -2 64.9749 5.01556  15
   7  -7   2 42.8051 4.60303   6
  -7   7   2 40.6966 4.21324  15
  -7  -7  -2 39.3478 5.53103  14
  -7  -7  -2 46.1769 5.36004   6
  -7   7   2 46.0238 3.64519  13
   7  -7  -2 36.9954 5.38707  14
   7  -7  -2 38.8234 4.90819   6
  -7   7  -2 49.4306 4.42336  15
  -7  -7   2 54.2878 5.22463   6
  -7   7  -2 46.6361 3.70651  13
  -7  -7   2 38.3471 5.83467  14
  -8  -7  -2 20.5503 3.57589   6
  -8   7   2 18.6240 2.81694  15
  -8  -7  -2 20.6478 3.36060  14
   8  -7   2 18.4068 3.14018   6
  -8  -7  -2 17.9822 3.99892   3
  -8  -7   2 23.2720 3.69255  14
  -8  -7   2 12.3118 2.88520   6
   8  -7  -2 18.4600 3.40135   6
  -9   7   2 4.85421 1.80371  15
   9  -7   2 0.41521 2.30918   6
  -9   7   2 3.89947 1.30678  13
  -9  -7  -2 2.34680 1.86449   6
  -9  -7  -2 1.38969 2.44298   3
  -9   7  -2 0.60308 1.25651  13
  -9  -7   2 -1.5757 1.97786   6
  -9   7  -2 4.63197 1.79520  15
  -9  -7   2 0.47893 2.01895   3
 -10  -7  -2 10.5835 2.63052   6
 -10  -7  -2 6.58294 2.80473   3
 -10   7   2 9.72328 1.63301  13
 -10   7   2 15.0943 2.44090  15
 -10  -7   2 4.12303 2.69782   3
 -10   7  -2 16.2243 2.60132  15
 -11   7   2 11.4082 2.14614  15
 -11   7   2 11.1953 1.64869  13
 -11  -7  -2 5.48157 2.59295   3
 -11  -7  -2 7.39473 2.08608   6
 -11   7  -2 10.4517 2.18204  15
 -11   7  -2 10.0290 1.56676  13
 -12   7   2 15.4462 2.01785  13
 -12  -7  -2 13.0466 4.70430   3
 -12   7   2 21.5001 2.70416  15
 -12   7  -2 20.3031 2.76707  15
 -12   7  -2 14.5192 1.99283  13
 -13   7   2 6.45426 1.41570  15
 -13   7   2 6.17697 0.95797  13
 -13   7  -2 6.95670 1.53643  15
 -13   7  -2 8.93039 1.26276  13
 -14   7   2 1.18124 0.90737  15
 -14   7   2 4.95861 0.75574  13
 -14   7  -2 3.80050 1.08457  15
 -14   7  -2 3.78534 0.77983  13
   0  -8  -2 2.34039 2.27727   6
   0  -8  -2 8.74704 3.30604  14
   0  -8   2 3.30854 2.08902   6
   0  -8   2 -0.4538 2.69356  14
   0   8  -2 0.29429 1.00076  13
  -1  -8  -2 15.7037 4.02610  14
  -1  -8  -2 28.2829 4.66407   6
   1  -8   2 18.0149 4.15548  14
  -1   8   2 20.0944 2.34703  13
   1  -8   2 28.5534 4.17163   6
   1  -8  -2 23.2347 4.44205  14
  -1   8  -2 23.2530 2.44043  13
  -1  -8   2 23.9059 4.63757  14
  -1  -8   2 21.1974 3.38923   6
   1  -8  -2 29.5092 4.28456   6
  -2   8   2 2.35898 1.39837  15
   2  -8   2 1.67546 2.70008  14
  -2   8   2 0.50126 1.08728  13
   2  -8   2 -1.0795 1.86507   6
  -2  -8  -2 5.35742 3.07593  14
  -2  -8  -2 1.22995 2.21063   6
  -2   8  -2 3.11011 1.27792  13
  -2  -8   2 0.30712 1.75942   6
  -2  -8   2 4.19453 2.88687  14
   2  -8  -2 0.04378 1.96607   6
   2  -8  -2 7.53898 2.94668  14
  -3  -8  -2 14.1209 3.56558  14
  -3   8   2 11.3020 1.76277  13
  -3   8   2 10.4129 1.86552  15
   3  -8   2 11.8840 3.60052  14
  -3  -8  -2 8.35197 2.63981   6
   3  -8   2 10.3436 2.67574   6
  -3  -8   2 8.07172 2.79467   6
  -3  -8   2 10.1848 3.56076  14
  -3   8  -2 11.4986 1.69510  13
  -3   8  -2 10.2688 1.99274  15
   3  -8  -2 13.7150 2.89957   6
   4  -8   2 0.99118 2.01647   6
  -4  -8  -2 6.30194 2.91460  14
  -4   8   2 3.45880 1.47555  15
  -4  -8  -2 2.29517 2.30985   6
  -4   8   2 3.42880 1.36172  13
   4  -8   2 -2.0611 3.03242  14
  -4  -8   2 4.35667 2.48682   6
  -4  -8   2 4.20509 2.93087  14
  -4   8  -2 5.52712 1.49878  13
   4  -8  -2 7.59303 2.40688   6
   4  -8  -2 8.26679 3.06408  14
  -5   8   2 11.6480 1.94283  15
   5  -8   2 5.47663 3.57498  14
   5  -8   2 12.1667 2.72450   6
  -5  -8  -2 14.7152 3.32431  14
  -5  -8  -2 17.6024 3.23259   6
  -5   8   2 16.1148 2.32281  13
  -5  -8   2 13.5046 3.05184   6
   5  -8  -2 8.32774 3.50118  14
  -5  -8   2 13.9597 3.50241  14
   5  -8  -2 11.1116 2.83468   6
  -5   8  -2 14.0760 2.04269  13
  -5   8  -2 15.9217 2.44069  15
   6  -8   2 7.57431 2.34545   6
  -6   8   2 8.75942 1.80096  15
  -6   8   2 9.31063 1.57761  13
  -6  -8  -2 6.45447 2.64765  14
   6  -8  -2 7.24032 3.58233  14
   6  -8  -2 7.20462 2.48468   6
  -6  -8   2 5.77288 2.36513   6
  -6  -8   2 5.36943 2.72305  14
  -6   8  -2 9.51221 2.03180  15
  -6   8  -2 8.71222 1.62681  13
  -7  -8  -2 3.34035 2.43040   3
   7  -8   2 2.12210 3.72058  14
  -7  -8  -2 1.88050 2.13191  14
  -7  -8  -2 3.24532 2.28330   6
  -7   8   2 -0.8465 1.37678  15
  -7   8   2 -0.3389 1.12923  13
  -7  -8   2 4.46316 2.52594  14
  -7  -8   2 1.62111 1.99065   3
  -7  -8   2 3.86637 1.90104   6
  -7   8  -2 -1.6833 1.37688  15
   7  -8  -2 -1.0084 2.77977   6
  -7   8  -2 1.21476 1.24799  13
   8  -8   2 -1.8444 2.18114   6
  -8  -8  -2 1.10898 1.62990   6
  -8  -8  -2 0.26162 1.89262   3
  -8   8   2 0.70917 1.11142  13
  -8  -8  -2 2.00264 2.09522  14
  -8   8   2 0.54414 1.21722  15
  -8   8  -2 1.65166 1.22918  13
  -8  -8   2 -0.7399 2.19097  14
  -8  -8   2 0.85063 1.95920   3
  -8   8  -2 2.62071 1.56132  15
  -8  -8   2 -0.7387 1.51816   6
  -9   8   2 6.07705 1.28345  13
  -9  -8  -2 1.35811 1.87015   6
  -9   8   2 6.66201 1.64062  15
  -9  -8  -2 0.69502 1.82087   3
  -9  -8   2 5.68713 2.00607   6
  -9  -8   2 3.83530 2.34850   3
  -9   8  -2 4.37923 1.25273  13
  -9   8  -2 2.85502 1.51977  15
 -10   8   2 7.83074 1.52559  15
 -10   8   2 6.49967 1.21114  13
 -10  -8  -2 3.59130 2.22991   3
 -10   8  -2 8.25814 1.33628  13
 -10   8  -2 7.01992 1.60380  15
 -11   8   2 2.39897 1.02365  15
 -11   8   2 1.92863 0.81143  13
 -11   8  -2 1.77170 0.89302  13
 -11   8  -2 2.87284 1.14449  15
 -12   8   2 -0.0189 0.59622  13
 -12   8   2 -0.0390 0.73347  15
 -12   8  -2 -0.2229 0.64138  13
 -12   8  -2 -0.3501 0.74323  15
   0  -9  -2 55.7123 5.24167   6
   0  -9   2 48.2861 5.40534   6
   0  -9   2 60.5166 6.52255  14
   0  -9  -2 63.2259 6.53747  14
   1  -9   2 42.1310 4.81134   6
   1  -9   2 40.7894 5.83511  14
  -1  -9  -2 35.7957 4.36464   6
  -1  -9  -2 40.3649 5.50494  14
   1  -9  -2 35.7404 5.49025  14
  -1  -9   2 41.1548 5.79121  14
  -1  -9   2 33.9961 4.46847   6
   1  -9  -2 29.4034 4.27489   6
  -2  -9  -2 6.36147 2.81828  14
  -2  -9  -2 7.24644 2.23347   6
   2  -9   2 4.19129 2.90410  14
   2  -9   2 3.90286 2.13035   6
   2  -9  -2 3.09983 2.88080  14
  -2  -9   2 6.87255 2.26250   6
   2  -9  -2 5.48874 2.20722   6
  -2  -9   2 3.24203 2.79179  14
  -3  -9  -2 -1.1575 1.79970   6
   3  -9   2 4.68651 2.03931   6
  -3  -9  -2 0.10478 2.48069  14
   3  -9   2 8.43922 3.11362  14
  -3  -9  -2 -2.9818 1.52954   3
  -3   9  -2 2.45394 1.07367  13
   3  -9  -2 1.65949 2.70390  14
  -3  -9   2 0.44020 2.51198  14
   3  -9  -2 -0.3556 1.82053   6
   4  -9   2 24.5273 3.73947   6
  -4   9   2 29.6737 2.88631  15
  -4   9   2 28.5914 2.44967  13
  -4  -9  -2 29.4212 3.76197   6
  -4  -9  -2 15.5186 3.42591   3
   4  -9   2 24.3361 4.19737  14
  -4  -9   2 33.2820 4.71984  14
  -4  -9   2 21.1434 3.55239   6
  -4   9  -2 23.0626 2.09270  13
   4  -9  -2 20.7064 3.01506   6
   4  -9  -2 29.7994 3.95199  14
  -5  -9  -2 10.6351 2.47655   6
  -5   9   2 8.83148 1.42690  13
  -5  -9  -2 8.70145 2.39016  14
   5  -9   2 7.54500 2.40730   6
   5  -9   2 15.8703 3.23979  14
   5  -9  -2 12.0856 2.86245  14
  -5   9  -2 9.48251 1.31067  13
   5  -9  -2 9.33250 2.37190   6
  -5  -9   2 12.2682 2.75592  14
  -5  -9   2 10.9709 2.24511   6
   6  -9   2 9.61765 2.17275   6
  -6  -9  -2 5.61598 1.83023  14
   6  -9   2 10.6616 2.87209  14
  -6   9   2 8.77186 1.32267  15
  -6  -9  -2 4.43236 1.84309   6
  -6   9   2 9.48472 1.31319  13
  -6  -9   2 5.29538 1.92229   6
  -6  -9   2 6.09511 2.07015  14
  -6   9  -2 4.66618 1.21694  15
  -7  -9  -2 2.09480 1.57486   6
  -7   9   2 4.05321 0.98874  13
  -7  -9  -2 2.04470 1.68229  14
  -7  -9  -2 1.63901 1.71092   3
  -7  -9   2 -0.0735 1.31620   6
  -7   9  -2 1.10556 0.95129  15
  -7   9  -2 2.88692 0.87871  13
  -7  -9   2 1.66471 1.44299   3
  -8  -9  -2 4.87893 1.76938   6
  -8   9   2 5.81282 1.03370  15
  -8   9   2 5.91356 1.06268  13
  -8   9  -2 7.33242 0.99113  13
  -8   9  -2 5.10568 1.00856  15
  -9   9   2 0.20320 0.67542  15
  -9   9   2 1.95283 0.68393  13
  -9   9  -2 1.38329 0.66198  13
   0 -10  -2 0.81400 1.69562  14
   0 -10  -2 -0.0123 1.40544   3
   0 -10   2 1.25412 1.47136   6
   0 -10   2 2.44529 1.93073  14
   0 -10  -2 0.60557 1.40201   6
  -1 -10  -2 1.03296 1.59917  14
  -1 -10  -2 0.97047 1.40252   3
   1 -10   2 -1.9849 1.24387   6
  -1 -10  -2 -1.5134 1.31407   6
   1 -10   2 0.05528 1.85509  14
   1 -10  -2 -0.9613 1.56101  14
  -1 -10   2 -2.2830 1.68730  14
  -1 -10   2 2.27085 1.30611   3
   1 -10  -2 0.94634 1.50496   6
   1 -10  -2 3.96015 1.50199   3
  -1 -10   2 -0.8700 1.32067   6
  -2 -10  -2 22.3980 3.02326   6
  -2 -10  -2 31.4283 3.15571  14
   2 -10  -2 30.3832 3.37313  14
  -2 -10   2 13.7832 1.93614   6
  -2 -10   2 9.30454 2.17243   3
   3 -10   2 3.38486 1.73657  14
  -3 -10  -2 1.74451 1.36426   6
  -3 -10  -2 2.79767 1.36904  14
  -3 -10  -2 0.27279 1.45008   3
  -3 -10   2 -0.0025 1.22390   3
  -3 -10   2 1.58830 1.32645   6
  -3 -10   2 0.66180 1.40968  14
   3 -10  -2 1.78376 1.52556  14
   4 -10   2 2.40461 1.42630  14
  -4 -10  -2 1.73441 1.19651  14
   4 -10  -2 3.49142 1.28685  14
  -4 -10   2 2.14869 1.33132  14
   0   0  -3 0.74631 0.52541   9
   0   0   3 0.32095 0.48652   8
   0   0  -3 0.60397 0.49906   7
   0   0  -3 -0.7957 0.54701   4
  -1   0  -3 0.55090 0.52585   7
  -1   0  -3 0.29486 0.90329   4
  -1   0  -3 0.30199 0.47351   9
   1   0   3 0.32325 0.52815   8
  -1   0   3 0.07142 0.50811   8
   1   0  -3 0.51366 0.62310   7
  -1   0  -3 1.24857 1.07552   1
   1   0  -3 0.48674 0.62380   9
  -2   0  -3 9915.92 422.250   1
  -2   0  -3 9999.99 420.056   5
   2   0  -3 9140.82 420.272   9
   2   0   3 8987.63 395.871   8
   2   0  -3 9068.98 420.185   8
  -2   0  -3 9568.25 420.710   4
   3   0  -3 0.89058 0.64423   8
   3   0  -3 -0.0368 0.81190   7
  -3   0  -3 -1.7749 1.16748   1
   3   0   3 -0.1383 0.72540   8
  -3   0  -3 -1.3010 1.46814   4
  -3   0  -3 0.58843 0.54755   5
   3   0  -3 0.19225 0.82903   9
  -3   0   3 -0.0750 0.89558   4
   3   0  -3 0.72734 0.78644   8
  -3   0   3 0.99684 0.91604   5
  -4   0  -3 4388.59 191.769   4
   4   0  -3 4277.76 190.683   8
   4   0   3 4292.54 189.250   8
  -4   0   3 4093.72 192.572   1
   4   0  -3 4293.03 190.892   9
  -4   0   3 4260.95 189.634   4
  -4   0  -3 4297.93 190.649   5
  -4   0  -3 4437.46 192.774   1
  -4   0   3 4500.31 190.140   5
   4   0  -3 4073.43 190.683   8
   4   0  -3 4440.39 191.505   7
  -5   0  -3 -2.2327 1.71183   1
   5   0  -3 0.11800 1.00189   9
  -5   0   3 -0.1509 1.13752   4
  -5   0   3 -1.0260 0.86901   5
  -5   0   3 -0.5885 2.09489   1
   5   0  -3 0.85854 0.93990   7
   5   0  -3 0.37548 0.58734   8
  -5   0  -3 1.09970 0.70483   5
   5   0  -3 -0.0940 0.85765   8
   5   0   3 0.34068 0.82227   8
  -5   0  -3 0.73710 1.57439   4
  -6   0   3 564.003 29.7533   1
  -6   0   3 582.745 27.1822   4
   6   0  -3 589.101 27.4725   9
   6   0   3 573.899 27.1869   9
   6   0  -3 548.138 27.1974   8
  -6   0  -3 580.368 27.3168   5
   6   0   3 573.372 26.3968   8
   6   0   3 585.061 27.7973   7
  -6   0  -3 607.946 29.1458   1
  -6   0   3 589.622 27.5643   5
   6   0  -3 596.077 28.2059   7
  -6   0  -3 629.289 28.7384   4
   6   0  -3 583.480 27.2301   8
  -6   0  -3 597.401 29.6591   1
   7   0  -3 0.29615 1.11218   9
  -7   0  -3 -0.5045 0.77223   5
   7   0  -3 0.51974 1.10853   7
   7   0   3 0.76398 1.20594   7
  -7   0   3 -0.2754 0.96670   5
  -7   0   3 5.52891 2.42604   1
   7   0   3 -0.4607 1.19052   9
   7   0  -3 2.44030 1.07924   8
  -7   0  -3 1.24677 1.85346   4
   7   0   3 1.35256 0.94806   8
  -8   0   3 80.5109 6.14840   5
   8   0  -3 89.6799 5.60937   8
  -8   0   3 80.7487 7.06865   1
  -8   0  -3 82.4421 5.48179   5
  -8   0  -3 94.5467 7.32834   4
   8   0  -3 90.3937 5.67435   9
   8   0   3 87.0545 6.41608   7
   8   0  -3 84.6470 6.31144   7
   8   0   3 84.4328 5.88107   9
   8   0   3 91.7650 5.25320   8
   9   0   3 0.95531 1.10725   8
   9   0  -3 -0.1196 1.04350   8
   9   0  -3 3.05434 1.25792   9
   9   0  -3 2.30034 1.30746   7
  -9   0   3 0.52758 1.18413   5
  -9   0  -3 1.11945 1.92152   4
  -9   0  -3 -0.8706 0.91148   5
  10   0   3 33.8246 4.01206   7
 -10   0  -3 21.5045 3.28057   5
  10   0  -3 24.8983 3.47304   7
  10   0   3 27.1816 3.17720   8
  10   0  -3 28.4595 3.22705   9
  10   0  -3 33.9781 3.52781   8
 -10   0   3 32.6304 4.02492   5
 -11   0  -3 5.05959 1.59942  10
  11   0  -3 2.01552 1.57290   9
  11   0  -3 1.66455 1.51706   7
 -11   0   3 0.84581 1.44243  10
 -11   0   3 -1.2543 1.69502   5
 -12   0   3 102.176 8.02125   5
 -12   0  -3 104.279 5.86206  13
 -12   0   3 97.0561 6.32953  10
  12   0  -3 91.3890 6.96037   7
 -12   0  -3 97.3188 6.08787  10
 -13   0  -3 -1.1555 1.12011  10
 -13   0   3 12.2169 3.12586   5
 -14   0  -3 177.459 9.35766  10
 -14   0  -3 152.795 9.24973  13
 -14   0   3 194.549 10.8171  10
 -15   0   3 -0.4090 1.66798  10
 -15   0  -3 0.84926 1.40645  10
 -16   0  -3 21.6802 2.97871  10
 -16   0   3 26.1005 3.51754  10
 -17   0   3 -0.7311 1.30893  10
 -17   0  -3 0.71697 1.27277  10
 -18   0   3 6.00012 1.52477  10
 -18   0  -3 10.4001 1.56762  10
 -19   0   3 -0.2470 0.79302  10
 -19   0  -3 -0.3345 0.72197  10
   0   1   3 0.05797 0.78669   8
   0   1  -3 1.05820 0.88812   9
   0   1   3 0.72585 0.54075   5
   0   1  -3 0.74897 0.75163   4
   0  -1  -3 0.02175 0.61987   9
   0   1  -3 1.81140 1.62153   1
   0   1  -3 1.01019 0.84409   7
   1   1  -3 905.448 40.0921   7
   1   1  -3 836.729 39.4022   9
  -1   1   3 800.245 37.4072   5
  -1   1   3 824.264 37.3266   8
   1   1  -3 838.516 39.2507   8
  -1   1  -3 937.342 39.5694   7
   1   1   3 894.303 38.7016   7
  -1   1  -3 854.096 41.8271   1
   1   1   3 818.327 37.4787   8
  -1  -1   3 812.891 37.4623   8
   1  -1  -3 962.737 39.7003   7
  -1   1  -3 797.511 39.1450   4
   1  -1  -3 832.723 38.9633   9
  -1   1  -3 869.412 39.0347   9
   1   1   3 848.470 38.2697   9
   2   1  -3 184.681 9.09626   8
  -2   1   3 185.798 8.81906   5
  -2   1   3 167.587 9.08152   7
  -2   1   3 180.755 8.43863   4
   2   1  -3 183.908 9.86364   7
  -2  -1  -3 177.610 11.7978   1
   2   1  -3 175.322 9.30207   9
  -2   1   3 169.245 8.83665   9
  -2   1  -3 175.328 8.39503   9
  -2   1  -3 188.250 8.98640   5
   2   1   3 164.185 8.65152   8
   2  -1  -3 158.958 8.52004   8
   2   1   3 164.357 9.47000   9
  -2   1  -3 191.850 8.85982   7
  -2  -1   3 178.528 8.64611   8
  -2   1  -3 165.249 9.18687   4
   2  -1  -3 200.695 9.30218   7
   2   1   3 179.119 9.94523   7
   2  -1  -3 167.679 8.53427   9
  -2   1  -3 191.534 10.8934   1
  -3   1   3 418.271 23.2026   1
  -3   1   3 461.210 21.4099   4
   3  -1   3 456.101 21.0574   9
  -3   1   3 464.240 21.7515   5
   3   1  -3 496.330 22.6651   9
   3   1  -3 476.898 22.2606   8
  -3  -1  -3 440.995 25.2552   1
   3  -1   3 460.288 21.4651   7
   3   1  -3 524.624 23.4349   7
  -3   1  -3 482.795 23.5256   1
   3  -1  -3 437.423 21.5889   8
   3   1   3 482.087 22.4347   9
   3  -1  -3 506.279 22.2505   7
   3   1   3 511.354 23.0841   7
  -3  -1   3 461.406 21.4033   8
  -3   1  -3 460.971 22.6227   4
   3   1   3 455.627 21.4541   8
  -3   1  -3 488.725 22.2367   5
   3  -1  -3 464.649 21.6851   9
  -4   1   3 6.22262 2.02171   1
  -4   1   3 4.87853 1.43631   5
   4   1  -3 6.35448 1.48194   8
   4  -1   3 5.43551 0.89629   9
   4   1  -3 6.22450 1.79228   7
   4  -1   3 5.53050 0.99170   7
   4   1  -3 7.55889 1.83033   9
  -4   1   3 6.21324 1.68949   4
  -4  -1  -3 5.30892 2.54970   1
   4  -1  -3 4.70682 0.86232   8
  -4   1  -3 5.39049 2.07717   4
  -4   1  -3 8.10076 1.60576   1
   4   1   3 5.01712 1.92918   7
   4   1   3 6.12017 1.49279   8
   4  -1  -3 8.60243 1.34479   9
   4   1   3 5.30261 2.01740   9
   4  -1  -3 6.58112 1.26581   7
  -4   1  -3 5.92942 1.25112   5
   5   1  -3 246.925 12.3478   8
  -5   1   3 240.052 12.5407   5
   5   1  -3 260.529 13.7069   7
  -5  -1  -3 228.432 11.3741   5
  -5  -1  -3 226.403 15.4381   1
  -5   1   3 219.233 12.6665   1
   5   1  -3 259.951 12.9157   9
   5  -1   3 223.707 11.6031   7
  -5   1   3 264.255 12.5497   4
  -5   1  -3 235.831 12.2522   5
   5   1   3 241.972 13.0539   9
   5  -1  -3 254.007 12.0995   7
   5  -1  -3 241.776 11.5243   9
   5  -1  -3 244.026 11.4792   8
  -5  -1   3 244.218 12.4275   5
  -5   1  -3 247.054 13.3429   4
   5   1   3 241.591 12.0915   8
   5   1   3 266.148 13.9565   7
   6   1  -3 4.52775 1.70618   7
   6   1  -3 2.25032 1.29370   8
   6  -1   3 4.94713 0.85733   7
  -6   1   3 4.14057 1.82605   4
  -6  -1  -3 9.68206 3.96060   1
  -6  -1  -3 3.36999 0.84888   5
  -6   1   3 4.96740 1.58910   5
   6   1  -3 4.24025 1.73779   9
  -6  -1   3 13.3979 4.25994   1
  -6   1  -3 4.85482 1.29903   5
   6   1   3 7.82955 2.32279   7
  -6  -1   3 5.56331 1.48448   5
   6   1   3 2.69410 1.35913   8
   6  -1  -3 2.84348 0.89790   7
   6  -1  -3 2.21531 0.85737   9
  -6   1  -3 4.80200 2.37398   4
   6   1   3 5.91224 2.01536   9
   7  -1   3 17.4190 2.11188   7
  -7   1   3 18.4651 2.91655   4
   7   1  -3 19.1906 2.95365   8
   7  -1   3 17.8414 2.03863   7
  -7  -1  -3 25.7177 2.14097   5
  -7   1   3 24.2360 3.12537   5
   7   1  -3 24.4551 3.43853   9
  -7  -1  -3 14.5718 5.06303   1
   7   1  -3 26.1106 3.64923   7
  -7  -1   3 24.6100 5.41761   1
  -7   1  -3 25.2653 4.79136   4
   7  -1  -3 22.2224 2.35603   7
   7   1   3 27.4936 3.74935   9
   7   1   3 24.0751 3.77008   7
  -7  -1   3 22.2773 2.84840   5
  -7   1  -3 25.3687 2.69270   5
   7  -1  -3 24.3329 2.12192   9
  -8  -1  -3 144.444 11.3477   1
  -8   1   3 133.304 8.54605   5
  -8  -1  -3 152.513 12.5008   1
  -8   1   3 122.064 8.37751   4
  -8  -1  -3 119.189 6.98913   5
   8   1  -3 125.553 8.32055   9
   8   1  -3 130.638 8.00398   8
   8   1  -3 135.334 9.37194   7
   8  -1  -3 123.402 7.33061   7
   8   1   3 140.351 9.73294   7
  -8   1  -3 138.520 9.70615   4
   8   1   3 130.526 7.85427   8
  -8   1  -3 127.762 7.89860   5
  -8  -1   3 132.752 8.22401   5
   8   1   3 126.303 8.66132   9
   9   1  -3 50.4756 5.54155   7
   9   1  -3 49.7119 4.65310   8
  -9  -1  -3 48.1431 3.70104   5
  -9  -1  -3 54.3800 9.32889   1
  -9  -1  -3 54.9245 6.70396   1
   9   1  -3 51.7055 4.87529   9
  -9   1   3 51.9081 5.34702   4
  -9   1   3 53.3311 5.08278   5
  -9   1  -3 48.5641 6.03490   4
  -9  -1   3 43.5821 7.22347   1
  -9  -1   3 36.5969 7.67850   1
  -9  -1   3 55.9253 4.75713   5
   9   1   3 51.3560 4.53810   8
   9  -1  -3 48.7080 3.87275   7
   9   1   3 38.4919 5.25022   7
  -9   1  -3 58.4206 4.59615   5
   9   1   3 48.5196 4.83866   9
 -10   1   3 6.54310 2.13531   5
 -10  -1  -3 8.40498 3.95471   1
  10   1  -3 16.4870 2.91473   9
 -10  -1  -3 15.4547 2.47426   5
  10   1  -3 12.7480 3.01725   7
  10   1  -3 16.4486 2.96412   8
 -10  -1  -3 11.0862 3.82917   1
  10   1   3 14.6604 2.73183   8
 -10  -1   3 9.13277 2.35241   5
 -10   1  -3 13.6516 3.84253   4
  10   1   3 12.4790 2.83656   9
 -10  -1   3 17.4398 5.04240   1
 -10  -1   3 6.52673 3.80823   1
  10   1   3 11.4465 3.02500   7
  11   1  -3 35.3733 4.75670   9
  11   1  -3 36.8724 5.18698   7
 -11   1   3 58.5090 5.60384   5
 -11  -1  -3 39.2464 3.45693  10
 -11   1   3 52.2444 4.23101  10
  11   1  -3 40.5605 4.66536   8
  11   1   3 56.8687 5.36320   9
 -11  -1   3 45.6209 4.21612  10
 -11  -1   3 55.5775 5.31116   5
  11   1   3 43.3534 4.93235   8
 -11   1  -3 35.1373 3.16315  13
  11   1   3 44.6735 5.87491   7
 -11   1  -3 44.4439 6.18063   4
 -11   1  -3 36.9501 3.43299  10
  12   1  -3 57.3459 6.70312   7
  12   1  -3 65.9832 6.15574   9
 -12   1   3 66.1369 6.52741   5
 -12  -1  -3 69.9856 4.73433  10
 -12   1   3 73.6668 5.08679  10
 -12   1  -3 69.0259 4.73326  10
 -12   1  -3 61.0712 6.26643   5
  12   1   3 66.4339 6.25366   8
 -12  -1   3 68.9638 5.07039  10
  12   1   3 68.9509 7.15783   7
 -12   1  -3 70.0711 4.40931  13
 -12  -1   3 62.7986 6.82753   5
 -13  -1  -3 255.987 13.0083  10
 -13   1   3 235.613 15.8425   5
 -13   1   3 269.811 13.7102  10
  13   1  -3 237.490 15.3564   7
  13   1  -3 249.295 14.1341   9
  13   1   3 274.237 15.2978   8
  13   1   3 236.987 15.9657   7
 -13   1  -3 258.126 13.0656  10
 -13  -1   3 263.127 13.5001  10
  13   1   3 267.259 17.1109   9
 -13   1  -3 261.303 12.6182  13
 -14   1   3 46.1659 7.92863   5
 -14   1   3 26.0662 3.91483  10
 -14  -1  -3 31.5939 3.35237  10
 -14  -1   3 28.5947 3.65006  10
  14   1   3 32.5217 4.71573   8
 -14   1  -3 30.5343 2.85230  13
 -14   1  -3 30.1827 3.43298  10
 -15   1   3 100.722 6.98131  10
 -15  -1  -3 91.6580 5.91835  10
 -15   1  -3 87.8366 5.53532  13
 -15  -1   3 107.927 6.79101  10
 -15   1  -3 96.7851 6.07010  10
 -16   1   3 3.45043 1.77897  10
 -16  -1  -3 4.50571 1.59850  10
 -16  -1   3 5.51654 1.83073  10
 -16   1  -3 7.76515 1.74137  10
 -17  -1  -3 3.72574 1.35184  10
 -17   1   3 2.65822 1.62264  10
 -17   1  -3 4.18051 1.41720  10
 -17  -1   3 2.83170 1.53701  10
 -18   1   3 51.4977 3.75149  10
 -18  -1  -3 47.0824 3.36451  10
 -18  -1   3 54.0994 3.74797  10
 -18   1  -3 49.3910 3.35408  10
 -19  -1  -3 27.5817 2.13920  10
 -19   1   3 29.9812 2.28527  10
 -19   1  -3 26.0872 2.06085  10
 -19  -1   3 28.2547 2.19260  10
   0   2  -3 0.21839 2.02977   1
   0   2   3 0.01179 1.51333   9
   0   2   3 -1.3578 1.13445   7
   0   2  -3 -0.2960 0.95822   8
   0   2   3 0.70818 1.07093   8
   0   2   3 0.44454 0.73279   5
   0   2  -3 0.32176 1.23148   9
   0   2  -3 0.60147 1.05671   7
   1   2  -3 418.416 20.3666   8
   1   2  -3 420.195 20.7414   9
  -1   2   3 423.243 20.1480   8
  -1   2   3 433.551 21.6319   7
  -1  -2  -3 397.108 24.5842   1
  -1   2   3 430.515 20.9170   9
   1   2  -3 461.914 21.7100   7
   1   2  -3 491.728 28.1709   1
  -1   2   3 404.245 20.1154   5
   1   2   3 445.813 19.8310   5
   1   2   3 462.779 22.3624   7
  -1   2  -3 415.592 20.2226   9
   1   2   3 423.883 20.4428   8
  -1   2  -3 411.305 24.1187   1
   1   2   3 432.151 21.4019   9
  -1   2  -3 434.583 20.9654   7
  -1   2  -3 425.020 20.4674   4
   2   2  -3 4323.00 194.974   9
  -2   2   3 4344.22 193.626   7
  -2   2   3 4213.39 192.858   9
   2   2  -3 4517.60 196.012   7
   2   2  -3 4460.04 194.611   8
   2   2  -3 4246.39 201.037   1
  -2   2   3 4496.55 192.691   4
   2  -2   3 4217.76 192.523   8
  -2   2   3 4376.16 192.687   5
  -2   2  -3 4443.34 194.475   5
   2   2   3 4532.68 194.949   7
  -2   2  -3 4312.79 194.599   7
  -2   2  -3 4325.66 193.949   9
  -2   2  -3 4399.84 194.607   4
   2   2   3 4242.24 193.737   9
   2   2   3 4360.11 192.847   8
  -2   2  -3 4437.77 198.218   1
  -3   2   3 1325.70 59.4116   9
   3   2  -3 1322.91 58.9939   8
   3  -2   3 1244.01 59.3282   8
  -3   2   3 1266.97 59.8722   5
  -3   2   3 1365.07 60.0694   7
  -3  -2  -3 1291.94 64.4969   1
   3   2  -3 1356.76 59.5378   9
  -3   2   3 1337.50 59.7642   4
   3   2  -3 1411.73 60.7378   7
   3   2   3 1423.06 62.3259   7
   3  -2  -3 1217.98 58.2038   8
  -3   2  -3 1300.92 59.0605   4
   3   2   3 1318.57 59.9712   8
  -3   2  -3 1303.41 58.8052   5
   3   2   3 1314.14 60.9749   9
  -3   2  -3 1235.42 61.3038   1
  -3   2  -3 1249.01 58.0638   7
   4   2  -3 155.835 10.0621   7
   4   2  -3 151.006 9.23011   9
  -4   2   3 155.047 8.78116   5
  -4  -2  -3 145.365 12.9797   1
  -4   2   3 150.070 8.61011   4
   4  -2   3 138.284 8.61758   7
   4  -2   3 145.546 8.69769   9
   4   2  -3 152.973 8.72228   8
   4   2   3 160.716 9.78315   9
   4   2   3 162.347 8.76638   8
   4  -2  -3 142.313 7.69918   8
  -4   2  -3 154.285 9.33769   4
  -4   2  -3 154.924 8.57614   5
   4   2   3 159.581 10.5523   7
  -4   2  -3 162.394 9.85391   1
  -4  -2   3 159.431 8.52793   8
  -5  -2  -3 10.8171 4.30276   1
   5   2  -3 4.67393 2.05736   9
  -5   2   3 4.10330 1.85907   4
   5  -2   3 5.74370 1.15103   9
   5   2  -3 2.96244 1.96577   7
  -5   2   3 4.80121 1.57317   5
   5   2  -3 4.58976 1.60358   8
  -5   2  -3 1.88041 2.03128   4
   5  -2  -3 4.78395 1.08347   8
   5   2   3 4.74778 2.20215   7
   5   2   3 4.33053 2.26231   9
  -5   2  -3 4.27296 1.42147   5
   5   2   3 4.59263 1.65770   8
  -6   2   3 175.421 10.1498   5
   6   2  -3 169.581 10.5886   9
   6   2  -3 177.978 11.7301   7
   6   2  -3 165.358 9.93130   8
   6  -2   3 160.981 9.00658   7
  -6   2   3 161.749 10.2527   4
  -6  -2  -3 179.870 15.0981   1
   6   2   3 170.661 10.9875   9
   6   2   3 169.169 9.86762   8
   6   2   3 175.749 12.1589   7
  -6   2  -3 169.582 11.0087   4
  -6   2  -3 173.901 9.87029   5
  -6  -2   3 192.636 10.8850   8
   7   2  -3 235.950 13.7573   9
   7   2  -3 228.453 14.8464   7
  -7  -2  -3 239.050 18.2945   1
  -7   2   3 225.174 13.2236   4
  -7   2   3 229.240 13.0036   5
   7   2  -3 233.998 13.1349   8
  -7   2  -3 239.343 13.0689   5
  -7   2  -3 248.529 14.5480   4
   7   2   3 239.859 12.7901   8
   7   2   3 234.873 14.9802   7
   7   2   3 212.711 13.5943   9
  -7  -2   3 232.682 12.6015   5
  -8   2   3 229.660 13.3137   4
  -8   2   3 210.146 12.7842   5
  -8  -2  -3 186.924 16.5141   1
   8   2  -3 202.873 12.5792   9
   8   2  -3 216.576 14.0778   7
   8   2  -3 205.264 12.0129   8
  -8  -2  -3 202.348 12.6223   3
  -8   2  -3 211.885 13.5398   4
   8   2   3 221.865 13.5137   9
   8   2   3 209.541 12.2266   8
   8   2   3 222.426 15.0502   7
  -8  -2   3 215.737 12.1769   5
  -8   2  -3 207.167 11.8788   5
   9   2  -3 20.1850 3.87449   9
  -9   2   3 14.2158 2.94945   5
   9   2  -3 16.4778 3.85614   7
  -9  -2  -3 15.8902 5.44518   1
  -9  -2  -3 20.5876 3.67791   3
  -9  -2  -3 16.4662 2.64123   6
   9   2  -3 16.4891 3.14887   8
   9   2   3 16.2533 3.61697   9
  -9   2  -3 21.4770 3.26282   5
  -9  -2   3 17.5736 6.35621   1
   9   2   3 15.8749 3.93669   7
  -9  -2   3 16.6221 2.98832   5
   9   2   3 19.3020 3.57648   8
  -9   2  -3 12.8783 4.17187   4
 -10  -2  -3 224.547 17.9181   1
 -10   2   3 217.868 13.3780   5
  10   2  -3 216.176 12.9042   8
  10   2  -3 224.028 13.4232   9
  10   2  -3 216.126 15.0051   7
 -10   2   3 189.631 10.9516  10
 -10  -2  -3 197.806 10.6256  10
 -10  -2  -3 218.318 13.3785   3
 -10  -2  -3 205.736 11.3474   6
 -10   2   3 205.380 13.2763   4
  10   2   3 212.743 13.4719   9
 -10  -2   3 228.962 18.7175   1
 -10  -2   3 209.450 12.2620   5
  10   2   3 217.212 15.3509   7
 -10   2  -3 186.647 10.4318  13
 -10  -2   3 193.702 10.7200  10
 -10   2  -3 208.993 12.6498   5
  10   2   3 218.132 12.7057   8
 -10   2  -3 202.024 14.3859   4
 -11   2   3 38.3438 3.82814  15
 -11   2   3 34.6427 3.58268  13
  11   2  -3 40.7536 5.13340   9
 -11  -2  -3 33.3956 5.64131   3
 -11  -2  -3 40.4544 7.72800   1
 -11   2   3 42.4031 3.98206  10
 -11   2   3 30.7764 5.42288   4
 -11   2   3 35.7288 5.11975   5
  11   2  -3 47.0050 5.30919   8
 -11  -2  -3 44.1932 3.57861  10
  11   2  -3 36.7512 5.99721   7
 -11   2  -3 40.2352 3.60450  10
 -11   2  -3 34.1475 6.25889   4
 -11  -2   3 39.3905 5.23702   5
 -11  -2   3 41.0934 8.34065   1
  11   2   3 41.6807 4.79192   8
  11   2   3 31.7992 5.56390   7
 -11  -2   3 42.4878 3.70142  10
 -11   2  -3 42.4475 3.24344  13
  11   2   3 34.2839 5.32061   9
 -11   2  -3 32.6283 4.81621   5
 -12   2   3 27.7846 3.41499  10
 -12  -2  -3 21.1100 2.93502  10
 -12  -2  -3 34.6477 6.73018   1
 -12   2   3 30.6495 4.81999   5
  12   2  -3 32.6668 5.29297   8
  12   2  -3 22.0607 4.85041   7
 -12  -2  -3 31.9267 5.27760   1
 -12   2   3 23.1139 3.27910  13
  12   2   3 24.2221 4.74089   9
 -12   2  -3 26.2083 3.11606  10
 -12   2  -3 28.4323 2.75313  13
 -12   2  -3 35.5481 4.99209   5
 -12  -2   3 28.0606 9.98255   1
 -12  -2   3 21.0169 5.81994   1
  12   2   3 27.9574 5.00348   8
 -12   2  -3 29.0487 5.58347   4
  12   2   3 26.2476 5.09602   7
 -12  -2   3 32.9108 3.29626  10
 -13   2   3 2.92102 1.77644  15
 -13   2   3 0.40881 2.77433   5
  13   2  -3 8.54002 3.12392   7
 -13  -2  -3 4.28996 1.57428  10
  13   2  -3 6.31030 3.16620   9
 -13   2   3 4.71443 1.86833  10
 -13   2  -3 5.65071 3.53133   5
 -13   2  -3 5.82383 1.39284  13
  13   2   3 2.99208 3.80888   7
 -13   2  -3 6.76368 1.69774  10
 -13  -2   3 5.11707 1.75301  10
 -14   2   3 45.2983 4.50852  10
 -14   2   3 32.0082 3.77776  15
 -14   2   3 51.5690 8.14904   5
 -14  -2  -3 37.4057 3.54298  10
 -14   2  -3 41.4931 3.63210  10
 -14  -2   3 40.4092 3.84047  10
 -14   2  -3 35.6850 3.24980  13
  14   2   3 41.7485 7.61121   8
 -15  -2  -3 25.6212 2.98384  10
 -15   2   3 29.2790 3.75780  10
 -15   2  -3 24.7576 2.61685  13
 -15  -2   3 22.6471 3.04350  10
 -15   2  -3 26.1499 3.83517  15
 -15   2  -3 22.5877 2.95887  10
 -16  -2  -3 16.0857 2.48732  10
 -16   2   3 23.3098 3.29687  10
 -16  -2   3 21.1297 2.85150  10
 -16   2  -3 18.9700 2.61937  10
 -16   2  -3 19.6631 2.42494  13
 -17   2   3 2.14764 1.53959  10
 -17  -2  -3 2.48892 1.19408  10
 -17  -2   3 0.76669 1.20663  10
 -17   2  -3 0.98310 1.11930  10
 -18   2   3 3.70808 1.11182  10
 -18  -2   3 4.12305 1.10870  10
 -18   2  -3 1.70935 0.89979  10
 -19   2   3 2.29828 0.70512  10
 -19  -2  -3 3.23091 0.79597  10
 -19  -2   3 2.27417 0.64969  10
   0   3  -3 -0.9793 1.32547   9
   0   3  -3 0.54010 2.53743   1
   0   3   3 -1.1225 1.55048   7
   0   3  -3 0.29985 1.19441   7
   0   3   3 0.77588 1.02544   5
   0   3   3 2.51538 1.34654   8
   0   3  -3 2.73052 1.44366   8
   0  -3  -3 2.67431 4.58584   1
   0   3   3 -1.2647 1.64723   9
   1   3  -3 114.164 7.48128   9
  -1   3   3 108.612 6.57054   5
  -1  -3  -3 97.6115 11.5390   1
  -1   3   3 109.836 8.16801   7
  -1   3   3 113.760 6.64882   8
   1   3  -3 89.1717 11.0612   1
   1   3  -3 123.433 8.40262   7
   1   3  -3 106.078 6.89897   8
  -1   3   3 106.739 7.39548   9
   1   3   3 114.257 8.77473   7
  -1   3  -3 113.924 7.15269   4
   1   3   3 112.343 7.97916   9
  -1   3  -3 104.640 7.56085   7
  -1   3  -3 105.350 10.8297   1
  -1   3  -3 106.903 6.86107   9
   1   3   3 103.112 6.87994   8
   2   3  -3 912.045 43.6153   9
  -2   3   3 890.625 42.9976   9
   2   3  -3 936.589 43.1056   8
  -2   3   3 903.697 44.0974   7
  -2   3   3 962.288 42.9788   4
  -2   3   3 931.326 42.6939   5
  -2  -3  -3 884.457 50.0120   1
   2   3  -3 958.998 45.0425   7
  -2   3  -3 915.744 42.4541   9
   2   3   3 904.727 44.0659   9
  -2   3  -3 902.680 43.4311   7
   2   3   3 957.880 45.6901   7
  -2   3  -3 926.656 48.6012   1
  -2   3  -3 957.235 43.2233   4
   2   3   3 926.210 43.0049   8
   3   3  -3 158.838 10.1747   9
  -3   3   3 170.092 9.55521   4
   3   3  -3 155.587 9.62467   8
  -3   3   3 158.517 9.63079   7
  -3   3   3 159.905 9.24992   5
   3   3  -3 159.242 11.1437   7
  -3   3   3 168.348 9.14547   9
  -3   3  -3 166.606 8.53049   9
  -3   3  -3 168.863 9.49970   5
   3   3   3 168.129 11.7683   7
   3   3   3 163.896 10.6618   9
   3   3   3 151.805 9.40935   8
  -3   3  -3 176.488 10.0468   4
   4   3  -3 21.2422 4.01640   7
   4  -3   3 30.7688 3.22682   8
  -4   3   3 25.7822 3.81861   4
  -4   3   3 23.5575 3.25021   5
  -4  -3  -3 24.5514 6.25971   1
   4   3  -3 25.5891 6.57031   1
   4   3  -3 23.6763 3.89474   9
   4   3  -3 22.8835 3.52111   8
   4   3   3 28.4379 3.64754   8
   4   3   3 20.6658 4.14002   7
  -4   3  -3 27.2522 3.96712   4
  -4   3  -3 24.5986 3.22717   5
   4   3   3 26.5141 4.30061   9
   5   3  -3 71.6704 5.87237   8
   5   3  -3 75.1373 12.2620   1
   5   3  -3 69.4221 7.07277   7
  -5  -3  -3 56.8258 9.72352   1
   5   3  -3 69.2701 6.27265   9
  -5   3   3 60.8258 5.20391   5
  -5   3   3 51.1443 5.43564   4
   5  -3   3 57.5028 4.56369   8
   5   3   3 70.6748 6.62483   9
  -5   3  -3 67.8066 6.44453   4
   5   3   3 64.0976 5.44293   8
   5   3   3 71.9589 7.32258   7
  -5  -3   3 63.3281 5.17222   8
  -5   3  -3 71.1592 5.42452   5
  -6   3   3 180.801 10.7265   5
   6  -3   3 166.186 9.41009   8
   6   3  -3 179.223 11.6623   9
   6   3  -3 190.974 11.0848   8
   6   3  -3 185.365 12.9915   7
  -6   3   3 174.795 11.0669   4
  -6  -3  -3 177.157 17.2170   1
  -6   3  -3 174.311 10.6107   5
   6  -3  -3 166.390 9.59312   8
   6   3   3 183.881 10.8040   8
  -6   3  -3 183.098 11.9003   4
   6   3   3 178.662 11.8990   9
  -6  -3   3 165.006 10.5429   8
   6   3   3 184.371 13.5141   7
   7   3  -3 1.58014 1.63299   7
  -7   3   3 4.74054 2.42651   4
   7   3  -3 1.00819 1.48006   8
  -7  -3  -3 2.53211 3.97335   1
  -7   3   3 0.15660 1.39703   5
   7   3  -3 1.65345 1.97707   9
   7   3   3 -0.4057 1.94611   9
  -7  -3   3 2.43525 1.47262   5
   7  -3  -3 -0.7020 1.56068   8
  -7   3  -3 -2.9790 2.26172   4
   7   3   3 -1.0889 1.74317   7
   7   3   3 0.13013 1.45322   8
  -7   3  -3 -1.2132 1.23689   5
  -8  -3  -3 88.1487 7.85179   3
  -8   3   3 94.3139 7.39881   5
   8   3  -3 87.7961 9.03724   7
   8   3  -3 91.9648 8.05965   9
   8   3  -3 99.0874 7.72917   8
  -8  -3  -3 101.039 13.2517   1
  -8  -3  -3 81.4052 5.94924   6
  -8   3   3 87.7980 8.21170   4
  -8  -3   3 91.5109 6.85178   5
  -8   3  -3 97.8139 7.27536   5
  -8   3  -3 98.4351 9.01701   4
   8   3   3 92.5719 9.52489   7
   8   3   3 89.0508 7.34028   8
  -8  -3   3 111.732 15.4341   1
   8   3   3 89.0099 8.27795   9
  -9   3   3 41.1264 5.17917   5
  -9  -3  -3 41.0380 5.36732   3
  -9  -3  -3 41.4594 9.83327   1
   9   3  -3 52.9578 5.62669   8
   9   3  -3 46.1085 5.65349   9
   9   3  -3 40.9467 6.15387   7
  -9  -3  -3 44.6852 4.06088   6
  -9   3   3 44.1208 6.67868   4
  -9  -3  -3 35.0675 3.64460  10
  -9  -3   3 38.7375 4.56428   5
  -9  -3   3 51.7520 11.8968   1
   9   3   3 38.4534 6.06508   9
  -9   3  -3 43.1490 7.40580   4
   9   3   3 43.2630 5.21911   8
  -9   3  -3 41.2356 3.39602  13
  -9   3  -3 39.7728 4.70582   5
   9   3   3 42.7854 6.66662   7
 -10  -3  -3 19.1349 2.56678  10
 -10  -3  -3 21.5516 4.08312   3
 -10   3   3 24.5454 5.25230   4
 -10   3   3 29.6900 3.64759  10
 -10  -3  -3 24.6970 8.18382   1
 -10   3   3 19.7422 4.14676   5
  10   3  -3 26.2662 5.36308   7
  10   3  -3 27.8061 4.46057   8
 -10  -3  -3 20.6146 3.23489   6
 -10   3   3 26.5273 2.57391  13
 -10  -3   3 20.7654 4.03445   5
 -10  -3   3 24.9263 9.35577   1
  10   3   3 29.3107 5.46544   9
  10   3   3 25.8512 5.68653   7
 -10   3  -3 21.3161 3.90894   5
 -10   3  -3 24.6459 3.34660  10
  10   3   3 32.1400 4.32312   8
 -10   3  -3 19.3153 2.46101  13
 -10  -3   3 20.7233 2.79663  10
 -11  -3  -3 8.45537 5.25910   1
 -11   3   3 2.52300 1.22587  13
  11   3  -3 7.32952 2.69070   8
 -11   3   3 6.48746 1.65470  10
 -11   3   3 -4.2116 3.88305   4
 -11  -3  -3 1.31898 1.27827  10
 -11   3   3 6.71009 1.79343  15
 -11  -3  -3 2.89758 2.31293   3
 -11   3   3 3.93070 2.28043   5
  11   3  -3 4.42747 2.91114   7
  11   3  -3 3.84873 2.25619   9
 -11  -3  -3 2.91914 1.83284   6
 -11   3  -3 5.38055 1.55508  10
 -11  -3   3 2.54377 1.38559  10
 -11   3  -3 3.79022 1.21370  13
  11   3   3 2.06159 2.48256   8
 -11   3  -3 1.03950 3.66231   4
  11   3   3 -1.9019 2.65993   9
 -11  -3   3 3.79336 6.84879   1
 -11   3  -3 2.15618 1.90720   5
  11   3   3 4.75957 2.68590   7
  12   3  -3 29.4186 4.97695   8
 -12  -3  -3 17.2602 3.05536   6
 -12   3   3 28.4059 3.30102  15
 -12   3   3 25.5385 2.47397  13
 -12   3   3 23.0127 3.25815  10
  12   3  -3 16.6395 4.67033   7
 -12  -3  -3 23.7071 2.75439  10
 -12   3   3 25.4271 7.19508   4
 -12  -3  -3 27.3853 8.22523   1
  12   3   3 33.3137 5.80709   9
 -12  -3   3 16.2856 7.52627   1
  12   3   3 21.0964 4.59550   8
  12   3   3 16.6496 4.97129   7
 -12   3  -3 24.8212 5.61291   4
 -12   3  -3 25.4989 2.69507  13
 -12   3  -3 26.2450 2.91672  10
 -12   3  -3 24.9918 4.04319   5
 -12  -3   3 27.5253 2.92872  10
 -13  -3  -3 5.09195 1.55503  10
 -13   3   3 6.45561 1.82459  15
  13   3  -3 11.2467 3.79053   8
 -13   3   3 3.19793 1.83311  10
 -13  -3  -3 5.81754 4.82749   1
 -13   3   3 3.67231 3.63114   5
 -13   3   3 5.27748 1.36038  13
  13   3  -3 -1.7756 3.45916   7
 -13   3  -3 7.63170 1.63764  13
 -13   3  -3 4.82666 1.55390  10
 -13  -3   3 12.3226 5.82604   1
 -13  -3   3 4.63669 1.55215  10
  13   3   3 13.5088 4.32231   9
  13   3   3 7.55640 4.44164   7
 -14   3   3 16.3055 2.41261  10
 -14   3   3 12.5437 2.32775  15
 -14  -3  -3 12.6490 1.87194  10
 -14   3   3 12.3492 1.84479  13
 -14   3  -3 10.1370 1.83615  10
 -14   3  -3 12.7567 1.87782  13
 -14  -3   3 13.3345 2.00894  10
 -15   3   3 15.1846 2.39488  10
 -15   3   3 17.6237 2.46580  15
 -15  -3  -3 16.9220 2.41926  10
 -15  -3   3 18.0611 2.39007  10
 -15   3  -3 19.4367 2.55805  10
 -15   3  -3 16.0259 2.24805  13
 -15   3  -3 18.0313 2.54165  15
 -16  -3  -3 9.50970 1.53724  10
 -16   3   3 7.68093 1.79469  10
 -16   3  -3 8.19107 1.46795  13
 -16   3  -3 8.09699 1.49407  10
 -16  -3   3 8.90177 1.51531  10
 -16   3  -3 7.11859 1.92945  15
 -17   3   3 0.70824 1.11882  10
 -17  -3  -3 -0.9448 0.82206  10
 -17   3  -3 -1.2387 0.93796  10
 -17  -3   3 0.01988 0.86013  10
 -18  -3  -3 17.7221 1.70972  10
 -18   3   3 22.3584 1.89174  10
 -18  -3   3 17.0592 1.58548  10
   0   4   3 7.52449 2.41591   9
   0   4   3 4.92759 2.30015   7
   0   4  -3 5.11882 2.97552   1
   0   4  -3 2.32969 2.04485   7
  -1   4   3 332.543 19.9294   7
   1   4  -3 351.212 26.8117   1
   1   4  -3 357.642 19.0140   9
  -1   4   3 345.501 18.8187   9
   1   4  -3 366.631 20.5943   7
  -1   4   3 362.067 17.9487   5
   1   4  -3 340.119 18.3403   8
  -1   4   3 355.690 18.2708   8
   1   4   3 343.360 19.2448   9
  -1   4  -3 339.392 18.2623   9
  -1   4  -3 336.320 19.5229   7
  -1   4  -3 372.335 18.7635   4
  -1   4  -3 349.249 25.7586   1
   1   4   3 346.775 20.9418   7
   1   4   3 351.006 18.2928   8
  -2   4   3 36.5258 4.39054   4
  -2  -4  -3 43.6670 9.42152   1
   2   4  -3 33.6488 4.56823   8
  -2   4   3 25.2877 4.46756   9
  -2   4   3 33.6418 3.68679   5
  -2  -4  -3 32.7450 4.28114   6
   2   4  -3 31.4878 4.87672   7
   2   4  -3 36.4839 4.66501   9
   2   4  -3 43.6470 9.78787   1
  -2   4  -3 34.8192 4.41935   4
   2   4   3 36.3736 5.55343   7
   2   4   3 32.5737 5.12406   9
  -2   4  -3 28.4077 4.46577   7
   2   4   3 33.6350 4.25315   8
   3   4  -3 68.4272 7.11027   7
   3   4  -3 73.7724 12.2730   1
  -3   4   3 55.9579 5.11915   5
   3   4  -3 60.5340 6.32846   9
  -3   4   3 59.9010 6.00917   9
  -3   4   3 64.2135 5.79080   4
  -3  -4  -3 65.0409 4.42947   6
   3   4  -3 52.3099 5.48493   8
  -3   4  -3 46.9391 5.44891   9
   3   4   3 62.5102 6.68295   9
   3   4   3 59.3467 7.41483   7
  -3  -4   3 64.9197 5.46196   6
   3   4   3 63.8228 5.68064   8
  -4  -4  -3 578.349 28.8994   6
  -4   4   3 613.363 29.9068   5
   4   4  -3 628.797 33.4585   7
  -4  -4  -3 642.734 40.8504   1
   4   4  -3 633.493 42.8928   1
  -4   4   3 619.514 30.1441   4
   4   4  -3 617.443 30.7652   8
   4   4  -3 624.940 31.6233   9
   4   4   3 630.682 33.9246   7
  -4  -4   3 579.038 28.2370   6
  -4   4  -3 606.241 30.8821   4
   4   4   3 602.107 31.4801   9
   4   4   3 603.876 30.1817   8
  -5  -4  -3 45.0001 3.86003   6
  -5  -4  -3 39.5648 10.0865   1
   5   4  -3 36.9047 5.87361   7
  -5   4   3 41.1800 5.00272   4
   5   4  -3 44.9719 5.16956   8
   5   4  -3 35.9138 5.39088   9
  -5   4   3 42.7000 4.40766   5
  -5   4  -3 50.2940 4.80911   5
   5   4   3 40.1880 6.61310   7
  -5  -4   3 36.6908 3.41380   6
   5   4   3 39.8287 4.70023   8
  -5   4  -3 38.4395 5.72851   4
  -5  -4   3 37.2612 5.34169   8
   5   4   3 41.9157 5.79493   9
  -6   4   3 17.7115 3.96546   4
   6   4  -3 34.5593 4.70377   8
  -6  -4  -3 32.8857 3.49553   6
  -6   4   3 31.2245 3.91617   5
   6   4  -3 23.1244 4.45027   9
  -6  -4  -3 19.4571 8.09822   1
  -6   4  -3 27.3274 3.92044   5
  -6  -4   3 20.2934 4.73422   8
   6   4   3 25.3663 4.22921   8
  -6  -4   3 24.1686 2.97204   6
   6   4   3 27.7686 5.56384   7
  -6   4  -3 31.5030 5.49681   4
   7   4  -3 10.2980 3.38944   9
   7   4  -3 12.0351 3.71532   7
  -7  -4  -3 13.5321 8.14166   1
  -7  -4  -3 13.9877 2.37338   6
  -7   4   3 11.2132 2.72710   5
  -7  -4  -3 14.2194 2.90606   3
   7   4   3 10.4931 2.76839   8
  -7   4  -3 14.8263 3.69932   4
   7   4   3 5.17754 3.22748   9
   7   4   3 7.11866 3.41588   7
  -7   4  -3 9.25545 1.73777  13
  -7  -4   3 13.2505 7.48624   1
  -7   4  -3 7.54752 2.42179   5
  -8  -4  -3 11.4851 3.03809   3
   8   4  -3 14.7682 4.24645   7
  -8  -4  -3 10.6156 6.46093   1
  -8   4   3 8.18669 2.72347   5
   8   4  -3 11.4449 3.17984   9
  -8   4   3 9.54281 1.48772  13
  -8   4   3 1.69209 3.36363   4
   8   4   3 7.86529 3.58052   7
   8   4   3 6.50281 2.40091   8
  -8   4  -3 8.58946 2.71258   5
  -8  -4   3 13.0161 3.01551   5
  -8   4  -3 11.4420 4.21290   4
  -8   4  -3 8.67749 1.74673  13
   8   4   3 7.82681 3.41657   9
  -8  -4   3 18.9335 7.68226   1
  -9  -4  -3 8.30953 8.68405   1
   9   4  -3 7.09384 3.51665   7
  -9   4   3 10.7487 1.55433  13
  -9  -4  -3 9.28437 1.56961  10
  -9   4   3 15.5465 4.29354   4
  -9   4   3 10.8173 2.60645   5
   9   4  -3 15.9287 3.80924   9
   9   4  -3 11.6154 3.11187   8
  -9  -4   3 7.41676 2.05660   6
   9   4   3 16.2215 4.62175   7
  -9   4  -3 8.93233 2.84533   5
  -9   4  -3 14.4465 1.99788  13
   9   4   3 16.6093 3.80833   9
  -9  -4   3 9.90808 1.69283  10
  -9  -4   3 8.65967 7.06691   1
  -9   4  -3 17.7847 4.61347   4
  -9  -4   3 8.87960 2.86251   3
   9   4   3 10.3544 3.19427   8
  10   4  -3 71.0106 7.87072   9
 -10  -4  -3 67.5135 13.6240   1
 -10   4   3 45.6662 4.48150  10
 -10  -4  -3 57.6957 5.40961   6
 -10  -4  -3 64.9787 4.03579  10
 -10   4   3 53.1388 3.73472  13
  10   4  -3 66.0958 7.27033   8
 -10   4   3 57.8067 4.72381  15
 -10   4   3 64.9213 6.82863   5
 -10  -4  -3 50.5136 6.61989   3
  10   4  -3 52.5918 8.05515   7
 -10  -4   3 49.0078 12.9012   1
 -10   4  -3 64.0560 4.35423  13
  10   4   3 58.0555 7.76086   9
  10   4   3 50.4508 8.31439   7
  10   4   3 59.4157 7.31645   8
 -10   4  -3 50.4927 8.91367   4
 -10   4  -3 70.4627 6.64947   5
 -10  -4   3 56.9807 3.97836  10
 -11  -4  -3 12.4829 3.38501   3
  11   4  -3 18.9378 4.26809   9
 -11  -4  -3 14.2964 2.68340   6
 -11   4   3 16.1949 2.27822  10
  11   4  -3 13.5568 3.98107   8
 -11  -4  -3 23.3006 9.07760   1
  11   4  -3 15.4808 4.80662   7
 -11  -4  -3 9.97384 1.62999  10
 -11   4   3 14.2185 2.12810  13
 -11   4  -3 5.85804 4.73407   4
 -11   4  -3 14.6299 2.16592  13
 -11  -4   3 22.1252 9.66832   1
 -12   4   3 6.44995 1.88119  15
 -12  -4  -3 1.23507 6.58075   1
  12   4  -3 6.92480 3.65019   9
 -12  -4  -3 7.43201 1.40335  10
 -12   4   3 0.05524 3.27704   5
 -12   4   3 5.20377 1.33121  13
  12   4  -3 10.0501 3.95023   7
 -12  -4  -3 5.74548 2.97909   3
 -12  -4  -3 3.15941 2.05566   6
 -12   4   3 8.85808 1.93041  10
  12   4   3 6.85442 3.90967   7
 -12   4  -3 3.82716 1.93669  10
 -12  -4   3 6.92123 1.55434  10
 -12   4  -3 6.69598 1.56019  13
 -12   4  -3 -4.7015 6.68916   4
 -13   4   3 18.1748 2.53693  10
 -13  -4  -3 15.2628 2.20231  10
 -13   4   3 21.1924 2.37992  13
 -13   4   3 16.3143 2.65195  15
 -13  -4  -3 14.8849 7.77204   1
 -13   4  -3 19.3110 2.50329  13
 -13  -4   3 21.2945 2.50098  10
 -13  -4   3 13.9379 8.90126   1
 -13   4  -3 11.9695 2.05469  10
 -14   4   3 10.9741 1.60488  13
 -14   4   3 11.1142 2.09311  10
 -14   4   3 10.1017 2.19963  15
 -14  -4  -3 11.6964 1.61125  10
 -14   4  -3 11.4712 1.99779  10
 -14   4  -3 11.2993 1.69112  13
 -14   4  -3 11.4181 2.32999  15
 -14  -4   3 9.77243 1.57823  10
 -15   4   3 17.9242 2.37566  15
 -15   4   3 18.4797 2.75609  10
 -15   4   3 16.2891 2.43197  13
 -15  -4  -3 19.5384 2.26398  10
 -15   4  -3 22.5473 2.43346  13
 -15  -4   3 17.0413 2.21252  10
 -15   4  -3 22.5756 3.04949  15
 -16   4   3 23.6298 2.46749  10
 -16   4   3 22.6536 2.49526  15
 -16  -4  -3 27.2257 2.38275  10
 -16   4  -3 30.0284 3.05334  15
 -16  -4   3 23.3054 2.06626  10
 -16   4  -3 28.7155 2.38700  13
 -17  -4  -3 -0.7335 0.66988  10
   0   5  -3 -0.8906 2.43137   7
   0   5  -3 -1.2791 1.54875   4
   0   5   3 5.79243 2.91969   9
   0   5  -3 -1.0135 2.50127   9
   0   5   3 5.24962 3.03911   7
   0  -5  -3 0.22692 1.23332   6
  -1   5   3 -3.9447 2.82354   7
  -1  -5  -3 -0.6728 1.42399   6
   1   5  -3 -1.4433 2.34050   9
  -1   5   3 -1.8172 2.90985   9
  -1   5   3 3.25054 1.99940   4
   1  -5  -3 1.74403 1.27807   6
  -1   5  -3 4.94479 3.04677   9
   1   5   3 -1.9015 2.53786   7
  -1   5  -3 4.77796 2.03793   4
   1   5   3 -3.7683 2.31807   9
   1   5   3 -4.7400 3.77673   8
  -1   5  -3 7.78896 3.19020   7
  -2   5   3 4.04087 4.38007   9
   2   5  -3 2.28588 2.38657   9
  -2   5   3 1.19142 4.64007   7
  -2  -5  -3 -13.134 7.39311   1
  -2   5   3 3.08450 2.21151   4
   2   5  -3 -0.1295 2.30111   7
   2   5   3 5.11126 2.68875   7
  -2   5  -3 3.61618 4.20152   7
  -2   5  -3 2.91192 1.84130   4
   2   5   3 4.93482 2.39513   9
  -2   5  -3 -4.2071 3.87806   9
  -3   5   3 109.556 8.32920   4
   3   5  -3 98.5242 8.73358   9
   3   5  -3 107.143 10.1062   7
  -3  -5  -3 104.377 6.50431   6
  -3   5   3 98.4853 7.49449   5
   3   5  -3 105.995 8.97381   8
   3   5   3 99.1169 8.91595   8
  -3  -5   3 104.080 6.40602   6
  -3  -5   3 137.174 25.5518   1
   3  -5  -3 93.5567 5.98868   6
   3   5   3 103.270 10.5576   7
  -3   5  -3 107.269 8.75658   4
   3   5   3 95.6117 8.90367   9
  -4   5   3 44.5381 4.15690  13
  -4  -5  -3 59.6590 4.73387   6
  -4   5   3 45.6818 5.91488   4
  -4   5   3 63.4862 5.60483   5
  -4  -5  -3 57.2715 13.6531   1
   4   5  -3 61.1130 7.74733   7
   4   5  -3 56.1694 6.53060   9
  -4  -5   3 81.6293 19.6811   1
   4   5   3 60.5636 6.65551   8
  -4  -5   3 55.8908 4.37238   6
   4   5   3 48.3717 6.48805   9
  -4  -5   3 46.1398 7.30125  14
   4  -5  -3 45.4352 3.87437   6
   4   5   3 57.4681 7.67989   7
  -4   5  -3 54.7616 6.46441   4
   5   5  -3 10.3373 3.36412   8
  -5   5   3 13.4355 3.10130   4
   5   5  -3 12.4210 4.24901   7
  -5  -5  -3 5.07595 11.2275   1
  -5   5   3 17.1344 2.58556  15
  -5   5   3 11.1122 2.65326   5
  -5  -5  -3 8.85246 2.67830  14
  -5   5   3 9.21163 1.61191  13
  -5  -5  -3 14.2929 2.49301   6
   5   5  -3 15.7918 3.92264   9
   5   5   3 11.3538 3.80759   9
  -5   5  -3 10.8227 1.86015  13
   5   5   3 6.14409 3.57453   7
  -5   5  -3 14.6133 3.60552   4
  -5  -5   3 -3.4580 14.3715   1
  -5  -5   3 9.86415 3.23673  14
  -5  -5   3 12.4309 2.24238   6
  -6   5   3 106.782 5.86867  13
  -6   5   3 95.0372 9.35209   4
  -6   5   3 94.5557 6.45811  15
  -6  -5  -3 113.612 7.26779   6
   6   5  -3 111.819 11.2239   7
   6   5  -3 119.414 9.89103   9
  -6  -5  -3 99.2392 7.95064  14
  -6   5   3 104.446 8.35025   5
   6   5  -3 102.816 9.51823   8
  -6  -5  -3 109.966 20.1987   1
  -6  -5   3 118.779 6.98213   6
  -6   5  -3 102.404 9.75698   4
   6   5   3 98.2944 9.28253   8
  -6   5  -3 107.827 6.29170  13
  -6  -5   3 106.997 8.07076  14
   6   5   3 110.754 9.88278   9
  -6  -5   3 97.7334 20.2018   1
   6   5   3 97.5809 10.7984   7
  -7   5   3 11.7008 1.87669  13
   7   5  -3 13.8039 4.15063   7
  -7  -5  -3 7.04902 3.03792  14
  -7  -5  -3 9.91162 3.16680   3
  -7  -5  -3 12.1001 2.39640   6
  -7   5   3 10.5545 2.14908  15
   7   5  -3 16.8793 3.71563   9
   7   5  -3 6.52896 3.34754   8
  -7   5  -3 12.7275 3.87301   4
  -7  -5   3 3.30340 9.40578   1
   7   5   3 10.3781 3.29633   9
  -7  -5   3 16.7513 3.40098  14
  -7   5  -3 8.54553 1.71674  13
   7  -5  -3 12.5932 1.87544   6
   7   5   3 8.52232 3.49710   7
  -7  -5   3 8.15533 2.27870   6
  -8   5   3 9.44229 2.16265  15
  -8  -5  -3 23.5819 3.79011  14
  -8  -5  -3 1.36239 8.21134   1
   8   5  -3 12.0389 4.21899   7
  -8   5   3 13.1220 1.81670  13
  -8  -5  -3 16.3493 3.74635   3
  -8  -5  -3 15.2999 2.28116  10
  -8  -5  -3 15.6904 2.90918   6
   8   5  -3 16.6216 3.63245   8
   8   5  -3 18.8832 4.28361   9
  -8   5   3 10.9692 4.82377   4
  -8   5   3 10.9601 3.22666   5
  -8  -5   3 5.84007 10.0665   1
   8   5   3 10.1637 4.46548   7
   8   5   3 10.7138 4.22465   9
  -8   5  -3 14.4400 4.74746   4
  -8  -5   3 8.82638 3.50098  14
  -9  -5  -3 125.657 20.9993   1
  -9  -5  -3 133.169 8.42748   6
  -9   5   3 134.545 10.3642   5
  -9   5   3 126.437 12.2591   4
  -9   5   3 129.155 6.93686  13
   9   5  -3 109.950 12.4122   7
  -9  -5  -3 127.854 10.6698   3
  -9  -5  -3 120.663 6.74281  10
   9   5  -3 132.853 11.2114   9
   9   5  -3 132.818 11.1751   8
  -9   5   3 129.903 7.86844  15
   9   5   3 105.455 12.6717   7
  -9  -5   3 123.655 8.03133   6
  -9   5  -3 107.632 12.1456   4
   9   5   3 124.083 11.0767   8
   9   5   3 116.399 11.2825   9
  -9   5  -3 132.020 7.22786  13
  -9  -5   3 110.808 21.1161   1
 -10  -5  -3 3.81755 2.53867   3
 -10   5   3 1.98789 6.98346   4
  10   5  -3 -1.7123 3.47527   9
 -10   5   3 7.16186 2.99413   5
 -10  -5  -3 -8.7648 7.81864   1
  10   5  -3 0.45761 3.57832   7
 -10   5   3 3.72343 1.68943  15
 -10   5   3 3.47615 1.36076  13
 -10  -5  -3 -0.7984 1.92171   6
 -10  -5   3 3.84716 3.01222   3
  10   5   3 2.18689 3.29596   9
 -10   5  -3 2.96483 4.88846   4
 -10  -5   3 2.62715 2.09115   6
 -10  -5   3 4.02869 9.66545   1
  10   5   3 2.38147 3.97581   7
  11   5  -3 21.1607 6.18021   8
 -11  -5  -3 11.0959 9.29672   1
 -11   5   3 24.9144 3.63066  15
 -11   5   3 21.2407 2.49147  13
 -11  -5  -3 16.8175 2.31877  10
 -11  -5  -3 16.6659 4.01081   3
 -11  -5  -3 16.6947 3.25198   6
  11   5  -3 8.05313 5.02174   7
  11   5   3 21.3538 5.26261   7
 -11   5  -3 2.16780 7.58617   4
  11   5   3 30.3969 5.99082   9
  11   5   3 27.0908 6.97011   8
 -11  -5   3 5.89140 8.50876   1
 -12  -5  -3 19.8850 2.48789  10
 -12   5   3 37.9979 3.95746  15
 -12  -5  -3 23.3166 3.62527   6
 -12  -5  -3 36.7193 12.5912   1
 -12  -5  -3 25.0723 4.47030   3
 -12   5   3 25.1654 3.05709  10
 -12   5   3 31.7689 2.80493  13
 -12   5  -3 28.6070 2.87818  13
 -13  -5  -3 5.26258 1.38428  10
 -13   5   3 4.54417 1.77453  15
 -13   5   3 2.91007 1.26781  13
 -13   5   3 9.37840 2.60800  10
 -13   5  -3 5.01090 1.44617  13
 -13   5  -3 3.91779 2.04875  15
 -14   5   3 5.14728 1.13974  13
 -14   5   3 4.17655 1.58948  15
 -14   5  -3 2.86728 1.70570  15
 -14   5  -3 4.64840 1.27543  13
 -15   5   3 49.6692 3.64626  15
 -15   5   3 43.4235 3.00244  13
 -15  -5  -3 38.7074 3.07227  10
 -15   5  -3 44.8342 3.77923  15
 -15   5  -3 45.3771 3.03393  13
 -16   5   3 9.06838 1.29896  15
 -16   5  -3 5.90066 1.00747  13
   0   6   3 5.77107 5.52036   7
   0   6  -3 -9.7146 4.95064   9
   0   6  -3 -1.9667 4.63054   7
   0  -6  -3 1.47702 1.47657   6
   0  -6   3 0.96910 2.29501  14
   0   6   3 -4.4531 5.36703   9
   0   6  -3 0.15380 1.09799  13
   0   6  -3 -2.0902 1.77729   4
   0   6   3 -1.1955 2.19782   4
   0  -6  -3 -3.8901 2.43259  14
   1   6  -3 30.2692 6.08093   7
   1   6  -3 33.6854 5.30099   4
  -1   6   3 27.7131 2.61568  13
   1  -6   3 19.0687 3.66559  14
   1   6  -3 37.5767 6.16608   9
   1   6  -3 34.0045 2.70209  13
  -1  -6  -3 29.1412 4.41379  14
  -1   6   3 24.6332 4.52063   4
  -1  -6   3 38.1326 5.11658  14
  -1   6  -3 33.4141 2.93920  13
   1   6   3 22.3186 5.69998   9
   1  -6  -3 30.0417 3.57223   6
  -1  -6   3 32.1170 3.35532   6
  -1   6  -3 33.5100 5.08808   4
   1  -6  -3 24.5521 4.15029  14
   1   6   3 27.4909 2.55659  13
   2   6  -3 23.9319 5.18107   9
   2   6  -3 18.3782 3.98868   4
  -2   6   3 15.3252 2.43643  15
  -2  -6  -3 20.8390 3.94013  14
  -2  -6  -3 23.0068 3.31256   6
  -2   6   3 19.2944 2.50672  13
  -2   6   3 16.1802 3.79998   4
   2   6  -3 16.5321 5.06870   7
  -2  -6   3 19.7420 3.59734  14
  -2   6  -3 15.8510 3.45179   4
   2   6   3 14.5547 4.87787   7
   2   6   3 21.4577 4.67901   9
   2   6   3 15.8677 2.12616  13
  -2  -6   3 21.1277 3.06359   6
   2  -6  -3 17.5658 2.99192   6
  -2   6  -3 19.4412 2.37227  13
  -3   6   3 59.8358 3.84556  13
  -3  -6  -3 60.9185 4.84636   6
   3   6  -3 39.0703 6.98199   9
  -3   6   3 53.8297 4.21142  15
  -3  -6  -3 52.1198 5.88622  14
  -3   6   3 60.5168 6.70117   4
  -3  -6   3 41.4509 5.71074  14
   3  -6  -3 55.6193 4.45012   6
  -3   6  -3 56.5259 6.80946   4
  -3  -6   3 50.2208 4.53381   6
   3  -6  -3 45.8387 6.34084  14
  -3   6  -3 50.2035 3.74601  13
   3   6   3 40.2968 6.94309   9
  -4   6   3 19.4869 3.97500   4
   4  -6   3 23.8805 3.96237  14
   4   6  -3 12.2735 4.22712   7
  -4  -6  -3 22.5401 3.71350  14
  -4  -6  -3 24.0698 3.95391   6
   4   6  -3 16.8907 4.90687   9
  -4   6   3 18.7038 2.66507  15
   4  -6  -3 22.6568 3.15095   6
  -4  -6   3 19.9047 3.57390  14
  -4   6  -3 18.8304 2.46836  13
   4   6   3 13.7948 4.39877   9
   4  -6  -3 23.2918 4.58585  14
  -4  -6   3 20.7135 3.24350   6
  -4   6  -3 16.2442 4.04169   4
  -5  -6  -3 37.5158 4.48458   6
   5  -6   3 23.0710 4.36893  14
  -5  -6  -3 31.7851 4.89589  14
  -5  -6  -3 52.6497 18.7940   1
   5   6  -3 46.5906 7.03800   9
  -5   6   3 32.3183 6.03700   4
  -5  -6   3 33.3190 15.8591   1
   5   6   3 19.7383 5.57958   7
   5  -6  -3 37.1744 3.73588   6
  -5   6  -3 27.7163 5.05678   4
  -5  -6   3 30.1921 3.91264   6
  -5  -6   3 24.7607 4.35745  14
   5   6   3 22.1077 11.9574   8
  -5   6  -3 29.7038 3.00860  13
   5   6   3 16.5740 5.12853   9
  -6   6   3 38.3352 2.99095  13
   6   6  -3 33.8878 6.29074   9
   6   6  -3 28.3714 6.02875   7
  -6  -6  -3 23.1431 13.9778   1
   6   6  -3 27.5431 7.76799   8
  -6   6   3 30.6756 6.21889   4
  -6  -6  -3 47.2148 5.19131  14
  -6  -6   3 61.0290 19.9768   1
   6  -6  -3 33.9515 3.91856   6
   6   6   3 35.0704 7.61883   8
   6   6   3 22.9852 5.43473   9
  -6  -6   3 28.1939 4.50719  14
  -6  -6   3 29.9850 4.31618   6
  -6   6  -3 38.0695 3.28477  13
   6  -6  -3 34.0957 6.89681  14
  -7  -6  -3 32.2291 17.1236   1
   7   6  -3 29.7868 7.14304   7
   7   6  -3 41.7918 6.85712   9
  -7   6   3 51.2996 4.57415  15
  -7   6   3 50.7795 3.68386  13
  -7  -6  -3 46.8286 5.27136  14
  -7  -6  -3 47.8940 5.29564   6
  -7  -6  -3 39.8318 6.16531   3
   7  -6  -3 43.2540 4.19240   6
  -7   6  -3 30.4186 6.55766   4
  -7  -6   3 71.1722 23.4557   1
   7   6   3 40.0297 6.92801   9
  -7  -6   3 54.8691 6.09568  14
  -7  -6   3 45.3781 5.06411   6
  -8  -6  -3 38.0377 5.07609  14
   8   6  -3 36.9339 8.47647   8
   8   6  -3 32.5212 7.48713   7
   8  -6   3 53.7572 6.40656   8
  -8  -6  -3 40.6043 6.42857   3
  -8   6   3 40.7342 7.34150   4
  -8  -6  -3 50.1213 17.8818   1
  -8   6   3 50.7790 3.67200  13
  -8  -6  -3 45.0306 5.16566   6
  -8   6   3 47.2565 4.52267  15
   8   6   3 30.2135 8.48585   8
  -8  -6   3 43.6120 16.5014   1
  -8   6  -3 34.4304 6.99498   4
   8   6   3 42.0189 7.62354   9
  -8  -6   3 45.6639 4.94346   6
  -8  -6   3 40.7318 5.70031  14
  -9  -6  -3 46.9806 6.42748   3
   9   6  -3 54.0078 11.8197   8
  -9   6   3 51.6319 10.0615   4
  -9  -6  -3 39.5196 16.1504   1
  -9  -6  -3 52.6389 5.19541   6
  -9   6   3 65.1201 4.20974  13
  -9   6   3 68.9118 5.21255  15
   9   6  -3 42.8824 7.13161   9
  -9  -6   3 58.1943 5.38007   6
  -9  -6   3 45.6348 5.66108  14
   9   6   3 47.6152 7.88251   9
  -9   6  -3 37.3999 8.34825   4
  -9   6  -3 58.3804 4.10840  13
  -9  -6   3 35.7559 15.7930   1
 -10   6   3 61.6550 4.15705  13
 -10  -6  -3 67.3026 5.94213   6
 -10  -6  -3 46.3899 7.04428   3
 -10   6   3 66.1279 5.15706  15
 -10  -6   3 52.1948 16.7587   1
 -10   6  -3 61.6414 4.35793  13
 -10  -6   3 51.5766 5.13233   6
 -11  -6  -3 23.8770 3.71525   6
 -11  -6  -3 24.8190 4.71806   3
 -11   6   3 31.7013 3.80415  15
 -11   6   3 36.2447 3.05718  13
 -11   6  -3 35.5942 3.13153  13
 -11   6  -3 38.4175 4.03663  15
 -12   6   3 23.9134 3.35719  15
 -12  -6  -3 11.2576 2.58611   6
 -12  -6  -3 11.8745 3.22826   3
 -12   6   3 16.1606 2.18817  13
 -12   6  -3 12.4911 1.84244  13
 -12   6  -3 9.90153 2.27541  15
 -13   6   3 -0.9628 1.28119  15
 -13   6   3 3.64390 1.11379  13
 -13   6  -3 6.04314 1.41837  13
 -13   6  -3 5.97977 1.85600  15
 -14   6   3 15.1935 2.34066  15
 -14   6   3 10.4489 1.31034  13
 -14   6  -3 5.54082 1.63101  15
 -15   6   3 39.0985 2.76247  15
 -15   6  -3 37.6896 2.97450  15
 -15   6  -3 36.4039 2.38512  13
   0   7   3 -0.3789 2.52922   4
   0  -7   3 -2.8578 2.36701  14
   0  -7  -3 1.75908 2.66821  14
   0  -7  -3 0.59833 1.65419   6
   0   7  -3 -0.4678 1.10279  13
   0   7  -3 5.11972 2.71488   4
  -1  -7  -3 15.6965 3.68911  14
   1   7  -3 9.64270 1.63676  13
  -1   7   3 15.3858 1.99434  13
   1  -7   3 12.2291 2.61861   6
  -1  -7  -3 12.3504 2.57480   6
   1   7  -3 11.7261 3.81298   4
  -1   7   3 15.0402 3.77746   4
   1  -7   3 8.09714 3.43683  14
   1  -7  -3 5.96960 3.47853  14
   1   7   3 12.9147 3.50877   4
  -1   7  -3 6.19040 3.83834   4
  -1   7  -3 14.5201 1.96283  13
   1  -7  -3 12.1087 2.60881   6
  -1  -7   3 6.82210 3.07550  14
  -1  -7   3 12.9953 2.66121   6
   1   7   3 14.3222 1.76248  13
   2   7  -3 0.04007 3.13088   4
  -2   7   3 5.26901 1.53913  15
  -2  -7  -3 8.92249 3.07652  14
  -2   7   3 8.70716 1.67223  13
   2  -7   3 4.81502 2.98411  14
  -2   7   3 1.64721 3.41377   4
  -2  -7  -3 0.94055 2.07003   6
  -2  -7   3 4.30958 2.96533  14
   2   7   3 3.40787 3.33446   4
  -2  -7   3 2.53111 1.93122   6
  -2   7  -3 3.36309 1.62272  15
  -2   7  -3 3.28885 1.28348  13
  -2   7  -3 3.27359 3.44130   4
   2  -7  -3 4.94356 3.02589  14
   2  -7  -3 0.84501 1.87691   6
  -3  -7  -3 -0.1567 2.08723   6
  -3   7   3 3.58241 1.61469  15
   3   7  -3 3.11148 7.83833   7
  -3  -7  -3 6.64482 2.90821  14
  -3   7   3 2.96353 1.27591  13
   3  -7   3 2.99341 1.80617   6
   3  -7   3 1.79854 2.91498  14
  -3   7   3 -2.0260 3.63453   4
  -3  -7   3 -0.5579 1.84095   6
   3   7   3 -1.4741 6.11865   7
  -3   7  -3 2.50733 1.14260  13
   3  -7  -3 0.95348 1.61196   6
   3   7   3 -10.726 7.40690   9
  -3  -7   3 6.38249 2.98279  14
  -3   7  -3 5.15936 1.74578  15
   3  -7  -3 4.64051 3.13217  14
   4   7  -3 9.69995 6.43461   7
   4  -7   3 -3.9888 2.90393  14
  -4   7   3 -4.1276 4.28640   4
   4  -7   3 3.32643 1.89315   6
  -4  -7  -3 1.22823 2.69892  14
  -4  -7  -3 4.14051 2.15794   6
  -4   7  -3 4.46227 1.86301  15
  -4  -7   3 4.72211 2.99503  14
   4  -7  -3 2.03347 1.85579   6
  -4   7  -3 4.31697 1.53579  13
   4   7   3 -1.5483 6.78177   9
   4  -7  -3 0.69496 3.29500  14
  -4   7  -3 5.64038 4.12683   4
   4   7   3 -3.3540 5.65852   7
  -4  -7   3 4.53206 2.28324   6
   5  -7   3 49.2742 7.12244  14
   5   7  -3 74.2979 11.6871   9
  -5  -7  -3 60.1297 5.72803   6
  -5   7   3 62.3218 4.35571  13
  -5   7   3 47.5133 7.63339   4
  -5  -7  -3 69.0370 6.60602  14
  -5   7   3 63.3440 4.95725  15
   5   7  -3 49.7700 8.57628   4
  -5  -7   3 62.2203 6.70724  14
   5  -7  -3 61.9494 5.04359   6
  -5   7  -3 57.1671 4.20277  13
  -5  -7   3 64.7215 6.00626   6
  -5   7  -3 52.8434 4.74840  15
  -6   7   3 15.1573 2.50992  15
  -6  -7  -3 16.6016 3.26115   6
  -6  -7  -3 9.18364 3.23508   3
  -6  -7  -3 18.9765 3.44025  14
   6   7  -3 -0.9386 6.96037   9
   6  -7   3 20.3171 4.40172   8
  -6   7   3 12.0031 6.18966   4
   6  -7   3 10.2197 3.86857  14
   6   7  -3 11.5876 6.45717   7
  -6  -7   3 12.8296 3.70956  14
   6  -7  -3 17.2358 2.88462   6
  -6  -7   3 10.5679 2.90875   6
   6   7   3 17.0880 8.47334   9
   6   7   3 8.82675 7.42999   7
  -6   7  -3 13.2523 2.03737  13
  -6   7  -3 11.2991 2.25303  15
   6  -7  -3 20.1210 3.82101  14
  -6   7  -3 6.92930 5.73082   4
  -7  -7  -3 84.7562 6.87440  14
   7  -7   3 79.1725 6.08576   6
  -7  -7  -3 76.9006 6.72776   6
  -7   7   3 84.6493 5.95978  15
  -7  -7  -3 59.6944 7.78718   3
  -7   7   3 79.0044 5.15185  13
   7  -7  -3 63.4383 7.22269  14
   7  -7  -3 79.0204 6.58218   6
  -7  -7   3 78.9624 6.49987   6
  -7   7  -3 77.2106 4.96722  13
  -7  -7   3 83.6550 7.28888  14
  -7   7  -3 82.5640 5.82937  15
  -8   7   3 107.630 7.14066  15
   8  -7   3 106.092 7.36032   6
  -8   7   3 111.297 6.36808  13
  -8  -7  -3 105.370 7.44355  14
  -8  -7  -3 124.573 8.07743   6
  -8  -7  -3 97.5808 9.53171   3
  -8  -7   3 116.998 8.17123  14
  -8  -7   3 105.466 7.47738   6
  -8   7  -3 106.517 6.29039  13
  -8   7  -3 104.755 7.03712  15
  -9   7   3 6.76465 1.53759  13
   9  -7   3 11.2905 2.66781   6
  -9   7   3 9.39275 2.30271  15
  -9  -7  -3 5.42421 2.34444   6
  -9   7  -3 9.74061 1.70269  13
  -9  -7   3 6.69962 2.27778   6
  -9   7  -3 9.38213 2.22427  15
  -9  -7   3 5.15429 2.76279   3
  10  -7   3 45.5101 6.20673   6
 -10   7   3 58.7456 4.64116  15
 -10   7   3 60.3305 3.91529  13
 -10  -7  -3 69.6090 5.83194   6
 -10   7  -3 65.4728 5.25013  15
 -10   7  -3 67.4409 4.41579  13
 -11  -7  -3 9.10996 2.41193   6
 -11   7   3 16.4504 2.43256  15
 -11   7   3 14.7220 2.19069  13
 -11   7  -3 13.4571 1.81588  13
 -11   7  -3 10.8243 2.18079  15
 -12  -7  -3 19.7266 2.92917   6
 -12   7   3 24.3989 2.18357  13
 -12   7   3 26.3869 2.82321  15
 -12   7  -3 27.5595 3.07734  15
 -12   7  -3 26.0935 2.28153  13
 -13   7   3 19.7865 2.32111  15
 -13   7   3 19.0017 1.73477  13
 -13   7  -3 19.1858 1.86990  13
 -13   7  -3 21.8005 2.54591  15
 -14   7   3 0.16586 0.71499  15
 -14   7  -3 2.20470 0.91150  15
 -14   7  -3 0.87301 0.64729  13
   0  -8   3 0.85947 1.85663   6
   0  -8  -3 0.69987 2.16079   6
   0   8  -3 -1.2750 0.89663  13
   0  -8  -3 -0.8048 2.75505  14
  -1   8   3 41.4592 3.15003  13
  -1  -8  -3 43.3456 5.30005   6
  -1  -8  -3 44.8075 6.24195  14
   1  -8   3 37.5762 4.67135   6
  -1  -8   3 46.9390 4.94482   6
  -1  -8   3 34.1885 5.33623  14
   1  -8  -3 33.2907 5.35551  14
   1  -8  -3 42.6727 5.08050   6
  -1   8  -3 40.1753 3.10488  13
  -2   8   3 88.3393 5.34640  13
  -2  -8  -3 101.886 8.29268  14
   2  -8   3 95.4412 8.28889  14
  -2  -8  -3 98.0261 7.45961   6
   2  -8   3 93.8205 7.08629   6
  -2   8   3 92.7887 5.67599  15
   2  -8  -3 110.719 8.47752  14
  -2  -8   3 100.784 8.39765  14
  -2   8  -3 93.8082 5.43103  13
  -2  -8   3 98.9575 7.16412   6
   2  -8  -3 83.0041 7.19681   6
   3  -8   3 21.0338 3.40373   6
  -3  -8  -3 24.2316 4.16184  14
   3  -8   3 25.7780 4.56727  14
  -3   8   3 26.9617 2.59077  13
  -3   8   3 17.8758 2.72533  15
  -3   8  -3 21.9663 2.45460  13
  -3  -8   3 26.7878 4.30161   6
  -3  -8   3 22.0918 4.23937  14
   3  -8  -3 26.3164 4.27504  14
  -3   8  -3 20.3277 3.13505  15
   3  -8  -3 28.9152 4.19302   6
   4  -8   3 11.7580 3.91837  14
  -4  -8  -3 24.3870 4.21011  14
  -4  -8  -3 24.3717 4.11017   6
   4  -8   3 18.6405 3.05313   6
  -4   8   3 14.8416 2.33037  15
  -4   8   3 23.7548 2.59448  13
  -4   8  -3 19.4188 2.97670  15
   4  -8  -3 21.7799 3.91864  14
  -4  -8   3 19.4292 3.45518   6
  -4  -8   3 23.7444 4.25881  14
   4  -8  -3 15.6596 3.11212   6
  -4   8  -3 19.9303 2.51638  13
  -5   8   3 8.90211 1.74010  15
  -5  -8  -3 7.52070 2.88480  14
  -5  -8  -3 6.60587 2.63775   6
   5  -8   3 8.17342 2.32234   6
  -5   8   3 8.77684 1.63172  13
   5  -8  -3 9.91575 2.76322   6
  -5   8  -3 4.56587 1.82011  15
  -5  -8   3 5.70331 2.61408   6
  -5  -8   3 8.56537 3.15656  14
  -5   8  -3 9.28461 1.64817  13
   5  -8  -3 10.8662 3.49058  14
  -6   8   3 16.7395 2.35556  13
   6  -8   3 19.0943 3.04585   6
  -6  -8  -3 22.4283 3.58563   6
   6  -8   3 13.7186 4.31302  14
  -6  -8  -3 28.0469 3.85484  14
  -6   8   3 23.3129 2.84534  15
  -6   8  -3 29.5093 3.22490  15
  -6  -8   3 17.2045 2.92542   6
  -6   8  -3 23.6579 2.64501  13
   6  -8  -3 20.7680 3.68069   6
   6  -8  -3 19.6339 4.02473  14
  -6  -8   3 21.0262 3.73052  14
  -7  -8  -3 -2.1791 1.89591   3
  -7   8   3 3.48008 1.50369  15
  -7   8   3 3.13022 1.25702  13
  -7  -8  -3 1.24530 1.98903   6
   7  -8   3 3.69022 1.94871   6
   7  -8   3 -3.4228 3.58548  14
  -7  -8  -3 1.85435 2.11925  14
  -7   8  -3 0.59152 1.47680  15
  -7  -8   3 -0.6596 1.79467   6
  -7  -8   3 1.47520 2.44446  14
  -7  -8   3 -0.0108 1.67166   3
   7  -8  -3 -3.3186 3.18883  14
  -7   8  -3 1.65291 1.21618  13
  -8  -8  -3 7.96675 2.33890  14
  -8  -8  -3 6.26574 2.74173   3
  -8  -8  -3 8.98773 2.25617   6
  -8   8   3 6.85876 1.75745  15
  -8  -8   3 8.48059 2.61979  14
  -8  -8   3 8.67681 2.69050   3
  -8   8  -3 8.71185 1.99646  15
  -8  -8   3 6.61179 2.12622   6
  -8   8  -3 11.0700 1.65626  13
   9  -8   3 4.13958 2.99571   6
  -9   8   3 5.00413 1.26627  13
  -9  -8  -3 4.22989 1.86037   3
  -9  -8  -3 7.28281 2.03641   6
  -9   8   3 4.60524 1.43766  15
  -9  -8   3 1.18002 1.96471   3
  -9  -8   3 2.01710 1.84572   6
  -9   8  -3 2.63057 1.52262  15
  -9   8  -3 4.66679 1.31620  13
 -10  -8  -3 3.71382 2.14303   3
 -10  -8  -3 7.17017 1.77640   6
 -10   8   3 6.51330 1.51794  15
 -10   8   3 7.70506 1.25787  13
 -10   8  -3 7.91297 1.38263  13
 -10   8  -3 7.69409 1.64968  15
 -11   8   3 12.7009 1.46782  13
 -11   8   3 14.6190 1.89199  15
 -11   8  -3 11.1326 1.51078  13
 -11   8  -3 13.7819 2.04610  15
 -12   8   3 3.20626 0.63837  13
 -12   8   3 1.81326 0.83537  15
 -12   8  -3 2.62883 0.95757  15
 -12   8  -3 2.05137 0.65715  13
   0  -9   3 1.77653 2.10598   6
   0  -9  -3 4.62211 2.13420   6
   0  -9   3 0.51707 2.88404  14
   0  -9  -3 3.66892 2.81383  14
  -1  -9  -3 22.4735 3.93032  14
  -1  -9  -3 25.7744 3.88321   6
   1  -9   3 17.9381 3.03572   6
   1  -9  -3 19.7759 3.89851  14
  -1  -9   3 16.6912 3.17912   6
   1  -9  -3 20.0420 3.10086   6
  -1  -9   3 24.0547 4.25515  14
   2  -9   3 3.67640 2.16808   6
  -2  -9  -3 8.36784 2.97555  14
  -2  -9  -3 7.80177 2.41376   6
  -2  -9   3 1.35206 2.65898  14
  -2  -9   3 6.54213 2.30752   6
   2  -9  -3 5.58187 2.10136   6
   2  -9  -3 10.4692 3.05674  14
   3  -9   3 11.6152 3.18144  14
   3  -9   3 8.98390 2.30202   6
  -3  -9  -3 7.17804 2.18232   6
  -3  -9  -3 6.07340 2.66694  14
  -3   9  -3 6.87250 1.23620  13
  -3  -9   3 6.02853 2.83893  14
   3  -9  -3 6.83391 2.94399  14
  -3  -9   3 5.10232 2.07735   6
  -4  -9  -3 3.74759 1.95036   6
  -4  -9  -3 2.27062 1.89860   3
   4  -9   3 -1.5640 1.69251   6
   4  -9   3 -3.0262 2.70142  14
  -4  -9  -3 1.11823 2.13678  14
  -4  -9   3 -0.4830 2.24477  14
  -4  -9   3 -1.0885 1.55260   6
   4  -9  -3 2.99844 2.40923  14
   4  -9  -3 1.83041 2.15680   6
  -4   9  -3 2.05955 0.92501  13
  -5   9   3 5.64121 1.16898  13
  -5  -9  -3 5.95462 2.20951  14
  -5  -9  -3 4.41728 2.06800   6
   5  -9   3 9.24100 2.94036  14
  -5   9   3 3.13305 1.29147  15
   5  -9   3 7.29794 2.01105   6
  -5  -9   3 2.19997 1.78414   6
   5  -9  -3 6.40465 2.24246   6
   5  -9  -3 4.82589 2.32056  14
  -5  -9   3 9.00835 2.58069  14
  -5   9  -3 3.69016 1.07406  13
  -6   9   3 19.0539 2.16069  15
  -6  -9  -3 19.2516 2.89879  14
   6  -9   3 26.3562 3.46413  14
  -6   9   3 21.4750 2.14359  13
  -6  -9  -3 15.9868 2.58485   6
  -6  -9   3 14.5007 2.30710   6
  -6   9  -3 16.7564 1.76669  13
  -6  -9   3 21.0000 2.84181  14
  -6   9  -3 15.2853 2.02159  15
  -7  -9  -3 0.25043 1.52808   6
  -7   9   3 1.74360 0.92788  13
  -7   9   3 0.47968 0.93486  15
  -7  -9   3 1.62658 1.54017   3
  -7   9  -3 3.21750 0.95172  15
  -7   9  -3 2.69372 0.84052  13
  -7  -9   3 0.60391 1.32603   6
  -7  -9   3 5.00345 1.80499  14
  -8   9   3 12.5536 1.51593  13
  -8   9   3 13.3122 1.64390  15
  -8  -9  -3 7.54846 1.89723   6
  -8   9  -3 11.3043 1.48329  15
  -9   9   3 3.61806 0.79621  15
  -9   9  -3 4.43672 0.77723  13
   0 -10  -3 1.73268 1.49516   3
   0 -10   3 0.16607 1.89139  14
   0 -10  -3 1.95790 1.55499  14
   0 -10   3 0.86941 1.34864   6
   0 -10  -3 1.79100 1.41301   6
  -1 -10  -3 6.39437 1.44065   6
  -1 -10  -3 3.74784 1.56672  14
   1 -10   3 0.73502 1.90436  14
  -1 -10  -3 4.28358 1.41830   3
   1 -10   3 0.22159 1.32160   6
   1 -10  -3 0.56154 2.66343   3
  -1 -10   3 2.19706 1.40364   6
  -1 -10   3 2.38078 1.86491  14
   1 -10  -3 2.20629 1.62518  14
  -2 -10  -3 4.59089 1.60034   6
   2 -10   3 6.26382 2.12218  14
   2 -10   3 4.13424 1.54013   6
  -2 -10  -3 6.26279 1.65797  14
   2 -10  -3 10.0152 2.01425  14
  -2 -10   3 7.33188 2.05226  14
  -2 -10   3 6.40582 1.53918   6
   3 -10   3 1.90317 1.79680  14
  -3 -10  -3 0.71977 1.14588  14
  -3 -10  -3 2.75611 1.33804   6
  -3 -10  -3 0.93371 1.31517   3
  -3 -10   3 2.40407 1.46886   3
  -3 -10   3 -0.3366 1.53852   6
  -3 -10   3 0.21977 1.40299  14
   3 -10  -3 1.42588 1.38923  14
   4 -10   3 14.6262 1.85864  14
  -4 -10  -3 17.9047 2.06232  14
  -4 -10   3 14.7644 2.28854  14
   4 -10  -3 16.9091 2.25805  14
   0   0  -4 2949.90 126.422   4
   0   0   4 2625.92 116.244   8
   0   0  -4 2773.31 126.584   9
   1   0   4 0.14418 0.68973   8
  -1   0  -4 2.60324 1.18065   4
  -1   0  -4 -0.5324 0.61227   7
  -1   0  -4 -0.6607 0.53358   9
  -1   0   4 -0.1536 0.68112   8
  -1   0  -4 1.00428 1.91651   1
   1   0  -4 0.22933 0.78124   7
   1   0  -4 0.28517 0.79457   9
   2   0  -4 2160.62 100.942   9
  -2   0  -4 2383.17 103.764   1
   2   0   4 2173.80 94.8693   8
  -2   0  -4 2346.42 101.396   7
  -2   0   4 2105.20 94.8381   8
   2   0  -4 2359.02 101.618   7
  -2   0  -4 2149.73 100.736   9
  -2   0  -4 2253.90 101.369   4
   3   0  -4 -0.6351 0.88709   9
   3   0  -4 -0.7970 0.81261   7
  -3   0  -4 2.12078 1.76179   1
  -3   0  -4 1.99854 1.72212   4
  -3   0   4 0.14572 0.97407   5
   3   0   4 0.36384 0.84991   8
  -3   0  -4 0.80109 0.64510   5
  -4   0  -4 1456.63 66.3704   4
   4   0  -4 1499.30 66.2422   7
   4   0  -4 1426.12 65.3945   8
  -4   0  -4 1481.07 65.1695   5
  -4   0   4 1553.05 68.6360   5
   4   0  -4 1446.82 65.4202   8
   4   0   4 1488.56 67.7446   8
   4   0  -4 1453.15 65.5159   9
  -4   0  -4 1471.48 67.9321   1
   5   0   4 0.66739 1.00610   8
  -5   0  -4 1.64747 0.73041   5
  -5   0  -4 2.79850 1.77711   4
   5   0  -4 -0.3804 0.95557   7
  -5   0   4 -0.6718 1.99948   1
  -5   0  -4 0.20150 1.67566   1
   5   0  -4 1.55029 1.05329   8
   5   0  -4 -0.4804 0.64254   8
  -5   0   4 0.57786 1.08033   5
   5   0  -4 0.21783 1.01840   9
   6   0   4 22.2538 3.40825   7
   6   0  -4 16.4554 2.72681   7
   6   0  -4 19.0456 2.55566   9
  -6   0   4 29.3420 5.30047   1
   6   0  -4 21.2646 2.14633   8
   6   0   4 29.7538 3.48312   9
   6   0   4 29.4136 2.54389   8
  -6   0   4 28.3842 3.14038   5
  -7   0  -4 2.45174 1.98198   4
   7   0   4 -0.5704 1.03947   8
  -7   0   4 6.80212 3.05149   1
   7   0   4 1.25779 1.42021   9
  -7   0   4 1.18778 1.27419   5
  -7   0  -4 -0.4666 1.46655   1
   7   0  -4 2.11719 1.21578   9
   7   0  -4 2.93457 1.31256   7
  -7   0  -4 0.85814 0.95206   5
   7   0  -4 3.64386 1.32934   8
  -7   0  -4 1.77676 1.93163   1
   7   0   4 0.00603 1.24212   7
   8   0   4 672.541 31.2818   8
  -8   0   4 711.310 32.8424   5
   8   0  -4 667.207 31.4898   8
  -8   0   4 668.932 34.5963   1
  -8   0  -4 664.125 31.3107   5
   8   0   4 653.127 31.9932   9
   8   0  -4 671.948 31.4826   9
  -8   0  -4 653.666 32.9923   4
   8   0   4 669.239 32.9979   7
   8   0  -4 701.216 32.7035   7
  -9   0  -4 -1.4044 1.98495   4
   9   0   4 1.51125 1.16599   8
  -9   0  -4 -0.7125 1.15859   5
   9   0  -4 0.34152 1.25673   9
  -9   0   4 0.54906 2.12023   1
  -9   0   4 0.14432 1.24864   5
   9   0  -4 0.49047 1.20961   8
  -9   0   4 1.84666 2.04929   1
  10   0   4 19.1399 3.29909   7
  10   0  -4 23.3087 3.65203   7
 -10   0   4 18.8924 3.46498   5
  10   0  -4 23.5709 3.20512   9
  10   0   4 21.0979 3.57390   9
 -10   0  -4 22.9033 3.18615   5
  11   0   4 0.07219 1.36892   8
 -11   0  -4 2.52091 1.19566  10
  11   0  -4 -1.5083 1.43353   9
 -11   0  -4 0.64265 1.29563  13
 -11   0   4 -1.2003 1.47445  10
 -11   0   4 0.65797 1.70483   5
 -11   0  -4 1.09837 2.12046   5
  12   0  -4 146.784 9.95683   7
 -12   0   4 182.822 10.0550  10
 -12   0  -4 153.327 8.36702  13
 -12   0  -4 174.820 8.78477  10
 -12   0   4 174.532 12.0272   5
  12   0   4 183.256 10.4562   8
 -13   0  -4 -2.2907 1.19149  13
 -13   0  -4 1.31962 1.26130  10
 -13   0   4 -3.5948 2.54822   5
 -13   0   4 -0.5781 1.48629  10
 -14   0   4 49.0282 4.49950  10
 -14   0  -4 40.1565 3.72360  10
 -14   0  -4 33.3229 3.25008  13
 -15   0  -4 0.28124 1.38202  10
 -15   0   4 1.06772 1.67597  10
 -16   0   4 5.76596 1.87442  10
 -16   0  -4 1.24383 1.35855  10
 -17   0   4 2.40676 1.54202  10
 -17   0  -4 1.96299 1.22424  10
 -18   0   4 8.26517 1.64587  10
 -18   0  -4 7.10465 1.36444  10
 -19   0  -4 0.03513 0.72400  10
 -19   0   4 0.75987 0.80079  10
   0   1  -4 83.3951 5.00676   9
   0   1  -4 105.479 9.12757   1
   0  -1   4 82.4801 4.61674   8
   0  -1  -4 80.7935 4.76054   9
   0   1   4 81.8711 4.69233   8
   0   1   4 82.4966 4.32322   5
   0   1  -4 82.4086 4.76471   4
   0   1  -4 96.7708 5.63811   7
   0  -1  -4 96.0420 5.61446   7
   1   1  -4 1286.04 65.5042   1
   1  -1   4 1228.24 54.5777   8
  -1   1   4 1181.65 54.6409   5
   1   1  -4 1438.69 62.1681   7
   1   1  -4 1312.14 61.3082   9
  -1   1   4 1260.47 54.6313   8
   1  -1  -4 1269.35 60.9069   9
  -1   1  -4 1340.26 64.3544   1
   1  -1  -4 1491.65 61.8627   7
   1   1   4 1194.46 54.1131   5
  -1   1  -4 1322.53 60.9680   9
   1   1   4 1244.45 54.7788   8
  -1  -1   4 1224.50 54.7277   8
  -1   1  -4 1465.55 61.7109   7
  -2   1   4 22.7132 2.18040   8
  -2   1   4 23.1693 2.37182   5
   2  -1   4 23.3509 1.97273   8
   2   1  -4 25.0830 2.65539   9
  -2  -1  -4 20.2353 4.06306   1
   2   1  -4 26.5543 2.63376   8
   2   1  -4 25.6172 3.04332   7
  -2   1   4 24.5308 2.00016   4
  -2   1  -4 23.9701 1.91717   9
   2  -1  -4 28.1098 2.56978   7
  -2   1  -4 19.1372 2.97952   4
   2   1   4 25.3444 2.55719   8
   2  -1  -4 22.9623 2.08855   9
  -2   1  -4 24.5993 3.77016   1
  -2  -1   4 22.0811 2.26477   8
  -2   1  -4 27.8120 2.30849   7
   2  -1  -4 21.6240 2.09988   8
   3   1  -4 73.0249 5.38287   7
  -3   1   4 75.0374 4.23594   4
   3   1  -4 71.0335 4.81599   9
   3  -1   4 67.2833 3.78881   8
  -3  -1  -4 66.0557 6.93493   1
   3   1  -4 66.9712 4.52276   8
  -3   1   4 69.6606 4.60529   5
  -3   1  -4 71.2815 5.86955   1
   3  -1  -4 78.0563 4.66271   7
   3   1   4 68.5372 4.44447   8
   3  -1  -4 63.9126 3.91397   8
   3   1   4 67.1722 5.54928   9
  -3   1  -4 73.0054 4.40330   5
   3   1   4 70.0096 5.72352   7
  -3  -1   4 64.5739 4.20610   8
   3  -1  -4 70.6046 4.02438   9
  -3   1  -4 69.9212 5.22565   4
   4   1  -4 286.608 14.0840   8
   4  -1   4 250.734 12.8926   9
   4  -1   4 266.731 12.7105   8
  -4   1   4 269.077 15.6206   1
  -4   1   4 281.673 13.8377   5
   4  -1   4 250.891 13.4340   7
  -4   1   4 267.060 13.3388   4
   4   1  -4 281.029 14.4019   9
   4   1  -4 285.715 15.1729   7
  -4  -1  -4 294.924 17.6502   1
  -4   1  -4 291.908 13.9242   5
   4   1   4 294.642 15.2172   7
  -4  -1   4 304.073 13.5162   8
   4  -1  -4 290.544 14.1340   7
   4  -1  -4 266.714 13.3570   8
   4  -1  -4 277.540 13.4194   9
  -4   1  -4 303.597 15.4139   1
  -4   1  -4 271.978 14.7335   4
   4   1   4 276.456 13.4564   8
   4   1   4 283.922 14.5851   9
   5   1  -4 2.49088 1.58696   7
  -5   1   4 2.27025 1.23787   5
   5   1  -4 3.26150 1.27031   8
   5   1  -4 2.92547 1.62512   9
   5  -1   4 1.06407 0.75145   9
  -5   1   4 1.32071 1.46145   4
   5  -1   4 2.20765 0.82640   7
  -5  -1  -4 4.25947 2.31112   1
  -5   1  -4 1.84111 2.03749   4
  -5   1  -4 2.68968 1.10247   5
   5   1   4 0.72607 1.74620   9
  -5   1  -4 3.36890 1.20486   1
   5  -1  -4 2.45011 0.96080   7
   5  -1  -4 2.50364 0.94124   9
   5  -1  -4 1.89539 0.76511   8
   5   1   4 3.07702 1.80010   7
   6   1  -4 167.461 9.05822   8
  -6  -1  -4 144.346 13.5353   1
   6   1  -4 177.983 10.4493   7
  -6   1   4 165.047 9.55344   5
   6   1  -4 164.605 9.44526   9
  -6   1   4 154.778 9.91514   1
  -6   1   4 170.074 9.39331   4
  -6   1  -4 156.930 8.79050   5
   6   1   4 163.888 10.7297   7
   6   1   4 158.988 10.0084   9
   6  -1  -4 159.247 8.12459   9
   6   1   4 164.912 9.00364   8
   6  -1  -4 165.620 8.88693   7
   6  -1  -4 153.582 8.13236   8
  -6   1  -4 156.475 10.2641   4
  -6  -1   4 171.739 9.63055   5
   7   1  -4 63.6264 4.84594   8
   7   1  -4 65.4355 5.96676   7
  -7   1   4 57.8798 5.04410   4
  -7  -1  -4 64.5567 7.34093   1
   7   1  -4 65.6942 5.28930   9
  -7  -1  -4 72.5275 9.78990   1
   7  -1   4 60.2497 4.07293   7
  -7   1   4 61.4246 5.17898   5
  -7  -1   4 65.0249 4.97757   5
  -7   1  -4 57.5267 6.31888   4
   7  -1  -4 62.7079 4.52299   7
   7  -1  -4 56.4159 3.88452   8
  -7  -1   4 56.3801 9.98396   1
   7   1   4 64.3351 4.75391   8
   7  -1  -4 62.7229 3.87405   9
   7   1   4 59.6750 5.53789   9
  -7   1  -4 56.9683 4.45618   5
   7   1   4 59.8559 5.89821   7
  -8   1   4 86.4289 6.41593   5
   8   1  -4 85.4007 5.92218   8
   8  -1   4 66.3273 5.07858   7
  -8   1   4 79.4222 6.16526   4
  -8  -1  -4 79.4714 4.65875   5
  -8  -1  -4 81.0066 8.68987   1
   8   1  -4 88.5006 7.11779   7
   8   1  -4 87.5633 6.14800   9
  -8  -1  -4 72.4199 10.1848   1
  -8   1  -4 89.6616 7.61912   4
  -8  -1   4 83.1376 9.99694   1
   8  -1  -4 73.4083 4.93562   8
   8   1   4 82.9533 7.26140   7
  -8   1  -4 83.5208 5.68685   5
   8  -1  -4 76.3442 4.78222   9
   8   1   4 78.1757 6.57267   9
   8   1   4 83.7838 5.75045   8
  -8  -1   4 87.0940 6.06689   5
   8  -1  -4 73.3450 5.34799   7
  -9  -1  -4 0.47303 2.50895   3
  -9   1   4 9.54809 2.51749   4
  -9  -1  -4 14.0541 5.17729   1
   9   1  -4 4.92168 2.32366   7
  -9  -1  -4 4.64231 3.32325   1
  -9   1   4 5.40323 1.86700   5
   9   1  -4 7.93917 2.06700   9
  -9  -1  -4 3.97689 1.53320   5
   9   1   4 7.56110 2.31920   9
  -9  -1   4 9.19550 5.01029   1
  -9   1  -4 6.62594 1.73416   5
  -9   1  -4 8.00171 2.76975   4
  -9  -1   4 8.27950 1.92243   5
   9  -1  -4 4.01374 1.42556   7
   9   1   4 3.84806 2.38943   7
   9   1   4 4.66104 1.75261   8
 -10   1   4 52.1248 4.73280  10
  10   1  -4 51.8305 5.03983   8
 -10   1   4 45.6110 5.15813   5
  10   1  -4 54.8588 4.93575   9
 -10  -1  -4 52.0877 6.78878   1
 -10  -1  -4 37.6786 7.23362   1
  10   1  -4 55.4659 5.81897   7
 -10  -1  -4 54.2582 3.84189  10
 -10  -1   4 42.7777 7.34263   1
 -10   1  -4 38.4700 6.39541   4
 -10  -1   4 39.7887 8.19106   1
 -10  -1   4 53.3292 4.84323   5
  10   1   4 42.5884 5.51252   7
  10   1   4 46.9007 4.52531   8
 -10   1  -4 42.0445 4.48753   5
  10   1   4 50.2256 5.11735   9
 -11   1   4 7.78391 2.06331  10
  11   1  -4 6.64998 2.45579   9
  11   1  -4 8.10159 2.54323   8
  11   1  -4 11.1329 2.90718   7
 -11   1   4 7.24906 2.47321   5
 -11   1  -4 11.1934 1.73118  13
  11   1   4 11.9106 2.66443   8
 -11   1  -4 11.1578 1.93530  10
  11   1   4 14.9360 3.44323   7
 -11  -1   4 10.0661 4.52861   1
 -11   1  -4 10.7186 3.35593   4
 -11  -1   4 8.12422 3.18979   1
 -11   1  -4 13.3429 2.39519   5
 -11  -1   4 12.3232 2.09634  10
 -11  -1   4 5.93221 2.46135   5
 -12  -1  -4 7.76320 1.66915  10
 -12   1   4 9.79448 2.74603   5
  12   1  -4 6.26254 2.54649   7
 -12   1   4 7.22652 1.96034  10
  12   1  -4 8.42177 2.74023   9
  12   1   4 2.56766 2.93876   7
 -12  -1   4 6.84481 1.97791  10
 -12   1  -4 6.62004 1.53359  13
 -12   1  -4 7.32659 2.94198   5
  12   1   4 6.31583 2.94593   9
 -12  -1   4 6.54589 2.61651   5
 -12   1  -4 5.93431 1.50770  10
 -13   1   4 152.581 11.6917   5
 -13  -1  -4 165.373 8.85574  13
 -13   1   4 178.328 9.60492  10
 -13  -1  -4 166.592 8.77448  10
  13   1  -4 150.738 10.2794   9
  13   1  -4 143.525 11.3551   7
 -13   1  -4 155.732 8.36732  13
 -13  -1   4 158.278 11.9523   5
  13   1   4 157.271 10.8398   8
 -13   1  -4 160.240 8.77855  10
 -14  -1  -4 73.5827 5.20599  10
 -14   1   4 81.4681 6.01951  10
 -14  -1   4 77.4245 5.68748  10
 -14   1  -4 78.1498 5.23100  10
 -14   1  -4 72.0820 4.74407  13
  14   1   4 65.7171 7.89499   8
 -15  -1  -4 8.24364 1.87033  10
 -15   1   4 15.2104 2.62147  10
 -15  -1   4 13.7909 2.48312  10
 -15   1  -4 12.5952 2.09742  10
 -15   1  -4 13.8039 1.86080  13
 -16  -1  -4 4.07745 1.53983  10
 -16   1   4 3.38643 1.77099  10
 -16   1  -4 9.91379 2.12706  13
 -16   1  -4 5.44347 1.61386  10
 -16  -1   4 5.91326 1.77422  10
 -17   1   4 26.7025 3.32976  10
 -17  -1  -4 26.6530 2.82593  10
 -17   1  -4 29.3367 2.90201  10
 -17  -1   4 33.1595 3.27641  10
 -18  -1  -4 14.4207 2.03454  10
 -18   1   4 16.8740 2.41293  10
 -18   1  -4 14.7079 1.87043  10
 -18  -1   4 13.4867 2.20992  10
 -19   1   4 30.1861 2.27453  10
 -19  -1  -4 29.1230 2.16139  10
 -19   1  -4 26.9205 2.00258  10
 -19  -1   4 26.4240 2.14369  10
   0   2  -4 4569.37 205.775   1
   0   2  -4 4620.78 201.005   7
   0   2   4 4334.26 197.966   9
   0   2  -4 4538.42 199.850   4
   0   2   4 4732.90 196.779   5
   0   2   4 4453.46 197.153   8
   0   2   4 4272.01 198.826   7
   0   2  -4 4311.72 199.978   9
   1   2  -4 538.003 25.0783   7
  -1   2   4 492.153 23.6959   5
   1   2  -4 497.186 24.0036   9
  -1  -2  -4 473.875 28.0708   1
  -1   2   4 491.314 25.2707   7
  -1   2   4 522.062 24.7069   9
  -1   2   4 511.512 23.8325   8
   1   2  -4 495.941 23.8125   8
  -1   2  -4 527.678 24.4373   7
  -1   2  -4 517.565 23.5968   9
  -1   2  -4 483.366 23.6598   4
   1   2   4 524.411 25.9665   7
   1   2   4 511.980 25.0380   9
   1   2   4 510.149 24.0499   8
   1   2   4 525.439 23.3193   5
  -1   2  -4 482.402 27.9352   1
   2   2  -4 617.190 28.6725   8
  -2   2   4 578.696 29.1693   7
  -2   2   4 591.408 28.5923   9
  -2  -2  -4 594.749 33.4879   1
   2   2  -4 592.442 28.9470   9
  -2   2   4 606.153 28.1447   5
  -2   2   4 619.928 27.9457   8
   2   2  -4 631.198 30.0599   7
  -2   2  -4 592.950 28.6505   4
  -2   2  -4 631.671 32.4771   1
   2   2   4 680.466 30.7003   7
  -2   2  -4 612.587 28.7633   7
  -2   2  -4 615.885 28.0611   9
   2   2   4 592.635 29.3168   9
   2   2   4 577.894 28.2680   8
  -3   2   4 715.250 39.7348   1
   3   2  -4 692.651 41.9379   1
  -3   2   4 793.442 35.4123   9
   3  -2   4 708.711 35.0932   8
  -3   2   4 784.890 35.3142   4
   3   2  -4 769.285 35.4920   8
  -3   2   4 789.689 36.0521   7
   3   2  -4 782.894 35.9924   9
  -3   2   4 733.667 35.5207   5
   3   2  -4 813.014 37.2348   7
   3   2   4 777.970 35.6254   8
  -3   2  -4 737.293 38.2659   1
   3  -2  -4 761.690 34.7204   9
   3  -2  -4 723.582 34.7933   8
   3   2   4 818.266 38.0134   7
  -3   2  -4 774.538 35.7007   4
  -3  -2   4 769.379 35.5213   8
   3   2   4 793.152 36.8141   9
  -3   2  -4 769.444 35.3288   5
   3  -2  -4 793.244 35.7405   7
   4   2  -4 490.276 25.6876   9
  -4   2   4 541.176 25.2897   5
  -4  -2  -4 552.724 31.0439   1
  -4   2   4 524.193 24.8850   4
   4   2  -4 548.238 25.4116   8
   4   2  -4 488.319 26.7400   7
   4   2  -4 499.971 35.6239   1
  -4   2  -4 536.165 25.8710   4
   4  -2  -4 491.644 24.3486   8
  -4  -2   4 536.933 24.9458   8
  -4   2  -4 553.511 27.2620   1
  -4   2  -4 550.384 25.1953   5
   4   2   4 520.920 27.4184   7
   4  -2  -4 557.660 25.4350   7
   4   2   4 500.178 26.2334   9
   4  -2  -4 537.126 24.3794   9
   4   2   4 533.729 25.1488   8
  -5  -2  -4 221.947 16.9358   1
  -5   2   4 214.891 11.7259   5
   5  -2   4 213.040 10.8840   9
   5   2  -4 222.980 12.0302   8
  -5   2   4 220.600 11.5703   4
   5   2  -4 226.968 13.6956   7
   5   2  -4 218.512 12.5183   9
   5  -2   4 201.628 11.4107   7
   5   2   4 206.445 11.4586   8
   5  -2  -4 213.717 11.6138   7
   5  -2  -4 194.574 10.7642   8
   5   2   4 214.111 12.7264   9
   5  -2  -4 226.660 10.9025   9
  -5   2  -4 227.667 11.8317   5
  -5  -2   4 209.202 11.1728   8
  -5   2  -4 236.072 12.7840   4
   5   2   4 221.988 13.9151   7
  -6   2   4 9.29316 2.08768   5
   6   2  -4 5.89964 2.45054   7
   6  -2   4 8.68416 1.61840   7
   6   2  -4 10.4853 2.66464   9
   6   2  -4 5.40991 1.84742   8
  -6  -2  -4 6.82707 3.19525   1
   6   2   4 6.82255 2.81243   7
  -6   2  -4 5.16636 1.58322   5
   6  -2  -4 5.96887 1.25917   8
   6   2   4 7.87934 2.71371   9
   6   2   4 8.39147 2.07615   8
  -6  -2   4 4.69393 3.22935   8
  -6   2  -4 6.54177 2.85955   4
  -7   2   4 94.2803 7.25389   4
   7  -2   4 89.4971 5.72706   7
  -7   2   4 97.7053 7.04322   5
   7   2  -4 91.3545 6.78924   8
  -7  -2  -4 86.5211 10.4961   1
   7   2  -4 104.297 7.48385   9
   7   2  -4 94.9038 8.25408   7
  -7   2  -4 99.2252 8.45479   4
   7   2   4 99.1414 7.78153   9
   7  -2  -4 91.4206 5.46174   8
   7  -2  -4 95.0766 5.28985   9
  -7  -2   4 87.1862 6.53640   5
   7  -2  -4 93.2938 5.96224   7
   7   2   4 86.4824 6.53844   8
  -7   2  -4 88.5085 6.44755   5
   7   2   4 97.1525 8.67719   7
  -8   2   4 12.5813 3.00650   5
  -8  -2  -4 12.3099 5.25207   1
   8   2  -4 14.4781 3.25502   9
   8   2  -4 10.9048 2.59519   8
   8   2  -4 13.1295 3.31775   7
  -8  -2  -4 14.3438 2.36146   6
  -8  -2  -4 16.3444 3.17627   3
   8   2   4 12.1742 3.35163   7
   8   2   4 13.2324 2.65212   8
   8   2   4 14.5994 3.53009   9
  -8   2  -4 11.5226 3.70961   4
  -8   2  -4 11.3783 2.34070   5
  -8  -2   4 12.6973 2.45666   5
   9   2  -4 201.924 14.1668   7
  -9  -2  -4 176.796 10.6150   6
  -9  -2  -4 228.316 17.8855   1
  -9   2   4 194.696 12.3422   4
   9   2  -4 208.685 12.1166   8
  -9   2   4 203.851 12.4076   5
   9   2  -4 187.049 12.3885   9
  -9  -2  -4 208.172 12.7882   3
  -9  -2   4 189.939 11.5202   5
  -9   2  -4 193.986 11.7245   5
   9   2   4 184.974 12.6207   9
   9   2   4 189.760 14.3149   7
   9   2   4 203.945 11.7953   8
  -9   2  -4 191.445 13.7425   4
 -10  -2  -4 85.9417 6.20368   6
 -10  -2  -4 89.5322 5.54670  10
 -10  -2  -4 104.452 11.7184   1
 -10   2   4 96.4747 8.45564   4
  10   2  -4 88.7498 7.52517   9
  10   2  -4 90.5001 8.74322   7
  10   2  -4 98.5136 7.54428   8
 -10  -2  -4 92.8323 7.77364   3
 -10   2   4 97.9944 8.02754   5
 -10   2   4 90.0131 6.03834  10
 -10   2  -4 91.6265 9.20864   4
 -10  -2   4 79.8870 11.8304   1
 -10  -2   4 93.5476 7.41225   5
  10   2   4 108.956 8.50949   9
 -10   2  -4 82.8223 5.20602  13
 -10  -2   4 87.4826 5.86302  10
  10   2   4 102.475 7.48920   8
 -10   2  -4 91.5512 7.06172   5
  10   2   4 96.0060 9.19594   7
 -11   2   4 2.37501 1.71867  10
 -11   2   4 8.27381 4.16455   4
 -11  -2  -4 2.69120 2.31346   3
  11   2  -4 7.18330 2.43246   9
 -11  -2  -4 0.92060 4.10606   1
 -11   2   4 5.03950 1.98092   5
  11   2  -4 4.78213 2.64640   7
 -11  -2  -4 4.78651 1.47380  10
 -11   2  -4 3.35495 1.23557  13
 -11   2  -4 4.43938 2.11425   5
 -11  -2   4 3.81615 2.69747   5
  11   2   4 0.43252 2.86691   7
 -11   2  -4 7.50902 3.23200   4
 -11  -2   4 4.32287 1.46706  10
 -11   2  -4 1.19844 1.46888  10
 -11  -2   4 0.89395 4.38680   1
  11   2   4 6.50025 2.58865   9
  12   2  -4 35.4041 5.79881   8
  12   2  -4 40.0677 5.60633   9
  12   2  -4 38.1255 6.39148   7
 -12  -2  -4 39.5926 3.51244  10
 -12  -2  -4 41.9520 6.88229   1
 -12  -2  -4 39.8124 7.27146   1
 -12   2   4 41.0027 3.72760  15
 -12   2   4 44.0350 4.19912  10
  12   2   4 30.3956 6.09492   7
 -12  -2   4 34.5527 11.4048   1
 -12   2  -4 30.5109 5.07230   5
 -12  -2   4 36.7995 3.56583  10
 -12  -2   4 27.4378 6.15044   1
 -12   2  -4 43.1983 3.53112  10
 -12   2  -4 34.0240 6.06227   4
  12   2   4 36.4548 5.54499   8
  12   2   4 40.1522 6.23391   9
 -12  -2   4 38.1633 6.36374   5
 -12   2  -4 42.7221 3.29160  13
 -13  -2  -4 152.991 8.15314  10
  13   2  -4 122.354 10.8124   9
  13   2  -4 129.675 11.9282   7
 -13   2   4 163.472 9.31040  10
 -13   2   4 148.392 11.7203   5
 -13   2   4 139.527 8.67263  15
  13   2   4 134.147 11.3696   8
 -13   2  -4 145.625 7.85648  13
 -13   2  -4 146.800 8.04561  10
 -13   2  -4 151.919 13.5404   4
  13   2   4 157.436 13.4061   7
  13   2   4 183.144 12.2192   9
 -13  -2   4 169.117 8.92640  10
 -14   2   4 19.6098 2.98664  10
 -14  -2  -4 20.1668 2.78235  10
 -14   2   4 12.5540 2.79338  15
 -14   2   4 13.4346 4.62111   5
 -14  -2   4 17.3652 2.45581  10
 -14   2  -4 17.7431 2.71273  10
 -14   2  -4 14.7255 2.00960  13
 -15  -2  -4 7.28016 1.67518  10
 -15   2   4 7.10812 2.15862  10
 -15   2  -4 7.57589 1.67498  10
 -15  -2   4 7.31152 1.86737  10
 -15   2  -4 5.84336 2.09146  15
 -15   2  -4 5.32763 1.42249  13
 -16   2   4 10.6119 2.20363  10
 -16  -2  -4 8.64859 1.69026  10
 -16   2  -4 8.66493 1.57114  13
 -16   2  -4 8.64517 1.70836  10
 -16  -2   4 7.99265 1.81651  10
 -17   2   4 87.5554 5.56878  10
 -17  -2  -4 81.4969 4.94915  10
 -17  -2   4 86.8904 5.23426  10
 -17   2  -4 80.3508 4.77428  10
 -18  -2  -4 17.8597 1.99028  10
 -18   2   4 11.5526 1.60688  10
 -18  -2   4 15.3574 1.91539  10
 -18   2  -4 18.2232 1.88024  10
 -19  -2  -4 1.69462 0.69239  10
 -19   2   4 1.58383 0.69786  10
 -19  -2   4 1.58019 0.57637  10
   0   3  -4 213.863 12.2021   9
   0   3   4 216.853 12.7334   9
   0  -3  -4 240.984 17.6728   1
   0   3  -4 225.891 13.3187   7
   0   3   4 212.497 13.5970   7
   0   3   4 231.580 11.3181   5
   0   3   4 215.120 11.7393   8
  -1   3   4 101.916 7.45120   9
   1   3  -4 106.222 7.08102   8
  -1   3   4 102.412 6.46468   8
   1   3  -4 112.336 7.51085   9
  -1  -3  -4 115.552 12.0177   1
  -1   3   4 107.321 8.01041   7
  -1   3   4 104.517 6.28865   5
   1   3  -4 117.532 8.38129   7
  -1   3  -4 117.557 7.33513   4
   1   3   4 111.611 8.64098   7
   1   3   4 103.494 7.82036   9
  -1   3  -4 105.382 7.66782   7
  -1   3  -4 106.993 6.91582   9
   1   3   4 103.251 6.72491   8
  -1   3  -4 107.081 11.2749   1
   2   3  -4 1431.43 67.0946   7
   2   3  -4 1451.19 74.6157   1
  -2   3   4 1444.20 65.9496   7
  -2  -3  -4 1442.21 73.1898   1
  -2   3   4 1471.05 64.0335   5
  -2   3   4 1432.10 64.6663   9
   2   3  -4 1438.52 65.6930   9
   2   3  -4 1414.19 65.1835   8
   2   3   4 1332.33 65.3625   9
  -2   3  -4 1393.78 64.4725   9
   2   3   4 1393.92 64.3182   8
  -2   3  -4 1430.76 65.2264   4
   2   3   4 1375.25 66.8822   7
  -2   3  -4 1350.16 65.4481   7
  -2   3  -4 1488.99 71.4756   1
  -3   3   4 105.272 7.39586   7
   3   3  -4 114.123 8.85139   7
  -3   3   4 106.655 6.81214   5
   3   3  -4 111.519 7.83530   9
   3   3  -4 103.960 7.15417   8
  -3  -3  -4 99.5664 11.8350   1
   3   3  -4 117.822 15.6414   1
  -3   3   4 102.151 6.78523   9
  -3   3   4 97.5471 6.74680   4
  -3   3  -4 112.989 6.32445   9
   3   3   4 112.286 9.12610   7
   3   3   4 104.597 7.04502   8
   3   3   4 110.419 8.36263   9
  -3   3  -4 113.392 7.64332   4
   4   3  -4 251.877 14.4004   9
  -4  -3  -4 257.671 20.1269   1
   4   3  -4 263.419 15.7164   7
  -4   3   4 252.670 13.5552   5
   4   3  -4 257.100 21.6950   1
  -4   3   4 250.406 13.5076   4
   4  -3   4 233.163 12.9518   8
   4   3  -4 243.982 13.7064   8
  -4   3  -4 252.322 14.1648   4
   4   3   4 267.405 16.4731   7
   4  -3  -4 235.871 13.3913   8
  -4  -3   4 260.150 13.5385   8
  -4   3  -4 255.362 13.5057   5
  -4   3  -4 236.466 16.5830   1
   4   3   4 248.956 13.7120   8
   4   3   4 248.951 14.9528   9
   5  -3   4 51.4301 4.59642   8
   5   3  -4 67.3259 6.11069   9
   5   3  -4 39.7583 10.4559   1
  -5  -3  -4 55.7934 9.62617   1
  -5   3   4 56.1530 5.10361   5
   5   3  -4 55.0994 5.39093   8
   5   3  -4 60.6353 6.63014   7
  -5   3   4 59.9093 5.55818   4
   5   3   4 64.1293 7.22405   7
   5   3   4 62.4810 5.41235   8
  -5   3  -4 71.2027 6.57264   4
  -5   3  -4 62.0763 5.07165   5
   5   3   4 64.7879 6.56117   9
   5  -3  -4 60.7545 4.49796   8
  -5  -3   4 69.0088 5.14164   8
   6   3  -4 413.007 21.9418   9
  -6   3   4 399.394 20.1968   5
  -6  -3  -4 363.784 19.5109   6
   6   3  -4 412.299 23.6256   7
  -6   3   4 397.257 20.2529   4
  -6  -3  -4 420.677 21.5685   3
   6  -3   4 362.789 18.7432   8
   6   3  -4 416.585 21.2714   8
  -6  -3  -4 425.088 28.7818   1
  -6   3  -4 408.722 20.9245   5
   6   3   4 373.875 22.8248   7
   6   3   4 376.638 19.8980   8
   6   3   4 380.580 21.4468   9
  -6  -3   4 394.167 19.9293   8
  -6   3  -4 401.532 21.8984   4
   7   3  -4 201.136 12.9312   9
  -7  -3  -4 180.214 10.6819   6
  -7  -3  -4 208.048 12.7395   3
   7   3  -4 204.567 12.3821   8
   7   3  -4 193.466 14.3021   7
  -7   3   4 197.059 12.0574   5
  -7  -3  -4 214.473 18.9183   1
  -7   3   4 198.534 12.4382   4
   7   3   4 194.141 13.2470   9
  -7   3  -4 226.341 13.9840   4
   7   3   4 193.299 14.7741   7
   7   3   4 204.348 11.9929   8
  -7   3  -4 200.197 11.9574   5
   8   3  -4 30.4342 4.87103   9
   8   3  -4 24.3749 5.22394   7
  -8   3   4 25.7280 4.12655   5
  -8  -3  -4 35.4020 4.79144   3
  -8   3   4 34.4217 5.68566   4
   8   3  -4 38.0622 4.63809   8
  -8  -3  -4 30.9042 8.34958   1
  -8  -3   4 25.7127 3.93427   5
  -8   3  -4 28.9895 4.08076   5
   8   3   4 25.1741 5.30131   7
   8   3   4 27.2939 5.01919   9
  -8   3  -4 38.7744 6.43122   4
   8   3   4 27.1819 4.31121   8
  -9   3   4 115.541 9.66385   4
  -9  -3  -4 117.985 8.94396   3
  -9  -3  -4 104.744 7.07200   6
  -9  -3  -4 109.057 14.0896   1
  -9   3   4 114.254 8.79937   5
   9   3  -4 104.736 10.2805   7
   9   3  -4 115.348 8.60612   8
  -9  -3  -4 106.631 6.10612  10
   9   3  -4 115.279 9.21410   9
  -9   3   4 96.3683 7.45580  10
  -9  -3   4 104.454 7.89373   5
   9   3   4 127.821 8.86088   8
   9   3   4 99.2671 10.5346   7
   9   3   4 110.794 9.52548   9
  -9  -3   4 112.521 16.2954   1
  -9   3  -4 110.508 10.4525   4
  -9   3  -4 103.628 6.15009  13
  -9   3  -4 101.995 7.95653   5
 -10  -3  -4 101.053 13.5779   1
 -10  -3  -4 78.9210 4.85550  10
  10   3  -4 78.8390 7.66365   9
 -10  -3  -4 74.3694 7.14510   3
 -10  -3  -4 67.3260 5.53702   6
  10   3  -4 76.4714 9.06197   7
 -10   3   4 78.5813 7.21910   5
 -10   3   4 77.3730 8.88832   4
 -10   3   4 80.5610 5.43715  10
  10   3  -4 88.9252 7.41577   8
 -10   3   4 67.5209 5.14437  15
 -10   3  -4 78.8881 4.98730  13
  10   3   4 82.2978 8.18056   9
  10   3   4 83.4776 7.22078   8
 -10  -3   4 84.3450 14.5216   1
 -10   3  -4 76.3642 6.63624   5
 -10   3  -4 64.4503 5.06840  10
 -10  -3   4 64.9622 4.89121  10
 -10   3  -4 73.5785 9.50075   4
  10   3   4 73.2225 9.37831   7
 -10  -3   4 63.4430 6.96079   5
 -11   3   4 189.794 12.7916   5
 -11  -3  -4 187.897 9.58974  10
 -11  -3  -4 183.979 10.6878   6
 -11   3   4 181.914 9.99714  10
 -11   3   4 164.090 13.6194   4
 -11   3   4 168.033 9.69062  15
  11   3  -4 189.554 12.9112   9
 -11  -3  -4 198.344 18.8283   1
  11   3  -4 180.215 12.7562   8
  11   3  -4 183.466 14.8501   7
 -11  -3  -4 197.840 13.1018   3
 -11   3  -4 184.824 9.62906  13
  11   3   4 156.808 12.8965   9
 -11   3  -4 194.635 12.3360   5
 -11  -3   4 195.624 19.8587   1
  11   3   4 164.703 14.5340   7
 -11   3  -4 170.184 14.2408   4
 -11  -3   4 181.260 9.44009  10
 -11   3  -4 158.492 9.50903  10
  11   3   4 195.414 12.6203   8
 -12  -3  -4 4.26507 2.98470   3
 -12  -3  -4 5.50704 1.99036   6
  12   3  -4 8.88095 3.23278   9
  12   3  -4 0.10188 3.34116   8
 -12   3   4 4.43315 2.93747   5
 -12  -3  -4 -3.3829 5.29305   1
 -12   3   4 8.25286 1.95885  10
  12   3  -4 8.33876 3.03032   7
  12   3   4 4.86585 3.31504   9
  12   3   4 10.1015 3.29116   8
  12   3   4 4.81556 3.96141   7
 -12   3  -4 2.61055 1.25495  13
 -12  -3   4 2.43493 1.45149  10
 -12  -3   4 3.70380 6.29588   1
 -12   3  -4 3.18167 4.08469   4
  13   3  -4 -3.9961 3.57521   7
 -13   3   4 -0.6211 1.50585  15
 -13   3   4 -0.6239 1.54135  10
 -13  -3  -4 3.02513 5.01905   1
 -13  -3  -4 1.28272 1.22835  10
 -13   3  -4 0.09110 1.22011  13
  13   3   4 6.88810 4.61457   9
  13   3   4 -1.6874 3.94543   7
 -13   3  -4 -0.5773 5.39812   4
 -13   3  -4 1.01515 1.25935  10
 -13  -3   4 3.89917 5.42327   1
 -13  -3   4 1.51562 1.23686  10
 -14   3   4 4.79202 1.67926  15
 -14  -3  -4 1.93324 1.25612  10
 -14   3   4 5.83304 1.90518  10
 -14  -3   4 2.35122 1.35693  10
 -14   3  -4 2.45431 1.32254  13
 -15  -3  -4 96.1241 5.69022  10
 -15   3   4 102.044 6.34187  10
 -15   3   4 94.5846 5.94972  15
 -15   3  -4 97.3273 5.58366  13
 -15   3  -4 93.0883 6.24112  15
 -15  -3   4 95.5353 5.73925  10
 -15   3  -4 95.7864 5.66556  10
 -16   3   4 10.0687 1.88827  10
 -16  -3  -4 10.0267 1.60863  10
 -16   3  -4 11.6811 1.95103  15
 -16   3  -4 11.1788 1.57280  10
 -16   3  -4 11.1787 1.59697  13
 -16  -3   4 8.37171 1.50926  10
 -17   3   4 1.54012 1.12824  10
 -17  -3  -4 2.63360 1.02253  10
 -17   3  -4 2.65391 1.54620  13
 -17   3  -4 0.66848 0.96712  10
 -17  -3   4 0.40146 0.88393  10
 -18   3   4 2.94252 0.89916  10
 -18  -3  -4 5.02651 0.99987  10
 -18  -3   4 4.35088 0.70029  10
   0   4  -4 49.4431 4.98363   4
   0   4   4 41.0244 5.46013   9
   0   4   4 38.1486 4.79417   8
   0   4   4 38.9056 5.91692   7
   0   4  -4 45.8648 4.96683   9
   0   4  -4 38.0956 5.23866   7
  -1   4   4 801.927 38.0955   9
   1   4  -4 777.832 38.1469   9
  -1   4   4 742.933 36.9030   8
   1   4  -4 759.106 37.7589   8
   1   4  -4 796.261 39.9208   7
  -1   4   4 822.380 40.0069   7
  -1   4   4 799.978 36.8104   5
   1   4   4 748.861 37.1770   8
  -1   4  -4 776.062 37.5694   9
  -1   4  -4 791.057 46.5948   1
  -1   4  -4 820.328 38.0203   4
  -1   4  -4 787.727 39.1499   7
   1   4   4 767.377 38.5133   9
   1   4   4 779.876 40.6753   7
  -2   4   4 316.856 16.9279   4
   2   4  -4 309.125 17.1603   9
  -2  -4  -4 278.101 14.9784   6
  -2   4   4 302.470 16.4050   5
   2   4  -4 312.240 16.7477   8
  -2  -4  -4 313.784 24.7351   1
  -2   4   4 329.986 18.5265   7
  -2   4   4 315.119 17.1021   9
   2   4  -4 329.594 18.9769   7
   2   4  -4 320.378 25.6468   1
  -2   4  -4 327.744 23.7219   1
   2   4   4 322.280 17.0470   8
  -2   4  -4 272.013 16.9073   7
   2   4   4 314.487 19.8813   7
   2   4   4 304.787 18.0867   9
  -2   4  -4 304.835 16.0107   9
  -2   4  -4 316.702 16.8700   4
   3   4  -4 262.879 15.2971   9
  -3  -4  -4 240.790 12.8942   6
  -3   4   4 258.069 14.5666   5
   3   4  -4 255.329 14.7017   8
  -3   4   4 268.182 14.8746   4
   3   4  -4 253.316 23.4858   1
  -3   4   4 282.059 14.9171   9
  -3   4   4 250.914 15.6539   7
   3   4  -4 273.392 17.0819   7
   3   4   4 273.223 16.4934   9
   3   4   4 287.379 18.5224   7
  -3   4  -4 270.234 14.9852   4
  -3   4  -4 245.862 13.5565   9
   3   4   4 267.835 15.1203   8
  -4   4   4 369.260 19.6271   5
  -4  -4  -4 383.112 18.7845   6
   4   4  -4 378.061 21.0534   9
   4   4  -4 374.399 20.3136   8
   4   4  -4 394.835 22.9921   7
  -4   4   4 382.011 19.8199   4
   4   4  -4 354.486 30.8910   1
  -4  -4  -4 402.291 29.7684   1
   4   4   4 373.679 20.0355   8
   4   4   4 394.137 23.7052   7
  -4  -4   4 384.266 19.8666   8
  -4   4  -4 378.134 20.5367   4
  -4  -4   4 351.505 18.0633   6
   4   4   4 384.284 21.4558   9
  -5  -4  -4 98.6053 6.33771   6
   5   4  -4 140.455 23.2351   1
  -5   4   4 75.6981 7.03088   4
   5   4  -4 92.2142 7.57828   8
   5   4  -4 100.999 9.56108   7
  -5   4   4 92.4995 6.97291   5
   5   4  -4 102.552 8.51777   9
   5   4   4 90.9976 8.32478   9
  -5  -4   4 85.9388 5.64491   6
   5   4   4 95.8865 7.31638   8
  -5  -4   4 92.8955 7.43555   8
   5   4   4 97.8805 10.0369   7
  -5   4  -4 103.619 8.54046   4
  -6   4   4 8.89097 2.63720   5
  -6  -4  -4 5.85413 1.93764   6
   6   4  -4 8.28496 2.47230   8
   6   4  -4 4.23259 2.85950   9
  -6   4   4 11.5110 2.98912   4
  -6  -4  -4 -8.0640 8.49148   1
   6   4  -4 6.28581 3.16971   7
   6   4   4 7.78571 3.36251   9
  -6  -4   4 9.29636 1.97741   6
  -6  -4   4 11.6129 4.76794   8
   6   4   4 10.1084 3.93566   7
   6   4   4 7.44069 2.60914   8
  -6   4  -4 11.7989 3.27376   4
   7   4  -4 8.94590 2.55364   8
  -7  -4  -4 11.2828 6.30719   1
  -7  -4  -4 8.38222 1.99647   6
   7   4  -4 9.25172 3.21895   9
   7   4  -4 4.24163 2.96918   7
  -7   4   4 2.64190 2.75810   4
  -7   4   4 7.56639 2.68871   5
  -7  -4  -4 9.69119 2.86419   3
  -7   4  -4 8.91389 1.62039  13
   7   4   4 7.87929 3.13927   9
  -7   4  -4 8.90910 3.55821   4
  -7  -4   4 10.2548 1.97892   6
   7   4   4 5.66957 2.33092   8
   7   4   4 7.06663 3.58635   7
  -8  -4  -4 73.4956 5.67298   6
   8   4  -4 74.5900 7.21453   8
  -8   4   4 61.8329 4.13900  13
  -8   4   4 72.2785 4.90213  15
  -8   4   4 76.8183 6.84556   5
  -8  -4  -4 87.1498 7.72217   3
  -8  -4  -4 79.0729 15.0132   1
   8   4  -4 75.5156 7.68573   9
   8   4  -4 79.9189 9.00081   7
  -8  -4  -4 72.8364 4.52487  10
   8   4   4 72.7996 8.11818   9
  -8  -4   4 80.3928 15.1474   1
  -8   4  -4 76.9498 6.84114   5
  -8   4  -4 68.1753 4.77363  13
   8   4   4 56.0067 8.23584   7
   8   4   4 73.2011 7.09641   8
  -8   4  -4 77.8213 8.90298   4
  -8  -4   4 61.1446 5.01817   6
   9   4  -4 55.4839 6.76072   9
  -9  -4  -4 50.3013 3.56845  10
  -9  -4  -4 43.0338 4.78174   6
  -9   4   4 51.2071 4.32074  10
   9   4  -4 60.9003 6.58051   8
  -9  -4  -4 41.1442 12.4622   1
  -9   4   4 40.6603 3.21522  13
  -9   4   4 52.7135 8.45852   4
  -9   4   4 50.5889 5.67813   5
  -9  -4  -4 53.0289 6.28772   3
  -9   4   4 37.3258 3.97715  15
  -9  -4   4 48.8409 6.23608   5
  -9  -4   4 45.8767 4.55290   6
   9   4   4 39.9417 7.61338   7
  -9  -4   4 60.0651 12.9808   1
  -9   4  -4 58.8670 3.94980  13
  -9  -4   4 39.6252 6.04004   3
   9   4   4 41.1175 6.25398   8
   9   4   4 49.9675 6.90930   9
  -9   4  -4 47.3608 7.82884   4
  10   4  -4 9.74546 3.57849   9
  10   4  -4 8.89678 3.33312   8
 -10  -4  -4 8.35653 3.07836   3
 -10  -4  -4 7.35538 2.45004   6
 -10   4   4 0.13876 4.82517   4
  10   4  -4 8.50959 3.95472   7
 -10   4   4 8.32150 1.95602  10
 -10   4   4 6.11787 1.30613  13
 -10  -4  -4 13.7558 7.00252   1
 -10   4   4 9.78458 2.22616  15
 -10   4   4 6.62629 2.65380   5
 -10  -4   4 6.81508 1.62014  10
 -10   4  -4 4.55069 1.48285  13
  10   4   4 9.68973 3.33780   8
  10   4   4 7.77143 3.55015   9
 -10   4  -4 12.4062 4.67708   4
 -11  -4  -4 1.31631 1.00711  10
  11   4  -4 2.80960 3.32718   8
 -11  -4  -4 2.12969 2.08785   3
  11   4  -4 -0.3523 2.92669   9
  11   4  -4 0.83586 3.11299   7
 -11  -4  -4 0.61653 1.80432   6
  11   4   4 9.79880 3.51868   8
  11   4   4 7.89267 3.93409   9
 -11  -4   4 12.9901 8.56875   1
 -11   4  -4 -7.3005 4.48822   4
 -11   4  -4 4.12511 1.36364  13
 -12   4   4 28.6629 2.66491  13
 -12   4   4 22.8698 4.81695   5
 -12  -4  -4 31.5052 5.23675   3
 -12   4   4 27.0748 3.41266  15
 -12  -4  -4 25.9027 4.02068   6
 -12  -4  -4 28.0168 10.2942   1
 -12   4   4 29.1523 3.63644  10
  12   4  -4 29.0040 6.02846   8
 -12  -4  -4 32.9564 2.86178  10
 -12  -4   4 24.0255 2.80905  10
 -12   4  -4 33.5355 3.24986  13
  12   4   4 17.7950 6.02025   9
 -12  -4   4 22.9214 9.31604   1
  12   4   4 26.6915 6.72318   8
 -12   4  -4 20.9104 7.69326   4
 -13  -4  -4 63.4680 11.7620   1
 -13   4   4 63.2046 4.84886  10
 -13  -4  -4 72.1659 4.52201  10
 -13   4   4 63.7563 4.91929  15
 -13   4   4 57.6458 3.92102  13
 -13  -4   4 62.8605 4.15190  10
 -13   4  -4 73.7946 6.05833  10
 -13   4  -4 69.4463 4.80901  13
 -14  -4  -4 15.6552 2.05198  10
 -14   4   4 14.4491 1.78475  13
 -14   4   4 14.7558 2.32034  10
 -14   4   4 11.9681 2.14557  15
 -14   4  -4 16.1819 2.24225  13
 -14  -4   4 15.0739 2.27782  10
 -15   4   4 15.8019 2.17083  10
 -15   4   4 15.4652 2.23516  15
 -15  -4  -4 15.4620 2.14101  10
 -15   4  -4 12.5924 2.29595  15
 -15  -4   4 17.1782 2.16514  10
 -15   4  -4 15.1162 1.94272  13
 -16  -4  -4 27.7171 2.27824  10
 -16   4   4 20.2673 2.54687  15
 -16   4  -4 19.8890 2.15055  13
 -16  -4   4 18.1173 1.93329  10
 -16   4  -4 22.1649 2.75525  15
 -17  -4  -4 19.1349 1.94068  10
   0  -5  -4 16.1813 2.65934   6
   0   5  -4 17.4546 3.42621   4
   0   5  -4 11.1889 3.47942   9
   0   5  -4 13.8142 3.84153   7
  -1   5   4 5.21543 3.46934   9
   1   5  -4 5.86656 2.26856   4
   1   5  -4 8.84467 2.95170   9
  -1  -5  -4 3.82041 1.54057   6
   1   5  -4 9.51446 2.88093   7
  -1   5   4 7.21117 3.62851   7
  -1   5  -4 4.15863 2.74192   9
   1  -5  -4 6.83389 1.58751   6
  -1   5  -4 1.12326 1.97551   4
   1   5   4 2.19177 2.62835   7
   1   5   4 6.35884 2.75036   9
  -1   5  -4 -0.7897 2.46583   7
  -2   5   4 121.009 8.06704   5
  -2  -5  -4 111.016 22.8986   1
   2   5  -4 116.998 10.5129   7
  -2  -5  -4 114.236 6.90424   6
   2   5  -4 114.361 9.19116   9
  -2   5   4 95.0000 10.4097   9
  -2   5   4 113.617 8.71132   4
   2  -5  -4 99.6144 6.34260   6
  -2   5  -4 91.8606 10.8131   7
   2   5   4 126.416 10.1648   9
  -2   5  -4 107.163 11.4926   9
  -2   5  -4 123.409 8.95698   4
   2   5   4 111.022 10.6248   7
  -3  -5  -4 37.1538 3.46869   6
  -3   5   4 22.3959 3.84215   5
   3   5  -4 30.5502 5.48713   9
  -3  -5  -4 30.9077 12.7737   1
  -3   5   4 25.6017 4.49252   4
   3   5  -4 32.4464 5.06726   8
   3   5   4 20.6947 4.87809   7
   3   5   4 26.0272 4.64028   8
  -3  -5   4 31.5209 3.25190   6
  -3   5  -4 35.0041 5.25577   4
   3   5   4 36.8880 5.96129   9
   3  -5  -4 26.8350 3.15118   6
  -4   5   4 47.0430 3.35697  13
   4   5  -4 55.3905 6.57865   9
  -4   5   4 50.2865 5.02799   5
  -4   5   4 47.6726 5.75962   4
  -4  -5  -4 41.4909 4.89638  14
   4   5  -4 52.9324 7.41366   7
   4   5  -4 37.7802 6.14609   8
   4   5   4 40.1509 6.25277   8
  -4   5  -4 44.8358 6.16716   4
  -4  -5   4 47.2734 4.09750   6
  -4  -5   4 51.4382 6.13967   8
  -4  -5   4 51.0477 5.17822  14
   4  -5  -4 42.5931 3.74337   6
   4   5   4 45.0713 6.50829   9
   4   5   4 40.3144 6.63994   7
   5   5  -4 87.7223 8.26457   8
  -5   5   4 78.1069 4.79380  13
  -5  -5  -4 79.5824 6.85417  14
  -5  -5  -4 94.3212 6.16604   6
  -5   5   4 80.7882 6.96450   5
   5   5  -4 88.1379 8.56433   9
   5   5  -4 74.6768 9.39671   7
  -5   5   4 92.8264 7.84557   4
  -5   5   4 80.5598 5.44615  15
  -5  -5  -4 95.1849 19.5333   1
  -5  -5   4 83.7228 5.65059   6
  -5  -5   4 76.2425 6.60698  14
   5   5   4 86.5249 10.0103   7
  -5  -5   4 65.3780 8.50100   8
  -5  -5   4 101.651 20.0229   1
  -5   5  -4 86.3877 8.64143   4
   5  -5  -4 79.0634 5.43224   6
  -5   5  -4 86.2897 5.25297  13
   5   5   4 74.6250 8.07450   8
   5   5   4 89.8026 9.12346   9
  -6  -5  -4 33.4430 4.98045  14
  -6   5   4 35.1373 2.86965  13
   6   5  -4 37.9914 6.62677   7
   6   5  -4 29.9408 5.36570   9
  -6   5   4 38.0876 4.78214   5
   6   5  -4 34.6168 5.96703   8
  -6  -5  -4 44.0805 18.9121   1
  -6   5   4 25.0607 5.07768   4
  -6   5   4 33.2062 3.48364  15
  -6  -5  -4 35.6028 4.04232   6
  -6  -5   4 33.5434 4.97410  14
   6  -5  -4 34.9229 3.59755   6
   6   5   4 29.5513 5.55072   9
   6   5   4 21.6965 5.60499   7
  -6   5  -4 33.2126 3.21120  13
  -6  -5   4 29.3878 3.63076   6
   7   5  -4 19.5677 4.33685   8
  -7  -5  -4 13.3252 2.01311  10
   7   5  -4 18.3743 3.82533   9
  -7   5   4 18.1561 3.68822   5
  -7  -5  -4 38.2600 17.7336   1
  -7  -5  -4 15.3272 3.40647   3
  -7   5   4 18.1120 2.35880  13
   7   5  -4 16.4244 4.58084   7
  -7   5   4 20.2329 3.04034  15
  -7  -5  -4 19.2889 3.70562  14
  -7  -5   4 22.6715 12.4734   1
   7  -5  -4 13.5589 2.32862   6
  -7  -5   4 24.1692 3.14109   6
   7   5   4 21.3384 4.91001   9
   7   5   4 19.4435 4.23705   8
  -7   5  -4 24.1333 4.97499   4
  -8  -5  -4 156.737 23.7020   1
  -8  -5  -4 194.344 11.2232   6
  -8   5   4 166.916 8.76309  13
  -8   5   4 154.971 13.4201   4
  -8  -5  -4 209.417 13.9355   3
  -8   5   4 180.851 12.2188   5
   8   5  -4 201.606 13.4696   8
  -8  -5  -4 178.134 9.42451  10
   8   5  -4 175.462 15.6332   7
  -8   5   4 170.630 9.62121  15
   8   5  -4 181.310 13.8031   9
  -8  -5  -4 192.729 11.2337  14
   8   5   4 179.360 13.0053   8
  -8  -5   4 168.198 9.75473   6
  -8   5  -4 179.837 14.3597   4
  -8   5  -4 188.769 9.91444  13
   8   5   4 186.217 13.9953   9
  -8  -5   4 150.945 22.7962   1
   8   5   4 166.204 15.3147   7
  -8  -5   4 156.444 10.8909  14
  -9   5   4 171.540 12.5522   5
   9   5  -4 174.460 15.8595   7
  -9   5   4 144.546 14.2607   4
   9   5  -4 199.075 14.2726   8
  -9  -5  -4 185.380 9.49700  10
  -9  -5  -4 177.835 23.5510   1
   9   5  -4 183.145 13.8793   9
  -9   5   4 170.685 9.79605  15
  -9  -5  -4 193.626 13.7894   3
  -9  -5  -4 197.291 11.2253   6
  -9   5   4 161.019 11.8938  10
  -9   5   4 171.104 8.96355  13
  -9  -5   4 165.808 12.0131   3
  -9  -5   4 184.068 10.1810   6
   9   5   4 192.099 14.5195   9
  -9   5  -4 177.953 15.1589   4
  -9  -5   4 190.707 25.4985   1
   9   5   4 196.919 13.7091   8
   9   5   4 150.862 15.0874   7
  -9   5  -4 195.867 10.0749  13
 -10   5   4 42.6781 10.6443   4
 -10  -5  -4 26.5852 5.22529   3
  10   5  -4 28.1996 5.92471   9
 -10   5   4 33.1747 3.81558  15
 -10  -5  -4 60.9901 14.9566   1
 -10  -5  -4 33.6721 2.80675  10
 -10  -5  -4 39.2514 4.89125   6
  10   5  -4 30.6969 6.02176   8
 -10   5   4 33.4250 2.84898  13
 -10   5   4 21.0007 4.77890   5
 -10   5   4 24.7015 3.10065  10
 -10  -5   4 29.4487 10.6250   1
 -10   5  -4 30.7862 6.68150   4
  10   5   4 35.5107 6.71281   9
  10   5   4 30.8965 7.28457   7
 -10  -5   4 28.8548 4.48501   6
  11   5  -4 140.539 17.2402   9
 -11  -5  -4 183.340 12.9395   3
 -11   5   4 177.360 9.80726  15
 -11  -5  -4 181.598 10.7038   6
 -11  -5  -4 174.163 21.9513   1
 -11   5   4 166.863 8.71182  13
 -11   5   4 148.712 12.7008   5
 -11   5   4 162.537 9.23690  10
  11   5  -4 157.057 16.6128   7
 -11  -5  -4 181.976 8.96504  10
  11   5   4 162.471 17.3674   7
 -11   5  -4 175.008 9.32109  13
  11   5   4 200.075 18.6038   9
 -11  -5   4 176.964 21.4699   1
 -12  -5  -4 23.2776 4.69533   3
 -12  -5  -4 34.1463 2.68317  10
 -12  -5  -4 25.5258 3.92190   6
 -12   5   4 20.1264 2.68659  10
 -12   5   4 29.4456 2.60457  13
 -12  -5  -4 26.7590 12.2684   1
 -12   5  -4 30.7783 3.03372  13
 -12  -5   4 15.7590 10.1624   1
 -13   5   4 10.3674 2.35415  10
 -13  -5  -4 15.6003 1.90640  10
 -13   5   4 10.1125 2.25699  15
 -13   5  -4 13.9237 2.04312  13
 -14  -5  -4 4.68413 1.26759  10
 -14   5   4 3.96951 1.56210  15
 -14   5   4 6.58569 1.35141  13
 -14   5   4 0.37343 2.14377  10
 -14   5  -4 6.22770 1.95110  15
 -14   5  -4 3.71747 1.27555  13
 -15   5   4 49.2615 3.50023  15
 -15  -5  -4 46.6889 3.36320  10
 -15   5   4 45.1962 3.47451  13
 -15   5  -4 49.8726 3.25041  13
 -15   5  -4 48.0974 3.82709  15
 -16   5   4 35.9833 2.63659  15
 -16   5  -4 43.3365 2.72969  13
 -16   5  -4 42.6042 3.10289  15
   0   6  -4 2.90494 2.43861   4
   0  -6   4 4.59329 2.52773  14
   0   6   4 6.50701 3.04680   4
   0   6  -4 -5.9552 5.33098   9
   0   6   4 -2.2086 5.54287   7
   0   6   4 1.66568 5.65392   9
   0  -6  -4 7.56161 3.16107  14
   0   6  -4 -0.8744 5.41368   7
   0   6   4 7.33631 1.50768  13
  -1   6   4 80.1218 7.69723   4
   1   6  -4 73.5366 4.50408  13
  -1   6   4 71.6044 4.48441  13
  -1  -6  -4 83.6813 5.91783   6
   1   6  -4 85.2922 7.84947   4
   1   6  -4 80.4018 9.44278   9
   1  -6   4 57.7293 6.18408  14
  -1  -6   4 75.6227 6.59319  14
   1   6   4 73.2461 4.28081  13
  -1   6  -4 66.4394 7.27681   4
   1  -6  -4 83.8827 5.64163   6
   1  -6  -4 74.6254 7.12444  14
  -1  -6   4 75.1501 5.28677   6
   1   6   4 76.5094 9.49487   9
   1   6   4 56.5538 9.67404   7
  -1   6  -4 75.3754 4.67695  13
   2   6  -4 102.338 8.39886   4
  -2   6   4 93.4687 8.30787   4
   2   6  -4 96.4216 9.91208   9
  -2  -6  -4 80.0197 7.43188  14
  -2  -6  -4 93.0102 6.48640   6
  -2   6   4 91.3715 6.11901  15
  -2   6   4 103.483 5.69913  13
   2   6   4 104.450 5.37701  13
   2   6   4 81.3455 10.7143   7
  -2   6  -4 100.112 8.85307   4
   2  -6  -4 92.1018 7.87559  14
  -2  -6   4 91.0276 7.56624  14
   2   6   4 85.4211 10.0251   9
  -2   6  -4 91.4481 5.48356  13
   2  -6  -4 96.2289 6.26677   6
  -2  -6   4 100.972 6.60018   6
  -3  -6  -4 32.8256 4.16974   6
  -3   6   4 37.2835 3.52283  15
   3   6  -4 26.7306 6.43277   7
  -3  -6  -4 36.1094 5.08483  14
  -3   6   4 29.8897 2.96282  13
   3   6  -4 27.7202 5.72531   9
  -3   6  -4 35.2383 2.94591  13
  -3  -6   4 43.6879 6.57750   8
   3   6   4 35.9957 6.06245   9
   3  -6  -4 42.6095 5.63175  14
   3  -6  -4 39.7093 3.76674   6
   3   6   4 30.6116 5.84124   7
  -3  -6   4 32.7862 4.95903  14
  -3   6  -4 36.2018 6.18231   4
  -3  -6   4 37.9164 3.95968   6
  -4  -6  -4 8.39882 2.28756   6
  -4   6   4 4.33619 3.30832   4
  -4  -6  -4 4.69475 2.67306  14
  -4   6   4 6.47063 1.82412  15
  -4   6   4 7.65705 1.50520  13
   4   6  -4 2.48501 3.37519   7
   4   6  -4 0.03201 3.20267   9
  -4  -6   4 8.43156 2.22352   6
  -4  -6   4 6.45770 2.95409  14
   4  -6  -4 2.95525 1.72489   6
  -4   6  -4 5.31942 3.07167   4
  -5  -6  -4 20.9455 3.81547  14
  -5  -6  -4 24.1230 3.97497   6
   5   6  -4 23.0807 5.70963   7
  -5  -6  -4 2.94511 17.0823   1
  -5   6   4 16.5238 2.15916  13
  -5   6   4 15.7633 2.48701  15
  -5   6   4 14.2037 4.13596   4
   5   6   4 9.54268 4.37954   9
   5  -6  -4 18.1871 4.25772  14
  -5   6  -4 23.6682 2.74499  13
  -5  -6   4 10.1005 26.5898   1
   5   6   4 13.1159 4.70770   7
   5  -6  -4 22.8892 3.34746   6
  -5   6  -4 19.9174 4.24482   4
  -5  -6   4 21.3085 3.77750  14
  -6   6   4 50.2389 8.36888   4
  -6   6   4 55.8691 4.49627  15
  -6  -6  -4 55.2454 5.82333  14
  -6   6   4 54.0854 3.82397  13
   6   6  -4 39.3288 7.68248   7
  -6  -6  -4 53.6347 25.6378   1
   6   6  -4 57.4764 7.24231   9
  -6  -6  -4 51.6719 5.48589   6
  -6   6  -4 63.3207 4.24150  13
   6  -6  -4 49.6716 4.55813   6
   6  -6  -4 48.5239 6.30484  14
   6   6   4 42.1632 8.24385   8
  -6   6  -4 60.2029 8.16000   4
  -6  -6   4 57.0817 6.32558  14
   6   6   4 46.6357 8.02560   9
  -6  -6   4 17.6097 17.0435   1
  -6  -6   4 54.5118 5.50130   6
  -7   6   4 135.468 7.40807  13
  -7   6   4 115.477 10.1329   5
  -7  -6  -4 138.144 9.10192   6
  -7  -6  -4 123.528 10.7676   3
  -7   6   4 139.613 8.22944  15
  -7  -6  -4 148.215 9.37214  14
   7   6  -4 110.166 12.5797   7
   7   6  -4 104.675 15.5085   8
  -7  -6  -4 110.304 25.2276   1
   7  -6   4 150.582 9.97834   8
   7   6  -4 137.015 11.9170   9
  -7   6  -4 148.470 7.69362  13
   7  -6  -4 137.619 8.11659   6
  -7  -6   4 144.450 8.74574   6
   7   6   4 111.311 13.0921   7
  -7  -6   4 138.715 9.54018  14
   7   6   4 125.123 12.1320   9
  -7   6  -4 126.648 12.4306   4
  -8  -6  -4 104.193 7.64611  14
  -8   6   4 107.675 6.15674  13
  -8  -6  -4 118.875 8.34706   6
  -8   6   4 90.2385 14.1954   4
  -8   6   4 110.968 7.03871  15
   8   6  -4 92.1284 15.7839   8
   8  -6   4 114.404 8.70052   8
  -8  -6  -4 110.789 10.3423   3
   8   6  -4 101.192 10.8915   9
  -8  -6  -4 98.5586 21.8467   1
  -8   6   4 116.809 9.61986   5
   8   6   4 85.2764 11.8984   8
  -8   6  -4 134.305 13.3257   4
  -8  -6   4 73.8736 20.9948   1
   8   6   4 83.6495 11.9305   7
  -8  -6   4 108.085 7.42693   6
   8   6   4 106.281 11.4557   9
  -8  -6   4 106.500 8.24013  14
  -8   6  -4 114.946 6.64954  13
  -9   6   4 17.7972 2.49879  13
  -9   6   4 21.2955 4.67815   5
   9   6  -4 11.0933 6.07659   9
  -9   6   4 25.7750 3.49505  15
  -9  -6  -4 16.3224 3.20897   6
   9   6  -4 11.3707 5.61199   7
  -9  -6  -4 27.6543 11.5375   1
  -9  -6  -4 9.83930 3.62835   3
  -9  -6   4 14.8817 2.91895   6
  -9   6  -4 17.5355 2.36432  13
  -9  -6   4 6.10340 14.0271   1
   9   6   4 14.6076 7.39939   9
  -9   6  -4 10.6082 7.04806   4
  -9  -6   4 19.1900 4.28743  14
 -10  -6  -4 25.3925 10.4578   1
 -10  -6  -4 18.1201 3.44089   6
 -10   6  -4 13.4637 2.13024  13
 -10  -6   4 -12.666 10.8204   1
 -10  -6   4 6.86887 2.65185   6
 -10  -6   4 2.56208 3.01526   3
 -11  -6  -4 0.80159 2.22408   3
 -11   6   4 4.07628 1.89698  15
 -11   6   4 -0.6900 1.02886  13
 -11  -6  -4 0.45763 1.94699   6
 -11   6  -4 1.52840 1.27663  13
 -12   6   4 6.88101 1.38587  13
 -12  -6  -4 5.62405 2.91909   3
 -12   6   4 10.7439 2.17612  15
 -12   6  -4 8.78406 1.65567  13
 -12   6  -4 7.92406 2.22127  15
 -13   6   4 63.6432 4.01145  13
 -13   6   4 71.6347 4.76853  15
 -13   6  -4 67.0588 5.05199  15
 -13   6  -4 71.0734 4.32082  13
 -14   6   4 6.00455 1.01688  13
 -14   6   4 4.45299 1.38400  15
 -14   6  -4 3.70913 1.57766  15
 -14   6  -4 3.93334 1.12679  13
 -15   6   4 18.5746 1.92165  15
 -15   6  -4 18.9874 2.23556  15
 -15   6  -4 20.3264 1.75150  13
   0  -7   4 15.6307 2.75160   6
   0  -7  -4 13.3618 2.62223   6
   0  -7   4 11.2174 3.61792  14
   0  -7  -4 12.8725 3.80522  14
   0   7   4 15.8578 4.03035   4
   0   7  -4 8.72888 3.42927   4
   0   7   4 14.7075 1.93682  13
   1  -7   4 17.1752 2.82101   6
  -1  -7  -4 17.8384 3.13331   6
  -1   7   4 16.8753 2.55136  15
  -1  -7  -4 20.0624 4.01074  14
   1   7  -4 10.4965 3.58978   4
  -1   7   4 19.8184 2.41262  13
  -1   7   4 12.2980 3.81181   4
   1  -7   4 16.9559 3.83269  14
  -1  -7   4 20.1584 3.13597   6
  -1   7  -4 17.2231 2.31812  13
  -1  -7   4 18.1038 4.11255  14
   1  -7  -4 20.5618 4.22287  14
  -1   7  -4 15.0775 4.12999   4
   1  -7  -4 17.1184 2.91999   6
   2   7  -4 13.0196 4.05079   4
   2  -7   4 19.9067 3.04782   6
  -2   7   4 18.5116 2.55223  15
   2  -7   4 20.2205 3.90212  14
  -2  -7  -4 22.0300 3.51048   6
  -2   7   4 24.4018 2.59967  13
  -2  -7  -4 18.0521 3.76661  14
  -2   7  -4 12.4330 4.17480   4
   2  -7  -4 14.2181 3.93163  14
  -2   7  -4 24.2110 2.82957  15
  -2   7  -4 20.6600 2.38073  13
   2  -7  -4 28.0980 3.59327   6
  -2  -7   4 18.7500 3.06380   6
  -2  -7   4 15.2837 3.89548  14
   3   7  -4 -4.5867 7.22490   7
   3   7  -4 14.5546 8.37388   9
  -3  -7  -4 2.12480 2.73182  14
  -3   7   4 2.26487 1.24753  13
   3  -7   4 6.10715 3.17690  14
   3   7  -4 5.47833 3.58596   4
  -3   7   4 0.91457 3.63809   4
  -3  -7  -4 5.03365 2.21654   6
  -3   7   4 5.57421 1.57698  15
   3   7   4 5.66081 8.47764   9
  -3  -7   4 4.00290 6.90574   8
   3  -7  -4 5.31709 3.05025  14
  -3   7  -4 4.98954 1.38139  13
   3   7   4 1.12382 7.45819   7
  -3  -7   4 6.25270 3.04075  14
  -3   7  -4 4.12741 1.63421  15
  -3  -7   4 2.38448 1.93007   6
  -3   7  -4 4.40790 3.65773   4
  -4  -7  -4 48.0879 5.64860  14
   4  -7   4 35.1336 5.31701  14
   4   7  -4 43.4977 7.74275   4
   4   7  -4 26.2478 7.52200   7
  -4   7   4 34.1542 6.46129   4
   4   7  -4 58.2568 8.81032   9
  -4  -7  -4 50.9310 5.13992   6
  -4   7   4 35.3462 3.73643  15
  -4   7   4 42.6591 3.36922  13
  -4  -7   4 41.7164 5.88436  14
   4  -7  -4 43.7282 6.18117  14
  -4   7  -4 37.6784 4.00591  15
  -4   7  -4 45.0544 3.37431  13
  -4  -7   4 43.0452 4.72096   6
   4  -7  -4 36.7369 4.41354   6
  -4   7  -4 32.9744 6.09579   4
   4   7   4 30.6062 8.20135   7
  -5   7   4 19.0972 2.63216  13
   5  -7   4 12.5100 3.61267  14
   5   7  -4 6.68642 3.75666   4
  -5  -7  -4 10.6430 3.39027  14
   5  -7   4 17.2537 4.13584   8
  -5  -7  -4 13.8825 2.91537   6
   5   7  -4 5.55414 6.10504   9
  -5   7   4 14.5675 2.32630  15
  -5   7   4 14.7197 5.68105   4
   5   7  -4 14.3171 5.92514   7
   5   7   4 6.51035 5.68667   7
   5  -7  -4 11.2022 2.54811   6
  -5   7  -4 9.32644 1.96054  15
   5  -7  -4 5.51598 3.35613  14
  -5  -7   4 8.44755 3.29878  14
  -5   7  -4 8.79584 1.78689  13
   5   7   4 21.5642 6.91706   9
  -6   7   4 4.29572 1.74771  15
  -6   7   4 7.90969 7.15525   4
  -6  -7  -4 3.42340 2.54622   3
  -6  -7  -4 8.66261 2.68617   6
  -6   7   4 5.28222 1.51287  13
  -6  -7  -4 4.30894 2.70711  14
  -6   7  -4 5.18217 1.46882  13
  -6  -7   4 -0.6059 2.57437  14
  -6  -7   4 2.13356 2.21744   6
   6  -7  -4 6.54434 3.29774  14
  -6   7  -4 -5.3481 5.43130   4
   6  -7  -4 1.89622 2.27400   6
  -7   7   4 30.6748 3.63052  15
  -7  -7  -4 17.3701 3.93564   3
  -7  -7  -4 28.7317 4.56003   6
  -7  -7  -4 21.0855 3.50524  14
  -7   7   4 25.7655 2.88774  13
  -7  -7   4 26.4168 4.13555  14
   7  -7  -4 20.8665 3.33976   6
  -7   7  -4 18.4664 2.56612  13
   7  -7  -4 23.2921 3.90377  14
  -7   7  -4 18.4759 2.90196  15
  -7  -7   4 22.8060 3.58508   6
  -8  -7  -4 21.1933 3.68137   6
  -8  -7  -4 19.7444 3.18104  14
  -8   7  -4 24.9337 2.75131  13
  -8  -7   4 20.2976 3.41631  14
  -8  -7   4 14.9503 2.87044   6
  -8   7  -4 23.2259 3.28024  15
  -9   7   4 32.2589 3.00046  13
  -9   7   4 36.7962 3.71028  15
  -9  -7  -4 31.3497 4.75770   6
   9  -7   4 32.4721 4.23050   6
  -9  -7   4 25.6943 4.03219   6
  -9   7  -4 32.7951 3.06715  13
  -9   7  -4 35.4136 3.88444  15
 -10  -7  -4 23.7868 4.04535   6
  10  -7   4 24.5359 3.22433   6
 -10  -7  -4 21.5717 4.13066   3
 -10   7   4 28.6851 2.71632  13
 -10   7  -4 28.4504 3.60662  15
 -10   7  -4 30.6109 2.82619  13
 -10  -7   4 25.2898 3.48944   6
 -11   7   4 3.72237 1.44653  15
 -11  -7  -4 1.75680 2.26457   3
 -11   7   4 2.50078 1.17524  13
 -11  -7  -4 3.52870 1.69346   6
 -11   7  -4 2.81255 1.12515  13
 -11   7  -4 3.85828 1.69968  15
 -12  -7  -4 4.00000 1.93607   6
 -12  -7  -4 5.12663 2.48559   3
 -12   7   4 5.42904 1.15274  13
 -12   7   4 5.82113 1.52128  15
 -12   7  -4 4.14909 1.17669  13
 -12   7  -4 2.85837 1.58357  15
 -13   7   4 2.34299 1.03410  15
 -13   7   4 2.75214 0.75573  13
 -13   7  -4 3.00354 1.25731  15
 -13   7  -4 2.54471 0.89602  13
 -14   7   4 0.15194 0.73369  15
 -14   7  -4 2.79126 0.71004  13
 -14   7  -4 1.23866 0.93085  15
   0  -8   4 -0.7464 1.76502   6
   0  -8   4 -5.2299 2.74927  14
   0   8  -4 1.44093 0.96220  13
   0  -8  -4 5.13509 2.43646   6
   0  -8  -4 2.82240 2.57109  14
   1  -8   4 23.6873 4.58254  14
  -1  -8  -4 28.4996 4.52504  14
  -1  -8  -4 21.9202 3.51812   6
  -1   8   4 22.3368 2.54948  13
   1  -8   4 29.0512 4.06884   6
   1  -8  -4 18.9309 3.84349  14
  -1   8  -4 19.4835 2.28164  13
   1  -8  -4 19.0303 3.50497   6
  -1  -8   4 23.4930 4.03217   6
  -1  -8   4 27.6628 4.86297  14
  -2   8   4 4.82196 1.46443  15
   2  -8   4 2.28361 2.06472   6
  -2  -8  -4 2.46861 2.80399  14
  -2   8   4 4.59637 1.23937  13
   2  -8   4 2.30428 3.23482  14
  -2  -8  -4 4.22983 2.45264   6
   2  -8  -4 3.69788 2.88901  14
  -2  -8   4 -0.4686 2.02978   6
   2  -8  -4 7.74101 2.59279   6
  -2  -8   4 2.73759 2.90438  14
  -2   8  -4 4.54125 1.31781  13
  -3  -8  -4 19.4035 3.32124   6
  -3   8   4 20.3240 2.81877  15
   3  -8   4 28.4452 3.97410   6
  -3  -8  -4 18.7399 3.84231  14
   3  -8   4 18.7716 4.19618  14
  -3   8   4 24.6047 2.46925  13
   3  -8  -4 20.3087 3.21884   6
  -3  -8   4 17.7465 4.06715  14
  -3  -8   4 23.1166 3.98926   6
  -3   8  -4 13.8175 2.23172  15
   3  -8  -4 20.1023 3.79368  14
  -3   8  -4 19.3151 2.43658  13
  -4   8   4 6.21705 1.48887  15
  -4  -8  -4 3.01069 2.33529   6
  -4  -8  -4 -0.8615 2.36413  14
  -4   8   4 7.07557 1.46780  13
  -4  -8   4 3.72823 2.56212   6
   4  -8  -4 5.97355 2.83081  14
   4  -8  -4 3.32259 2.54385   6
  -4  -8   4 4.20851 3.11945  14
  -4   8  -4 1.06628 1.55835  15
   5  -8   4 23.9901 3.74352   6
  -5  -8  -4 15.6314 3.22431   6
   5  -8   4 17.6011 4.36417  14
  -5   8   4 18.3807 2.75251  15
  -5   8   4 16.8685 2.39017  13
  -5  -8  -4 16.1459 3.39926  14
  -5  -8   4 19.6058 3.97096  14
  -5   8  -4 21.8009 3.09744  15
  -5  -8   4 25.0794 4.21644   6
  -5   8  -4 22.9260 2.45845  13
   5  -8  -4 23.0814 3.99865  14
   5  -8  -4 18.5813 3.34538   6
  -6  -8  -4 5.07089 2.44843  14
  -6  -8  -4 3.37138 2.14488   6
  -6   8   4 2.38537 1.42083  15
   6  -8   4 3.38680 1.88714   6
  -6  -8  -4 2.20601 2.23584   3
   6  -8   4 -3.4846 3.79129  14
  -6   8   4 2.11478 1.19345  13
   6  -8  -4 0.20593 2.65000   6
  -6   8  -4 4.99940 1.76363  15
  -6   8  -4 1.55061 1.20146  13
  -6  -8   4 3.29280 2.60083  14
  -6  -8   4 5.79094 2.10656   6
   6  -8  -4 2.28805 3.12039  14
   7  -8   4 23.9841 3.88151   6
  -7   8   4 27.4443 2.67932  13
  -7   8   4 30.0011 3.14913  15
  -7  -8  -4 30.8861 4.14996  14
  -7   8  -4 28.3594 3.48513  15
   7  -8  -4 34.2823 5.40425  14
  -7  -8   4 29.6943 3.85169   6
  -7   8  -4 29.7480 2.85105  13
  -7  -8   4 23.6179 3.82250  14
  -8  -8  -4 9.17791 3.14902   3
   8  -8   4 9.15359 2.40269   6
  -8  -8  -4 10.8555 2.30487  14
  -8  -8  -4 12.0131 2.67077   6
  -8   8   4 14.5085 2.06316  13
  -8  -8   4 13.5769 2.85605  14
  -8   8  -4 16.2621 2.22904  13
  -8   8  -4 11.6852 2.18814  15
   9  -8   4 7.32043 2.28165   6
  -9   8   4 13.1196 1.94282  15
  -9  -8  -4 7.39102 2.07892   6
  -9  -8  -4 6.01766 2.41401   3
  -9   8   4 9.43520 1.43461  13
  -9  -8   4 7.76478 2.20954   6
  -9   8  -4 11.6099 1.98059  15
  -9  -8   4 3.51303 2.46921   3
 -10  -8  -4 0.61720 1.67491   3
 -10   8   4 3.59479 0.93198  13
 -10  -8  -4 1.24249 1.38791   6
 -10   8   4 2.30067 1.18597  15
 -10   8  -4 2.79899 1.44756  15
 -10   8  -4 1.73749 1.02535  13
 -11   8   4 1.98770 1.03810  15
 -11   8   4 3.35597 0.82035  13
 -11   8  -4 3.19516 1.18736  15
 -11   8  -4 3.37561 0.93400  13
 -12   8   4 2.40066 0.82191  15
 -12   8  -4 3.08731 0.95616  15
 -12   8  -4 2.28219 0.70029  13
   0  -9  -4 43.6712 5.69442  14
   0  -9   4 49.7654 4.90494   6
   0  -9   4 54.9872 6.39972  14
   0  -9  -4 39.4473 4.63634   6
   1  -9   4 12.9836 3.54874  14
  -1  -9  -4 7.36967 2.50646   6
   1  -9   4 12.3326 2.65873   6
  -1  -9  -4 9.69315 3.05235  14
  -1  -9   4 11.2630 3.49686  14
   1  -9  -4 7.54856 3.12704  14
  -1  -9   4 9.10439 2.46668   6
   1  -9  -4 7.44821 2.24386   6
   2  -9   4 3.20058 2.89643  14
  -2  -9  -4 3.19159 1.96979   3
   2  -9   4 1.64540 1.72353   6
  -2  -9  -4 5.24972 2.63496  14
  -2  -9  -4 2.73705 2.11098   6
   2  -9  -4 4.35076 2.68215  14
  -2  -9   4 0.06198 1.99139   6
  -2  -9   4 2.46012 2.62072  14
   2  -9  -4 -0.1677 1.74118   6
  -3  -9  -4 8.18663 2.66870  14
  -3  -9  -4 9.47983 2.35546   6
   3  -9   4 14.5036 3.39202  14
   3  -9   4 8.55224 2.30186   6
  -3   9  -4 10.0833 1.29308  13
  -3  -9   4 8.04879 2.92933  14
   3  -9  -4 6.26759 2.33596   6
   3  -9  -4 12.9448 3.10976  14
  -3  -9   4 6.44427 2.18729   6
   4  -9   4 3.54832 1.97186   6
  -4  -9  -4 2.63010 2.11338  14
  -4  -9  -4 0.66863 1.87849   6
  -4   9   4 1.89269 1.27179  15
   4  -9  -4 7.07508 2.33570   6
  -4  -9   4 5.17872 1.90362   6
  -4   9  -4 3.79190 0.96859  13
   4  -9  -4 -1.1018 2.17831  14
  -4  -9   4 4.65815 2.68011  14
  -5  -9  -4 1.53180 1.76727  14
   5  -9   4 6.26764 2.89237  14
  -5  -9  -4 2.37358 1.89681   3
  -5   9   4 1.92634 1.08617  15
  -5  -9  -4 3.58976 1.69115   6
  -5  -9   4 2.57292 2.23076  14
  -5  -9   4 -0.3511 1.68593   6
   5  -9  -4 3.90742 2.30123   6
  -6  -9  -4 1.30150 1.45033  14
  -6  -9  -4 -0.7660 1.64773   3
  -6  -9  -4 1.52368 1.51020   6
  -6   9   4 0.85358 1.12789  15
   6  -9   4 4.15101 2.59603  14
   6  -9   4 1.08019 1.73531   6
  -6   9  -4 2.13314 0.85387  13
   6  -9  -4 4.56980 1.87476  14
  -6  -9   4 -0.1792 1.62974   6
  -6  -9   4 1.49780 1.95941  14
  -6   9  -4 1.10980 1.04326  15
  -6  -9   4 0.80847 1.71629   3
  -7  -9  -4 2.35696 1.86277   3
  -7   9   4 7.19587 1.30610  15
  -7  -9  -4 6.78476 1.72047   6
  -7  -9   4 8.34489 2.15623  14
   7  -9  -4 4.22527 2.07513  14
  -7   9  -4 9.71967 1.40167  13
  -8   9   4 19.7456 1.93651  15
  -8   9  -4 16.0052 1.52716  13
  -8   9  -4 14.8288 1.58233  15
  -9   9   4 2.06449 0.71946  15
  -9   9  -4 1.47375 0.64793  13
   0 -10   4 39.2470 3.39354   6
   0 -10  -4 51.9589 3.86592  14
   0 -10  -4 37.9725 4.07153   6
   1 -10   4 2.99715 2.08721  14
  -1 -10  -4 -1.4347 1.47755   6
  -1 -10  -4 -0.7637 1.45954   3
  -1 -10  -4 0.89488 1.34971  14
  -1 -10   4 -0.9982 1.80294  14
  -1 -10   4 0.59568 1.36343   6
   1 -10  -4 4.22834 1.62040  14
  -2 -10  -4 2.73367 1.38875  14
   2 -10   4 0.45756 1.50038   6
   2 -10   4 1.96165 2.02542  14
  -2 -10  -4 2.07942 1.38088   6
  -2 -10  -4 1.20797 1.41300   3
  -2 -10   4 3.54792 1.82076  14
  -2 -10   4 1.56268 1.42560   6
  -3 -10  -4 2.16125 2.06788   3
  -3 -10  -4 1.12339 1.21657  14
   3 -10  -4 1.61806 1.36804  14
  -3 -10   4 1.01252 1.42785  14
  -4 -10  -4 4.10626 1.21802  14
   4 -10   4 5.53253 1.46514  14
   4 -10  -4 6.16537 1.20482  14
  -4 -10   4 2.77833 1.25399  14
   0   0  -5 0.59242 2.48180   1
   0   0  -5 -0.1907 0.78713   7
   0   0   5 36.2735 2.79344   8
   0   0  -5 0.46036 0.76097   9
   1   0  -5 1.67915 0.93200   7
  -1   0  -5 2.04235 2.05416   1
   1   0  -5 0.42132 0.87087   9
  -1   0   5 0.73059 0.89168   8
  -1   0  -5 -0.1060 1.27838   4
  -1   0  -5 1.02016 0.75054   9
   1   0   5 1.17075 0.93194   8
  -1   0  -5 0.47506 0.84611   7
   2   0  -5 3359.17 145.526   7
   2   0  -5 3132.20 144.774   9
  -2   0  -5 3108.75 144.570   9
  -2   0  -5 3526.36 145.525   7
   2   0   5 2978.25 135.361   8
  -2   0  -5 3212.32 145.151   4
  -2   0   5 3133.93 135.399   8
   3   0   5 -0.1886 0.94100   8
  -3   0  -5 -1.3008 1.80898   1
  -3   0   5 -0.8847 1.02148   5
  -3   0  -5 1.10222 1.71324   4
   3   0  -5 0.26211 0.96364   7
   3   0  -5 1.09560 1.10959   9
   4   0  -5 526.984 25.0920   7
  -4   0  -5 549.221 27.4480   1
  -4   0  -5 518.556 25.1166   4
   4   0  -5 488.915 24.2022   9
  -4   0   5 513.592 24.8609   5
   4   0   5 529.855 24.0859   8
  -5   0   5 0.87396 1.12097   5
  -5   0   5 -0.5023 2.66036   1
   5   0   5 0.38839 1.05639   8
  -5   0  -5 2.40352 1.77630   4
   5   0  -5 1.55853 0.78893   8
  -5   0  -5 0.27698 0.66698   5
  -5   0  -5 1.07199 1.92953   1
   5   0  -5 0.12778 1.09614   7
   5   0  -5 -1.0936 1.00702   9
   6   0   5 286.497 13.5804   8
  -6   0   5 292.340 14.7368   5
   6   0  -5 275.300 13.6925   9
   6   0  -5 242.102 13.5156   8
  -6   0  -5 294.987 16.6594   1
  -6   0  -5 252.256 16.6858   1
  -6   0   5 242.505 17.5161   1
   6   0  -5 296.712 14.7483   7
  -6   0  -5 279.650 14.8923   4
  -6   0  -5 270.824 13.2351   5
  -7   0  -5 1.60335 2.57425   1
   7   0  -5 1.82846 1.32317   7
   7   0   5 -0.4887 1.62326   9
  -7   0  -5 1.31052 2.46914   1
  -7   0  -5 1.32625 1.98574   4
  -7   0   5 -1.2665 1.22676   5
   7   0  -5 2.34574 1.31557   9
   7   0   5 0.21908 1.36685   7
   7   0  -5 3.56418 1.11561   8
  -7   0   5 2.99771 3.07876   1
  -8   0  -5 296.669 17.2188   4
   8   0  -5 322.348 16.9752   7
  -8   0   5 318.958 16.5600   5
  -8   0  -5 330.352 17.0648   1
   8   0   5 312.438 16.8894   7
  -8   0  -5 299.190 15.3213   5
   8   0   5 302.053 16.0069   9
  -8   0   5 278.119 18.4843   1
   8   0  -5 311.449 15.7945   9
   8   0   5 303.519 15.0658   8
  -9   0  -5 -1.1315 1.19091   5
  -9   0   5 -1.2258 1.34909   5
   9   0  -5 -0.0704 1.20987   9
  -9   0  -5 1.72150 2.40743   4
   9   0   5 -0.6659 1.18529   8
   9   0  -5 -1.0382 1.27235   7
  -9   0   5 2.35888 2.77505   1
  10   0  -5 50.4326 4.32323   9
  10   0   5 46.5924 4.41653   9
  10   0  -5 47.6378 4.99636   7
 -10   0   5 41.4163 4.70205  10
 -10   0   5 46.4008 4.88659   5
  10   0   5 40.3430 4.90650   7
  10   0   5 44.4202 4.02026   8
 -10   0  -5 39.8364 4.32130   5
 -11   0  -5 0.30673 1.07370  10
 -11   0   5 4.79625 1.85443   5
 -11   0   5 3.51048 1.71630  10
  11   0   5 3.50430 1.99901   7
  11   0  -5 1.27970 1.53198   9
  11   0  -5 0.27396 1.61554   7
 -11   0  -5 1.54687 1.16987  13
 -12   0  -5 77.8482 4.96385  13
  12   0  -5 86.7770 5.92067   9
  12   0  -5 80.0324 6.53736   7
 -12   0   5 91.9650 6.15994  10
 -12   0  -5 75.2259 5.17779  10
 -12   0   5 87.8061 7.57915   5
  12   0   5 86.1713 6.46817   8
 -13   0   5 1.07279 1.62266  10
 -13   0   5 2.84807 2.59928   5
 -13   0  -5 2.44606 1.22112  13
 -13   0  -5 -1.8701 1.06782  10
 -14   0  -5 8.71829 1.93324  10
 -14   0   5 -4.2281 4.74287   5
 -14   0  -5 11.3774 1.77931  13
 -15   0  -5 -0.9187 1.37540  13
 -15   0   5 1.34371 1.69739  10
 -15   0  -5 1.32701 1.37058  10
 -16   0   5 16.1708 2.50223  10
 -16   0  -5 18.9353 2.72476  10
 -17   0  -5 -0.5539 1.07228  10
 -17   0   5 -1.2387 1.42157  10
 -18   0   5 4.39805 1.46723  10
 -18   0  -5 6.36950 1.32009  10
 -19   0   5 0.99823 0.76029  10
 -19   0  -5 0.98445 0.69931  10
   0  -1   5 -0.4782 0.75993   8
   0   1  -5 0.01446 0.89508   4
   0   1   5 0.15321 0.95539   8
   0   1  -5 0.33830 1.00488   7
   0   1  -5 -0.7346 1.01285   9
   0   1   5 0.27418 0.71112   5
   0  -1  -5 0.95410 1.03964   7
   0   1  -5 2.69003 2.05516   1
   0  -1  -5 1.05786 0.83999   9
   1   1  -5 1060.61 46.6517   7
  -1  -1  -5 964.114 45.5090   9
   1  -1   5 929.613 41.8569   8
  -1   1   5 949.657 41.9072   8
  -1  -1  -5 1060.27 46.5918   7
   1   1  -5 960.661 45.7290   9
  -1   1   5 918.373 41.9307   5
   1  -1  -5 1081.29 46.3911   7
  -1  -1   5 940.305 42.0048   8
   1  -1  -5 975.781 45.4351   9
   1   1   5 890.876 41.3465   5
   1   1   5 944.888 41.9936   8
  -1   1  -5 920.122 45.4513   4
  -1   1  -5 979.691 45.4157   9
  -1   1  -5 1091.35 46.2884   7
   2  -1   5 76.4721 4.45910   8
  -2   1   5 84.6616 4.94535   5
  -2   1   5 78.8351 5.24905   8
   2   1  -5 78.6971 5.12438   9
   2   1  -5 82.8864 5.70512   7
   2  -1  -5 73.5186 4.50264   9
  -2  -1   5 78.7039 4.75415   8
   2   1   5 74.3975 4.78556   8
  -2   1  -5 73.7391 4.37343   9
  -2   1  -5 83.8078 5.03383   7
  -2   1  -5 73.3718 5.24235   4
   2  -1  -5 88.9370 5.42533   7
  -2   1  -5 78.5530 7.12642   1
   3   1  -5 1004.72 45.4768   7
  -3   1   5 919.205 41.8572   4
  -3   1   5 919.276 42.6489   5
   3   1  -5 939.230 44.4319   9
   3   1  -5 960.300 44.3360   8
  -3  -1  -5 928.848 48.0655   1
   3  -1   5 929.510 41.9817   8
   3  -1  -5 954.305 43.7863   9
  -3   1  -5 977.225 43.4805   9
  -3   1  -5 1005.64 47.0815   1
   3   1   5 969.995 42.4859   8
   3  -1  -5 882.404 43.8045   8
  -3   1  -5 1020.99 44.1718   7
  -3  -1   5 933.028 42.3432   8
  -3   1  -5 978.739 44.5812   4
   3  -1  -5 1042.28 44.7158   7
   4   1  -5 241.177 13.2523   7
  -4  -1  -5 239.817 15.7583   1
  -4   1   5 230.719 11.4715   4
   4   1  -5 225.698 12.1174   8
  -4   1   5 241.050 12.2411   5
   4  -1   5 236.254 11.2292   8
  -4   1   5 205.402 14.5205   1
   4   1  -5 231.061 12.3805   9
  -4   1  -5 229.049 12.8366   4
  -4  -1   5 226.184 11.5358   8
   4   1   5 258.696 13.8975   7
   4   1   5 239.711 11.8488   8
   4  -1  -5 226.246 11.5207   9
  -4   1  -5 245.493 11.9125   5
   4  -1  -5 253.747 12.4649   7
  -4   1  -5 250.883 14.0411   1
   4   1   5 233.894 13.1098   9
  -5   1   5 534.010 26.2932   5
   5   1  -5 578.565 27.8341   7
  -5   1   5 550.606 25.6207   4
   5  -1   5 567.799 25.0931   8
   5   1  -5 531.794 26.2917   8
  -5  -1  -5 553.870 30.4411   1
   5   1  -5 569.007 26.6753   9
  -5   1   5 520.107 28.6471   1
   5  -1  -5 587.714 26.6209   7
  -5   1  -5 578.895 27.7456   1
   5   1   5 548.792 25.8002   8
   5   1   5 538.646 27.0324   9
   5  -1  -5 552.896 25.6607   9
   5  -1  -5 490.484 25.5162   8
  -5   1  -5 545.065 26.0238   5
  -5   1  -5 582.035 27.3139   4
   5   1   5 579.711 28.0033   7
   6   1  -5 177.978 10.9620   7
  -6   1   5 175.095 11.5145   1
  -6   1   5 173.613 9.38307   4
   6   1  -5 175.501 9.98123   9
   6   1  -5 168.307 9.59867   8
  -6   1   5 179.627 10.0729   5
   6  -1   5 147.529 8.62148   9
   6  -1  -5 175.413 9.71274   7
   6   1   5 172.669 10.6639   9
   6   1   5 169.519 11.3109   7
   6   1   5 172.715 9.52305   8
   6  -1  -5 156.338 8.76938   8
   6  -1  -5 173.270 8.84866   9
  -6   1  -5 176.470 11.0129   4
  -6   1  -5 176.505 9.36550   5
  -6  -1   5 186.796 10.1673   5
   7   1  -5 322.168 16.4966   8
   7   1  -5 322.495 16.7878   9
   7   1  -5 325.411 18.0074   7
  -7   1   5 318.380 15.7068   4
  -7  -1  -5 297.952 21.9245   1
  -7   1   5 323.573 16.5825   5
  -7  -1  -5 323.736 20.3643   1
  -7   1   5 296.388 16.6908   1
  -7  -1   5 269.527 21.3630   1
   7  -1  -5 330.644 16.5243   7
  -7  -1   5 312.234 16.3540   5
   7   1   5 307.704 16.9308   9
  -7   1  -5 302.684 16.0676   5
  -7   1  -5 333.759 18.1175   4
   7  -1  -5 326.346 15.5401   9
   7   1   5 326.541 18.1820   7
   7   1   5 311.543 15.7319   8
  -8   1   5 57.1891 5.31938   4
   8   1  -5 80.0517 6.95022   7
  -8  -1  -5 56.5474 9.93993   1
  -8   1   5 74.7338 6.04649   5
   8   1  -5 78.6690 5.86449   9
   8  -1   5 62.3560 5.07743   7
  -8  -1  -5 73.6361 8.23927   1
   8   1  -5 80.8006 5.82186   8
   8  -1  -5 67.0417 5.27664   7
  -8   1  -5 58.3362 6.80190   4
   8   1   5 72.0611 5.25566   8
  -8  -1   5 68.1548 11.5284   1
  -8  -1   5 75.9499 5.68696   5
  -8   1  -5 65.7502 5.09051   5
   8  -1  -5 74.0263 4.63299   9
   8   1   5 58.4253 6.36463   7
   8   1   5 54.0418 5.94304   9
  -9  -1  -5 10.8089 2.25900   6
  -9  -1  -5 10.8952 4.09469   1
   9   1  -5 17.1381 3.22879   8
   9   1  -5 16.8998 2.98789   9
   9   1  -5 13.7856 3.31139   7
  -9  -1  -5 6.99568 5.88770   1
  -9   1   5 10.5363 2.60797   5
  -9  -1  -5 13.6137 3.38294   3
  -9   1  -5 14.3920 3.51855   4
   9  -1  -5 15.7245 2.81282   7
   9  -1  -5 18.7073 2.28911   9
  -9  -1   5 19.2824 6.72856   1
   9   1   5 9.37198 2.87162   7
  -9   1  -5 16.3177 2.55964   5
   9   1   5 9.96686 2.92777   9
 -10  -1  -5 18.8682 4.61847   1
 -10  -1  -5 18.6153 5.44261   1
 -10   1   5 14.7516 2.38569  10
  10   1  -5 11.7688 3.09452   7
 -10   1   5 15.0568 3.35060   5
  10   1  -5 12.7335 2.63179   8
 -10  -1  -5 12.6373 1.91049  10
  10   1  -5 16.5887 3.02314   9
 -10  -1   5 14.7780 2.20271  10
  10   1   5 13.8106 3.61878   7
 -10   1  -5 14.5438 3.69330   4
 -10  -1   5 11.1292 6.38454   1
  10  -1  -5 12.6431 2.36361   7
 -10  -1   5 7.68216 4.22654   1
 -10  -1   5 18.0815 3.16166   5
  10   1   5 11.4697 2.60813   8
 -10   1  -5 9.43536 2.24607   5
  10   1   5 22.5671 3.95684   9
 -11   1   5 29.9236 3.71243  10
 -11  -1  -5 23.5549 2.81754  13
 -11  -1  -5 22.4465 2.77160  10
  11   1  -5 30.9313 4.31757   9
 -11   1   5 28.3781 4.41464   5
  11   1  -5 29.8587 4.61850   7
 -11   1  -5 24.4180 4.00897   5
 -11  -1   5 22.1851 2.94088  10
  11   1   5 24.6046 3.95474   8
 -11  -1   5 16.5182 4.56695   1
 -11   1  -5 26.4970 2.64436  13
 -11   1  -5 23.4591 2.71499  10
  11   1   5 29.3893 4.88870   9
 -11   1  -5 22.1460 4.77866   4
  11   1   5 26.2406 4.96680   7
 -11  -1   5 25.6654 6.28938   1
 -11  -1   5 25.9566 4.31820   5
 -12  -1  -5 27.6930 2.95028  10
  12   1  -5 22.0145 4.51110   7
  12   1  -5 31.3373 4.55422   9
 -12   1   5 20.4120 4.04355   5
 -12   1   5 31.9988 3.60182  10
 -12   1  -5 32.2204 2.82923  13
  12   1   5 27.7861 5.06566   7
  12   1   5 25.2459 4.15317   8
 -12   1  -5 32.3441 3.07453  10
  12   1   5 28.9188 5.10011   9
 -12  -1   5 24.9592 4.35129   5
 -13  -1  -5 2.48589 1.34798  10
 -13   1   5 1.00992 1.72982  10
 -13   1   5 7.83967 2.69715   5
  13   1  -5 3.86557 3.04493   7
  13   1  -5 1.81629 3.05018   9
 -13  -1   5 1.64303 3.85008   5
 -13  -1   5 3.07026 1.76485  10
  13   1   5 -0.5328 4.46321   7
 -13   1  -5 2.22706 1.38705  10
 -13   1  -5 2.38974 1.20276  13
 -14   1   5 69.3057 9.44637   5
 -14  -1  -5 81.4933 5.52773  10
 -14  -1  -5 80.2922 5.41816  13
 -14   1   5 88.7180 6.28434  10
 -14   1  -5 80.7824 5.18368  13
  14   1   5 75.0991 8.43436   8
 -14  -1   5 82.4013 5.91828  10
 -14   1  -5 86.9282 5.52717  10
 -15  -1  -5 40.7465 3.63751  10
 -15   1   5 31.4761 3.99606  10
 -15   1  -5 35.7769 3.08475  13
 -15  -1   5 34.3208 3.79099  10
 -15   1  -5 40.4082 3.56717  10
 -16  -1  -5 45.9582 3.68046  10
 -16   1   5 40.8646 4.16791  10
 -16  -1   5 38.9651 3.90074  10
 -16   1  -5 43.0140 3.41624  13
 -16   1  -5 45.8355 3.73544  10
 -17  -1  -5 2.14302 1.17220  10
 -17   1  -5 2.00920 1.12454  10
 -17  -1   5 4.42739 1.65857  10
 -18   1   5 3.26574 1.28467  10
 -18  -1  -5 3.06567 1.08079  10
 -18   1  -5 1.04841 0.94244  10
 -18  -1   5 0.46427 1.11455  10
 -19   1   5 3.21067 0.95950  10
 -19  -1  -5 4.25183 0.90104  10
 -19  -1   5 3.60973 0.90601  10
 -19   1  -5 4.68450 0.84016  10
   0   2   5 2.24939 1.77696   7
   0   2   5 1.61407 0.87372   5
   0   2  -5 1.52774 1.20317   4
   0   2   5 0.98521 1.87218   9
   0   2  -5 1.65112 1.26714   7
   0   2  -5 -0.3511 1.13811   9
   0   2  -5 3.34579 2.56394   1
   1   2  -5 502.112 23.9945   7
  -1   2   5 469.336 22.2383   8
  -1   2   5 466.205 23.2034   9
   1   2  -5 461.201 22.8603   9
  -1  -2  -5 435.960 27.3138   1
  -1   2   5 474.151 23.9926   7
  -1   2   5 462.996 22.0682   5
   1   2   5 477.292 21.5893   5
  -1   2  -5 449.208 22.5160   4
  -1   2  -5 481.188 27.4138   1
   1   2   5 512.668 24.6770   7
   1   2   5 472.504 23.5518   9
  -1  -2   5 454.946 22.2873   8
  -1   2  -5 479.933 22.4894   9
   1   2   5 464.388 22.4307   8
  -1   2  -5 519.178 23.5429   7
  -2   2   5 32.6840 3.04424   5
   2   2  -5 30.1522 3.96647   7
  -2   2   5 26.1845 3.72446   7
  -2  -2  -5 23.9437 4.79545   1
   2   2  -5 31.2961 3.54492   9
  -2   2   5 28.5253 3.73158   9
   2   2  -5 31.1348 3.37483   8
   2   2   5 26.7138 4.20933   7
  -2   2  -5 28.2063 3.08847   7
   2  -2  -5 33.3835 2.88952   9
  -2   2  -5 27.9088 2.81468   9
  -2   2  -5 31.2608 3.68546   4
   2   2   5 23.7442 3.78475   9
   2  -2  -5 31.5754 3.35114   7
  -2  -2   5 29.2734 2.97047   8
   2   2   5 34.4778 3.32704   8
  -2   2  -5 28.6747 5.25730   1
   3   2  -5 50.7760 4.94111   7
  -3   2   5 43.5253 3.82825   5
   3   2  -5 46.7718 4.09759   8
  -3   2   5 49.1146 3.63198   4
  -3  -2  -5 51.1164 9.30523   1
   3   2  -5 47.1099 4.29173   9
  -3   2   5 44.6922 4.33052   7
  -3   2   5 42.4846 4.09970   9
   3   2  -5 39.9132 7.35548   1
   3   2   5 47.0686 5.37677   7
   3  -2  -5 48.7928 4.08952   7
   3  -2  -5 46.4976 3.36264   9
  -3   2  -5 37.7063 3.35249   7
   3   2   5 46.9631 5.29078   9
  -3   2  -5 40.2630 2.90157   9
  -3  -2   5 47.8962 3.73422   8
  -3   2  -5 45.3341 4.60957   4
   3   2   5 47.6236 4.07255   8
   4   2  -5 755.184 35.3532   9
  -4   2   5 787.976 35.4168   5
  -4   2   5 733.487 38.7953   1
   4   2  -5 786.577 36.7607   7
  -4   2   5 747.280 34.7462   4
  -4  -2  -5 758.904 40.7056   1
   4   2  -5 722.842 43.1599   1
   4   2  -5 738.890 34.8396   8
  -4   2  -5 708.831 35.2154   4
   4  -2  -5 672.717 33.9570   8
  -4   2  -5 762.139 34.6789   5
   4   2   5 730.698 36.4056   9
  -4   2  -5 766.584 37.5169   1
   4  -2  -5 750.339 35.0566   7
   4   2   5 762.950 37.7630   7
  -4  -2   5 774.032 35.0736   8
   4   2   5 731.261 35.1381   8
   4  -2  -5 739.935 33.9195   9
  -5   2   5 97.3820 8.88506   1
   5   2  -5 113.810 7.64934   9
  -5   2   5 114.211 6.88677   4
   5   2  -5 111.484 8.55673   7
   5   2  -5 115.100 7.19327   8
  -5   2   5 107.273 7.10982   5
  -5  -2  -5 102.029 11.1838   1
   5  -2   5 96.1580 5.69199   8
   5  -2  -5 111.623 6.15163   9
   5  -2  -5 112.432 7.03867   7
   5   2   5 109.613 6.98404   8
   5   2   5 111.556 8.91850   7
  -5  -2   5 104.204 6.63334   8
   5  -2  -5 98.3803 6.13127   8
  -5   2  -5 110.269 8.03452   4
   5   2   5 111.791 8.36119   9
  -5   2  -5 111.049 6.89873   5
  -5   2  -5 100.300 7.70007   1
   6   2  -5 427.834 21.6097   9
   6   2  -5 427.312 21.0114   8
  -6  -2  -5 429.590 27.0023   1
   6  -2   5 354.239 20.0832   7
  -6   2   5 408.775 20.2688   4
   6   2  -5 443.979 23.1656   7
   6  -2   5 386.874 19.4347   9
  -6   2   5 449.214 20.9258   5
   6   2   5 424.446 23.3334   7
   6  -2  -5 384.190 19.7822   8
   6   2   5 414.750 21.8355   9
  -6   2  -5 413.494 21.9946   4
  -6   2  -5 415.164 20.7165   5
   6   2   5 408.745 20.3281   8
   6  -2  -5 426.694 19.6983   9
   6  -2  -5 389.608 20.5734   7
   7   2  -5 58.1751 5.51549   9
  -7   2   5 58.5240 5.13414   5
  -7  -2  -5 51.2947 5.85506   3
  -7   2   5 49.2257 5.35107   4
  -7  -2  -5 61.1939 8.92125   1
   7   2  -5 59.5317 5.10421   8
   7   2  -5 55.5514 6.31676   7
  -7  -2  -5 46.1531 5.32727   6
  -7  -2   5 50.9792 4.86590   5
   7  -2  -5 53.1542 3.96979   8
   7   2   5 51.0821 5.80608   9
  -7   2  -5 50.5102 4.47810   5
   7  -2  -5 49.4249 4.27283   7
  -7   2  -5 59.6386 6.74544   4
   7   2   5 57.6104 5.04216   8
   7   2   5 48.5319 6.17902   7
   7  -2  -5 55.4862 3.71482   9
  -7  -2   5 41.1209 4.34508  12
  -8  -2  -5 213.601 13.2592   3
  -8  -2  -5 182.921 11.1447   6
  -8  -2  -5 222.318 17.9659   1
   8   2  -5 211.637 12.8306   9
  -8   2   5 226.202 12.9292   4
   8   2  -5 227.559 14.6426   7
  -8   2   5 224.265 13.3212   5
   8   2  -5 215.293 12.4990   8
  -8   2  -5 213.147 14.1347   4
   8   2   5 216.522 15.2514   7
   8  -2  -5 222.134 10.6084   9
   8   2   5 205.471 13.8093   9
  -8   2  -5 211.853 11.9695   5
   8   2   5 222.680 12.7762   8
  -8  -2   5 224.603 12.8881   5
   8  -2  -5 194.846 11.3745   7
   9   2  -5 51.8194 5.41954   8
   9   2  -5 46.4021 6.24239   7
   9   2  -5 53.5665 5.71123   9
  -9   2   5 45.5709 5.62587   4
  -9  -2  -5 53.4229 9.19469   1
  -9  -2  -5 55.0918 6.25568   3
  -9   2   5 52.8417 5.62140   5
  -9  -2  -5 51.7934 4.48191   6
  -9   2  -5 41.6780 7.16912   4
  -9   2  -5 56.0105 4.92705   5
   9   2   5 49.5769 5.20712   8
   9   2   5 63.9439 7.20697   7
   9   2   5 58.8739 6.47202   9
  -9  -2   5 51.6165 5.06741   5
 -10  -2  -5 3.52060 1.57070   6
  10   2  -5 1.19949 1.80536   8
 -10  -2  -5 3.51048 1.31632  10
 -10  -2  -5 6.74420 2.28484   3
  10   2  -5 4.16371 2.29543   9
  10   2  -5 4.07148 2.36437   7
 -10   2   5 -1.1434 3.31698   4
 -10   2   5 4.09880 1.74969  10
 -10   2   5 3.14867 1.96470   5
 -10  -2  -5 0.95340 4.19318   1
 -10  -2   5 0.30284 5.35246   1
  10   2   5 2.05268 1.74425   8
 -10  -2   5 3.43647 1.53921  10
  10   2   5 2.45371 2.89153   7
 -10   2  -5 3.10779 1.60037   5
 -10   2  -5 3.12998 3.05927   4
  10   2   5 2.79799 2.48731   9
 -10  -2   5 0.14153 1.81304   5
 -10   2  -5 5.54834 1.54216  10
 -10   2  -5 4.07354 1.26733  13
 -11   2   5 2.28220 1.85875  10
 -11   2   5 4.78029 2.18498   5
 -11  -2  -5 9.51920 4.69310   1
  11   2  -5 6.30365 2.41052   8
 -11  -2  -5 3.63884 2.43477   3
 -11  -2   5 5.38063 5.17300   1
 -11   2  -5 0.95536 3.04854   4
 -11  -2   5 5.19327 2.46544   5
  11   2   5 2.92213 2.66660   7
  11   2   5 3.32344 2.30748   8
 -11   2  -5 6.41371 2.11977   5
 -11  -2   5 4.32589 1.60335  10
 -11   2  -5 5.08614 1.34785  13
  11   2   5 7.72785 2.67802   9
 -12  -2  -5 47.8421 6.89993   1
 -12   2   5 51.3872 3.94797  15
 -12  -2  -5 53.2871 4.02530  10
 -12   2   5 44.5356 6.09087   5
 -12  -2  -5 56.2808 8.18735   1
  12   2  -5 44.4951 7.06783   7
  12   2  -5 55.6117 6.25794   9
 -12  -2   5 47.9839 4.09570  10
 -12   2  -5 48.3757 3.73338  13
 -12  -2   5 36.2647 5.52572   5
  12   2   5 47.1010 6.83313   9
 -12   2  -5 47.1384 3.84569  10
 -12   2  -5 50.4830 7.76405   4
 -12  -2   5 39.2365 7.56374   1
  12   2   5 39.5189 6.95887   7
  12   2   5 53.9966 5.62521   8
 -13   2   5 60.0799 7.72696   5
  13   2  -5 77.9526 7.52756   9
  13   2  -5 54.4272 8.27160   7
 -13   2   5 57.4734 4.90296  15
 -13  -2  -5 65.9439 4.74464  10
 -13   2   5 70.7151 5.18723  10
 -13   2  -5 57.6985 10.3965   4
 -13  -2   5 70.7347 4.96194  10
  13   2   5 50.6406 7.37062   8
 -13   2  -5 69.0643 4.64313  10
  13   2   5 48.3617 7.98846   9
 -13   2  -5 67.7678 4.54621  13
 -14   2   5 31.6405 6.92111   5
 -14   2   5 33.7506 4.37856  15
 -14  -2  -5 37.6498 3.47680  10
 -14   2   5 37.2276 4.33631  10
 -14   2  -5 35.1278 3.31425  10
 -14  -2   5 39.0952 3.77010  10
 -14   2  -5 29.1938 3.01271  13
 -15  -2  -5 3.02917 1.40221  10
 -15   2   5 1.90392 1.72993  10
 -15  -2   5 2.31460 1.44863  10
 -15   2  -5 1.46939 1.27514  13
 -15   2  -5 2.70999 1.33356  10
 -16   2   5 12.7116 2.30993  10
 -16  -2  -5 11.7151 1.83464  10
 -16  -2   5 12.9017 2.08971  10
 -16   2  -5 10.9344 1.62875  13
 -16   2  -5 10.0929 1.67427  10
 -17   2   5 30.2011 3.24534  10
 -17  -2  -5 29.7596 2.74793  10
 -17  -2   5 32.1701 2.91843  10
 -17   2  -5 26.8045 2.48751  10
 -18   2   5 39.1118 2.95459  10
 -18  -2  -5 43.0888 2.89698  10
 -18   2  -5 38.6533 2.71096  10
 -18  -2   5 35.1959 2.66845  10
 -19  -2  -5 -0.0392 0.65429  10
 -19   2   5 -0.1229 0.63915  10
 -19  -2   5 -0.8090 0.56249  10
   0   3   5 1.30845 0.98381   5
   0  -3  -5 10.5756 6.06971   1
   0   3  -5 0.31802 1.31609   9
   0   3   5 1.10984 1.57885   7
   0   3  -5 0.36422 2.98600   1
   0   3   5 0.35449 1.74446   9
   0   3  -5 0.02701 1.26573   4
   0   3  -5 1.27965 1.43750   7
   1   3  -5 211.301 11.7617   9
   1   3  -5 214.822 13.0103   7
   1   3  -5 225.345 19.8077   1
  -1   3   5 191.489 10.6459   5
  -1   3   5 204.721 11.9413   9
  -1   3   5 201.932 12.7847   7
  -1   3   5 204.710 10.9771   8
  -1  -3  -5 201.609 16.8687   1
  -1   3  -5 191.658 16.3492   1
   1   3   5 212.609 10.4064   5
   1   3   5 205.222 12.4811   9
   1   3   5 211.531 11.3370   8
  -1   3  -5 199.689 11.4578   4
  -1   3  -5 208.657 11.2518   9
   1   3   5 192.307 13.2368   7
  -1   3  -5 209.579 12.2439   7
   2   3  -5 207.031 11.8317   9
   2   3  -5 195.416 11.4073   8
   2   3  -5 213.081 13.0300   7
  -2  -3  -5 239.514 20.0433   1
   2   3  -5 189.750 17.2664   1
  -2   3   5 198.994 12.5812   7
  -2   3   5 196.961 11.7367   9
  -2   3   5 213.975 11.0945   5
  -2   3  -5 198.310 11.4524   4
   2   3   5 200.811 12.5558   9
   2   3   5 204.483 13.6924   7
  -2   3  -5 215.347 16.2234   1
  -2   3  -5 200.822 10.7949   9
   2   3   5 208.900 11.5055   8
  -2   3  -5 185.136 11.4921   7
   3   3  -5 112.245 8.92209   7
   3   3  -5 108.304 7.88394   9
  -3   3   5 105.444 8.05280   7
   3   3  -5 105.651 7.48505   8
  -3   3   5 111.686 7.10585   5
  -3   3   5 124.019 7.21364   4
   3   3  -5 124.845 17.3484   1
  -3   3   5 103.918 7.37556   9
   3   3   5 107.597 7.42948   8
  -3  -3   5 109.831 7.16677   8
  -3   3  -5 122.877 7.98955   4
   3   3   5 110.308 8.72368   9
   3   3   5 114.470 9.63838   7
   4   3  -5 85.5239 13.4579   1
  -4   3   5 103.380 7.12759   5
   4   3  -5 102.431 7.37286   8
   4  -3   5 108.836 6.80215   8
   4   3  -5 106.426 7.93391   9
  -4   3   5 109.530 7.22420   4
   4   3  -5 107.103 8.86333   7
  -4  -3  -5 121.085 12.8191   1
  -4  -3   5 112.807 7.25780   8
   4   3   5 113.394 7.66852   8
   4   3   5 109.566 8.73686   9
  -4   3  -5 113.672 8.15395   4
  -4   3  -5 109.602 10.1361   1
   4   3   5 110.375 9.63801   7
  -5   3   5 85.3258 6.68170   4
  -5   3   5 82.4797 6.35302   5
   5   3  -5 86.3903 8.07315   7
   5   3  -5 80.5181 14.7744   1
   5   3  -5 87.5485 6.75575   8
  -5  -3  -5 86.5276 11.1229   1
   5   3  -5 86.4800 7.20003   9
   5   3   5 87.4809 8.76964   7
   5   3   5 89.6622 6.85817   8
  -5  -3   5 83.4229 6.33516   8
   5   3   5 90.1592 7.82141   9
  -5   3  -5 87.9298 7.59054   4
  -6   3   5 106.055 7.55222   4
   6   3  -5 108.261 9.39075   7
  -6  -3  -5 109.285 8.17189   3
   6   3  -5 96.8847 7.53706   8
  -6  -3  -5 102.943 12.8007   1
  -6  -3  -5 101.934 6.44949   6
   6  -3   5 90.1019 6.48671   8
  -6   3   5 99.2210 7.28340   5
   6   3  -5 110.801 8.33836   9
  -6   3  -5 99.8550 7.27835   5
   6   3   5 97.0765 7.40984   8
  -6   3  -5 112.002 8.89182   4
  -6  -3   5 95.6954 6.46697  12
  -6  -3   5 94.6663 7.64852   8
   6   3   5 104.515 8.66755   9
   6   3   5 109.187 9.84710   7
   7   3  -5 128.976 8.94993   8
  -7   3   5 129.292 8.73497   5
   7  -3   5 110.997 6.59786   8
   7   3  -5 138.625 9.66984   9
   7   3  -5 133.620 11.0312   7
  -7   3   5 118.244 8.73501   4
  -7  -3  -5 128.265 9.30945   3
  -7  -3  -5 107.912 7.34163   6
  -7  -3  -5 116.450 14.2618   1
  -7   3  -5 130.343 10.2835   4
   7   3   5 114.744 9.88488   9
   7   3   5 121.849 10.9455   7
  -7   3  -5 118.220 8.34028   5
   7   3   5 122.540 8.49715   8
   8   3  -5 144.027 10.0204   8
  -8   3   5 129.535 10.0787   4
  -8  -3  -5 158.419 16.6927   1
  -8  -3  -5 155.409 10.4370   3
  -8   3   5 146.956 9.95107   5
   8   3  -5 145.166 11.9564   7
  -8  -3  -5 128.045 8.30593   6
   8   3  -5 127.861 10.1908   9
  -8   3  -5 139.104 9.41441   5
   8   3   5 138.739 9.56900   8
   8   3   5 130.999 10.7347   9
  -8   3  -5 146.811 11.5785   4
  -8  -3   5 146.819 9.44824   5
   8   3   5 130.113 12.2678   7
  -9   3   5 18.9256 3.86513   5
   9   3  -5 20.9400 5.32690   7
  -9   3   5 26.6061 3.41472  10
  -9  -3  -5 12.3289 6.93413   1
  -9  -3  -5 19.2924 2.36722  10
  -9  -3  -5 24.0256 3.39138   6
  -9   3   5 16.1197 4.33399   4
  -9  -3  -5 25.6382 4.63914   3
   9   3  -5 21.2412 3.82821   8
  -9   3   5 22.0509 3.01873  15
   9   3   5 18.8685 4.78469   7
   9   3   5 23.9266 4.89558   9
   9   3   5 26.3247 4.30687   8
  -9  -3   5 26.0774 4.11422   5
  -9   3  -5 18.4057 2.31657  13
  -9   3  -5 21.7848 5.22143   4
 -10   3   5 99.8951 6.71258  10
 -10  -3  -5 97.6200 7.00788   6
 -10   3   5 92.2992 10.0510   4
 -10   3   5 114.671 9.03382   5
  10   3  -5 103.993 10.4840   7
  10   3  -5 115.817 9.20444   9
 -10  -3  -5 100.719 8.81584   3
 -10  -3  -5 105.591 5.97882  10
  10   3  -5 106.819 8.77681   8
 -10  -3  -5 122.797 15.5818   1
 -10   3   5 96.4773 6.49075  15
 -10   3  -5 100.281 10.6953   4
 -10   3  -5 88.9645 5.98238  10
  10   3   5 114.011 8.72985   8
 -10   3  -5 103.531 6.10589  13
 -10   3  -5 106.148 8.21444   5
  10   3   5 117.947 10.1882   9
  10   3   5 111.356 11.2905   7
 -10  -3   5 105.996 8.25084   5
 -10  -3   5 107.463 16.5076   1
 -11  -3  -5 65.9643 4.45835  10
 -11   3   5 60.8294 6.48979   5
 -11   3   5 52.8556 3.90158  13
 -11   3   5 68.9394 5.11884  10
 -11  -3  -5 61.2316 5.56099   6
 -11  -3  -5 70.1983 11.8171   1
 -11   3   5 61.1235 4.67128  15
  11   3  -5 73.9762 8.53388   7
 -11  -3  -5 68.3864 7.31384   3
  11   3  -5 64.2110 7.27705   9
  11   3  -5 61.9714 7.50998   8
  11   3   5 51.5782 8.19911   7
 -11  -3   5 60.8262 4.49078  10
  11   3   5 75.7987 7.83727   9
 -11   3  -5 63.3634 4.46467  10
 -11   3  -5 73.6469 4.69704  13
 -11  -3   5 59.2735 11.5106   1
 -11  -3   5 54.2547 7.32473   5
 -11   3  -5 65.6904 9.15903   4
  11   3   5 67.8693 6.54364   8
 -12  -3  -5 17.2168 2.37434  10
  12   3  -5 16.3221 3.85889   9
 -12  -3  -5 15.8629 4.05133   3
 -12   3   5 15.9557 2.46818  15
 -12   3   5 20.9889 3.82350   5
 -12  -3  -5 26.2036 7.74776   1
 -12   3   5 15.5932 2.45231  10
 -12  -3   5 15.5195 2.16480  10
 -12   3  -5 10.8090 1.84680  10
  12   3   5 10.4319 4.41833   7
  12   3   5 14.3528 4.14415   8
  12   3   5 16.2717 4.69072   9
 -12   3  -5 15.0986 2.21545  13
 -12  -3   5 4.15913 6.38557   1
 -13   3   5 -3.6370 3.15593   5
 -13  -3  -5 -5.9273 4.45787   1
 -13   3   5 6.19214 1.76321  13
  13   3  -5 -3.0159 3.35239   9
 -13  -3  -5 -7.4195 6.28395   1
 -13   3   5 1.27297 1.68638  15
  13   3  -5 5.06221 3.26200   7
 -13  -3  -5 0.76596 1.13878  10
  13   3   5 6.44250 3.92200   7
 -13   3  -5 -8.5109 4.94219   4
 -13  -3   5 7.63875 5.60125   1
 -13   3  -5 1.33393 1.25832  10
  13   3   5 8.52805 4.62272   9
 -13  -3   5 2.30472 1.43786  10
 -14   3   5 0.44437 1.53753  15
 -14  -3  -5 4.50285 1.28332  10
 -14   3   5 2.33286 1.73794  10
 -14   3  -5 2.73044 1.33185  10
 -14  -3   5 0.60436 1.31634  10
 -14   3  -5 2.17624 1.24630  13
 -15   3   5 3.80242 1.81166  10
 -15   3   5 1.10322 1.70878  15
 -15  -3  -5 2.58930 1.28675  10
 -15   3  -5 3.43071 1.31456  10
 -15   3  -5 1.14607 1.27129  13
 -15  -3   5 3.58705 1.35012  10
 -16   3   5 29.6103 3.28567  10
 -16  -3  -5 27.5342 2.68383  10
 -16   3  -5 28.1227 2.46733  13
 -16   3  -5 24.9063 2.47984  10
 -16   3  -5 25.8001 3.06863  15
 -16  -3   5 24.2602 2.57596  10
 -17  -3  -5 2.38556 1.02964  10
 -17   3   5 0.52977 1.12013  10
 -17   3  -5 1.89092 1.06166  13
 -17   3  -5 0.64705 1.16501  10
 -17  -3   5 1.54358 0.91897  10
 -18   3   5 1.41700 0.80732  10
 -18  -3  -5 0.80819 0.77768  10
 -18  -3   5 1.40785 0.61920  10
   0   4  -5 -1.5018 1.70425   9
   0   4  -5 -2.8516 1.57381   7
   0   4  -5 1.52034 1.75717   4
   0   4   5 3.09495 2.02732   8
   0   4  -5 6.09810 4.80002   1
   0   4   5 0.34642 2.02980   7
   0  -4  -5 -7.8868 6.44202   1
   0   4   5 -1.8776 2.11215   9
  -1   4   5 140.278 10.9617   7
  -1   4   5 138.755 9.88722   9
   1   4  -5 147.657 16.2920   1
   1   4  -5 141.717 9.28534   9
  -1   4   5 138.045 9.50434   8
   1   4  -5 137.574 10.4759   7
  -1  -4  -5 122.737 8.11599   6
  -1   4   5 142.533 8.55971   5
  -1   4  -5 138.168 9.09179   4
  -1   4  -5 139.785 9.84889   7
  -1   4  -5 122.365 7.59754  11
  -1   4  -5 127.799 14.5580   1
   1   4   5 142.104 9.32057   8
   1   4   5 141.264 11.5842   7
   1   4   5 147.384 10.4236   9
  -1   4  -5 145.657 8.87790   9
  -2   4   5 357.064 21.5281   7
   2   4  -5 402.242 20.3749   8
  -2   4   5 398.737 19.6727   5
   2   4  -5 398.928 22.3360   7
  -2   4   5 394.774 19.9696   4
  -2  -4  -5 356.764 28.5913   1
  -2   4   5 377.972 20.3738   9
  -2  -4  -5 347.968 18.2668   6
   2   4  -5 389.205 20.5810   9
  -2   4  -5 395.931 20.2398   4
  -2   4  -5 421.025 27.8911   1
  -2   4  -5 347.544 20.3789   7
   2   4   5 374.273 21.3636   9
   2   4   5 382.114 20.1507   8
  -2   4  -5 379.041 19.3619   9
   2   4   5 400.062 23.2907   7
   3   4  -5 340.211 28.9201   1
  -3   4   5 364.084 18.3171   4
  -3   4   5 357.564 18.3071   9
  -3   4   5 349.353 18.0781   5
  -3   4   5 308.233 19.2076   7
  -3  -4  -5 379.925 28.0196   1
   3   4  -5 363.276 21.4011   7
   3   4  -5 355.059 19.0484   8
  -3  -4  -5 332.285 17.3369   6
   3   4  -5 365.871 19.6796   9
  -3   4  -5 329.645 17.8039   9
   3   4   5 347.958 20.1191   9
  -3   4  -5 366.449 19.2585   4
   3   4   5 346.918 21.7434   7
  -3  -4   5 326.983 18.1854   8
   3   4   5 355.853 18.7201   8
  -3   4  -5 356.698 25.2446   1
  -4  -4  -5 394.676 19.1414   6
   4   4  -5 377.924 31.6761   1
  -4   4   5 392.720 20.6831   5
   4   4  -5 392.572 21.5955   9
   4   4  -5 385.717 23.2853   7
  -4   4   5 396.048 20.7473   4
   4   4  -5 379.095 20.8658   8
  -4  -4   5 382.371 19.0875   6
   4   4   5 398.760 22.7015   9
  -4   4  -5 409.623 21.4127   4
   4   4   5 410.623 24.8028   7
   4   4   5 406.755 21.2704   8
  -4  -4   5 412.063 21.0299   8
   5   4  -5 212.483 15.0100   7
   5   4  -5 201.286 13.4037   9
  -5  -4  -5 199.550 11.0260   6
   5   4  -5 188.406 22.7366   1
  -5   4   5 203.650 12.1607   4
  -5   4   5 202.564 12.1463   5
   5   4  -5 200.691 12.7603   8
  -5  -4  -5 206.991 20.3471   1
  -5   4  -5 223.540 13.8696   4
  -5  -4   5 194.174 10.4290   6
   5   4   5 202.950 12.4814   8
  -5  -4   5 182.909 10.5692  12
  -5  -4   5 195.949 12.3080   8
   5   4   5 213.457 15.8682   7
   5   4   5 214.021 14.1354   9
  -6  -4  -5 28.3026 4.46569   3
   6   4  -5 37.7698 5.55067   9
  -6  -4  -5 35.9333 3.57921   6
  -6  -4  -5 18.3565 8.20886   1
  -6   4   5 27.6135 5.08301   4
   6   4  -5 34.9902 6.04818   7
   6   4  -5 29.7811 4.69310   8
  -6   4   5 30.7687 4.13498   5
  -6   4  -5 31.5744 5.91435   4
   6   4   5 34.7029 4.69069   8
  -6  -4   5 27.6315 3.45649   6
   6   4   5 21.5422 5.31684   7
   6   4   5 29.4019 5.36521   9
  -7   4   5 8.33805 1.68811  13
  -7  -4  -5 8.28657 2.71110   3
  -7  -4  -5 8.88077 2.14560   6
   7   4  -5 5.04300 2.09274   8
   7   4  -5 4.32143 2.79415   9
  -7   4   5 3.02931 2.68222   4
  -7   4   5 6.43044 1.65672  15
  -7  -4  -5 15.4280 7.86539   1
  -7   4   5 4.45615 2.30099   5
   7   4  -5 5.92492 3.08419   7
   7   4   5 4.74766 2.49707   8
  -7   4  -5 9.55790 1.68263  13
   7   4   5 5.51655 2.98156   9
  -7   4  -5 8.71696 3.35343   4
   7   4   5 3.47513 2.68672   7
  -8   4   5 19.3760 4.36111   4
  -8   4   5 10.4999 1.63276  13
  -8  -4  -5 22.4387 9.02822   1
  -8  -4  -5 14.7019 3.78682   3
  -8  -4  -5 14.4134 2.70286   6
   8   4  -5 15.3698 4.17489   7
  -8  -4  -5 12.3739 1.70145  10
   8   4  -5 16.0229 3.55653   9
  -8   4   5 12.7720 2.47708  10
   8   4  -5 15.2708 3.37347   8
  -8   4   5 13.5178 3.39106   5
   8   4   5 14.6198 4.07163   9
  -8  -4   5 16.6929 3.43942   5
  -8  -4   5 7.32655 2.17079   6
  -8   4  -5 18.4343 2.45124  13
   8   4   5 13.2044 4.25360   7
   8   4   5 9.21106 3.10406   8
  -9  -4  -5 72.7512 4.73983  10
  -9  -4  -5 71.3579 7.87023   3
  -9  -4  -5 72.3375 15.4109   1
   9   4  -5 77.8092 9.19573   7
   9   4  -5 80.8097 8.00995   9
  -9   4   5 87.8130 5.81680  15
   9   4  -5 85.4560 8.03896   8
  -9  -4  -5 78.2103 6.11823   6
  -9   4   5 80.4477 4.93788  13
  -9   4   5 79.9533 5.78646  10
  -9   4   5 76.5912 10.0268   4
  -9  -4   5 93.7256 8.40485   5
   9   4   5 83.7159 7.80813   8
  -9  -4   5 111.499 18.0878   1
  -9   4  -5 74.4006 8.91883   4
   9   4   5 85.9180 10.2848   7
  -9   4  -5 77.2694 4.94330  13
   9   4   5 96.5939 9.49903   9
 -10   4   5 13.4544 2.54108  15
  10   4  -5 15.1359 4.04872   8
 -10  -4  -5 12.6323 2.91145   6
 -10   4   5 12.7465 2.19433  10
 -10   4   5 15.2278 3.19506   5
  10   4  -5 12.8236 4.30595   7
  10   4  -5 16.8465 4.07550   9
 -10  -4  -5 19.9834 8.71764   1
 -10   4   5 14.5397 2.03853  13
 -10  -4  -5 18.4916 2.29662  10
 -10  -4   5 9.64284 1.78890  10
  10   4   5 14.6933 4.52780   9
 -10   4  -5 15.9491 4.96295   4
 -10  -4   5 4.84148 7.34951   1
  10   4   5 4.79526 4.21426   7
  10   4   5 12.2462 3.55153   8
 -10   4  -5 13.4286 2.05506  13
 -11   4   5 23.0522 3.50831  10
 -11   4   5 16.0222 2.33972  13
 -11   4   5 27.5004 3.31290  15
 -11  -4  -5 25.1099 3.99466   6
  11   4  -5 22.6803 5.16285   9
 -11  -4  -5 31.3921 9.90836   1
 -11  -4  -5 29.9726 2.85725  10
 -11   4   5 19.5635 4.44856   5
 -11   4  -5 24.6922 6.50979   4
  11   4   5 21.5530 5.17233   8
 -11  -4   5 24.3234 2.77728  10
 -11   4  -5 27.5202 2.93327  13
 -11  -4   5 12.5646 10.2150   1
  11   4   5 23.8277 5.34264   9
 -12   4   5 21.6537 4.57054   5
 -12  -4  -5 42.0238 4.40536   6
 -12  -4  -5 35.2495 2.97021  10
 -12   4   5 26.6521 3.48786  15
 -12  -4  -5 35.8075 9.16874   1
 -12   4   5 32.4704 3.66962  10
  12   4  -5 23.9970 5.59508   9
 -12  -4  -5 36.4137 6.06166   3
 -12   4   5 32.3675 2.70497  13
 -12   4  -5 32.5557 3.29863  13
  12   4   5 16.1440 5.77108   7
  12   4   5 32.7361 7.10754   8
  12   4   5 24.5326 5.66657   9
 -12  -4   5 21.0314 8.53247   1
 -12  -4   5 23.4673 2.77491  10
 -13   4   5 2.74704 1.26263  13
 -13   4   5 4.02207 1.76549  15
 -13  -4  -5 7.88460 6.48413   1
 -13   4   5 4.03355 1.83165  10
 -13  -4  -5 2.58770 1.15742  10
 -13  -4   5 5.92479 7.25023   1
 -13   4  -5 4.57902 1.47956  13
 -13  -4   5 2.43997 1.27292  10
 -14  -4  -5 6.74611 1.34260  10
 -14   4   5 8.51760 1.95324  10
 -14   4   5 5.61795 1.80428  15
 -14   4   5 6.32802 1.57237  13
 -14  -4   5 7.63826 1.53880  10
 -14   4  -5 5.53440 1.53815  13
 -15   4   5 3.54182 1.43520  15
 -15   4   5 2.13446 1.57529  10
 -15  -4  -5 3.19204 1.20402  10
 -15   4  -5 4.37460 1.29886  13
 -15   4  -5 2.76393 1.64264  15
 -16  -4  -5 18.3018 1.99517  10
 -16   4   5 13.8222 1.83319  15
 -16   4   5 16.7810 2.18673  10
 -16   4  -5 14.3787 1.84407  13
 -16   4  -5 18.5249 2.53475  15
 -16  -4   5 16.5719 1.80408  10
 -17   4   5 2.69487 1.50239  10
 -17  -4  -5 1.37699 0.91933  10
   0   5  -5 4.71533 2.80078   7
   0   5   5 0.07999 2.97215   7
   0   5  -5 1.09354 1.57675   4
   0   5  -5 2.00947 2.50607   9
   0   5   5 1.14326 2.72159   9
   0  -5  -5 -0.7630 1.19572   6
   1   5  -5 33.5850 5.92139   7
   1   5  -5 32.4099 4.46235   4
   1   5  -5 30.5315 8.49941   1
  -1  -5  -5 31.6837 3.45431   6
  -1   5   5 24.5435 5.50067   7
  -1   5  -5 24.2132 4.71285   7
  -1   5  -5 39.2182 5.01778   4
   1   5   5 39.6900 6.33237   7
  -1   5  -5 29.6434 4.58691   9
   1   5   5 35.0383 6.33445   9
   1  -5  -5 36.2467 3.33517   6
   1   5   5 31.8484 8.19641   8
  -2   5   5 2.60144 4.70031   9
  -2   5   5 5.06239 1.77620   5
  -2   5   5 -0.2255 1.93964   4
   2   5  -5 -2.9101 2.35538   9
  -2  -5  -5 9.35688 9.12740   1
  -2   5   5 0.52513 4.75132   7
   2   5  -5 1.87842 5.10173   1
  -2  -5  -5 0.11601 1.24289   6
   2  -5  -5 1.13189 1.24307   6
   2   5   5 1.62074 2.76142   9
  -2   5  -5 0.83336 1.97616   4
   2   5   5 -1.6489 2.87347   7
  -3   5   5 27.5292 4.40434   4
   3   5  -5 17.8847 4.30799   7
  -3  -5  -5 26.8009 3.49062   6
  -3   5   5 24.4045 3.35263   5
  -3  -5  -5 33.5737 10.6084   1
   3  -5  -5 19.7651 2.92112   6
  -3  -5   5 22.1038 3.81908   8
   3   5   5 34.8915 6.36259   8
   3   5   5 20.1968 4.85153   7
  -3  -5   5 24.7932 2.94532   6
   3   5   5 26.0121 5.12690   9
   4   5  -5 14.0892 3.79594   8
  -4   5   5 15.3418 3.58215   4
   4   5  -5 12.8374 3.45855   9
  -4   5   5 19.5220 2.33078  13
   4   5  -5 13.6238 3.90458   7
  -4  -5  -5 10.0157 2.74390  14
  -4   5   5 13.0173 2.24504  15
   4  -5  -5 12.9243 2.05012   6
  -4  -5   5 15.5266 2.80346  14
   4   5   5 17.0091 4.13221   7
   4   5   5 12.6497 3.52846   8
  -4   5  -5 12.5559 3.78371   4
  -4  -5   5 16.7401 2.74825   6
  -5  -5  -5 65.8400 6.26588  14
   5   5  -5 70.3627 7.89051   8
   5   5  -5 61.8937 8.51529   7
  -5  -5  -5 79.4667 5.64541   6
  -5   5   5 80.5763 7.40032   4
  -5   5   5 65.9858 4.32477  13
  -5  -5  -5 86.0348 18.6952   1
  -5   5   5 63.2833 4.97419  15
  -5   5   5 67.2218 6.47352   5
   5   5  -5 70.5775 7.68023   9
  -5  -5   5 81.1279 5.46353   6
  -5   5  -5 84.5381 4.91834  13
   5   5   5 90.7037 9.14701   9
  -5  -5   5 72.6713 8.54415   8
   5  -5  -5 61.9148 4.82338   6
   5   5   5 69.2272 7.91495   8
  -5  -5   5 71.8070 6.30252  14
   5   5   5 63.3596 8.98635   7
  -6  -5  -5 0.30105 2.02054   3
   6   5  -5 -0.9515 2.41081   7
   6   5  -5 1.67389 2.96817   8
  -6   5   5 4.95581 1.64844  15
  -6  -5  -5 6.39941 2.62781  14
  -6   5   5 3.31510 2.18065   5
  -6   5   5 3.09345 1.17233  13
  -6  -5  -5 4.74650 1.83091   6
   6   5  -5 0.66415 2.45835   9
  -6  -5  -5 -7.4723 9.45504   1
  -6   5   5 -1.1462 3.08379   4
   6   5   5 7.29753 3.13638   9
   6   5   5 -0.0011 2.75615   7
   6  -5  -5 1.05197 1.61553   6
  -6   5  -5 2.99355 2.74604   4
   6   5   5 8.41990 3.33744   8
  -6  -5   5 1.79397 2.74387  14
   7   5  -5 95.9360 9.07580   9
   7   5  -5 83.9789 10.1361   7
  -7   5   5 92.8955 8.43530   5
  -7  -5  -5 108.638 7.91928  14
  -7  -5  -5 96.3286 5.81164  10
  -7   5   5 104.090 10.1221   4
   7  -5   5 101.179 7.19471   8
  -7  -5  -5 99.2115 9.08921   3
   7   5  -5 114.677 9.71474   8
  -7  -5  -5 109.939 7.49698   6
  -7  -5  -5 111.921 19.0816   1
  -7   5   5 97.1659 6.48561  15
  -7  -5   5 98.0883 6.91404   6
   7   5   5 110.652 9.90989   9
   7   5   5 92.1847 11.1315   7
  -7   5  -5 100.478 10.2419   4
  -7   5  -5 102.146 6.12993  13
   7   5   5 106.326 9.31383   8
  -7  -5   5 93.8019 18.3675   1
  -7  -5   5 117.845 8.13753  14
  -8   5   5 67.1394 4.18329  13
   8   5  -5 60.3296 8.48859   7
   8   5  -5 68.0215 7.54027   9
  -8   5   5 68.1737 4.97566  15
  -8  -5  -5 59.5744 14.8248   1
   8   5  -5 82.3289 8.56505   8
  -8   5   5 61.8876 6.97148   5
  -8  -5  -5 71.1136 4.35181  10
  -8  -5  -5 72.9455 8.08667   3
  -8  -5  -5 77.8684 6.27891   6
  -8   5   5 47.4497 6.55149  10
   8  -5   5 62.5649 5.35670   8
   8   5   5 56.5385 7.97348   9
  -8  -5   5 66.2222 4.95666   6
  -8   5  -5 60.6214 4.58925  13
  -8   5  -5 53.1619 8.48154   4
   8   5   5 47.2219 8.15306   8
  -8  -5   5 66.8635 14.6007   1
  -9   5   5 30.6548 7.10373   4
  -9  -5  -5 32.6797 12.7514   1
  -9  -5  -5 22.8668 4.74414   3
   9   5  -5 19.9095 5.45325   7
  -9   5   5 22.1294 3.19386  10
  -9  -5  -5 29.6308 4.36610   6
  -9   5   5 30.7605 2.71717  13
  -9   5   5 20.1030 4.27069   5
  -9   5   5 30.6320 3.52667  15
   9   5  -5 25.5429 5.53248   9
  -9  -5  -5 24.4947 2.65289  10
  -9   5  -5 22.8943 6.03254   4
  -9  -5   5 26.7678 11.4347   1
   9   5   5 23.6757 6.38587   7
   9   5   5 23.3084 5.54203   9
   9   5   5 31.7035 5.85349   8
  -9   5  -5 28.4520 3.00360  13
  10   5  -5 112.448 13.6400   7
 -10   5   5 125.628 6.96827  13
  10   5  -5 139.352 12.0108   9
 -10  -5  -5 130.360 11.1837   3
 -10   5   5 127.056 7.55105  10
 -10  -5  -5 140.985 9.26765   6
  10   5  -5 126.235 12.9461   8
 -10  -5  -5 141.750 7.31475  10
 -10  -5  -5 147.857 22.5363   1
 -10   5   5 133.736 7.97331  15
 -10   5   5 133.652 11.0829   5
 -10   5  -5 137.832 7.79981  13
 -10  -5   5 87.7585 20.2493   1
 -10   5  -5 137.342 13.8614   4
  10   5   5 108.437 13.0250   7
  10   5   5 149.509 13.0101   8
  10   5   5 134.603 13.0902   9
 -11   5   5 20.9290 4.51796   5
 -11  -5  -5 17.2237 4.33815   3
 -11  -5  -5 17.1726 3.38000   6
 -11   5   5 24.4677 3.82223  10
 -11  -5  -5 6.35470 9.28058   1
 -11  -5  -5 23.2447 2.47887  10
 -11   5   5 32.9203 3.77214  15
 -11   5   5 27.5378 2.73866  13
 -11   5  -5 28.1448 3.06560  13
 -11  -5   5 35.6476 11.1712   1
 -11   5  -5 31.4468 9.75248   4
 -12   5   5 19.9507 2.31764  13
 -12  -5  -5 20.2726 2.40477  10
 -12  -5  -5 21.7173 4.33846   3
 -12  -5  -5 23.1861 3.50303   6
 -12  -5  -5 28.2607 12.7074   1
 -12   5  -5 23.5383 2.71931  13
 -12  -5   5 40.8246 18.6254   1
 -13   5   5 24.9294 3.21918  15
 -13   5   5 20.7776 2.67293  10
 -13  -5  -5 20.2925 2.54294  10
 -13   5   5 19.6106 2.25700  13
 -13   5  -5 21.4709 2.55274  13
 -14   5   5 5.12645 1.21760  13
 -14   5   5 2.24312 1.79573  10
 -14   5   5 7.82409 1.75018  15
 -14  -5  -5 6.68846 1.49763  10
 -14   5  -5 7.34260 1.44284  13
 -14   5  -5 4.38141 1.92979  15
 -15   5   5 3.29248 1.15646  15
 -15  -5  -5 1.82368 1.16929  10
 -15   5  -5 1.66703 1.34050  15
 -15   5  -5 2.30103 1.06105  13
 -16   5   5 48.4993 3.11672  15
 -16   5  -5 50.5956 2.94952  13
 -16   5  -5 48.9559 3.40683  15
   0   6  -5 0.83963 2.01643   4
   0  -6  -5 1.41248 1.58540   6
   0   6   5 4.05510 2.61353   4
   0   6   5 -0.0522 1.51715  15
   0   6  -5 3.74691 6.54277   9
   0   6   5 -8.5388 5.12398   7
   0   6   5 1.37214 1.11569  13
   0   6  -5 -0.8044 5.95415   7
   0  -6  -5 2.92275 2.47710  14
   0  -6   5 -0.7082 2.14645  14
   0   6  -5 0.62028 1.16152  13
   1   6  -5 47.1678 7.98148   7
  -1   6   5 58.9270 3.92814  13
  -1  -6  -5 57.0560 4.71592   6
   1   6  -5 58.3644 6.39180   4
  -1   6   5 49.0790 6.46026   4
   1   6  -5 68.1717 9.04277   9
  -1   6   5 58.8298 4.22546  15
   1  -6   5 48.5027 5.59828  14
  -1  -6  -5 63.8209 6.19253  14
   1  -6  -5 57.6775 4.79621   6
   1   6   5 63.7317 3.72696  13
  -1  -6   5 57.3097 5.89251  14
  -1   6  -5 47.5479 3.79193  13
   1  -6  -5 64.3088 6.19976  14
  -1   6  -5 57.0970 6.50559   4
   2   6  -5 46.7021 7.94961   9
   2  -6   5 53.5553 5.78603  14
  -2  -6  -5 56.0328 5.13834   6
  -2   6   5 52.7927 3.64134  13
  -2  -6  -5 50.2668 6.00918  14
   2   6  -5 45.9537 8.55480   7
  -2   6   5 56.2757 4.17669  15
  -2   6   5 49.7981 6.28805   4
  -2   6  -5 58.8981 3.79341  13
   2   6   5 44.9561 8.06239   7
   2   6   5 38.8905 6.76400   9
  -2   6  -5 53.0465 6.90792   4
  -2  -6   5 41.1534 6.66911   8
   2  -6  -5 51.8798 4.50514   6
  -2  -6   5 54.8188 5.76928  14
  -2  -6   5 52.5193 4.48774   6
  -3   6   5 243.665 12.4706  15
  -3   6   5 243.133 11.8640  13
  -3   6   5 223.945 14.9930   4
   3  -6   5 230.834 13.6013  14
   3   6  -5 286.230 17.0592   9
   3   6  -5 272.460 16.0376   4
   3   6  -5 231.042 18.6304   7
  -3  -6  -5 263.552 13.8916   6
  -3  -6  -5 247.503 14.5135  14
  -3  -6   5 275.305 15.7807   8
  -3  -6   5 256.121 13.0926   6
  -3   6  -5 241.563 12.4129  13
   3   6   5 246.666 17.0209   9
  -3   6  -5 257.356 16.5152   4
  -3  -6   5 217.013 13.5981  14
   3  -6  -5 238.533 14.6535  14
   3  -6  -5 239.305 13.1280   6
   3   6   5 210.549 18.2360   7
  -4   6   5 37.7113 2.92197  13
  -4  -6  -5 39.5351 4.40363   6
  -4  -6  -5 35.5666 4.95778  14
  -4   6   5 26.3911 3.33823  15
   4  -6   5 29.6742 4.25782  14
   4   6  -5 33.7718 5.80043   9
   4   6  -5 26.1507 5.51571   7
  -4   6   5 29.4859 5.41695   4
   4   6   5 25.8331 6.03900   7
   4  -6  -5 32.2097 3.75335   6
  -4  -6   5 27.7037 6.05812   8
  -4  -6   5 41.3185 5.29278  14
  -4   6  -5 26.7592 5.10862   4
   4  -6  -5 37.5066 5.04774  14
  -4   6  -5 38.3086 3.04746  13
  -5   6   5 150.521 8.31979  15
  -5   6   5 152.570 7.55347  13
  -5   6   5 120.720 10.0969   5
  -5  -6  -5 114.100 23.1274   1
   5   6  -5 123.543 12.9480   7
   5   6  -5 159.070 12.2688   9
  -5  -6  -5 149.323 9.39108   6
  -5   6   5 144.393 11.6310   4
  -5  -6  -5 145.243 9.85158  14
   5  -6   5 124.411 9.17699  14
  -5   6  -5 151.845 12.7484   4
   5   6   5 115.068 12.8975   7
  -5  -6   5 161.976 9.01304   6
   5  -6  -5 143.734 10.0432  14
  -5  -6   5 91.6389 27.4253   1
   5   6   5 125.908 12.3017   9
  -5   6  -5 150.597 8.03104  13
  -5  -6   5 147.776 9.78976  14
   5  -6  -5 144.763 8.50296   6
  -6  -6  -5 200.275 13.9916   3
  -6   6   5 152.827 13.8329   4
   6   6  -5 162.032 15.3186   7
  -6   6   5 180.452 10.0229  15
  -6  -6  -5 211.280 11.7730   6
   6   6  -5 186.293 14.1536   9
  -6   6   5 156.183 12.0357   5
  -6  -6  -5 276.924 42.1873   1
  -6  -6  -5 209.376 11.9722  14
  -6   6   5 174.539 9.18666  13
   6  -6   5 190.974 11.8917   8
   6   6   5 154.396 15.5525   7
   6   6   5 196.227 14.7580   9
   6  -6  -5 170.467 11.8651  14
  -6  -6   5 128.281 26.4030   1
  -6  -6   5 201.141 10.9366   6
  -6   6  -5 196.054 15.1081   4
   6  -6  -5 172.047 10.3479   6
   6   6   5 210.430 17.7800   8
  -6  -6   5 176.236 11.5784  14
  -6   6  -5 201.773 10.1491  13
  -7  -6  -5 67.1500 6.14509  14
  -7  -6  -5 62.0982 7.82158   3
  -7   6   5 66.5053 7.65071   5
  -7   6   5 63.5024 10.8516   4
   7   6  -5 51.5802 9.09581   7
   7   6  -5 70.4042 9.23506   9
  -7   6   5 80.8601 4.80528  13
  -7  -6  -5 72.2722 6.61970   6
  -7   6  -5 72.7683 4.79450  13
  -7  -6   5 69.1278 18.4244   1
  -7  -6   5 72.1324 5.96523   6
  -7   6  -5 66.5964 10.1905   4
  -7  -6   5 82.9861 7.07860  14
  -8  -6  -5 45.3998 5.44134   6
  -8   6   5 53.0220 3.72527  13
   8   6  -5 38.1785 7.71989   7
  -8  -6  -5 36.9136 6.45646   3
   8  -6   5 50.5769 5.63050   8
  -8   6   5 54.0468 4.56803  15
   8   6  -5 44.8812 7.33577   9
  -8  -6  -5 36.7610 4.80667  14
  -8   6   5 42.4806 6.67277   5
  -8  -6  -5 39.9145 16.4643   1
  -8   6  -5 49.6461 3.79817  13
  -8  -6   5 44.2841 5.82354  14
  -8   6  -5 35.8619 7.04065   4
   8   6   5 38.6193 7.37396   9
  -8  -6   5 43.3095 17.8936   1
  -9   6   5 10.5498 2.29440  15
  -9   6   5 9.05927 4.28886   5
  -9  -6  -5 19.4658 11.9157   1
  -9  -6  -5 6.54192 2.57046   6
  -9   6   5 10.4188 1.72481  13
  -9   6  -5 11.5161 2.06467  13
  -9   6  -5 14.5567 6.89760   4
  -9  -6   5 7.64549 2.48118   6
  -9  -6   5 41.0863 15.7436   1
 -10  -6  -5 13.0238 12.0347   1
 -10  -6  -5 3.64040 2.72502   3
 -10   6   5 3.87945 1.96718  15
 -10  -6  -5 6.66922 2.58550   6
 -10   6   5 5.24230 1.31680  13
 -10  -6   5 10.9222 4.71859   3
 -10  -6   5 13.0062 14.3566   1
 -10   6  -5 7.45498 1.76590  13
 -11   6   5 6.74659 1.93931  15
 -11  -6  -5 7.39551 3.05436   3
 -11   6   5 8.20856 1.46559  13
 -11  -6  -5 12.6917 2.71277   6
 -11   6  -5 6.31947 1.63938  13
 -12  -6  -5 11.7486 3.34243   3
 -12  -6  -5 13.3101 2.55832   6
 -12   6   5 11.0145 2.22144  15
 -12   6  -5 14.4722 2.60627  15
 -12   6  -5 10.2123 1.78359  13
 -13   6   5 8.36764 1.26430  13
 -13   6  -5 6.11497 1.38795  13
 -13   6  -5 6.15149 1.85339  15
 -14   6   5 11.0668 1.66942  15
 -14   6   5 11.9735 1.64485  13
 -14   6  -5 9.78101 1.40118  13
 -15   6   5 2.39804 0.93994  15
 -15   6  -5 2.18118 1.03090  15
 -15   6  -5 1.76419 0.75103  13
   0  -7   5 -0.8453 1.67155   6
   0   7   5 0.11018 1.48634  15
   0  -7   5 3.54998 2.88245  14
   0  -7  -5 1.78731 2.03952   6
   0  -7  -5 4.59537 2.82364  14
   0   7  -5 -1.7075 0.88734  13
   0   7   5 1.51156 0.98334  13
   0   7  -5 -5.2745 3.22466   4
   1  -7   5 16.3128 4.73236   8
  -1  -7  -5 26.5206 4.10641   6
   1   7  -5 17.9398 4.55446   4
   1  -7   5 20.3769 4.05670  14
   1   7  -5 21.3111 2.15488  13
  -1   7   5 23.9302 2.62801  15
   1  -7   5 27.0826 3.48658   6
  -1   7   5 15.0965 4.25022   4
  -1  -7   5 26.1097 3.81000   6
  -1  -7   5 19.4943 4.05610  14
  -1   7  -5 14.0587 4.66264   4
   1   7   5 19.7918 4.44953   4
   1  -7  -5 21.1000 3.65226   6
  -1   7  -5 25.7944 2.62659  13
   2  -7   5 8.89044 3.04564  14
  -2  -7  -5 6.15883 2.35186   6
   2   7  -5 4.21064 3.53576   4
   2  -7   5 13.0134 4.42326   8
  -2  -7  -5 9.92588 3.04550  14
  -2   7   5 10.2715 1.81317  15
  -2   7   5 7.76016 1.59797  13
  -2  -7   5 3.30171 3.05345  14
   2  -7  -5 4.63459 3.07880  14
  -2   7  -5 7.66156 1.56494  13
   2  -7  -5 5.27882 2.04895   6
  -2   7  -5 7.27375 4.24588   4
   2   7   5 11.6065 4.15236   4
  -3  -7  -5 7.27294 2.34145   6
  -3   7   5 9.29331 1.70515  13
  -3  -7  -5 7.51201 2.82705  14
  -3   7   5 7.11036 1.85202  15
   3  -7   5 10.6102 3.92370   8
   3   7  -5 8.22385 4.20470   4
   3   7  -5 6.11021 10.4596   9
   3   7  -5 -3.8007 9.02882   7
   3  -7   5 9.09233 3.31644  14
  -3   7   5 8.54427 4.53086   4
  -3   7  -5 7.63814 1.59856  13
  -3   7  -5 11.1663 2.22729  15
  -3  -7   5 10.1498 2.50247   6
   3  -7  -5 3.65983 2.94673  14
  -3  -7   5 15.2149 7.96232   8
   3   7   5 10.8806 9.17004   7
  -3   7  -5 9.73252 4.54455   4
   3   7   5 21.8922 10.4855   9
  -3  -7   5 9.62891 3.19836  14
   3  -7  -5 7.32355 2.25513   6
  -4   7   5 31.4819 2.93761  13
  -4   7   5 21.5523 5.58477   4
   4  -7   5 23.9615 4.50703  14
  -4   7   5 34.1033 3.47014  15
   4   7  -5 27.8793 5.26924   4
  -4  -7  -5 26.8248 4.33532   6
   4  -7   5 24.4609 4.67815   8
   4   7  -5 22.8644 7.31373   7
  -4  -7  -5 23.4922 4.19270  14
  -4  -7   5 37.3850 4.55699   6
  -4  -7   5 37.9580 5.25249  14
   4  -7  -5 33.3705 3.99383   6
  -4   7  -5 32.0135 2.92109  13
   4  -7  -5 38.9515 5.50160  14
  -4   7  -5 23.2346 6.02993   4
   4   7   5 42.5391 9.88853   9
  -5   7   5 9.49164 1.78341  13
   5   7  -5 10.1080 4.34717   4
  -5  -7  -5 8.68517 2.96697   3
   5  -7   5 9.02912 3.35413  14
  -5   7   5 8.61930 1.99974  15
  -5  -7  -5 10.7389 2.88954   6
  -5   7   5 22.8100 6.96704   4
  -5  -7  -5 8.05138 3.03299  14
   5   7  -5 7.21473 5.94940   7
   5   7  -5 7.55912 6.63348   9
   5   7   5 6.12115 6.44160   7
  -5   7  -5 9.46870 5.50982   4
  -5   7  -5 9.82696 1.82195  13
  -5  -7   5 11.3302 2.64212   6
   5   7   5 0.70870 8.15127   9
   5  -7  -5 12.5271 2.65517   6
   5  -7  -5 11.5001 3.73129  14
  -5  -7   5 11.2027 3.59280  14
  -6   7   5 12.1175 2.28875  15
  -6  -7  -5 9.20223 2.76515  14
  -6  -7  -5 11.9411 3.09210   6
   6  -7   5 10.6780 3.64600  14
  -6  -7  -5 6.31780 3.25058   3
  -6   7   5 13.1441 1.96136  13
  -6   7  -5 14.2375 2.03348  13
   6  -7  -5 5.44123 3.45034  14
   6  -7  -5 19.0241 3.29380   6
  -6  -7   5 7.21610 3.20286  14
  -6  -7   5 14.1153 2.92687   6
  -6   7  -5 12.4605 6.33666   4
  -7   7   5 1.26545 1.27216  13
  -7  -7  -5 0.50949 1.93311  14
  -7  -7  -5 0.49192 2.33154   6
  -7   7   5 2.50176 1.60709  15
  -7  -7  -5 0.40586 2.42963   3
   7  -7  -5 2.78876 3.19844  14
  -7  -7   5 1.34222 2.53505  14
  -7  -7   5 -1.7537 2.04550   6
  -7   7  -5 -0.4918 1.08820  13
  -8   7   5 1.05380 1.24213  13
  -8  -7  -5 3.21194 2.23219   6
  -8   7   5 3.76336 1.64132  15
  -8  -7  -5 1.11372 2.01468  14
  -8  -7  -5 0.88319 2.26288   3
  -8  -7   5 7.70105 2.79491  14
  -8  -7   5 2.75224 2.10328   3
  -8  -7   5 7.40223 2.18219   6
  -8   7  -5 3.10842 1.36095  13
  -9  -7  -5 1.28615 2.42866   3
  -9   7   5 3.73132 1.27208  13
  -9  -7  -5 -0.6133 2.07960   6
  -9   7   5 3.00252 1.54692  15
  -9   7  -5 3.28541 1.39658  13
  -9   7  -5 2.88551 1.84259  15
  -9  -7   5 2.38468 2.10259   6
 -10  -7  -5 4.53745 2.69538   3
 -10   7   5 6.79907 1.80875  15
 -10  -7  -5 5.43719 2.27521   6
  10  -7   5 5.77575 2.47409   6
 -10   7   5 5.21276 1.27986  13
 -10   7  -5 7.69757 2.13094  15
 -10   7  -5 5.05988 1.40689  13
 -11   7   5 13.5325 2.27284  15
 -11  -7  -5 14.0140 3.36714   3
 -11  -7  -5 13.1803 2.43530   6
 -11   7   5 14.9797 2.02068  13
 -11   7  -5 10.7663 1.71484  13
 -11   7  -5 11.7256 2.25979  15
 -12   7   5 1.94036 0.88588  13
 -12   7   5 1.44176 1.19771  15
 -12  -7  -5 1.78583 2.30758   3
 -12  -7  -5 5.16576 1.76999   6
 -12   7  -5 3.49056 1.19077  13
 -12   7  -5 4.45547 1.56230  15
 -13   7   5 7.95020 1.00661  13
 -13   7  -5 11.9071 1.71895  15
 -13   7  -5 9.61495 1.29957  13
 -14   7   5 10.1800 1.39831  15
 -14   7  -5 10.5798 1.60215  15
 -14   7  -5 10.4563 1.27910  13
   0  -8  -5 -0.4914 2.59953  14
   0  -8   5 0.06673 1.80942   6
   0  -8   5 1.56936 2.82275  14
   0  -8  -5 -1.9754 1.85885   6
   1  -8   5 -4.1990 2.61577  14
   1  -8   5 -1.0636 1.84262   6
  -1  -8  -5 3.22979 2.83533  14
  -1  -8  -5 2.40572 2.21294   6
   1  -8  -5 3.50944 2.27017   6
  -1  -8   5 1.65411 3.08440  14
  -1  -8   5 0.73381 1.97345   6
   1  -8  -5 1.51045 2.79201  14
  -2   8   5 4.72672 1.31832  15
  -2   8   5 5.02821 1.34135  13
  -2  -8  -5 1.19345 2.65455  14
   2  -8   5 8.91227 3.25005  14
   2  -8   5 2.51119 2.00496   6
  -2  -8  -5 5.32275 2.48063   6
   2  -8  -5 1.71202 2.16378   6
   2  -8  -5 3.75480 2.96915  14
  -2  -8   5 5.82624 2.31833   6
  -2   8  -5 4.54186 1.31167  13
  -2  -8   5 6.84569 3.18481  14
  -3   8   5 25.9906 2.76361  15
  -3  -8  -5 20.8201 4.00699  14
   3  -8   5 21.2900 4.22031  14
   3  -8   5 27.3599 4.11564   6
  -3   8   5 26.3731 2.58930  13
  -3  -8  -5 26.9196 4.48572   6
  -3  -8   5 18.8180 3.18395   6
  -3   8  -5 23.0348 2.47082  13
  -3   8  -5 16.1131 2.47203  15
  -3  -8   5 28.2250 4.75264  14
   3  -8  -5 15.6430 3.61817  14
   4  -8   5 109.112 9.06101  14
  -4  -8  -5 94.8837 9.12852   3
   4  -8   5 110.269 7.71449   6
  -4  -8  -5 125.692 8.60458  14
  -4   8   5 110.052 6.12220  13
  -4   8   5 111.155 6.52191  15
  -4  -8  -5 115.987 8.08934   6
  -4   8  -5 110.849 6.16548  13
   4  -8  -5 112.546 8.67137  14
   4  -8  -5 114.236 7.83617   6
  -4  -8   5 104.734 8.02654   6
  -4   8  -5 102.011 6.66950  15
  -4  -8   5 121.968 9.20124  14
   5  -8   5 13.6720 2.71281   6
   5  -8   5 14.0576 4.17256  14
  -5  -8  -5 9.52243 3.55805   3
  -5  -8  -5 16.2132 3.25056  14
  -5  -8  -5 17.0683 3.30788   6
  -5   8   5 15.1122 2.14397  15
  -5   8  -5 17.8249 2.63324  15
  -5  -8   5 20.7197 3.76472  14
  -5  -8   5 10.7285 2.84283   6
  -5   8  -5 13.0446 1.88349  13
  -6  -8  -5 29.9244 4.50333   6
   6  -8   5 39.0852 4.34996   6
  -6  -8  -5 22.9080 4.38966   3
  -6   8   5 34.8644 2.87884  13
   6  -8   5 30.8018 5.22893  14
  -6  -8  -5 33.3057 4.63755  14
  -6   8   5 33.7879 3.35056  15
  -6  -8   5 33.7316 5.03573  14
  -6  -8   5 28.9355 4.28032   6
  -6   8  -5 28.5609 3.52504  15
   6  -8  -5 35.1269 5.23626  14
  -6   8  -5 35.3211 2.88327  13
   6  -8  -5 21.8508 3.61096   6
  -7  -8  -5 11.5089 2.50144   6
  -7  -8  -5 12.9538 2.52963  14
  -7   8   5 12.4011 2.06919  15
   7  -8   5 19.9921 4.02695  14
   7  -8   5 11.3033 2.52122   6
  -7  -8  -5 7.01117 2.83963   3
  -7  -8   5 10.3070 2.40952   6
  -7   8  -5 11.4299 1.69915  13
  -7   8  -5 13.8094 2.23402  15
  -7  -8   5 13.9496 3.04828  14
  -8   8   5 2.92718 1.30715  15
   8  -8   5 6.36358 2.09726   6
  -8   8   5 4.33754 1.15121  13
  -8  -8  -5 2.98752 2.06195   6
  -8  -8  -5 0.39649 2.00945   3
  -8  -8  -5 6.06718 2.83982  14
  -8  -8   5 1.90156 2.15592   3
  -8  -8   5 5.75106 2.53040  14
  -8   8  -5 2.78105 1.23596  13
  -8  -8   5 2.43956 1.90153   6
  -9   8   5 5.07089 1.54063  15
  -9  -8  -5 1.62084 2.10755   3
   9  -8   5 4.62850 2.25443   6
  -9  -8  -5 3.64827 2.02535   6
  -9   8   5 6.12669 1.13218  13
  -9  -8   5 2.41009 3.26257   3
  -9   8  -5 3.51538 1.54818  15
  -9   8  -5 7.08929 1.37687  13
  -9  -8   5 4.97667 3.54269   6
 -10   8   5 4.80905 1.30790  15
 -10  -8  -5 3.29997 1.75597   3
 -10   8   5 2.25637 0.84179  13
 -10  -8  -5 1.76656 1.53515   6
 -10   8  -5 3.57712 1.10224  13
 -10   8  -5 4.74753 1.45206  15
 -11   8   5 9.45323 1.15288  13
 -11   8   5 11.9746 1.73863  15
 -11   8  -5 9.66762 1.55328  15
 -11   8  -5 11.7247 1.58071  13
 -12   8   5 18.3114 1.68649  15
 -12   8  -5 15.7925 1.41708  13
 -12   8  -5 14.5785 1.66189  15
   0  -9  -5 -1.1736 1.75534   3
   0  -9  -5 0.41459 2.55525  14
   0  -9  -5 0.79654 1.96499   6
   0  -9   5 3.06841 3.14453  14
  -1  -9  -5 8.04210 2.90521  14
  -1  -9  -5 7.99396 2.27415   6
   1  -9   5 14.1025 3.77260  14
  -1  -9   5 11.3819 3.50878  14
   1  -9  -5 11.5896 2.49357   6
   1  -9  -5 11.7685 3.12680  14
  -1  -9   5 10.3779 2.61652   6
  -2  -9  -5 4.15503 1.99441   6
  -2  -9  -5 1.28996 1.96893   3
   2  -9   5 4.08307 2.18193   6
  -2  -9  -5 8.29023 2.69317  14
   2  -9   5 9.17455 3.41579  14
  -2  -9   5 9.60090 3.26592  14
  -2  -9   5 6.65324 2.37237   6
   2  -9  -5 3.68117 2.62504  14
   2  -9  -5 5.91450 2.11704   6
  -3  -9  -5 18.8449 2.92659   6
   3  -9   5 20.4298 3.76503  14
  -3  -9  -5 11.9835 2.95675   3
   3  -9   5 18.6726 2.84731   6
  -3   9  -5 15.1629 1.77765  13
  -3  -9   5 11.1997 3.31398  14
   3  -9  -5 21.3753 3.36380  14
   3  -9  -5 22.7303 3.71957   6
  -3  -9   5 13.7865 2.48423   6
  -4  -9  -5 4.07091 2.13801   3
   4  -9   5 2.68740 2.08316   6
  -4  -9  -5 4.69542 2.07670   6
   4  -9   5 7.63173 3.09650  14
  -4  -9   5 11.9193 2.98158  14
   4  -9  -5 6.01728 2.51808  14
  -4  -9   5 7.22613 2.15400   6
  -4   9  -5 7.71633 1.10452  13
   4  -9  -5 9.09242 2.39018   6
   4  -9  -5 6.06290 2.29343   3
  -5  -9  -5 2.00218 1.71216  14
  -5  -9  -5 1.67632 1.71266   3
   5  -9   5 4.75678 2.06781   6
  -5   9   5 1.04225 1.02916  15
  -5  -9  -5 0.51162 1.65257   6
  -5  -9   5 0.11419 1.42539   3
   5  -9  -5 -2.0754 1.95665  14
  -5  -9   5 1.06685 1.76898   6
  -5   9  -5 3.30583 0.88437  13
  -5  -9   5 1.59024 2.09699  14
  -6   9   5 2.95805 1.03433  15
   6  -9   5 4.03515 2.71236  14
   6  -9   5 3.47503 1.68170   6
  -6  -9  -5 0.97683 1.55497   3
  -6  -9  -5 1.38142 1.74853   6
  -6  -9  -5 2.25190 1.46571  14
  -6  -9   5 2.94885 1.60993   6
  -6   9  -5 2.65399 0.83266  13
  -6  -9   5 2.10057 1.47207   3
   6  -9  -5 2.97267 1.93090  14
  -6   9  -5 1.82832 1.03818  15
  -6  -9   5 5.76182 2.07887  14
  -7   9   5 3.33642 0.98880  15
  -7  -9  -5 5.00484 1.79047   6
   7  -9   5 5.26549 2.25348   6
  -7   9  -5 4.03441 0.88793  13
   7  -9  -5 3.55845 1.67610  14
  -7   9  -5 3.99396 0.99472  15
  -8  -9  -5 18.4524 2.74085   6
  -8   9   5 16.0425 1.67891  15
  -8   9  -5 12.9386 1.75943  15
  -8   9  -5 18.0449 1.53881  13
  -9   9   5 0.41944 0.62486  15
  -9   9  -5 0.90771 0.59186  13
   0 -10   5 6.41742 2.04292  14
   0 -10  -5 -0.2313 1.30120  14
   1 -10   5 2.12815 1.97367  14
  -1 -10  -5 2.69233 1.35025  14
   1 -10   5 1.77987 1.37923   6
  -1 -10   5 -0.8263 1.77238  14
   1 -10  -5 3.92780 1.49016  14
  -1 -10   5 2.61723 1.33866   6
   2 -10   5 8.54388 2.03075   6
  -2 -10  -5 13.4695 1.98422  14
   2 -10   5 13.7074 2.47569  14
   2 -10  -5 17.2061 2.55747  14
  -2 -10   5 8.00262 2.00977   6
   3 -10   5 2.36582 1.69624  14
  -3 -10  -5 5.34759 1.30124  14
  -3 -10   5 5.88375 1.64105  14
   3 -10  -5 5.61658 1.48039  14
   4 -10  -5 15.0262 1.97531  14
  -4 -10   5 14.0554 2.15024  14
   0   0   6 317.123 15.1592   8
   0   0  -6 359.038 16.4493   7
   0   0  -6 305.600 15.4544   9
   0   0  -6 320.414 15.2679   4
  -1   0   6 1.27217 1.02513   8
   1   0  -6 0.47421 0.93647   9
  -1   0  -6 -0.8701 0.67956   9
   1   0  -6 0.24199 0.97039   7
   1   0   6 0.34435 1.04789   8
  -1   0  -6 -0.7086 0.82832   7
  -1   0  -6 0.17938 1.45720   4
  -1   0  -6 1.32378 2.63366   1
  -2   0  -6 2633.85 124.216   9
   2   0  -6 2915.66 125.402   7
   2   0  -6 2568.42 124.338   9
  -2   0  -6 2966.89 128.978   1
   2   0   6 2524.21 113.528   8
  -2   0  -6 2966.60 125.327   7
  -2   0   6 2586.81 113.580   8
  -2   0  -6 2760.71 124.758   4
  -3   0   6 2.28457 1.01479   8
   3   0   6 -0.6462 0.97617   8
   3   0  -6 -1.0013 0.97873   7
  -3   0  -6 0.50486 1.73492   4
   3   0  -6 0.05269 1.18824   9
  -3   0  -6 -0.6024 2.21476   1
  -4   0  -6 1921.34 87.7161   4
   4   0  -6 1796.82 86.8692   9
  -4   0   6 1881.48 87.6033   5
  -4   0  -6 2075.52 91.2949   1
   4   0  -6 1982.92 88.0066   7
   4   0   6 2008.13 86.9045   8
  -5   0  -6 -0.8159 1.55618   4
   5   0  -6 1.07237 1.07628   7
  -5   0  -6 0.00070 2.15682   1
   5   0   6 0.90809 1.22454   8
   5   0  -6 0.75110 1.25580   9
  -5   0   6 1.30614 1.23177   5
  -5   0   6 -5.6515 4.42153   1
   6   0  -6 1303.69 59.4500   7
   6   0  -6 1254.08 58.2680   9
   6   0   6 1355.32 57.2839   8
  -6   0   6 1132.51 62.6670   1
  -6   0  -6 1288.86 59.4051   4
  -6   0   6 1294.81 58.4033   5
   7   0   6 2.11398 1.36008   8
   7   0  -6 1.03385 1.27558   9
  -7   0  -6 2.26315 2.00818   4
   7   0  -6 3.23850 1.57173   7
  -7   0   6 1.97369 1.28608   5
  -7   0  -6 -1.1242 2.43058   1
  -7   0  -6 -1.0892 2.47246   1
   7   0  -6 1.57820 1.26710   8
   7   0   6 2.02712 1.95231   7
   7   0   6 0.49882 1.84005   9
  -8   0   6 394.130 24.2016   1
   8   0  -6 415.396 21.9912   7
   8   0   6 403.245 19.8870   8
  -8   0  -6 441.129 22.8325   1
   8   0   6 399.074 21.9388   7
  -8   0  -6 440.100 25.4017   1
  -8   0   6 426.127 21.3832   5
  -8   0  -6 411.020 22.2730   4
   8   0   6 418.710 21.0814   9
   8   0  -6 406.487 20.7452   9
  -9   0   6 1.55570 1.42583   5
   9   0   6 2.39981 1.75334   7
   9   0  -6 3.22677 1.42890   7
   9   0  -6 1.87056 1.27501   9
  -9   0  -6 -1.6556 2.10365   4
   9   0   6 1.18867 1.33945   8
   9   0   6 4.57405 1.87474   9
  10   0   6 127.372 7.87843   8
  10   0  -6 118.340 8.80733   7
 -10   0   6 131.636 9.22085   5
 -10   0  -6 111.364 6.43334  10
  10   0  -6 112.829 7.32850   9
  10   0   6 123.097 8.64321   9
  10   0   6 127.820 9.16540   7
 -10   0   6 115.774 7.38770  10
 -11   0   6 2.23906 1.72918  10
 -11   0  -6 -0.2556 1.07047  10
  11   0   6 6.50512 2.17867   7
  11   0  -6 -0.2511 1.54538   9
 -11   0   6 1.96476 1.67671   5
 -12   0  -6 13.4034 1.91721  13
  12   0  -6 16.3697 3.45053   7
 -12   0   6 22.8112 4.23638   5
  12   0   6 21.1143 3.71132   8
 -12   0   6 27.4063 3.56240  10
 -13   0   6 3.35463 1.69267  10
 -13   0  -6 2.38624 1.30326  10
 -13   0  -6 -0.9605 0.97592  13
  13   0   6 3.40139 2.34242   8
 -13   0   6 3.83857 3.11480   5
 -14   0   6 43.3172 4.66424  10
 -14   0  -6 40.0983 3.66198  10
 -14   0  -6 38.8699 3.27413  13
 -14   0   6 40.4233 6.55796   5
 -15   0  -6 4.48358 1.34032  13
 -15   0   6 -2.1913 1.52358  10
 -15   0  -6 -0.8425 1.20851  10
 -16   0  -6 40.1966 3.58940  10
 -16   0  -6 48.6346 4.44698  13
 -16   0   6 46.2971 4.39347  10
 -17   0   6 -0.2162 1.38856  10
 -17   0  -6 -0.2459 1.00759  10
 -18   0   6 2.60174 1.34037  10
 -18   0  -6 2.06725 1.00539  10
 -19   0  -6 -0.3417 0.61564  10
 -19   0   6 1.29736 0.85353  10
   0   1   6 151.021 7.84093   5
   0   1   6 158.854 8.26320   8
   0  -1  -6 151.333 8.05595   9
   0   1  -6 175.520 12.4017   1
   0   1  -6 153.816 8.23332   9
   0  -1   6 157.688 8.16644   8
   0   1  -6 148.076 7.85512   4
   0   1  -6 168.012 8.99828   7
   0  -1  -6 135.245 11.2310   1
  -1  -1  -6 314.182 15.7197   9
  -1   1   6 328.773 15.1260   8
  -1   1   6 297.760 15.0582   5
   1   1  -6 328.521 16.0487   9
   1  -1   6 315.387 15.1131   8
  -1  -1  -6 315.252 19.6700   1
   1   1  -6 289.410 15.2294   4
   1   1  -6 347.945 16.9698   7
  -1  -1  -6 365.194 16.9961   7
  -1   1  -6 367.547 16.7501   7
   1  -1  -6 324.965 15.7266   9
  -1   1  -6 327.424 19.7984   1
  -1   1  -6 302.872 15.7914   4
   1   1   6 322.046 15.2664   8
  -1   1  -6 325.412 15.6788   9
   1   1   6 320.145 14.5959   5
  -1  -1   6 309.611 15.1637   8
   1  -1  -6 356.340 16.7629   7
   2  -1   6 7.23284 1.37538   8
  -2   1   6 10.0303 1.69790   5
  -2  -1  -6 7.58326 4.26906   1
   2   1  -6 5.48942 3.29862   1
   2   1  -6 7.38518 1.77351   9
   2   1  -6 6.63714 1.83704   7
   2   1   6 9.97537 1.76921   8
  -2  -1   6 8.31318 1.60579   8
   2  -1  -6 7.70971 1.76666   7
  -2   1  -6 8.25387 2.02198   4
  -2   1  -6 7.78391 3.00462   1
  -2   1  -6 9.43941 1.45545   9
   2  -1  -6 10.6084 1.84250   9
  -2   1  -6 10.9426 1.97416   7
   3   1  -6 998.317 44.6915   7
   3   1  -6 933.916 43.5207   9
  -3   1   6 932.284 42.4950   5
  -3  -1  -6 931.093 47.5497   1
   3  -1   6 924.330 41.7686   8
  -3   1  -6 943.263 42.6552   9
   3  -1  -6 1015.20 44.0417   7
  -3  -1   6 911.185 42.0516   8
  -3   1  -6 892.808 43.6610   4
  -3   1  -6 953.270 43.4624   7
   3  -1  -6 905.748 42.8832   9
   3   1   6 931.544 42.1869   8
  -3   1  -6 962.590 46.9987   1
   4   1  -6 226.435 12.3572   9
   4   1  -6 236.035 12.3645   8
  -4   1   6 230.363 11.8549   5
  -4  -1  -6 219.462 15.5650   1
   4  -1   6 221.554 10.8588   8
  -4   1   6 206.603 17.4718   1
   4   1  -6 260.020 13.6443   7
   4  -1  -6 233.047 11.6892   9
  -4   1  -6 249.700 14.8498   1
   4  -1  -6 245.974 12.6466   7
  -4  -1   6 227.482 11.1978   8
   4   1   6 216.189 11.4068   8
  -4   1  -6 216.953 12.8697   4
  -5   1   6 916.264 42.5429   5
  -5   1   6 885.828 42.2620   7
  -5   1   6 883.583 41.2952   4
  -5   1   6 795.826 45.3827   1
   5   1  -6 903.402 42.5954   8
   5   1  -6 961.828 44.0956   7
   5   1  -6 926.277 42.8061   9
   5  -1   6 881.889 41.1855   8
  -5  -1  -6 891.567 46.8764   1
   5   1   6 979.769 44.6393   7
   5  -1  -6 970.923 43.1030   7
  -5   1  -6 902.463 43.3194   4
  -5  -1   6 1019.71 42.2271   8
   5  -1  -6 881.632 41.8170   9
   5   1   6 936.664 43.4502   9
   5   1   6 900.427 41.8745   8
  -5   1  -6 926.341 44.7757   1
   6  -1   6 20.4945 2.44675   8
  -6  -1  -6 20.2762 4.67225   1
  -6  -1  -6 18.8382 6.90640   1
  -6   1   6 26.4105 3.33983   5
   6   1  -6 23.9330 3.20179   8
  -6   1   6 12.7680 3.55475   1
   6   1  -6 19.0085 3.10391   9
   6   1  -6 18.4983 3.44266   7
   6  -1  -6 24.3155 2.89546   7
   6   1   6 20.2217 3.74805   9
   6  -1  -6 22.8423 2.37700   8
   6  -1  -6 20.3259 2.45999   9
  -6   1  -6 21.2412 2.49475   5
   6   1   6 23.7492 3.03874   8
   6   1   6 18.8584 3.92637   7
  -6  -1   6 23.6040 3.34358   5
  -6   1  -6 17.9174 3.75744   4
  -7   1   6 79.3678 5.57757   4
  -7   1   6 74.7766 7.90622   1
   7  -1   6 87.9147 5.35013   8
   7   1  -6 95.9702 6.54612   9
   7   1  -6 85.9988 6.31819   8
  -7  -1  -6 79.6588 8.93287   1
  -7  -1  -6 84.7279 12.6057   1
   7   1  -6 97.6585 7.58383   7
  -7   1   6 82.8754 6.49018   5
  -7   1  -6 90.3941 8.00458   4
   7   1   6 91.1399 6.11703   8
   7   1   6 84.0026 7.78658   7
   7  -1  -6 85.3367 6.32813   7
   7  -1  -6 85.7052 5.43833   9
  -7   1  -6 85.4878 5.66327   5
  -7  -1   6 94.0878 6.74914   5
   7   1   6 90.6227 7.28019   9
  -8  -1  -6 25.6674 3.23964   6
   8   1  -6 31.2347 4.23419   7
   8   1  -6 28.8414 3.85014   8
  -8  -1  -6 29.1103 4.31995   3
   8   1  -6 30.4263 3.77093   9
   8  -1   6 32.3784 4.02454   7
  -8   1   6 27.0588 3.98160   5
  -8  -1  -6 34.8402 6.51300   1
  -8   1  -6 26.7457 4.61444   4
   8  -1  -6 27.8571 3.52424   7
  -8  -1   6 10.2357 11.8492   1
   8   1   6 28.1655 4.72746   9
  -8  -1   6 37.8496 4.14814   5
   8   1   6 25.1666 4.70007   7
   8   1   6 30.1038 3.67913   8
  -8   1  -6 31.2315 3.20084   5
   8  -1  -6 27.9724 2.93009   9
  -8  -1   6 25.8215 3.51789  12
   9   1  -6 45.2939 4.42084   9
  -9  -1  -6 36.2239 3.74596   6
  -9  -1  -6 43.3513 5.37332   3
  -9   1   6 34.0753 4.48018   5
  -9  -1  -6 35.5038 7.24907   1
   9   1  -6 45.1602 5.20824   7
  -9   1  -6 29.1478 5.16467   4
  -9   1  -6 33.0781 3.60388   5
   9   1   6 32.7733 4.63670   9
   9  -1  -6 30.5395 3.78274   7
   9   1   6 37.3722 4.25360   8
   9  -1  -6 38.2897 3.29159   9
   9   1   6 28.6156 4.84962   7
  -9  -1   6 19.9353 8.48166   1
 -10  -1  -6 34.2455 6.86828   1
 -10  -1  -6 49.0006 8.87957   1
 -10  -1  -6 40.1042 3.18729  10
 -10   1   6 42.6734 5.08728   5
  10   1  -6 34.8089 4.02404   9
  10   1  -6 34.0825 4.43543   7
 -10   1   6 34.0819 3.79577  10
  10   1   6 37.5627 5.35458   9
  10  -1  -6 34.7530 3.40792   9
 -10  -1   6 32.8396 3.79156  10
 -10   1  -6 38.7654 6.39072   4
  10   1   6 33.8501 5.39160   7
 -10  -1   6 35.6208 4.88151   5
 -10   1  -6 32.9904 3.13816  10
  10   1   6 43.5065 4.51826   8
  10  -1  -6 33.1096 4.32146   7
 -10   1  -6 31.2416 2.87516  13
 -11  -1  -6 12.9174 1.89158  13
  11   1  -6 19.5738 3.42082   9
 -11  -1  -6 15.6460 2.40314  10
 -11   1   6 18.2083 2.68934  10
  11   1  -6 14.6032 3.63399   7
 -11  -1   6 17.2299 2.45302  10
 -11  -1   6 9.88914 4.51708   1
 -11  -1   6 16.1048 5.93562   1
 -11   1  -6 14.9224 2.01035  13
  11   1   6 13.4944 3.73639   7
  11  -1  -6 13.4622 2.43410   7
 -11   1  -6 13.5695 1.90927  10
 -11  -1   6 14.2453 3.34685   5
 -12  -1  -6 79.6703 5.00728  10
 -12   1   6 81.0537 7.83802   5
 -12  -1  -6 68.5431 4.72604  13
  12   1  -6 65.3729 6.90163   9
 -12   1   6 86.1137 6.11862  10
  12   1  -6 66.4502 7.45260   7
  12   1   6 91.8683 7.29836   8
 -12   1  -6 82.3858 4.99657  10
 -12  -1   6 82.7605 5.83312  10
  12   1   6 69.0749 8.23683   7
  12   1   6 79.1541 7.39635   9
 -12  -1   6 77.8126 7.64436   5
 -12   1  -6 80.5556 4.85182  13
 -13  -1  -6 9.41795 1.66629  13
  13   1  -6 12.3014 3.21937   7
  13   1  -6 11.5952 3.17251   9
 -13   1   6 12.6447 2.43960  10
 -13   1   6 12.2242 3.74104   5
 -13  -1  -6 9.49158 1.80186  10
 -13  -1   6 15.4720 2.61633  10
  13   1   6 19.5305 3.54806   8
 -13   1  -6 10.0297 1.78548  10
  13   1   6 3.49875 5.39493   7
 -13   1  -6 10.4475 1.71894  13
 -13  -1   6 7.62971 3.51239   5
 -14  -1  -6 24.1731 3.03268  10
 -14   1   6 30.1550 4.25598  10
 -14  -1  -6 26.7173 3.01925  13
 -14   1  -6 23.5332 2.86940  10
 -14   1  -6 20.1712 2.58693  13
 -14  -1   6 34.3679 3.94731  10
 -15   1   6 183.267 10.3681  10
 -15  -1  -6 154.705 8.51832  10
 -15   1  -6 152.908 8.23140  13
 -15   1  -6 158.861 8.51087  10
 -15  -1   6 174.353 9.97297  10
 -16   1   6 77.4760 5.69580  10
 -16  -1  -6 69.5021 4.68900  10
 -16   1  -6 74.2387 4.69428  10
 -16   1  -6 66.5767 4.40740  13
 -16  -1   6 73.5527 5.35360  10
 -17  -1  -6 6.15451 1.47501  10
 -17   1   6 9.90042 2.05706  10
 -17   1  -6 8.29788 1.40063  10
 -17  -1   6 10.8109 1.93610  10
 -18   1   6 9.77990 1.67906  10
 -18  -1  -6 14.3665 1.95757  10
 -18  -1   6 11.6928 1.64922  10
 -18   1  -6 17.6945 1.88036  10
 -19   1   6 10.4276 1.54832  10
 -19  -1  -6 10.6180 1.34027  10
 -19   1  -6 7.78614 1.18289  10
 -19  -1   6 11.4312 1.38666  10
   0   2  -6 152.114 8.49485   9
   0  -2   6 156.250 8.30439   8
   0  -2  -6 140.875 12.3604   1
   0   2  -6 163.363 9.49171   7
   0   2   6 146.566 9.59260   9
   0   2   6 142.534 8.25818   8
   0   2   6 157.858 7.81131   5
   0   2   6 148.489 10.0158   7
   0   2  -6 145.598 8.18106   4
  -1   2   6 336.361 18.4442   7
  -1   2   6 346.237 17.8982   9
   1  -2   6 323.238 16.4780   8
   1   2  -6 330.655 16.7329   4
   1   2  -6 374.600 18.5693   7
  -1   2   6 327.456 16.4115   5
   1   2  -6 342.779 17.2933   9
  -1   2   6 351.546 16.7155   8
  -1  -2  -6 322.628 21.8084   1
  -1   2  -6 351.123 16.9771   9
   1   2   6 361.190 19.0119   7
  -1  -2   6 338.493 16.7307   8
   1  -2  -6 363.673 18.1482   7
  -1   2  -6 358.965 17.9446   7
  -1   2  -6 336.987 17.0629   4
   1   2   6 348.428 18.2398   9
  -1   2  -6 349.270 22.3441   1
   1   2   6 346.208 15.9169   5
   1   2   6 346.090 16.9242   8
   2   2  -6 24.6815 3.26963   9
   2   2  -6 28.9567 3.80259   7
  -2   2   6 21.0239 3.69253   7
  -2   2   6 26.8879 3.74289   9
  -2   2   6 28.5496 2.88630   5
   2   2  -6 30.9035 6.70647   1
   2  -2   6 21.2880 2.49627   8
   2   2   6 23.9379 3.27094   8
  -2   2  -6 25.2108 3.02900   7
  -2   2  -6 26.4591 2.78536   9
  -2  -2   6 23.1922 2.70938   8
   2  -2  -6 25.8287 2.66730   9
   2  -2  -6 29.3665 3.37467   7
  -2   2  -6 25.1524 5.64845   1
   2   2   6 17.3029 3.58675   7
   2   2   6 20.9630 3.73596   9
  -2   2  -6 23.5328 3.38511   4
   3   2  -6 144.824 8.74979   9
   3  -2   6 133.878 7.60408   8
   3   2  -6 145.723 9.65203   7
  -3   2   6 135.740 8.99686   7
  -3   2   6 134.329 8.20357   5
  -3   2   6 131.942 7.62142   4
  -3  -2  -6 141.083 12.6989   1
  -3   2   6 151.308 8.67852   9
   3   2  -6 141.297 8.57644   8
  -3   2  -6 145.534 11.5115   1
   3  -2  -6 140.487 7.79488   9
   3   2   6 163.318 10.7537   7
  -3  -2   6 140.585 8.13484   8
   3   2   6 156.020 9.81833   9
   3  -2  -6 154.817 9.04047   7
   3   2   6 151.774 8.52392   8
  -3   2  -6 133.537 8.09516   7
  -3   2  -6 144.548 7.46430   9
  -3   2  -6 150.427 9.03275   4
  -4   2   6 357.338 17.8441   9
  -4   2   6 381.570 18.4286   5
   4  -2   6 344.813 17.2453   8
  -4   2   6 336.249 18.2953   7
   4   2  -6 338.341 25.2941   1
  -4   2   6 340.188 22.0185   1
   4   2  -6 375.102 19.9046   7
   4   2  -6 390.871 18.4128   8
  -4  -2  -6 361.064 23.7835   1
   4   2  -6 352.567 18.4130   9
  -4   2   6 379.015 17.6557   4
   4   2   6 385.226 20.9137   7
   4  -2  -6 344.830 18.4491   7
   4  -2  -6 355.083 17.3386   9
  -4  -2   6 392.202 18.1874   8
  -4   2  -6 358.061 18.6855   4
   4   2   6 355.336 18.1758   8
   4   2   6 363.549 19.6275   9
   5   2  -6 25.8173 3.58816   9
   5   2  -6 25.6659 3.52821   8
   5   2  -6 27.9468 4.16575   7
  -5   2   6 19.1533 4.51189   1
   5  -2   6 29.7515 2.59565   8
  -5   2   6 23.1473 3.34600   5
  -5  -2  -6 25.1786 6.21268   1
  -5   2   6 22.1380 3.41990   4
  -5  -2   6 23.7995 3.29747   8
   5  -2  -6 28.0925 3.14171   7
  -5   2  -6 34.2203 4.98347   4
   5   2   6 29.1242 4.99712   7
   5   2   6 23.8387 4.21369   9
   5   2   6 31.1296 3.61896   8
   5  -2  -6 22.3246 2.50105   9
  -6   2   6 320.177 17.2309   4
  -6  -2  -6 322.256 22.9929   1
  -6   2   6 322.859 19.8460   1
   6   2  -6 358.042 19.6575   7
   6   2  -6 340.919 17.9875   9
   6  -2   6 342.893 16.4078   8
   6   2  -6 343.665 17.7270   8
  -6   2   6 364.399 18.2166   5
   6  -2  -6 336.205 16.3585   9
   6   2   6 365.667 20.8626   7
   6   2   6 337.926 19.1921   9
  -6   2  -6 332.416 18.6021   4
   6  -2  -6 322.395 17.4943   7
   6   2   6 341.663 17.6830   8
  -6   2  -6 334.539 17.2290   5
  -7   2   6 72.0216 6.04281   5
  -7  -2  -6 83.4343 6.81164   3
  -7  -2  -6 86.5975 10.1585   1
   7   2  -6 71.7954 7.13338   7
   7   2  -6 77.0521 6.47541   9
   7   2  -6 80.3296 6.26928   8
  -7   2   6 72.8776 6.01904   4
  -7  -2  -6 66.6597 5.29271   6
  -7   2  -6 73.5104 5.49518   5
   7   2   6 72.4180 5.92567   8
   7  -2  -6 69.0707 5.59345   7
   7   2   6 77.0978 7.99405   7
   7   2   6 80.3743 7.17625   9
   7  -2  -6 65.6292 5.76822   8
   7  -2  -6 77.9193 4.83946   9
  -7  -2   6 71.1580 5.88064   5
  -7  -2   6 67.6170 5.48984  12
  -7   2  -6 71.6140 7.55803   4
   8   2  -6 102.177 8.77149   7
  -8  -2  -6 88.5151 11.6685   1
   8   2  -6 99.9699 7.51341   9
  -8  -2  -6 97.0629 7.86126   3
   8   2  -6 97.9750 7.46615   8
  -8   2   6 96.7991 7.63142   5
  -8   2   6 93.6359 7.26687   4
  -8  -2  -6 89.4172 6.37308   6
   8  -2  -6 91.9009 6.64020   7
  -8   2  -6 92.9660 6.63819   5
  -8  -2   6 103.530 7.44748   5
   8   2   6 107.364 9.68823   7
   8   2   6 90.7985 7.23568   8
  -8   2  -6 86.4879 8.75316   4
   8   2   6 106.641 8.71647   9
   8  -2  -6 100.510 5.77873   9
  -9   2   6 10.4948 3.17051   4
  -9  -2  -6 10.6803 2.79059   3
  -9   2   6 11.6391 2.91956   5
  -9  -2  -6 16.1589 5.99575   1
   9   2  -6 10.3316 2.74872   8
   9   2  -6 14.5608 3.20501   9
   9   2  -6 8.34151 3.12182   7
  -9  -2  -6 11.1562 2.11552   6
   9   2   6 11.0780 3.65853   7
  -9  -2   6 15.4431 3.16443   5
   9   2   6 17.9109 3.73158   9
  -9   2  -6 11.9171 3.84498   4
  -9   2  -6 9.63871 2.16996   5
   9   2   6 12.4256 3.05625   8
 -10  -2  -6 158.785 11.2193   3
 -10   2   6 131.517 8.41950  15
  10   2  -6 156.603 10.8708   8
 -10  -2  -6 141.366 8.20717  10
 -10  -2  -6 173.730 15.9556   1
 -10   2   6 149.933 8.79943  10
 -10   2   6 156.753 10.9843   5
  10   2  -6 169.334 10.9104   9
  10   2  -6 164.042 12.5220   7
 -10  -2  -6 156.014 9.14031   6
 -10   2  -6 164.184 12.3951   4
 -10  -2   6 149.572 8.42712  10
 -10  -2   6 172.764 10.6838   5
  10   2   6 165.404 11.6093   9
  10   2   6 158.092 10.4147   8
 -10   2  -6 146.547 8.15002  13
 -10   2  -6 139.968 8.05470  10
  10   2   6 153.359 12.9978   7
 -11  -2  -6 95.2400 5.57286  10
 -11  -2  -6 96.6834 11.9291   1
 -11   2   6 105.220 8.46172   5
 -11   2   6 91.7367 6.30559  10
  11   2  -6 93.5683 7.66351   9
  11   2  -6 78.9627 8.51637   7
 -11   2   6 96.2116 6.23884  15
 -11   2  -6 81.1985 5.39767  10
  11   2   6 96.9862 7.97648   8
 -11  -2   6 87.7847 6.03478  10
 -11   2  -6 97.2252 9.51261   4
  11   2   6 87.1453 9.45142   7
 -11   2  -6 85.9283 5.34571  13
  11   2   6 111.708 9.07494   9
 -11  -2   6 96.8676 7.90299   5
 -11  -2   6 87.8973 13.0538   1
 -12   2   6 33.9192 5.61287   5
  12   2  -6 30.0856 5.63581   7
 -12  -2  -6 28.2645 6.93028   1
  12   2  -6 42.2594 5.86391   9
 -12  -2  -6 38.3198 3.34745  10
 -12   2   6 32.1850 4.07075  10
 -12  -2  -6 27.1001 5.80611   1
  12   2   6 30.5676 5.28175   8
 -12  -2   6 34.6490 3.55025  10
 -12   2  -6 37.2979 3.23259  13
 -12   2  -6 39.2097 3.29979  10
  12   2   6 26.2500 6.23412   7
  12   2   6 37.1901 6.17334   9
 -12   2  -6 34.9778 6.56970   4
 -12  -2   6 22.5959 6.02317   1
 -12  -2   6 36.0518 6.17798   5
 -13  -2  -6 10.2657 1.95826  13
 -13   2   6 8.11836 3.54571   5
  13   2  -6 5.38266 4.00880   7
 -13  -2  -6 14.7507 2.11490  10
 -13   2   6 10.2083 2.49253  10
 -13   2  -6 5.95161 5.01760   4
 -13  -2   6 14.1163 2.31599  10
 -13   2  -6 10.8023 1.86195  10
  13   2   6 11.5277 4.30483   7
 -13   2  -6 13.8463 2.07837  13
 -14   2   6 36.1495 4.24812  10
 -14  -2  -6 35.0424 3.33049  10
 -14  -2   6 32.1395 3.54319  10
 -14   2  -6 31.4016 3.03604  13
 -14   2  -6 29.9736 3.05808  10
 -15  -2  -6 80.2007 5.06601  10
 -15   2   6 82.9510 6.15520  10
 -15  -2   6 84.8249 5.56241  10
 -15   2  -6 70.1019 4.84807  10
 -15   2  -6 83.1017 4.96195  13
 -16   2   6 28.5819 3.62555  10
 -16  -2  -6 31.2883 2.96851  10
 -16   2  -6 22.8341 2.62480  10
 -16   2  -6 26.1928 2.70308  13
 -16  -2   6 23.4828 3.07634  10
 -17  -2  -6 0.24742 0.99473  10
 -17   2   6 1.62344 1.50477  10
 -17   2  -6 0.53522 1.08261  13
 -17  -2   6 2.56298 1.22440  10
 -17   2  -6 0.39795 0.97833  10
 -18   2   6 13.1171 1.95175  10
 -18  -2  -6 13.9132 1.71585  10
 -18  -2   6 12.5743 1.66522  10
 -18   2  -6 9.95606 1.55798  10
   0   3   6 340.080 17.3063   8
   0   3  -6 322.801 23.1366   1
   0   3  -6 314.654 16.1479   4
   0   3  -6 317.565 16.2245   9
   0  -3  -6 272.205 21.2813   1
   0   3   6 330.340 19.5136   7
   0   3   6 352.621 16.5722   5
   0   3   6 330.834 18.4279   9
   0   3  -6 332.120 17.6868   7
   1   3  -6 147.378 8.62562   4
  -1   3   6 133.842 9.26385   9
   1   3  -6 138.002 8.90024   9
  -1   3   6 134.939 10.2136   7
  -1   3   6 132.851 8.23520   8
  -1   3   6 146.949 8.01552   5
   1   3  -6 150.739 10.1417   7
   1   3  -6 128.667 14.0714   1
  -1  -3   6 135.061 8.34154   8
  -1   3  -6 144.781 8.81434   4
   1   3   6 148.394 8.67007   8
  -1   3  -6 147.181 8.51496   9
   1   3   6 145.506 10.0203   9
   1   3   6 131.642 10.6285   7
   1   3   6 143.654 7.50729   5
  -1   3  -6 151.649 9.53126   7
  -1   3  -6 132.236 13.7096   1
  -2   3   6 138.990 9.03023   9
  -2  -3  -6 153.493 15.1569   1
  -2   3   6 140.241 8.10970   5
   2   3  -6 140.379 8.98460   9
  -2   3   6 119.907 8.49418   8
   2   3  -6 139.760 10.0369   7
   2   3  -6 143.285 15.1655   1
  -2   3   6 129.879 9.56384   7
  -2   3  -6 121.261 8.70364   7
   2   3   6 147.261 10.9645   7
  -2  -3   6 143.059 8.37180   8
  -2   3  -6 146.812 8.95547   4
   2   3   6 143.293 8.63591   8
   2   3   6 144.778 10.0063   9
  -2   3  -6 141.144 8.17499   9
  -2   3  -6 144.035 13.2805   1
  -3   3   6 115.121 7.60867   9
  -3  -3  -6 111.214 13.7662   1
   3   3  -6 92.0249 14.0170   1
  -3   3   6 98.6370 6.79564   5
   3   3  -6 108.548 7.36775   8
   3   3  -6 109.248 8.61611   7
   3   3  -6 111.210 7.65784   9
  -3   3   6 103.760 7.96322   7
  -3   3   6 103.609 6.82348   4
  -3   3  -6 94.0661 6.05692   9
   3   3   6 106.890 7.22160   8
  -3   3  -6 82.9900 11.3848   1
  -3  -3   6 104.174 6.99701   8
   3   3   6 112.334 9.52963   7
   3   3   6 103.982 8.56107   9
  -3   3  -6 110.443 7.61599   4
   4   3  -6 256.699 14.7316   9
  -4   3   6 268.571 13.5929   5
  -4   3   6 213.285 13.6100   7
   4   3  -6 261.045 23.9798   1
  -4   3   6 246.164 13.1231   4
   4   3  -6 255.948 14.2203   8
   4   3  -6 259.221 16.2270   7
  -4   3   6 235.978 13.0247   9
  -4  -3  -6 247.122 20.5748   1
   4   3   6 237.869 14.9534   9
   4   3   6 243.557 16.3274   7
  -4   3  -6 259.689 18.0734   1
   4   3   6 249.679 13.6388   8
  -4  -3   6 257.995 13.4055   8
  -4   3  -6 254.264 14.7798   4
   5   3  -6 63.3516 13.3502   1
   5   3  -6 74.2012 6.67150   9
  -5  -3  -6 66.0333 5.10383   6
  -5  -3  -6 99.0919 12.9393   1
  -5  -3  -6 75.7574 6.47112   3
   5   3  -6 75.5613 7.65429   7
  -5   3   6 72.1987 6.11517   4
  -5   3   6 80.5708 6.02631   5
   5   3  -6 81.9730 6.43935   8
   5  -3   6 75.3019 4.82175   8
   5   3   6 67.0280 7.00411   9
  -5  -3   6 65.7376 5.07155  12
  -5  -3   6 63.6622 5.83456   8
   5   3   6 78.1772 8.18639   7
  -5   3  -6 75.6619 8.30186   1
  -5   3  -6 81.9907 7.16653   4
   5   3   6 75.4341 6.26872   8
   6  -3   6 252.720 13.0316   8
   6   3  -6 264.930 15.7383   9
   6   3  -6 256.476 17.2062   7
  -6  -3  -6 245.831 13.5595   6
  -6   3   6 250.132 14.2769   4
  -6  -3  -6 291.250 22.5646   1
  -6  -3  -6 291.165 15.9014   3
  -6   3   6 267.847 14.8161   5
   6   3  -6 267.783 15.2511   8
  -6  -3   6 250.844 14.6339   8
  -6   3  -6 264.424 15.9971   4
   6   3   6 275.640 18.0739   7
   6   3   6 254.216 16.1435   9
   6   3   6 274.187 14.9106   8
  -6  -3   6 249.383 13.4388  12
   7   3  -6 124.239 10.4867   7
   7   3  -6 120.462 8.73954   8
  -7   3   6 127.474 8.69674   5
   7   3  -6 115.406 8.87663   9
   7  -3   6 112.289 6.65621   8
  -7  -3  -6 117.355 9.09388   3
  -7   3   6 126.577 8.87543   4
  -7  -3  -6 107.464 7.09935   6
  -7  -3  -6 103.529 13.8977   1
  -7   3  -6 119.448 9.91100   4
   7   3   6 109.469 9.74490   9
   7   3   6 110.947 10.8872   7
   7   3   6 122.847 8.63880   8
  -7  -3   6 108.292 7.39391  12
   8   3  -6 4.04081 2.13940   9
   8   3  -6 3.65895 1.88537   8
  -8  -3  -6 10.8109 5.67613   1
  -8  -3  -6 4.07018 2.31080   3
  -8   3   6 2.46482 1.73738   5
  -8  -3  -6 4.27727 1.60642   6
  -8   3   6 -1.9942 2.95780   4
   8   3   6 4.69260 2.74183   9
   8   3   6 5.19798 2.94251   7
  -8   3  -6 3.43376 1.58268  13
  -8  -3   6 3.20586 1.80997   5
  -8   3  -6 6.93816 3.40986   4
   8   3   6 1.76376 1.87162   8
   9   3  -6 41.8646 5.82377   8
  -9  -3  -6 48.6204 6.16275   3
   9   3  -6 40.9181 6.61444   7
  -9  -3  -6 61.0296 12.9143   1
  -9   3   6 35.4609 4.24238  10
  -9  -3  -6 50.6353 4.70747   6
  -9  -3  -6 47.2423 3.42379  10
  -9   3   6 52.4962 5.86176   5
   9   3  -6 46.4264 5.82189   9
  -9   3   6 40.8821 7.82478   4
  -9   3   6 46.5093 3.89113  15
   9   3   6 40.0885 5.43560   8
  -9   3  -6 48.8332 3.58112  13
   9   3   6 39.0675 7.01279   7
  -9   3  -6 58.1460 7.91134   4
  -9  -3   6 44.3836 5.35382   5
   9   3   6 50.6427 6.69386   9
  10   3  -6 33.7592 5.25687   8
 -10   3   6 20.2686 5.93080   4
 -10  -3  -6 36.1292 4.05785   6
 -10   3   6 33.1005 2.88094  13
 -10   3   6 33.2380 3.54608  15
 -10   3   6 30.9296 4.93900   5
 -10  -3  -6 27.8674 8.86759   1
 -10  -3  -6 37.8563 5.52451   3
  10   3  -6 26.7591 5.74165   7
  10   3  -6 31.0029 5.23692   9
 -10  -3  -6 38.9409 3.10217  10
 -10   3   6 26.9196 3.68478  10
 -10  -3   6 37.3192 5.27797   5
 -10  -3   6 31.1301 3.07333  10
 -10   3  -6 32.8355 3.10009  13
 -10  -3   6 26.5097 9.25479   1
 -10   3  -6 38.3617 7.11462   4
  10   3   6 37.0991 6.96033   7
 -11   3   6 134.314 7.62331  13
  11   3  -6 136.461 12.6354   7
 -11  -3  -6 155.570 8.13613  10
 -11   3   6 141.212 8.41860  15
 -11   3   6 163.620 8.89407  10
 -11   3   6 154.163 11.2352   5
 -11  -3  -6 163.071 11.7572   3
 -11  -3  -6 125.726 16.0840   1
 -11  -3  -6 160.961 9.54407   6
  11   3  -6 156.477 11.3416   9
 -11  -3   6 153.885 19.0349   1
  11   3   6 156.036 12.2307   9
 -11  -3   6 142.659 8.21597  10
 -11   3  -6 146.538 8.28248  13
  11   3   6 172.660 11.6325   8
  11   3   6 137.127 13.6103   7
 -11  -3   6 142.148 11.1326   5
 -11   3  -6 141.209 13.0067   4
 -12   3   6 16.5859 2.02886  13
 -12   3   6 10.9318 2.45097  10
 -12  -3  -6 13.3293 6.08456   1
 -12   3   6 17.4392 3.85404   5
  12   3  -6 8.63778 3.73240   9
 -12   3   6 14.0105 2.41592  15
 -12  -3  -6 12.6821 1.90182  10
  12   3   6 20.7196 4.24585   9
 -12   3  -6 14.9430 2.13428  13
 -12  -3   6 13.5726 2.01222  10
 -12  -3   6 4.47847 7.84586   1
  12   3   6 19.6001 4.10883   8
  12   3   6 18.4157 5.23801   7
 -12   3  -6 10.5696 4.57212   4
 -12   3  -6 11.2984 1.81600  10
 -13   3   6 17.2967 2.44428  15
 -13  -3  -6 6.67024 5.45689   1
 -13   3   6 14.3934 2.42595  10
  13   3  -6 12.1331 4.20556   9
 -13   3   6 14.1186 4.08918   5
 -13  -3  -6 11.4888 1.89517  10
  13   3  -6 20.9127 5.04296   7
  13   3   6 8.08784 5.03078   7
 -13   3  -6 13.8811 2.05114  13
 -13  -3   6 10.9642 1.89883  10
 -13   3  -6 10.0942 1.78732  10
  13   3   6 16.8112 5.02321   9
 -13  -3   6 0.94841 6.36423   1
 -13   3  -6 18.4338 5.71137   4
  13   3   6 23.1573 5.24647   8
 -14   3   6 5.41238 2.02598  10
 -14   3   6 3.52591 1.58413  15
 -14  -3  -6 8.02174 1.65470  10
 -14   3  -6 6.60066 1.56604  13
 -14  -3   6 6.55036 1.64934  10
 -14   3  -6 5.98393 1.45662  10
 -15   3   6 129.766 7.42442  10
 -15  -3  -6 125.233 6.75907  10
 -15   3   6 111.236 6.80313  15
 -15   3  -6 110.341 6.48340  10
 -15  -3   6 122.388 6.78592  10
 -15   3  -6 127.886 6.81883  13
 -16  -3  -6 48.4957 3.46936  10
 -16   3   6 50.7482 4.09096  10
 -16   3  -6 50.4618 3.31930  13
 -16  -3   6 43.5081 3.35519  10
 -16   3  -6 46.2010 3.21610  10
 -16   3  -6 42.9008 3.68940  15
 -17   3   6 6.10471 1.31893  10
 -17   3  -6 6.02720 1.08837  13
 -17  -3   6 8.41219 1.16376  10
 -17   3  -6 4.24755 1.72945  10
 -18   3   6 0.46017 0.80371  10
 -18  -3  -6 0.63487 0.81384  10
   0   4  -6 4.56432 2.23302   9
   0   4  -6 8.02020 1.69237  11
   0   4   6 8.44369 2.19701   5
   0   4   6 10.5300 3.03363   9
   0   4  -6 12.0082 3.87782   1
   0   4   6 11.8875 2.56942   8
   0   4   6 8.32479 3.21777   7
   0   4  -6 9.72233 2.44906   4
   0  -4  -6 30.2378 12.3266   1
   1   4  -6 52.6222 5.02209   4
  -1  -4  -6 55.8622 3.94583   6
   1   4  -6 49.8843 5.32802   9
   1   4  -6 40.0389 3.62961  11
  -1  -4  -6 51.6315 10.0609   1
  -1   4   6 50.8311 4.43034   5
  -1   4   6 41.1636 6.43710   7
   1   4  -6 48.1112 6.13631   7
  -1   4   6 37.8789 5.86397   9
  -1   4   6 53.8116 6.43236   8
  -1   4  -6 45.2743 5.68527   7
  -1   4  -6 36.2008 8.22731   1
  -1   4  -6 51.2056 5.13288   4
  -1   4  -6 46.5105 3.85091  11
   1   4   6 52.5634 6.18240   9
   1   4   6 47.9943 6.44554   7
  -1   4  -6 55.1048 5.04085   9
  -2   4   6 205.549 12.6451   9
  -2  -4  -6 170.241 9.78210   6
   2   4  -6 174.718 10.3870  11
  -2   4   6 213.778 11.6781   5
  -2   4   6 209.440 11.9208   4
  -2  -4  -6 159.939 19.1752   1
  -2   4   6 200.291 13.8877   7
   2   4  -6 187.069 20.2191   1
   2   4  -6 196.701 13.0794   7
   2   4  -6 198.547 11.7310   9
  -2  -4   6 203.753 11.9625   8
  -2   4  -6 166.939 11.5909   7
   2   4   6 193.297 12.2720   8
  -2   4  -6 165.768 9.72790  11
  -2   4  -6 184.795 10.7534   9
   2   4   6 188.830 13.2570   9
  -2   4  -6 206.103 11.8000   4
  -2   4  -6 185.666 17.3855   1
   2   4   6 202.971 14.6312   7
  -3   4   6 432.383 21.8051   4
  -3   4   6 417.242 22.2158   9
   3   4  -6 430.365 22.9732   9
   3   4  -6 447.746 25.1447   7
   3   4  -6 425.695 22.8490   8
  -3   4   6 415.791 21.6227   5
  -3  -4  -6 429.015 20.8521   6
  -3   4   6 384.342 23.2498   7
   3   4  -6 408.305 33.1740   1
   3   4   6 452.262 22.5501   8
   3   4   6 409.223 25.3426   7
   3   4   6 451.260 24.1689   9
  -3  -4   6 442.448 22.1541   8
  -3   4  -6 454.075 29.7874   1
   4   4  -6 15.3090 9.05075   1
   4   4  -6 7.70264 2.63184   9
   4   4  -6 6.76276 2.65098   7
   4   4  -6 11.1387 2.57185   8
  -4   4   6 8.33410 2.40130   4
  -4   4   6 8.83425 2.32142   5
  -4  -4  -6 6.52885 6.77773   1
  -4  -4   6 12.2038 2.41167   8
  -4  -4   6 7.39740 1.59382   6
   4   4   6 6.74510 3.08709   9
  -4  -4   6 6.51279 1.89469  12
  -4   4  -6 10.9652 3.21357   4
   4   4   6 10.6698 2.81108   8
  -5  -4  -6 751.233 35.3099   6
   5   4  -6 738.062 40.2256   7
   5   4  -6 759.841 37.5838   8
  -5   4   6 770.642 36.4759   5
   5   4  -6 710.563 37.8058   9
  -5   4   6 769.719 36.1464   4
  -5  -4   6 721.343 34.2741   6
   5   4   6 740.174 40.9020   7
   5   4   6 764.867 38.6775   9
   5   4   6 764.481 36.8583   8
  -5  -4   6 724.262 36.2980   8
  -5   4  -6 816.318 38.4810   4
  -5  -4   6 686.298 34.6510  12
   6   4  -6 2.93435 2.28582   7
  -6   4   6 2.38692 1.73052   5
  -6  -4  -6 4.68883 2.19176   3
  -6  -4  -6 3.24432 1.56091   6
   6   4  -6 2.61983 2.12269   9
  -6   4   6 4.92436 2.54578   4
   6  -4   6 2.86147 1.30143   8
   6   4  -6 0.40798 2.19468   8
   6   4   6 3.23799 1.72026   8
   6   4   6 0.11924 2.47529   7
  -6  -4   6 4.77174 1.74434   6
  -6   4  -6 10.0104 3.59013   4
   6   4   6 1.40446 2.61972   9
   7   4  -6 15.8499 3.78070   9
  -7  -4  -6 6.50927 6.45648   1
  -7   4   6 9.05451 1.94829  15
  -7   4   6 5.97208 3.32052   4
  -7  -4  -6 15.7712 2.81989   6
  -7  -4  -6 12.7228 3.40534   3
   7   4  -6 10.3783 3.34591   8
  -7   4   6 12.0309 1.64784  13
   7   4  -6 12.8018 3.99465   7
  -7   4  -6 18.8104 2.39058  13
   7   4   6 10.2781 4.18682   7
   7   4   6 16.8767 4.17032   9
   7   4   6 18.3980 3.56812   8
  -7   4  -6 20.5667 4.83330   4
  -7  -4   6 13.9911 2.68719   6
  -8   4   6 38.1832 3.73563  15
  -8  -4  -6 44.6198 4.43732   6
  -8   4   6 39.4918 2.91849  13
   8   4  -6 47.5702 5.93941   8
  -8   4   6 32.2456 4.20269  10
  -8   4   6 34.1571 5.59647   4
   8   4  -6 39.3872 5.53941   9
  -8  -4  -6 44.9302 5.96440   3
  -8  -4  -6 36.8009 3.11910  10
  -8  -4  -6 33.5884 9.81108   1
   8   4  -6 38.5816 6.54209   7
  -8   4  -6 35.1582 6.43244   4
   8   4   6 34.9201 6.32100   9
   8   4   6 37.1260 5.52947   8
  -8   4  -6 39.1596 3.36396  13
   8   4   6 29.4913 6.82465   7
  -9  -4  -6 8.16370 7.94746   1
  -9   4   6 4.64235 1.24199  13
  -9  -4  -6 8.84702 2.56447   6
  -9   4   6 6.16215 1.73774  15
  -9  -4  -6 10.0755 3.18461   3
   9   4  -6 3.37866 2.75820   9
  -9   4   6 1.72853 2.13606   5
  -9  -4  -6 6.42507 1.26008  10
   9   4  -6 3.76157 3.02237   7
   9   4  -6 6.96118 2.72132   8
  -9   4   6 9.57204 5.44547   4
   9   4   6 4.90799 3.14378   7
  -9  -4   6 0.07010 3.01754   5
   9   4   6 3.68109 2.77109   8
  -9   4  -6 7.05013 1.50803  13
  -9  -4   6 18.4068 9.52270   1
  10   4  -6 5.60870 2.83311   9
 -10  -4  -6 16.4506 8.12182   1
 -10   4   6 8.59715 2.05194  10
 -10  -4  -6 8.23226 3.19990   3
  10   4  -6 6.64306 3.25098   8
 -10   4   6 8.49806 1.40849  13
 -10   4   6 7.20819 2.02053  15
 -10   4   6 6.31123 3.01848   5
 -10  -4  -6 9.04234 1.52630  10
 -10  -4  -6 6.61867 2.51428   6
  10   4   6 13.3910 4.53288   9
 -10   4  -6 8.48403 1.66047  13
  10   4   6 6.82440 3.45740   8
  10   4   6 3.58120 4.12263   7
 -10  -4   6 5.43852 7.61147   1
 -10   4  -6 1.49095 4.32860   4
[truncated: 951,751 more chars]
