# Supplementary material for: Imidazo[1,5‐a]pyridines – A Versatile Platform for Structurally Distinct N‐Heterocyclic Olefins and π‐Extended Heterocycles
Source: Angew Chem Int Ed Engl. 2025 May 19;64(29):e202506305. doi: 10.1002/anie.202506305 (PMC12258668; doi:10.1002/anie.202506305)
Supplement: Supplementary file 2 — compound_8bCy [file ANIE-64-e202506305-s001.zip › compound_3Rh.cif]

data_mo_b2711_0m
_audit_creation_date               2024-10-09
_audit_creation_method
;
Olex2 1.5
(compiled 2023.08.24 svn.re1ec1418 for OlexSys, GUI svn.r6817)
;
_shelx_SHELXL_version_number       '2019/1'
_audit_contact_author_address      ?
_audit_contact_author_email        ?
_audit_contact_author_name         ''
_audit_contact_author_phone        ?
_publ_contact_author_id_orcid      ?
_publ_section_references
;
Dolomanov, O.V., Bourhis, L.J., Gildea, R.J, Howard, J.A.K. & Puschmann, H.
 (2009), J. Appl. Cryst. 42, 339-341.

Sheldrick, G.M. (2008). Acta Cryst. A64, 112-122.

Sheldrick, G.M. (2015). Acta Cryst. A71, 3-8.
;
_chemical_name_common              ?
_chemical_name_systematic          ?
_chemical_formula_moiety           'C23 H26 Cl N2 O2 Rh'
_chemical_formula_sum              'C23 H26 Cl N2 O2 Rh'
_chemical_formula_weight           500.82
_chemical_melting_point            ?
loop_
  _atom_type_symbol
  _atom_type_description
  _atom_type_scat_dispersion_real
  _atom_type_scat_dispersion_imag
  _atom_type_scat_source
 'C' 'C' 0.0033 0.0016 'International Tables Vol C Tables 4.2.6.8 and 6.1.1.4'
 'H' 'H' 0.0000 0.0000 'International Tables Vol C Tables 4.2.6.8 and 6.1.1.4'
 'Cl' 'Cl' 0.1484 0.1585 'International Tables Vol C Tables 4.2.6.8 and 6.1.1.4'
 'N' 'N' 0.0061 0.0033 'International Tables Vol C Tables 4.2.6.8 and 6.1.1.4'
 'O' 'O' 0.0106 0.0060 'International Tables Vol C Tables 4.2.6.8 and 6.1.1.4'
 'Rh' 'Rh' -1.1178 0.9187
 'International Tables Vol C Tables 4.2.6.8 and 6.1.1.4'

_shelx_space_group_comment
;
The symmetry employed for this shelxl refinement is uniquely defined
by the following loop, which should always be used as a source of
symmetry information in preference to the above space-group names.
They are only intended as comments.
;
_space_group_crystal_system        'orthorhombic'
_space_group_IT_number             61
_space_group_name_H-M_alt          'P b c a'
_space_group_name_Hall             '-P 2ac 2ab'
loop_
  _space_group_symop_operation_xyz
 'x, y, z'
 '-x+1/2, -y, z+1/2'
 '-x, y+1/2, -z+1/2'
 'x+1/2, -y+1/2, -z'
 '-x, -y, -z'
 'x-1/2, y, -z-1/2'
 'x, -y-1/2, z-1/2'
 '-x-1/2, y-1/2, z'

_cell_length_a                     15.718(10)
_cell_length_b                     14.874(11)
_cell_length_c                     19.523(14)
_cell_angle_alpha                  90
_cell_angle_beta                   90
_cell_angle_gamma                  90
_cell_volume                       4564(6)
_cell_formula_units_Z              8
_cell_measurement_reflns_used      9783
_cell_measurement_temperature      100.00
_cell_measurement_theta_max        33.081
_cell_measurement_theta_min        2.458
_shelx_estimated_absorpt_T_max     0.898
_shelx_estimated_absorpt_T_min     0.761
_exptl_absorpt_coefficient_mu      0.886
_exptl_absorpt_correction_T_max    0.5658
_exptl_absorpt_correction_T_min    0.5027
_exptl_absorpt_correction_type     multi-scan
_exptl_absorpt_process_details
;
SADABS-2016/2 (Bruker,2016/2) was used for absorption correction.
wR2(int) was 0.1256 before and 0.0544 after correction.
The Ratio of minimum to maximum transmission is 0.8885.
The \l/2 correction factor is Not present.
;
_exptl_absorpt_special_details     ?
_exptl_crystal_colour              yellow
_exptl_crystal_colour_lustre       .
_exptl_crystal_colour_modifier     .
_exptl_crystal_colour_primary      yellow
_exptl_crystal_density_diffrn      1.458
_exptl_crystal_density_meas        ?
_exptl_crystal_density_method      ?
_exptl_crystal_description         block
_exptl_crystal_F_000               2048
_exptl_crystal_size_max            0.326
_exptl_crystal_size_mid            0.235
_exptl_crystal_size_min            0.124
_exptl_transmission_factor_max     ?
_exptl_transmission_factor_min     ?
_diffrn_reflns_av_R_equivalents    0.0490
_diffrn_reflns_av_unetI/netI       0.0207
_diffrn_reflns_Laue_measured_fraction_full  1.000
_diffrn_reflns_Laue_measured_fraction_max  1.000
_diffrn_reflns_limit_h_max         22
_diffrn_reflns_limit_h_min         -22
_diffrn_reflns_limit_k_max         20
_diffrn_reflns_limit_k_min         -20
_diffrn_reflns_limit_l_max         27
_diffrn_reflns_limit_l_min         -27
_diffrn_reflns_number              70332
_diffrn_reflns_point_group_measured_fraction_full  1.000
_diffrn_reflns_point_group_measured_fraction_max  1.000
_diffrn_reflns_theta_full          25.242
_diffrn_reflns_theta_max           29.997
_diffrn_reflns_theta_min           2.086
_diffrn_ambient_temperature        100.00
_diffrn_detector                   'Bruker D8 VENTURE area detector'
_diffrn_detector_area_resol_mean   10.4167
_diffrn_detector_type              'CPAD PHOTON II area detector'
_diffrn_measured_fraction_theta_full  1.000
_diffrn_measured_fraction_theta_max  1.000
_diffrn_measurement_device         'four-circle diffractometer'
_diffrn_measurement_device_type    'Bruker D8 VENTURE microsource ab B1057'
_diffrn_measurement_method         '\w and \f scans'
_diffrn_radiation_monochromator    'HELIOS mirror optics'
_diffrn_radiation_probe            x-ray
_diffrn_radiation_type             MoK\a
_diffrn_radiation_wavelength       0.71073
_diffrn_source                     'microfocus sealed X-ray tube'
_diffrn_source_current             1.0
_diffrn_source_power               0.05
_diffrn_source_type                'Incoatec I\ms'
_diffrn_source_voltage             50.0
_reflns_Friedel_coverage           0.000
_reflns_Friedel_fraction_full      .
_reflns_Friedel_fraction_max       .
_reflns_number_gt                  5839
_reflns_number_total               6655
_reflns_special_details
;
 Reflections were merged by SHELXL according to the crystal
 class for the calculation of statistics and refinement.
 
 _reflns_Friedel_fraction is defined as the number of unique
 Friedel pairs measured divided by the number that would be
 possible theoretically, ignoring centric projections and
 systematic absences.
;
_reflns_threshold_expression       'I > 2\s(I)'
_computing_cell_refinement         'SAINT V8.40B (?, 2016)'
_computing_data_collection         ?
_computing_data_reduction          'SAINT V8.40B (?, 2016)'
_computing_molecular_graphics      'Olex2 1.5 (Dolomanov et al., 2009)'
_computing_publication_material    'Olex2 1.5 (Dolomanov et al., 2009)'
_computing_structure_refinement    'XL  (Sheldrick, 2008)'
_computing_structure_solution      'SHELXT  (Sheldrick, 2015)'
_refine_diff_density_max           4.062
_refine_diff_density_min           -0.803
_refine_diff_density_rms           0.117
_refine_ls_extinction_coef         .
_refine_ls_extinction_method       none
_refine_ls_goodness_of_fit_ref     1.086
_refine_ls_hydrogen_treatment      mixed
_refine_ls_matrix_type             full
_refine_ls_number_parameters       406
_refine_ls_number_reflns           6655
_refine_ls_number_restraints       0
_refine_ls_R_factor_all            0.0518
_refine_ls_R_factor_gt             0.0452
_refine_ls_restrained_S_all        1.086
_refine_ls_shift/su_max            0.002
_refine_ls_shift/su_mean           0.000
_refine_ls_structure_factor_coef   Fsqd
_refine_ls_weighting_details      
 'w=1/[\s^2^(Fo^2^)+(0.0641P)^2^+7.1829P] where P=(Fo^2^+2Fc^2^)/3'
_refine_ls_weighting_scheme        calc
_refine_ls_wR_factor_gt            0.1129
_refine_ls_wR_factor_ref           0.1192
_refine_special_details            ?
_olex2_refinement_description
;
1. Fixed Uiso
 At 1.2 times of:
  All C(H) groups
 At 1.5 times of:
  All C(H,H,H) groups
2. Others
 Sof(C11A)=Sof(C12A)=Sof(H12A)=Sof(C19A)=Sof(H19A)=Sof(C21A)=Sof(H21A)=
 Sof(H21B)=Sof(H21C)=Sof(C14A)=Sof(H14A)=Sof(H14B)=Sof(H14C)=Sof(C20A)=
 Sof(H20A)=Sof(H20B)=Sof(H20C)=Sof(C13A)=Sof(H13A)=Sof(H13B)=Sof(H13C)=
 Sof(C16A)=Sof(H16A)=Sof(C17A)=Sof(H17A)=Sof(C15A)=Sof(H15A)=Sof(C18A)=1-FVAR(1)
 Sof(C15B)=Sof(H15B)=Sof(C18B)=Sof(C16B)=Sof(H16B)=Sof(C17B)=Sof(H17B)=
 Sof(C19B)=Sof(H19B)=Sof(C20B)=Sof(H20D)=Sof(H20E)=Sof(H20F)=Sof(C21B)=
 Sof(H21D)=Sof(H21E)=Sof(H21F)=Sof(C13B)=Sof(H13D)=Sof(H13E)=Sof(H13F)=
 Sof(C12B)=Sof(H12B)=Sof(C14B)=Sof(H14D)=Sof(H14E)=Sof(H14F)=Sof(C11B)=FVAR(1)
3.a Ternary CH refined with riding coordinates:
 C12A(H12A), C19A(H19A), C19B(H19B), C12B(H12B)
3.b Aromatic/amide H refined with riding coordinates:
 C15B(H15B), C16B(H16B), C17B(H17B), C16A(H16A), C17A(H17A), C15A(H15A)
3.c Idealised Me refined as rotating group:
 C21A(H21A,H21B,H21C), C14A(H14A,H14B,H14C), C20A(H20A,H20B,H20C), C13A(H13A,
 H13B,H13C), C20B(H20D,H20E,H20F), C21B(H21D,H21E,H21F), C13B(H13D,H13E,H13F),
 C14B(H14D,H14E,H14F)
;
_atom_sites_solution_hydrogens     mixed
_atom_sites_solution_primary       dual
_atom_sites_solution_secondary     ?
loop_
  _atom_site_label
  _atom_site_type_symbol
  _atom_site_fract_x
  _atom_site_fract_y
  _atom_site_fract_z
  _atom_site_U_iso_or_equiv
  _atom_site_adp_type
  _atom_site_occupancy
  _atom_site_site_symmetry_order
  _atom_site_calc_flag
  _atom_site_refinement_flags_posn
  _atom_site_refinement_flags_adp
  _atom_site_refinement_flags_occupancy
  _atom_site_disorder_assembly
  _atom_site_disorder_group
 Rh1 Rh 0.60366(2) 0.68084(2) 0.23697(2) 0.01773(7) Uani 1 1 d . . . . .
 Cl1 Cl 0.53929(5) 0.76260(5) 0.14736(3) 0.03318(16) Uani 1 1 d . . . . .
 N1 N 0.44927(13) 0.61724(15) 0.39958(11) 0.0199(4) Uani 1 1 d . . . . .
 O1 O 0.76897(15) 0.6683(2) 0.15786(14) 0.0451(6) Uani 1 1 d . . . . .
 N2 N 0.49936(13) 0.75224(15) 0.41181(11) 0.0189(4) Uani 1 1 d . . . . .
 C8 C 0.44911(15) 0.63760(19) 0.47057(13) 0.0222(5) Uani 1 1 d . . . . .
 O2 O 0.6693(2) 0.5630(3) 0.34658(14) 0.0711(12) Uani 1 1 d . . . . .
 C2 C 0.48737(16) 0.70592(18) 0.29074(13) 0.0202(4) Uani 1 1 d . . . . .
 C1 C 0.47914(15) 0.69016(17) 0.36416(13) 0.0187(4) Uani 1 1 d . . . . .
 C9 C 0.48155(16) 0.7222(2) 0.47715(13) 0.0227(5) Uani 1 1 d . . . . .
 C3 C 0.42205(17) 0.53175(19) 0.37627(14) 0.0236(5) Uani 1 1 d . . . . .
 C22 C 0.70607(19) 0.6715(2) 0.18617(15) 0.0290(6) Uani 1 1 d . . . . .
 C4 C 0.4273(2) 0.5078(2) 0.30217(16) 0.0320(6) Uani 1 1 d . . . . .
 C7 C 0.41609(17) 0.5745(2) 0.51856(14) 0.0258(5) Uani 1 1 d . . . . .
 C6 C 0.38653(17) 0.4951(2) 0.49554(15) 0.0282(6) Uani 1 1 d . . . . .
 C5 C 0.39158(18) 0.4745(2) 0.42347(16) 0.0293(6) Uani 1 1 d . . . . .
 C23 C 0.6447(2) 0.6102(3) 0.30546(16) 0.0407(8) Uani 1 1 d . . . . .
 C11A C 0.4754(9) 0.9082(11) 0.3823(7) 0.023(2) Uani 0.54(3) 1 d . . P A 2
 C10 C 0.5277(2) 0.8427(2) 0.39755(14) 0.0274(6) Uani 1 1 d . . . . .
 C15B C 0.4748(10) 0.9976(9) 0.3779(8) 0.033(3) Uani 0.46(3) 1 d . . P A 1
 H15B H 0.431462 1.040577 0.369157 0.040 Uiso 0.46(3) 1 calc R U P A 1
 C18B C 0.6047(11) 0.8745(11) 0.4020(9) 0.026(2) Uani 0.46(3) 1 d . . P A 1
 C12A C 0.3778(13) 0.8927(12) 0.3813(10) 0.033(3) Uani 0.54(3) 1 d . . P A 2
 H12A H 0.367896 0.827599 0.391443 0.040 Uiso 0.54(3) 1 calc R U P A 2
 C19A C 0.6821(7) 0.7776(11) 0.4184(6) 0.027(2) Uani 0.54(3) 1 d . . P A 2
 H19A H 0.652237 0.718810 0.412224 0.033 Uiso 0.54(3) 1 calc R U P A 2
 C21A C 0.7082(9) 0.7871(12) 0.4937(8) 0.039(3) Uani 0.54(3) 1 d . . P A 2
 H21A H 0.746029 0.737401 0.506297 0.059 Uiso 0.54(3) 1 calc R U P A 2
 H21B H 0.657336 0.785641 0.522717 0.059 Uiso 0.54(3) 1 calc R U P A 2
 H21C H 0.737977 0.844364 0.500300 0.059 Uiso 0.54(3) 1 calc R U P A 2
 C14A C 0.3381(11) 0.9120(13) 0.3117(9) 0.048(3) Uani 0.54(3) 1 d . . P A 2
 H14A H 0.349459 0.974514 0.298801 0.072 Uiso 0.54(3) 1 calc R U P A 2
 H14B H 0.276523 0.902171 0.314075 0.072 Uiso 0.54(3) 1 calc R U P A 2
 H14C H 0.362831 0.871648 0.277330 0.072 Uiso 0.54(3) 1 calc R U P A 2
 C16B C 0.5571(12) 1.0256(9) 0.3810(7) 0.036(3) Uani 0.46(3) 1 d . . P A 1
 H16B H 0.570041 1.087499 0.375295 0.044 Uiso 0.46(3) 1 calc R U P A 1
 C17B C 0.6222(9) 0.9646(10) 0.3923(7) 0.032(2) Uani 0.46(3) 1 d . . P A 1
 H17B H 0.679461 0.984923 0.393387 0.038 Uiso 0.46(3) 1 calc R U P A 1
 C20A C 0.7626(7) 0.7784(14) 0.3727(7) 0.049(3) Uani 0.54(3) 1 d . . P A 2
 H20A H 0.796337 0.832206 0.382759 0.074 Uiso 0.54(3) 1 calc R U P A 2
 H20B H 0.745735 0.778856 0.324387 0.074 Uiso 0.54(3) 1 calc R U P A 2
 H20C H 0.796667 0.724621 0.382096 0.074 Uiso 0.54(3) 1 calc R U P A 2
 C13A C 0.3391(10) 0.9469(16) 0.4412(8) 0.069(4) Uani 0.54(3) 1 d . . P A 2
 H13A H 0.366417 0.928857 0.484190 0.104 Uiso 0.54(3) 1 calc R U P A 2
 H13B H 0.277900 0.934974 0.443954 0.104 Uiso 0.54(3) 1 calc R U P A 2
 H13C H 0.348550 1.011206 0.433436 0.104 Uiso 0.54(3) 1 calc R U P A 2
 C16A C 0.5933(13) 1.0087(9) 0.3724(6) 0.044(3) Uani 0.54(3) 1 d . . P A 2
 H16A H 0.613900 1.067775 0.364280 0.052 Uiso 0.54(3) 1 calc R U P A 2
 C17A C 0.6503(10) 0.9404(10) 0.3867(5) 0.038(3) Uani 0.54(3) 1 d . . P A 2
 H17A H 0.709555 0.953059 0.387755 0.046 Uiso 0.54(3) 1 calc R U P A 2
 C15A C 0.5076(12) 0.9924(8) 0.3698(6) 0.037(3) Uani 0.54(3) 1 d . . P A 2
 H15A H 0.469754 1.040182 0.359228 0.044 Uiso 0.54(3) 1 calc R U P A 2
 C18A C 0.6217(8) 0.8523(10) 0.3995(7) 0.023(2) Uani 0.54(3) 1 d . . P A 2
 C19B C 0.6779(9) 0.8091(10) 0.4183(7) 0.026(2) Uani 0.46(3) 1 d . . P A 1
 H19B H 0.654659 0.746744 0.414095 0.031 Uiso 0.46(3) 1 calc R U P A 1
 C20B C 0.7513(9) 0.8168(12) 0.3687(8) 0.040(3) Uani 0.46(3) 1 d . . P A 1
 H20D H 0.730915 0.805989 0.321992 0.059 Uiso 0.46(3) 1 calc R U P A 1
 H20E H 0.794845 0.772134 0.380343 0.059 Uiso 0.46(3) 1 calc R U P A 1
 H20F H 0.775905 0.877222 0.371609 0.059 Uiso 0.46(3) 1 calc R U P A 1
 C21B C 0.7067(11) 0.8216(11) 0.4934(9) 0.036(3) Uani 0.46(3) 1 d . . P A 1
 H21D H 0.725548 0.883757 0.500284 0.054 Uiso 0.46(3) 1 calc R U P A 1
 H21E H 0.753783 0.780461 0.503262 0.054 Uiso 0.46(3) 1 calc R U P A 1
 H21F H 0.658988 0.808595 0.524126 0.054 Uiso 0.46(3) 1 calc R U P A 1
 C13B C 0.3182(9) 0.9069(11) 0.4529(8) 0.047(3) Uani 0.46(3) 1 d . . P A 1
 H13D H 0.308743 0.971798 0.449216 0.070 Uiso 0.46(3) 1 calc R U P A 1
 H13E H 0.353711 0.894252 0.493010 0.070 Uiso 0.46(3) 1 calc R U P A 1
 H13F H 0.263347 0.876163 0.457846 0.070 Uiso 0.46(3) 1 calc R U P A 1
 C12B C 0.3626(14) 0.8734(13) 0.3889(11) 0.027(3) Uani 0.46(3) 1 d . . P A 1
 H12B H 0.362028 0.806141 0.388632 0.032 Uiso 0.46(3) 1 calc R U P A 1
 C14B C 0.3131(11) 0.9092(12) 0.3242(9) 0.039(3) Uani 0.46(3) 1 d . . P A 1
 H14D H 0.254263 0.887441 0.325435 0.059 Uiso 0.46(3) 1 calc R U P A 1
 H14E H 0.340970 0.887453 0.282467 0.059 Uiso 0.46(3) 1 calc R U P A 1
 H14F H 0.313247 0.975127 0.324407 0.059 Uiso 0.46(3) 1 calc R U P A 1
 C11B C 0.4512(9) 0.9051(12) 0.3875(10) 0.022(3) Uani 0.46(3) 1 d . . P A 1
 H9 H 0.491(3) 0.759(3) 0.519(2) 0.042(11) Uiso 1 1 d . . . . .
 H2A H 0.4838(18) 0.768(2) 0.2828(15) 0.007(6) Uiso 1 1 d . . . . .
 H5 H 0.3735(19) 0.416(2) 0.4080(15) 0.010(6) Uiso 1 1 d . . . . .
 H6 H 0.364(2) 0.448(2) 0.5254(18) 0.025(8) Uiso 1 1 d . . . . .
 H4A H 0.386(3) 0.533(3) 0.277(3) 0.048(13) Uiso 1 1 d . . . . .
 H7 H 0.416(2) 0.589(2) 0.562(2) 0.027(9) Uiso 1 1 d . . . . .
 H2B H 0.442(3) 0.677(3) 0.264(2) 0.042(12) Uiso 1 1 d . . . . .
 H4B H 0.482(3) 0.519(3) 0.286(2) 0.038(10) Uiso 1 1 d . . . . .
 H4C H 0.419(3) 0.449(3) 0.294(2) 0.047(12) Uiso 1 1 d . . . . .

loop_
  _atom_site_aniso_label
  _atom_site_aniso_U_11
  _atom_site_aniso_U_22
  _atom_site_aniso_U_33
  _atom_site_aniso_U_23
  _atom_site_aniso_U_13
  _atom_site_aniso_U_12
 Rh1 0.01754(11) 0.02113(11) 0.01453(11) 0.00101(6) 0.00177(6) -0.00033(6)
 Cl1 0.0491(4) 0.0335(3) 0.0169(3) 0.0077(2) 0.0018(3) 0.0095(3)
 N1 0.0157(9) 0.0281(11) 0.0160(9) 0.0036(8) 0.0032(7) 0.0017(8)
 O1 0.0234(11) 0.0751(19) 0.0367(13) 0.0009(12) 0.0107(9) 0.0004(11)
 N2 0.0147(8) 0.0260(10) 0.0162(9) 0.0025(8) 0.0006(7) 0.0025(7)
 C8 0.0165(10) 0.0333(13) 0.0167(10) 0.0038(9) 0.0017(8) 0.0029(9)
 O2 0.071(2) 0.104(3) 0.0375(14) 0.0309(16) 0.0168(14) 0.063(2)
 C2 0.0181(10) 0.0257(12) 0.0169(11) 0.0037(9) 0.0005(9) 0.0042(9)
 C1 0.0123(9) 0.0256(11) 0.0183(11) 0.0021(9) 0.0007(8) 0.0053(8)
 C9 0.0201(11) 0.0340(13) 0.0140(10) 0.0024(9) 0.0001(9) 0.0038(10)
 C3 0.0200(11) 0.0300(13) 0.0210(11) 0.0019(10) 0.0008(9) -0.0013(10)
 C22 0.0238(12) 0.0418(16) 0.0213(12) -0.0022(11) 0.0015(10) -0.0012(11)
 C4 0.0408(17) 0.0322(15) 0.0229(13) 0.0023(11) 0.0028(12) -0.0049(13)
 C7 0.0183(10) 0.0409(15) 0.0182(11) 0.0076(11) 0.0028(9) 0.0010(10)
 C6 0.0199(11) 0.0402(16) 0.0243(12) 0.0110(12) 0.0046(10) -0.0006(10)
 C5 0.0248(13) 0.0337(15) 0.0294(14) 0.0069(12) 0.0014(10) -0.0030(11)
 C23 0.0335(15) 0.064(2) 0.0243(13) 0.0091(14) 0.0102(12) 0.0253(15)
 C11A 0.020(6) 0.034(4) 0.015(3) 0.001(2) -0.003(4) 0.002(5)
 C10 0.0356(14) 0.0300(13) 0.0167(11) 0.0032(10) -0.0068(10) -0.0066(11)
 C15B 0.039(6) 0.026(4) 0.034(5) -0.001(3) -0.014(5) 0.012(5)
 C18B 0.025(6) 0.031(6) 0.021(4) 0.003(4) -0.005(4) 0.011(4)
 C12A 0.042(9) 0.031(7) 0.027(4) 0.012(4) 0.004(4) 0.018(5)
 C19A 0.014(3) 0.036(6) 0.032(3) -0.005(4) -0.005(2) -0.002(4)
 C21A 0.022(3) 0.063(7) 0.034(4) -0.004(6) -0.007(3) 0.004(5)
 C14A 0.048(7) 0.063(6) 0.034(6) 0.008(4) -0.006(5) 0.025(6)
 C16B 0.051(7) 0.028(4) 0.030(5) 0.000(3) -0.016(5) -0.005(5)
 C17B 0.023(5) 0.040(6) 0.032(5) 0.001(4) -0.005(4) -0.008(4)
 C20A 0.020(4) 0.090(10) 0.038(5) -0.024(7) 0.003(3) -0.002(5)
 C13A 0.050(7) 0.105(12) 0.052(6) -0.014(8) -0.006(5) 0.033(8)
 C16A 0.070(9) 0.036(6) 0.025(4) 0.005(4) -0.013(5) -0.024(6)
 C17A 0.040(6) 0.052(6) 0.023(3) 0.003(3) -0.003(4) -0.020(5)
 C15A 0.059(8) 0.030(4) 0.022(3) 0.001(3) -0.009(5) 0.008(6)
 C18A 0.015(4) 0.035(6) 0.019(3) 0.000(4) -0.003(3) -0.005(4)
 C19B 0.027(4) 0.022(5) 0.030(4) -0.001(4) 0.005(3) -0.004(4)
 C20B 0.022(4) 0.061(7) 0.036(4) -0.007(6) 0.002(4) -0.003(5)
 C21B 0.026(4) 0.049(7) 0.032(4) 0.005(6) -0.001(3) 0.005(6)
 C13B 0.038(6) 0.056(7) 0.047(6) -0.012(5) -0.002(4) 0.024(5)
 C12B 0.027(6) 0.026(7) 0.027(6) 0.005(4) -0.008(5) 0.007(4)
 C14B 0.042(7) 0.043(5) 0.032(6) -0.012(5) -0.011(5) 0.017(5)
 C11B 0.014(6) 0.021(3) 0.032(5) 0.002(3) -0.008(5) 0.001(4)

_geom_special_details
;
 All esds (except the esd in the dihedral angle between two l.s. planes)
 are estimated using the full covariance matrix.  The cell esds are taken
 into account individually in the estimation of esds in distances, angles
 and torsion angles; correlations between esds in cell parameters are only
 used when they are defined by crystal symmetry.  An approximate (isotropic)
 treatment of cell esds is used for estimating esds involving l.s. planes.
;
loop_
  _geom_bond_atom_site_label_1
  _geom_bond_atom_site_label_2
  _geom_bond_distance
  _geom_bond_site_symmetry_2
  _geom_bond_publ_flag
 Rh1 Cl1 2.3587(13) . ?
 Rh1 C2 2.141(3) . ?
 Rh1 C22 1.896(3) . ?
 Rh1 C23 1.818(3) . ?
 N1 C8 1.419(3) . ?
 N1 C1 1.369(3) . ?
 N1 C3 1.417(4) . ?
 O1 C22 1.134(4) . ?
 N2 C1 1.349(3) . ?
 N2 C9 1.380(3) . ?
 N2 C10 1.445(4) . ?
 C8 C9 1.364(4) . ?
 C8 C7 1.424(4) . ?
 O2 C23 1.135(4) . ?
 C2 C1 1.458(4) . ?
 C2 H2A 0.94(3) . ?
 C2 H2B 0.98(5) . ?
 C9 H9 0.99(4) . ?
 C3 C4 1.492(4) . ?
 C3 C5 1.343(4) . ?
 C4 H4A 0.89(5) . ?
 C4 H4B 0.93(4) . ?
 C4 H4C 0.90(5) . ?
 C7 C6 1.347(5) . ?
 C7 H7 0.88(4) . ?
 C6 C5 1.442(4) . ?
 C6 H6 0.97(4) . ?
 C5 H5 0.96(3) . ?
 C11A C10 1.310(16) . ?
 C11A C12A 1.55(2) . ?
 C11A C15A 1.37(2) . ?
 C10 C18B 1.301(19) . ?
 C10 C18A 1.485(13) . ?
 C10 C11B 1.532(16) . ?
 C15B H15B 0.9500 . ?
 C15B C16B 1.360(15) . ?
 C15B C11B 1.44(2) . ?
 C18B C17B 1.38(2) . ?
 C18B C19B 1.539(17) . ?
 C12A H12A 1.0000 . ?
 C12A C14A 1.52(3) . ?
 C12A C13A 1.54(2) . ?
 C19A H19A 1.0000 . ?
 C19A C21A 1.534(19) . ?
 C19A C20A 1.548(17) . ?
 C19A C18A 1.506(15) . ?
 C21A H21A 0.9800 . ?
 C21A H21B 0.9800 . ?
 C21A H21C 0.9800 . ?
 C14A H14A 0.9800 . ?
 C14A H14B 0.9800 . ?
 C14A H14C 0.9800 . ?
 C16B H16B 0.9500 . ?
 C16B C17B 1.385(13) . ?
 C17B H17B 0.9500 . ?
 C20A H20A 0.9800 . ?
 C20A H20B 0.9800 . ?
 C20A H20C 0.9800 . ?
 C13A H13A 0.9800 . ?
 C13A H13B 0.9800 . ?
 C13A H13C 0.9800 . ?
 C16A H16A 0.9500 . ?
 C16A C17A 1.383(15) . ?
 C16A C15A 1.370(15) . ?
 C17A H17A 0.9500 . ?
 C17A C18A 1.408(16) . ?
 C15A H15A 0.9500 . ?
 C19B H19B 1.0000 . ?
 C19B C20B 1.51(2) . ?
 C19B C21B 1.55(2) . ?
 C20B H20D 0.9800 . ?
 C20B H20E 0.9800 . ?
 C20B H20F 0.9800 . ?
 C21B H21D 0.9800 . ?
 C21B H21E 0.9800 . ?
 C21B H21F 0.9800 . ?
 C13B H13D 0.9800 . ?
 C13B H13E 0.9800 . ?
 C13B H13F 0.9800 . ?
 C13B C12B 1.51(3) . ?
 C12B H12B 1.0000 . ?
 C12B C14B 1.58(3) . ?
 C12B C11B 1.47(2) . ?
 C14B H14D 0.9800 . ?
 C14B H14E 0.9800 . ?
 C14B H14F 0.9800 . ?

loop_
  _geom_angle_atom_site_label_1
  _geom_angle_atom_site_label_2
  _geom_angle_atom_site_label_3
  _geom_angle
  _geom_angle_site_symmetry_1
  _geom_angle_site_symmetry_3
  _geom_angle_publ_flag
 C2 Rh1 Cl1 84.70(8) . . ?
 C22 Rh1 Cl1 90.79(10) . . ?
 C22 Rh1 C2 173.89(12) . . ?
 C23 Rh1 Cl1 174.43(13) . . ?
 C23 Rh1 C2 92.44(12) . . ?
 C23 Rh1 C22 92.39(14) . . ?
 C1 N1 C8 109.0(2) . . ?
 C1 N1 C3 130.7(2) . . ?
 C3 N1 C8 120.3(2) . . ?
 C1 N2 C9 111.6(2) . . ?
 C1 N2 C10 125.3(2) . . ?
 C9 N2 C10 122.8(2) . . ?
 N1 C8 C7 120.2(3) . . ?
 C9 C8 N1 106.8(2) . . ?
 C9 C8 C7 133.0(3) . . ?
 Rh1 C2 H2A 98.1(17) . . ?
 Rh1 C2 H2B 106(3) . . ?
 C1 C2 Rh1 121.99(17) . . ?
 C1 C2 H2A 108.4(18) . . ?
 C1 C2 H2B 113(3) . . ?
 H2A C2 H2B 107(3) . . ?
 N1 C1 C2 130.9(2) . . ?
 N2 C1 N1 105.9(2) . . ?
 N2 C1 C2 123.2(2) . . ?
 N2 C9 H9 123(2) . . ?
 C8 C9 N2 106.7(2) . . ?
 C8 C9 H9 130(2) . . ?
 N1 C3 C4 120.6(2) . . ?
 C5 C3 N1 117.2(3) . . ?
 C5 C3 C4 122.2(3) . . ?
 O1 C22 Rh1 177.0(3) . . ?
 C3 C4 H4A 113(3) . . ?
 C3 C4 H4B 110(3) . . ?
 C3 C4 H4C 113(3) . . ?
 H4A C4 H4B 115(4) . . ?
 H4A C4 H4C 102(4) . . ?
 H4B C4 H4C 104(4) . . ?
 C8 C7 H7 119(2) . . ?
 C6 C7 C8 119.0(3) . . ?
 C6 C7 H7 122(2) . . ?
 C7 C6 C5 119.5(3) . . ?
 C7 C6 H6 123(2) . . ?
 C5 C6 H6 117(2) . . ?
 C3 C5 C6 123.7(3) . . ?
 C3 C5 H5 117.6(18) . . ?
 C6 C5 H5 118.7(18) . . ?
 O2 C23 Rh1 177.0(4) . . ?
 C10 C11A C12A 120.8(12) . . ?
 C10 C11A C15A 119.2(9) . . ?
 C15A C11A C12A 119.9(13) . . ?
 N2 C10 C18A 113.0(6) . . ?
 N2 C10 C11B 110.3(7) . . ?
 C11A C10 N2 122.9(7) . . ?
 C11A C10 C18A 124.0(7) . . ?
 C18B C10 N2 127.7(7) . . ?
 C18B C10 C11B 121.2(8) . . ?
 C16B C15B H15B 118.9 . . ?
 C16B C15B C11B 122.2(10) . . ?
 C11B C15B H15B 118.9 . . ?
 C10 C18B C17B 121.8(10) . . ?
 C10 C18B C19B 118.6(12) . . ?
 C17B C18B C19B 119.5(14) . . ?
 C11A C12A H12A 107.2 . . ?
 C14A C12A C11A 112.8(12) . . ?
 C14A C12A H12A 107.2 . . ?
 C14A C12A C13A 114.6(15) . . ?
 C13A C12A C11A 107.6(14) . . ?
 C13A C12A H12A 107.2 . . ?
 C21A C19A H19A 108.7 . . ?
 C21A C19A C20A 109.4(9) . . ?
 C20A C19A H19A 108.7 . . ?
 C18A C19A H19A 108.7 . . ?
 C18A C19A C21A 109.6(9) . . ?
 C18A C19A C20A 111.7(10) . . ?
 C19A C21A H21A 109.5 . . ?
 C19A C21A H21B 109.5 . . ?
 C19A C21A H21C 109.5 . . ?
 H21A C21A H21B 109.5 . . ?
 H21A C21A H21C 109.5 . . ?
 H21B C21A H21C 109.5 . . ?
 C12A C14A H14A 109.5 . . ?
 C12A C14A H14B 109.5 . . ?
 C12A C14A H14C 109.5 . . ?
 H14A C14A H14B 109.5 . . ?
 H14A C14A H14C 109.5 . . ?
 H14B C14A H14C 109.5 . . ?
 C15B C16B H16B 119.7 . . ?
 C15B C16B C17B 120.6(11) . . ?
 C17B C16B H16B 119.7 . . ?
 C18B C17B C16B 120.7(11) . . ?
 C18B C17B H17B 119.7 . . ?
 C16B C17B H17B 119.7 . . ?
 C19A C20A H20A 109.5 . . ?
 C19A C20A H20B 109.5 . . ?
 C19A C20A H20C 109.5 . . ?
 H20A C20A H20B 109.5 . . ?
 H20A C20A H20C 109.5 . . ?
 H20B C20A H20C 109.5 . . ?
 C12A C13A H13A 109.5 . . ?
 C12A C13A H13B 109.5 . . ?
 C12A C13A H13C 109.5 . . ?
 H13A C13A H13B 109.5 . . ?
 H13A C13A H13C 109.5 . . ?
 H13B C13A H13C 109.5 . . ?
 C17A C16A H16A 119.5 . . ?
 C15A C16A H16A 119.5 . . ?
 C15A C16A C17A 121.0(9) . . ?
 C16A C17A H17A 119.6 . . ?
 C16A C17A C18A 120.8(9) . . ?
 C18A C17A H17A 119.6 . . ?
 C11A C15A H15A 119.4 . . ?
 C16A C15A C11A 121.2(10) . . ?
 C16A C15A H15A 119.4 . . ?
 C10 C18A C19A 124.2(9) . . ?
 C17A C18A C10 113.7(8) . . ?
 C17A C18A C19A 121.9(10) . . ?
 C18B C19B H19B 107.2 . . ?
 C18B C19B C21B 109.8(11) . . ?
 C20B C19B C18B 113.0(11) . . ?
 C20B C19B H19B 107.2 . . ?
 C20B C19B C21B 112.0(12) . . ?
 C21B C19B H19B 107.2 . . ?
 C19B C20B H20D 109.5 . . ?
 C19B C20B H20E 109.5 . . ?
 C19B C20B H20F 109.5 . . ?
 H20D C20B H20E 109.5 . . ?
 H20D C20B H20F 109.5 . . ?
 H20E C20B H20F 109.5 . . ?
 C19B C21B H21D 109.5 . . ?
 C19B C21B H21E 109.5 . . ?
 C19B C21B H21F 109.5 . . ?
 H21D C21B H21E 109.5 . . ?
 H21D C21B H21F 109.5 . . ?
 H21E C21B H21F 109.5 . . ?
 H13D C13B H13E 109.5 . . ?
 H13D C13B H13F 109.5 . . ?
 H13E C13B H13F 109.5 . . ?
 C12B C13B H13D 109.5 . . ?
 C12B C13B H13E 109.5 . . ?
 C12B C13B H13F 109.5 . . ?
 C13B C12B H12B 109.2 . . ?
 C13B C12B C14B 108.8(16) . . ?
 C14B C12B H12B 109.2 . . ?
 C11B C12B C13B 110.2(16) . . ?
 C11B C12B H12B 109.2 . . ?
 C11B C12B C14B 110.1(13) . . ?
 C12B C14B H14D 109.5 . . ?
 C12B C14B H14E 109.5 . . ?
 C12B C14B H14F 109.5 . . ?
 H14D C14B H14E 109.5 . . ?
 H14D C14B H14F 109.5 . . ?
 H14E C14B H14F 109.5 . . ?
 C15B C11B C10 113.2(9) . . ?
 C15B C11B C12B 123.6(14) . . ?
 C12B C11B C10 123.1(14) . . ?

loop_
  _geom_torsion_atom_site_label_1
  _geom_torsion_atom_site_label_2
  _geom_torsion_atom_site_label_3
  _geom_torsion_atom_site_label_4
  _geom_torsion
  _geom_torsion_site_symmetry_1
  _geom_torsion_site_symmetry_2
  _geom_torsion_site_symmetry_3
  _geom_torsion_site_symmetry_4
  _geom_torsion_publ_flag
 Rh1 C2 C1 N1 -95.0(3) . . . . ?
 Rh1 C2 C1 N2 87.3(3) . . . . ?
 N1 C8 C9 N2 0.9(3) . . . . ?
 N1 C8 C7 C6 1.1(4) . . . . ?
 N1 C3 C5 C6 -1.0(4) . . . . ?
 N2 C10 C18B C17B -174.5(10) . . . . ?
 N2 C10 C18B C19B 5.7(19) . . . . ?
 N2 C10 C18A C19A -3.4(13) . . . . ?
 N2 C10 C18A C17A -179.2(8) . . . . ?
 N2 C10 C11B C15B 175.9(11) . . . . ?
 N2 C10 C11B C12B -3.1(19) . . . . ?
 C8 N1 C1 N2 1.9(3) . . . . ?
 C8 N1 C1 C2 -176.1(2) . . . . ?
 C8 N1 C3 C4 -176.1(3) . . . . ?
 C8 N1 C3 C5 4.2(4) . . . . ?
 C8 C7 C6 C5 2.1(4) . . . . ?
 C1 N1 C8 C9 -1.8(3) . . . . ?
 C1 N1 C8 C7 176.3(2) . . . . ?
 C1 N1 C3 C4 3.1(4) . . . . ?
 C1 N1 C3 C5 -176.7(3) . . . . ?
 C1 N2 C9 C8 0.3(3) . . . . ?
 C1 N2 C10 C11A 80.8(8) . . . . ?
 C1 N2 C10 C18B -104.4(10) . . . . ?
 C1 N2 C10 C18A -97.1(6) . . . . ?
 C1 N2 C10 C11B 85.6(8) . . . . ?
 C9 N2 C1 N1 -1.4(3) . . . . ?
 C9 N2 C1 C2 176.8(2) . . . . ?
 C9 N2 C10 C11A -92.4(8) . . . . ?
 C9 N2 C10 C18B 82.4(11) . . . . ?
 C9 N2 C10 C18A 89.7(6) . . . . ?
 C9 N2 C10 C11B -87.6(8) . . . . ?
 C9 C8 C7 C6 178.7(3) . . . . ?
 C3 N1 C8 C9 177.5(2) . . . . ?
 C3 N1 C8 C7 -4.3(4) . . . . ?
 C3 N1 C1 N2 -177.3(2) . . . . ?
 C3 N1 C1 C2 4.7(4) . . . . ?
 C4 C3 C5 C6 179.3(3) . . . . ?
 C7 C8 C9 N2 -176.9(3) . . . . ?
 C7 C6 C5 C3 -2.2(4) . . . . ?
 C11A C10 C18A C19A 178.8(11) . . . . ?
 C11A C10 C18A C17A 2.9(15) . . . . ?
 C10 N2 C1 N1 -175.2(2) . . . . ?
 C10 N2 C1 C2 3.0(4) . . . . ?
 C10 N2 C9 C8 174.3(2) . . . . ?
 C10 C11A C12A C14A -120.5(15) . . . . ?
 C10 C11A C12A C13A 112.1(14) . . . . ?
 C10 C11A C15A C16A 0.7(18) . . . . ?
 C10 C18B C17B C16B 4(2) . . . . ?
 C10 C18B C19B C20B 128.9(14) . . . . ?
 C10 C18B C19B C21B -105.3(16) . . . . ?
 C15B C16B C17B C18B -1.3(19) . . . . ?
 C18B C10 C11B C15B 5.1(19) . . . . ?
 C18B C10 C11B C12B -173.9(16) . . . . ?
 C12A C11A C10 N2 2.3(16) . . . . ?
 C12A C11A C10 C18A 180.0(12) . . . . ?
 C12A C11A C15A C16A 178.0(13) . . . . ?
 C21A C19A C18A C10 -98.3(13) . . . . ?
 C21A C19A C18A C17A 77.2(14) . . . . ?
 C16B C15B C11B C10 -3(2) . . . . ?
 C16B C15B C11B C12B 176.0(16) . . . . ?
 C17B C18B C19B C20B -50.8(19) . . . . ?
 C17B C18B C19B C21B 75.0(16) . . . . ?
 C20A C19A C18A C10 140.3(11) . . . . ?
 C20A C19A C18A C17A -44.2(15) . . . . ?
 C16A C17A C18A C10 -1.2(15) . . . . ?
 C16A C17A C18A C19A -177.1(10) . . . . ?
 C17A C16A C15A C11A 1.0(16) . . . . ?
 C15A C11A C10 N2 179.6(8) . . . . ?
 C15A C11A C10 C18A -2.7(17) . . . . ?
 C15A C11A C12A C14A 62(2) . . . . ?
 C15A C11A C12A C13A -65.1(17) . . . . ?
 C15A C16A C17A C18A -0.6(15) . . . . ?
 C19B C18B C17B C16B -176.8(12) . . . . ?
 C13B C12B C11B C10 109.9(17) . . . . ?
 C13B C12B C11B C15B -69(2) . . . . ?
 C14B C12B C11B C10 -130.1(16) . . . . ?
 C14B C12B C11B C15B 51(2) . . . . ?
 C11B C10 C18B C17B -6(2) . . . . ?
 C11B C10 C18B C19B 174.8(12) . . . . ?
 C11B C15B C16B C17B 1(2) . . . . ?

_shelx_res_file
;
TITL mo_b2711_0m_a.res in Pbca
    mo_b2711_0m.res
    created by SHELXL-2019/1 at 09:36:01 on 09-Oct-2024
REM Old TITL mo_B2711_0m in Pbca
REM SHELXT solution in Pbca: R1 0.144, Rweak 0.008, Alpha 0.060
REM <I/s> 0.708 for 458 systematic absences, Orientation as input
REM Formula found by SHELXT: C24 N3 O2 Cl Rh
CELL 0.71073 15.7179 14.8745 19.5233 90 90 90
ZERR 8 0.0104 0.0108 0.014 0 0 0
LATT 1
SYMM 0.5-X,-Y,0.5+Z
SYMM -X,0.5+Y,0.5-Z
SYMM 0.5+X,0.5-Y,-Z
SFAC C H Cl N O Rh
UNIT 184 208 8 16 16 8

L.S. 20
PLAN  6
SIZE 0.124 0.235 0.326
TEMP -173.15
CONF
BOND
list 4
MORE -1
BOND $H
fmap 2
acta
OMIT -3 60
REM <olex2.extras>
REM <HklSrc "%.\\mo_B2711_0m.hkl">
REM </olex2.extras>

WGHT    0.064100    7.182899
FVAR       0.24799   0.46266
RH1   6    0.603662    0.680840    0.236971    11.00000    0.01754    0.02113 =
         0.01453    0.00101    0.00177   -0.00033
CL1   3    0.539290    0.762599    0.147359    11.00000    0.04911    0.03352 =
         0.01690    0.00773    0.00185    0.00954
N1    4    0.449269    0.617243    0.399576    11.00000    0.01568    0.02809 =
         0.01597    0.00364    0.00321    0.00166
O1    5    0.768972    0.668252    0.157860    11.00000    0.02343    0.07509 =
         0.03672    0.00090    0.01074    0.00039
N2    4    0.499363    0.752236    0.411814    11.00000    0.01467    0.02600 =
         0.01617    0.00254    0.00057    0.00251
C8    1    0.449111    0.637601    0.470566    11.00000    0.01651    0.03331 =
         0.01668    0.00375    0.00167    0.00290
O2    5    0.669337    0.562987    0.346582    11.00000    0.07133    0.10446 =
         0.03747    0.03094    0.01676    0.06279
C2    1    0.487365    0.705917    0.290738    11.00000    0.01807    0.02566 =
         0.01692    0.00365    0.00053    0.00419
C1    1    0.479137    0.690160    0.364156    11.00000    0.01230    0.02556 =
         0.01829    0.00212    0.00066    0.00528
C9    1    0.481545    0.722181    0.477154    11.00000    0.02011    0.03395 =
         0.01401    0.00244    0.00007    0.00378
C3    1    0.422047    0.531746    0.376274    11.00000    0.02001    0.02996 =
         0.02095    0.00189    0.00080   -0.00133
C22   1    0.706069    0.671545    0.186171    11.00000    0.02385    0.04179 =
         0.02132   -0.00223    0.00149   -0.00120
C4    1    0.427269    0.507778    0.302175    11.00000    0.04081    0.03222 =
         0.02291    0.00228    0.00280   -0.00494
C7    1    0.416092    0.574528    0.518565    11.00000    0.01832    0.04092 =
         0.01818    0.00758    0.00285    0.00103
C6    1    0.386531    0.495060    0.495537    11.00000    0.01989    0.04024 =
         0.02434    0.01100    0.00463   -0.00065
C5    1    0.391578    0.474531    0.423465    11.00000    0.02480    0.03366 =
         0.02944    0.00688    0.00136   -0.00300
C23   1    0.644652    0.610250    0.305464    11.00000    0.03347    0.06440 =
         0.02426    0.00915    0.01023    0.02526
PART 2
C11A  1    0.475422    0.908246    0.382288   -21.00000    0.01963    0.03441 =
         0.01510    0.00133   -0.00349    0.00232
PART 0
C10   1    0.527742    0.842721    0.397551    11.00000    0.03565    0.02995 =
         0.01665    0.00320   -0.00677   -0.00660
PART 1
C15B  1    0.474792    0.997566    0.377934    21.00000    0.03929    0.02610 =
         0.03421   -0.00120   -0.01429    0.01249
AFIX  43
H15B  2    0.431462    1.040577    0.369157    21.00000   -1.20000
AFIX   0
C18B  1    0.604698    0.874450    0.402015    21.00000    0.02517    0.03129 =
         0.02121    0.00309   -0.00453    0.01052
PART 2
C12A  1    0.377752    0.892679    0.381336   -21.00000    0.04186    0.03051 =
         0.02688    0.01187    0.00428    0.01796
AFIX  13
H12A  2    0.367896    0.827599    0.391443   -21.00000   -1.20000
AFIX   0
C19A  1    0.682070    0.777641    0.418358   -21.00000    0.01433    0.03562 =
         0.03228   -0.00517   -0.00467   -0.00152
AFIX  13
H19A  2    0.652237    0.718810    0.412224   -21.00000   -1.20000
AFIX   0
C21A  1    0.708214    0.787118    0.493724   -21.00000    0.02170    0.06262 =
         0.03394   -0.00403   -0.00671    0.00412
AFIX 137
H21A  2    0.746029    0.737401    0.506297   -21.00000   -1.50000
H21B  2    0.657336    0.785641    0.522717   -21.00000   -1.50000
H21C  2    0.737977    0.844364    0.500300   -21.00000   -1.50000
AFIX   0
C14A  1    0.338106    0.911973    0.311675   -21.00000    0.04801    0.06284 =
         0.03412    0.00815   -0.00608    0.02493
AFIX 137
H14A  2    0.349459    0.974514    0.298801   -21.00000   -1.50000
H14B  2    0.276523    0.902171    0.314075   -21.00000   -1.50000
H14C  2    0.362831    0.871648    0.277330   -21.00000   -1.50000
AFIX   0
PART 1
C16B  1    0.557091    1.025563    0.380980    21.00000    0.05092    0.02820 =
         0.03020    0.00046   -0.01554   -0.00471
AFIX  43
H16B  2    0.570041    1.087499    0.375295    21.00000   -1.20000
AFIX   0
C17B  1    0.622189    0.964567    0.392297    21.00000    0.02280    0.03955 =
         0.03217    0.00097   -0.00483   -0.00793
AFIX  43
H17B  2    0.679461    0.984923    0.393387    21.00000   -1.20000
AFIX   0
PART 2
C20A  1    0.762587    0.778401    0.372714   -21.00000    0.02047    0.09009 =
         0.03779   -0.02393    0.00273   -0.00205
AFIX 137
H20A  2    0.796337    0.832206    0.382759   -21.00000   -1.50000
H20B  2    0.745735    0.778856    0.324387   -21.00000   -1.50000
H20C  2    0.796667    0.724621    0.382096   -21.00000   -1.50000
AFIX   0
C13A  1    0.339127    0.946879    0.441196   -21.00000    0.05001    0.10511 =
         0.05226   -0.01441   -0.00567    0.03350
AFIX 137
H13A  2    0.366417    0.928857    0.484190   -21.00000   -1.50000
H13B  2    0.277900    0.934974    0.443954   -21.00000   -1.50000
H13C  2    0.348550    1.011206    0.433436   -21.00000   -1.50000
AFIX   0
C16A  1    0.593319    1.008677    0.372404   -21.00000    0.06993    0.03555 =
         0.02538    0.00537   -0.01262   -0.02413
AFIX  43
H16A  2    0.613900    1.067775    0.364280   -21.00000   -1.20000
AFIX   0
C17A  1    0.650333    0.940376    0.386652   -21.00000    0.04008    0.05176 =
         0.02258    0.00255   -0.00272   -0.02005
AFIX  43
H17A  2    0.709555    0.953059    0.387755   -21.00000   -1.20000
AFIX   0
C15A  1    0.507590    0.992360    0.369832   -21.00000    0.05922    0.02951 =
         0.02220    0.00111   -0.00907    0.00804
AFIX  43
H15A  2    0.469754    1.040182    0.359228   -21.00000   -1.20000
AFIX   0
C18A  1    0.621737    0.852297    0.399543   -21.00000    0.01499    0.03455 =
         0.01925    0.00035   -0.00256   -0.00464
PART 1
C19B  1    0.677863    0.809099    0.418290    21.00000    0.02686    0.02193 =
         0.02991   -0.00135    0.00497   -0.00381
AFIX  13
H19B  2    0.654659    0.746744    0.414095    21.00000   -1.20000
AFIX   0
C20B  1    0.751340    0.816786    0.368700    21.00000    0.02186    0.06050 =
         0.03642   -0.00739    0.00218   -0.00268
AFIX 137
H20D  2    0.730915    0.805989    0.321992    21.00000   -1.50000
H20E  2    0.794845    0.772134    0.380343    21.00000   -1.50000
H20F  2    0.775905    0.877222    0.371609    21.00000   -1.50000
AFIX   0
C21B  1    0.706681    0.821623    0.493355    21.00000    0.02630    0.04902 =
         0.03242    0.00466   -0.00062    0.00539
AFIX 137
H21D  2    0.725548    0.883757    0.500284    21.00000   -1.50000
H21E  2    0.753783    0.780461    0.503262    21.00000   -1.50000
H21F  2    0.658988    0.808595    0.524126    21.00000   -1.50000
AFIX   0
C13B  1    0.318176    0.906851    0.452897    21.00000    0.03773    0.05608 =
         0.04661   -0.01240   -0.00224    0.02385
AFIX 137
H13D  2    0.308743    0.971798    0.449216    21.00000   -1.50000
H13E  2    0.353711    0.894252    0.493010    21.00000   -1.50000
H13F  2    0.263347    0.876163    0.457846    21.00000   -1.50000
AFIX   0
C12B  1    0.362586    0.873366    0.388924    21.00000    0.02697    0.02628 =
         0.02700    0.00486   -0.00790    0.00717
AFIX  13
H12B  2    0.362028    0.806141    0.388632    21.00000   -1.20000
AFIX   0
C14B  1    0.313079    0.909244    0.324178    21.00000    0.04180    0.04342 =
         0.03183   -0.01192   -0.01059    0.01722
AFIX 137
H14D  2    0.254263    0.887441    0.325435    21.00000   -1.50000
H14E  2    0.340970    0.887453    0.282467    21.00000   -1.50000
H14F  2    0.313247    0.975127    0.324407    21.00000   -1.50000
AFIX   0
C11B  1    0.451242    0.905149    0.387546    21.00000    0.01354    0.02116 =
         0.03219    0.00207   -0.00774    0.00065
PART 0
H9    2    0.490957    0.759465    0.518553    11.00000    0.04163
H2A   2    0.483816    0.767889    0.282821    11.00000    0.00733
H5    2    0.373487    0.415953    0.408028    11.00000    0.01018
H6    2    0.363912    0.448428    0.525402    11.00000    0.02468
H4A   2    0.386091    0.532701    0.277230    11.00000    0.04792
H7    2    0.416084    0.588855    0.562114    11.00000    0.02739
H2B   2    0.442169    0.676939    0.263727    11.00000    0.04177
H4B   2    0.482122    0.518576    0.285984    11.00000    0.03845
H4C   2    0.418936    0.449041    0.294192    11.00000    0.04731
HKLF 4


REM  mo_b2711_0m_a.res in Pbca
REM wR2 = 0.1192, GooF = S = 1.086, Restrained GooF = 1.086 for all data
REM R1 = 0.0452 for 5839 Fo > 4sig(Fo) and 0.0518 for all 6655 data
REM 406 parameters refined using 0 restraints

END

WGHT      0.0641      7.1828

REM Highest difference peak  4.062,  deepest hole -0.803,  1-sigma level  0.117
Q1    1   0.6072  0.8220  0.5690  11.00000  0.05    4.06
Q2    1   0.6071  0.6773  0.4517  11.00000  0.05    3.96
Q3    1   0.5361  0.7457  0.5464  11.00000  0.05    1.09
Q4    1   0.4807  0.6951  0.3282  11.00000  0.05    0.68
Q5    1   0.5355  0.7586  0.1724  11.00000  0.05    0.53
Q6    1   0.4983  0.7204  0.3927  11.00000  0.05    0.51
;
_shelx_res_checksum                71181
_shelx_hkl_file
;
  -2   0   0 9941.22 213.076   3
   2   0   0 9999.99 250.665   2
  -2   0   0 9811.98 198.950   1
   2   0   0 9871.36 199.508   1
   3   0   0 1.75115 1.65965   1
   3   0   0 -7.5170 6.39472   2
   3   0   0 0.86806 0.69994   8
  -3   0   0 1.65368 0.91292   7
   3   0   0 0.23128 0.74106   5
  -3   0   0 0.05370 3.38469   3
  -3   0   0 1.34239 0.87754   5
  -3   0   0 0.87456 1.35496   1
  -3   0   0 2.73811 0.94085   6
   3   0   0 0.92649 0.75032   6
  -3   0   0 0.00416 0.67980   8
   3   0   0 0.09440 0.75572   7
   4   0   0 1453.58 91.2383   2
   4   0   0 1399.23 31.6795   5
   4   0   0 1428.66 32.1180   7
  -4   0   0 1398.30 32.3192   7
  -4   0   0 1428.05 31.1997   8
  -4   0   0 1423.36 32.1483   5
  -4   0   0 1481.96 60.3548   3
  -4   0   0 1488.34 43.1783   1
  -4   0   0 1416.92 31.6658   6
   4   0   0 1556.47 45.2600   1
  -5   0   0 2.37280 2.20604   1
   5   0   0 5.45626 1.47987   5
  -5   0   0 -0.0381 5.81417   3
   5   0   0 20.7338 17.6231   2
  -5   0   0 5.85224 1.74076   5
   5   0   0 2.16587 3.27391   1
  -5   0   0 4.28649 1.41601   8
  -5   0   0 6.47003 1.47121   6
   5   0   0 7.36817 1.93385   7
   6   0   0 838.321 35.9395   1
  -6   0   0 798.191 33.5268   1
   6   0   0 852.128 22.3440   7
  -6   0   0 887.766 21.7663   8
  -6   0   0 847.689 52.5214   3
  -6   0   0 876.353 23.0579   5
  -6   0   0 852.287 22.1868   6
   6   0   0 800.124 80.1476   2
  -7   0   0 -0.9835 2.54553   1
   7   0   0 4.99871 3.98600   1
  -7   0   0 6.66826 2.17796   5
   7   0   0 5.26839 1.80234   7
  -7   0   0 2.60825 1.50777   8
   7   0   0 19.0432 23.0536   2
  -7   0   0 -2.3171 9.82631   3
  -7   0   0 5.42427 1.84544   6
   8   0   0 1245.01 32.6205   7
  -8   0   0 1355.92 49.1028   1
  -8   0   0 1264.67 33.4080   5
  -8   0   0 1283.48 74.5891   3
  -8   0   0 1239.37 31.7518   8
   8   0   0 1346.94 52.0302   1
  -8   0   0 1268.05 32.4679   6
  -9   0   0 -2.5163 2.48143   1
  -9   0   0 3.36708 1.70409   6
  -9   0   0 2.84737 1.73379   5
  -9   0   0 -1.0739 1.03006   8
   9   0   0 -0.1181 1.25289   7
  -9   0   0 -5.1052 8.63622   3
   9   0   0 1.11226 4.56721   1
 -10   0   0 1870.62 46.8254   6
  10   0   0 1895.08 46.8866   7
 -10   0   0 1954.44 105.786   3
 -10   0   0 1926.12 46.2206   8
 -10   0   0 1890.77 66.5133   1
 -10   0   0 1912.02 48.4161   5
  10   0   0 1914.07 69.0988   1
  11   0   0 10.6886 5.98438   1
 -11   0   0 1.53253 2.26118   5
 -11   0   0 7.50261 14.2778   3
 -11   0   0 1.39203 1.99005   6
  11   0   0 3.19851 2.16671   7
 -11   0   0 3.05619 2.31254   8
 -12   0   0 37.6921 10.6321   1
 -12   0   0 50.7306 5.98731   6
  12   0   0 34.0154 11.2578   1
 -12   0   0 29.7977 6.21183   5
 -12   0   0 44.5597 6.67379   8
  12   0   0 38.4458 6.06090   7
 -13   0   0 6.15536 2.96081   8
 -13   0   0 1.67154 2.43439   5
  13   0   0 3.47710 2.39320   7
 -13   0   0 0.55246 2.26046   6
 -14   0   0 1858.25 50.3607   6
  14   0   0 1815.77 48.9635   7
 -14   0   0 1836.66 51.8352   5
 -15   0   0 2.13911 2.42211   6
 -15   0   0 -3.4967 2.63304   5
  15   0   0 2.48605 2.35503   7
 -16   0   0 314.585 18.0085   5
 -16   0   0 286.319 16.5705   6
  16   0   0 280.838 15.4326   7
 -17   0   0 -0.8076 2.50722   6
  17   0   0 9.47332 3.63998   7
 -17   0   0 0.94070 4.00945   5
  18   0   0 346.716 18.0994   7
 -18   0   0 357.123 21.2681   5
 -18   0   0 359.755 20.2145   6
  19   0   0 -1.3501 1.94701   7
 -19   0   0 6.82202 5.51388   5
 -19   0   0 0.56790 3.12414   6
 -20   0   0 349.373 21.3269   6
  20   0   0 363.472 19.0675   7
 -20   0   0 357.555 22.6014   5
 -21   0   0 3.61198 4.16185   6
  21   0   0 -1.6782 2.62800   7
  22   0   0 31.1941 6.69461   7
 -22   0   0 22.4634 7.38998   6
 -23   0   0 2.82284 4.90628   6
 -24   0   0 243.732 19.2983   6
   1  -1   0 -0.0624 0.51259   5
   1  -1   0 -1.3538 5.60489   2
  -1  -1   0 -0.3006 0.34482   6
   1   1   0 0.31146 0.26999   7
  -1   1   0 0.29253 0.39984   8
  -1  -1   0 0.42368 1.73913   3
  -1  -1   0 0.01289 0.47428   5
  -1   1   0 0.08277 0.33797   6
   1  -1   0 -0.3875 0.80407   3
   2   1   0 8138.09 173.211   1
  -2   1   0 8272.03 175.472   3
  -2   1   0 8548.94 169.534   1
  -2  -1   0 8356.97 183.502   3
   2   1   0 7983.18 189.091   2
   2  -1   0 8194.61 248.797   2
  -2  -1   0 8073.45 173.066   1
   2  -1   0 7599.34 168.099   1
   3   1   0 0.32712 0.65113   7
   3   1   0 1.05701 0.92096   5
  -3   1   0 1.25749 1.52380   1
  -3   1   0 0.52886 0.70714   6
   3   1   0 0.49095 0.70190   8
   3  -1   0 0.57623 0.72312   6
  -3   1   0 -0.5229 0.68173   8
  -3  -1   0 -0.0335 1.77460   1
   3   1   0 0.08586 6.96502   2
  -3   1   0 -3.7949 2.33505   3
  -3  -1   0 -0.6647 0.92590   5
  -3  -1   0 -0.1487 0.75702   6
   3   1   0 -1.6902 1.74963   1
  -3  -1   0 0.16415 0.52467   7
  -3   1   0 1.34947 0.73320   5
   3  -1   0 -1.4514 1.57789   1
   3  -1   0 0.99367 1.11141   7
  -3  -1   0 -0.4128 2.58365   3
   3  -1   0 0.20149 0.64181   8
   3  -1   0 -4.1778 9.14720   2
   3   1   0 0.39546 0.59758   6
  -4   1   0 135.934 11.0171   1
   4  -1   0 158.885 40.6715   2
   4   1   0 129.218 28.6559   2
  -4   1   0 136.879 16.2388   3
   4   1   0 143.976 12.5774   1
   4  -1   0 144.150 10.8509   1
  -4  -1   0 134.548 5.33326   7
  -4   1   0 138.876 5.69866   8
   4   1   0 140.267 5.18312   7
  -4  -1   0 134.955 6.77737   5
  -4  -1   0 139.253 12.1458   1
  -4   1   0 156.272 5.40880   5
  -4   1   0 142.331 5.73034   6
   4   1   0 148.548 5.99483   8
  -4  -1   0 143.326 18.1613   3
   4   1   0 133.401 6.46398   5
  -5  -1   0 0.58323 0.94739   8
  -5  -1   0 -1.1090 4.49823   3
  -5  -1   0 1.33642 2.57475   1
   5  -1   0 -0.8715 1.10459   7
  -5  -1   0 0.04474 0.86762   6
  -5   1   0 0.98751 0.99143   6
   5  -1   0 -0.3379 1.50478   1
  -5   1   0 -1.7792 0.72078   8
   5   1   0 5.02494 3.60189   1
  -5   1   0 3.93525 2.32420   1
  -5  -1   0 0.10597 1.18359   5
   5  -1   0 -24.364 14.8110   2
   5   1   0 -0.1933 0.74870   7
  -5   1   0 0.73926 1.00803   5
   5   1   0 -11.621 13.6618   2
  -5  -1   0 -0.4415 0.82318   7
  -6  -1   0 2290.73 70.4353   1
  -6  -1   0 2275.58 50.8856   6
  -6   1   0 2307.42 49.9840   8
   6  -1   0 2277.90 52.2931   7
  -6  -1   0 2286.35 52.8210   5
  -6   1   0 2335.78 50.3895   6
   6   1   0 2527.90 133.048   2
   6  -1   0 2392.41 161.332   2
  -6  -1   0 2348.21 50.0369   8
  -6  -1   0 2292.96 95.2904   3
  -6   1   0 2303.02 49.7585   5
  -6   1   0 2329.51 91.3732   3
   6  -1   0 2361.60 66.7024   1
   6   1   0 2312.68 72.1787   1
  -6   1   0 2276.31 66.7700   1
   6   1   0 2186.08 49.3542   7
  -7  -1   0 -3.7558 1.99136   1
   7   1   0 1.16213 1.18939   7
   7  -1   0 -1.6993 1.98074   1
   7   1   0 -1.2312 2.46781   1
   7   1   0 26.4931 19.1177   2
  -7   1   0 -0.6922 1.04290   8
  -7  -1   0 0.41160 1.30223   8
  -7   1   0 -1.5342 0.91999   5
  -7   1   0 -2.0381 2.11855   1
  -7   1   0 0.03843 7.18786   3
  -7  -1   0 -0.8817 0.96335   6
  -7  -1   0 -1.1686 1.02687   5
  -7  -1   0 -10.688 5.89511   3
  -7   1   0 0.42385 1.21156   6
   7  -1   0 26.7593 28.7815   2
  -8   1   0 1810.23 42.8151   6
  -8  -1   0 1777.10 91.7375   3
   8   1   0 1746.99 65.8359   1
  -8   1   0 1810.94 42.4545   5
  -8   1   0 1778.35 87.6333   3
  -8   1   0 1838.03 60.1647   1
  -8  -1   0 1893.43 65.2022   1
  -8  -1   0 1830.47 45.7439   5
   8  -1   0 1865.75 60.6692   1
   8  -1   0 1740.37 44.2124   7
  -8   1   0 1776.00 42.1193   8
   8   1   0 1811.26 41.6262   7
  -8  -1   0 1795.00 42.1417   8
  -8  -1   0 1776.15 43.1964   6
  -9   1   0 -3.0569 2.66829   1
  -9   1   0 -0.5453 1.11566   8
  -9  -1   0 1.22160 1.77576   5
  -9  -1   0 0.75155 1.41934   8
  -9  -1   0 1.06277 1.35006   6
   9  -1   0 0.17048 1.42677   7
  -9  -1   0 9.37504 4.31664   1
   9   1   0 4.92129 5.94078   1
   9   1   0 -1.2250 1.24120   7
  -9   1   0 3.12905 1.80312   5
  -9   1   0 -3.4533 9.35628   3
  -9  -1   0 4.20572 10.1312   3
 -10   1   0 45.5933 4.95018   5
 -10  -1   0 51.3544 12.8405   1
 -10   1   0 42.9009 4.89743   8
  10   1   0 28.8450 10.7497   1
  10   1   0 41.8509 4.57145   7
  10  -1   0 80.2526 14.0461   1
 -10   1   0 68.0271 12.2590   1
 -10   1   0 53.4644 5.30716   6
 -10  -1   0 46.0511 6.97945   5
 -10  -1   0 48.0590 21.2345   3
 -10  -1   0 52.1644 5.38610   6
 -10   1   0 61.1851 19.9918   3
  10  -1   0 50.8149 5.66526   7
 -11   1   0 -8.0007 12.8276   3
 -11  -1   0 3.43657 2.52557   5
 -11   1   0 1.06474 1.62930   8
  11  -1   0 1.70197 1.92167   7
 -11  -1   0 -20.582 11.7442   3
  11   1   0 2.34842 1.85764   7
 -11   1   0 -1.1421 1.53485   6
  11   1   0 -7.5571 6.38701   1
 -11  -1   0 1.37800 1.97360   6
 -11   1   0 -0.8616 1.85193   5
 -11   1   0 7.62530 5.27073   1
 -11  -1   0 -8.2013 4.30971   1
  12   1   0 2094.41 80.7834   1
 -12  -1   0 2084.15 53.3546   6
  12  -1   0 2123.51 72.1160   1
 -12   1   0 2088.80 52.6057   6
 -12   1   0 2030.67 69.3996   1
 -12  -1   0 2120.84 77.4839   1
  12  -1   0 2058.16 53.5600   7
 -12   1   0 2129.63 52.0181   8
  12   1   0 2084.71 50.8842   7
 -12   1   0 2043.41 52.3782   5
 -12  -1   0 2089.53 56.1814   5
 -13  -1   0 0.01065 1.82036   6
 -13   1   0 -0.0107 2.54688   5
 -13   1   0 3.79904 2.31595   6
 -13   1   0 -0.1894 2.12860   8
 -13  -1   0 5.26351 3.53878   5
  13   1   0 -3.1581 1.49126   7
  13  -1   0 4.15800 3.07493   7
 -14   1   0 17.2149 4.28202   8
  14   1   0 16.4670 4.27208   7
  14  -1   0 16.1775 4.89359   7
 -14   1   0 10.8136 4.52222   5
 -14  -1   0 15.7233 4.53090   6
 -14   1   0 15.7966 4.25993   6
 -14  -1   0 10.2883 4.84231   5
 -15   1   0 -1.7128 2.05621   6
 -15  -1   0 -0.1949 1.85508   6
  15  -1   0 0.71568 2.39973   7
  15   1   0 -4.4583 1.81450   7
 -15   1   0 -0.9087 2.52960   5
 -15  -1   0 7.76268 3.63350   5
 -15   1   0 2.44965 2.12315   8
 -16  -1   0 718.805 30.7873   5
  16  -1   0 792.073 29.0301   7
 -16   1   0 734.439 28.0104   8
 -16   1   0 676.381 27.5185   6
 -16  -1   0 774.981 29.5292   6
 -16   1   0 711.603 27.9573   5
  16   1   0 757.943 26.4576   7
  17   1   0 -1.6553 2.25075   7
  17  -1   0 -3.9782 2.24448   7
 -17   1   0 2.98533 3.71574   5
 -17   1   0 0.95147 2.46227   6
 -17  -1   0 0.92263 3.73368   5
 -17  -1   0 0.38581 2.54274   6
 -18   1   0 891.870 33.8038   5
 -18  -1   0 910.266 36.9982   5
  18   1   0 867.636 30.1009   7
 -18   1   0 799.833 32.3298   6
 -18  -1   0 865.711 34.0263   6
  18  -1   0 856.973 32.1575   7
 -19  -1   0 -5.5501 5.13818   5
 -19   1   0 3.76414 4.51680   5
 -19   1   0 4.05069 3.08582   6
  19  -1   0 3.63308 2.68964   7
  19   1   0 2.25591 2.87184   7
 -20  -1   0 54.4113 11.0304   5
  20  -1   0 57.9135 9.93163   7
 -20  -1   0 82.9308 13.0796   6
 -20   1   0 66.7870 10.4958   6
  20   1   0 56.2076 8.59716   7
 -20   1   0 57.4494 12.2337   5
 -21  -1   0 14.5862 7.61170   5
  21  -1   0 5.27284 2.97899   7
 -21   1   0 1.79806 4.28907   6
 -21  -1   0 6.96285 4.49734   6
  22   1   0 90.0682 9.81185   7
  22  -1   0 97.5449 10.6124   7
 -22  -1   0 104.019 15.1529   6
 -22   1   0 79.5999 12.5301   6
 -23  -1   0 -1.2268 3.80808   6
 -23   1   0 -0.9025 3.61902   6
  23  -1   0 -0.6499 4.00969   7
 -24  -1   0 15.2566 6.43534   6
 -24   1   0 21.6475 7.76944   6
   0  -2   0 4558.37 160.802   2
   0  -2   0 4451.15 91.6504   5
   0  -2   0 4673.58 95.7424   3
  -1  -2   0 1.68397 3.14089   1
   1   2   0 0.32298 0.53696   6
  -1   2   0 0.90639 0.86500   6
   1  -2   0 1.44371 0.98458   5
  -1  -2   0 -0.1976 0.27782   8
  -1   2   0 0.04298 0.68531   8
   1   2   0 0.62131 0.87506   5
   1   2   0 0.17261 0.62977   8
  -1   2   0 0.88893 0.64142   5
   1   2   0 -9.1166 7.41182   2
  -1  -2   0 0.53010 1.83029   3
   1  -2   0 3.41856 7.78526   2
  -1   2   0 0.49155 1.86249   1
   1  -2   0 -0.0573 0.47641   8
  -1  -2   0 -0.6727 0.95505   5
   1   2   0 -1.2376 0.79249   1
  -1  -2   0 10.8197 8.09591   2
   2   2   0 536.416 13.5974   6
   2  -2   0 522.430 13.8073   6
  -2   2   0 551.899 20.8405   3
   2  -2   0 560.077 14.3918   5
   2  -2   0 527.297 13.6314   8
   2  -2   0 512.034 24.3665   1
  -2   2   0 544.414 13.7527   8
  -2  -2   0 498.674 15.4692   5
  -2   2   0 527.492 13.4505   5
  -2  -2   0 568.476 28.1481   1
  -2  -2   0 532.193 11.6030   7
   2   2   0 532.898 11.6417   7
   2  -2   0 550.233 20.8828   3
  -2  -2   0 558.146 31.6150   2
  -2   2   0 489.035 24.4336   1
  -2  -2   0 595.019 29.5506   3
   2  -2   0 498.836 58.5223   2
   2   2   0 550.721 27.8098   1
  -2   2   0 547.606 13.6785   6
   3  -2   0 -3.8019 12.7463   2
  -3   2   0 1.37832 2.23604   1
   3   2   0 4.05157 5.69539   2
  -3   2   0 1.48573 1.03495   6
   3  -2   0 0.23068 1.04073   7
  -3  -2   0 1.96454 2.53481   1
   3  -2   0 2.56444 2.63428   1
  -3   2   0 1.30404 1.12425   5
  -3  -2   0 15.4197 6.13191   2
  -3   2   0 -0.5141 0.79493   8
  -3  -2   0 1.99642 1.08692   6
   3   2   0 0.24538 0.57486   7
  -3  -2   0 1.00504 0.62383   7
  -3  -2   0 2.17137 3.80827   3
   3  -2   0 1.86271 1.06783   6
   3   2   0 2.21130 2.27180   1
  -3  -2   0 -1.3308 1.18819   5
  -3   2   0 7.15955 3.14884   3
  -4  -2   0 4414.55 113.653   1
   4  -2   0 4451.18 213.759   2
   4   2   0 4450.87 137.815   2
  -4   2   0 4136.94 86.0262   8
  -4  -2   0 4229.09 89.7586   5
   4  -2   0 4125.62 88.7817   7
  -4  -2   0 4259.78 86.6435   6
  -4   2   0 4171.55 105.015   1
  -4   2   0 4431.18 116.145   3
   4  -2   0 4014.58 104.474   1
   4   2   0 4302.85 112.761   1
  -4  -2   0 4062.25 83.7426   7
  -4   2   0 4151.53 85.7551   6
   4   2   0 4274.93 83.5698   7
  -5  -2   0 6.44056 4.23421   1
  -5  -2   0 6.54905 1.73593   6
   5   2   0 -0.0864 3.32395   1
  -5  -2   0 6.36745 2.31368   5
   5  -2   0 4.19107 1.92589   7
  -5   2   0 14.8613 6.09057   3
  -5   2   0 6.73907 1.83532   6
  -5  -2   0 4.00644 1.22196   7
  -5   2   0 5.53330 1.30911   5
  -5   2   0 6.83398 3.46238   1
  -5  -2   0 13.5602 7.87823   3
   5  -2   0 3.69641 19.6285   2
  -5   2   0 7.35446 1.82646   8
   5  -2   0 -0.6727 2.84618   1
   5   2   0 6.08356 1.29937   7
   5   2   0 11.7636 13.2013   2
   6   2   0 -0.5830 3.61205   1
  -6   2   0 5.57827 1.96797   6
  -6  -2   0 1.26479 3.95689   1
   6  -2   0 9.73801 4.35721   1
  -6   2   0 3.71381 1.39633   5
  -6  -2   0 0.50359 5.63203   3
  -6  -2   0 4.46220 1.44019   7
   6  -2   0 3.81883 2.18500   7
   6  -2   0 4.67344 20.5308   2
   6   2   0 -12.804 13.8702   2
  -6   2   0 -4.9993 6.03642   3
  -6   2   0 6.35235 1.88173   8
   6   2   0 3.99711 1.26857   7
  -6  -2   0 3.93378 2.36804   5
  -6  -2   0 8.75666 2.39791   6
  -6   2   0 5.03051 3.67592   1
  -7  -2   0 -2.7685 2.19337   1
  -7  -2   0 -0.0019 1.58266   5
   7   2   0 -1.2399 3.88363   1
  -7   2   0 1.54295 1.45232   6
   7  -2   0 -28.772 22.6732   2
   7   2   0 18.9898 19.0688   2
  -7   2   0 -6.1655 2.91917   1
   7  -2   0 -1.6643 1.17777   7
   7   2   0 0.78763 1.11673   7
  -7  -2   0 1.53522 1.59216   6
  -7   2   0 0.65866 1.29732   8
  -7  -2   0 8.86565 6.99098   3
  -7   2   0 0.02878 1.10027   5
   7  -2   0 -3.3124 3.17055   1
  -7   2   0 0.88566 6.90704   3
  -8   2   0 929.992 41.3805   1
   8  -2   0 985.748 41.8140   1
  -8   2   0 940.896 60.9103   3
  -8  -2   0 887.110 26.1866   6
   8   2   0 1034.80 49.7523   1
  -8   2   0 961.522 25.5542   8
  -8   2   0 957.880 25.5797   6
   8  -2   0 915.223 28.1306   7
   8   2   0 884.402 23.4006   7
  -8  -2   0 882.414 29.0532   5
  -8  -2   0 963.351 66.3658   3
  -8   2   0 957.025 23.9027   5
  -8  -2   0 903.769 46.1480   1
  -9   2   0 3.49011 1.83221   6
   9  -2   0 3.31740 1.99674   7
   9  -2   0 8.75418 4.33927   1
  -9  -2   0 8.64616 6.43502   1
   9   2   0 0.64404 1.52702   7
  -9   2   0 4.86913 1.80394   5
  -9   2   0 3.05400 1.84127   8
  -9  -2   0 2.57407 2.56026   5
  -9  -2   0 4.78696 2.05059   6
  -9   2   0 0.51732 3.60957   1
  -9  -2   0 12.4189 9.10342   3
  -9   2   0 24.7956 11.5738   3
   9   2   0 -4.8428 4.06806   1
  10  -2   0 785.211 26.5281   7
 -10   2   0 761.123 23.6252   8
 -10  -2   0 758.092 64.7511   3
 -10   2   0 813.924 39.2200   1
  10   2   0 778.677 22.2135   7
 -10  -2   0 792.661 45.1248   1
 -10  -2   0 844.408 28.9805   5
 -10  -2   0 764.895 25.0468   6
 -10   2   0 812.371 24.4392   6
  10  -2   0 746.738 37.6036   1
  10   2   0 767.120 46.0193   1
 -10   2   0 865.263 64.4940   3
 -10   2   0 755.379 22.5543   5
 -11   2   0 -12.832 13.5419   3
  11  -2   0 -0.6955 1.96737   7
 -11  -2   0 -4.1661 12.4157   3
 -11  -2   0 9.75850 8.05935   1
  11  -2   0 2.88001 6.00959   1
 -11   2   0 10.0168 5.31543   1
  11   2   0 0.55539 1.37050   7
  11   2   0 8.80346 5.68881   1
 -11   2   0 0.66233 1.64021   5
 -11   2   0 1.64208 1.89135   8
 -11  -2   0 -2.5924 2.26897   5
 -11   2   0 0.14267 1.48321   6
 -11  -2   0 -1.9682 1.40999   6
 -12  -2   0 75.3131 7.48988   6
  12  -2   0 85.1243 8.21793   7
 -12   2   0 94.8667 7.78381   8
 -12   2   0 77.7951 7.32032   6
 -12  -2   0 68.5180 10.1317   5
  12   2   0 69.5446 6.08484   7
 -12   2   0 73.9467 6.64593   5
 -13   2   0 -0.5754 1.93383   6
  13  -2   0 2.74454 2.96635   7
 -13   2   0 -0.5372 2.03487   8
 -13   2   0 -1.2598 2.24250   5
 -13  -2   0 0.60542 2.02029   6
  13   2   0 4.28088 2.19347   7
 -13  -2   0 -3.7920 2.78483   5
  14   2   0 666.352 22.7574   7
 -14   2   0 713.156 25.7731   6
 -14   2   0 711.847 24.6347   5
 -14   2   0 719.289 25.6382   8
  14  -2   0 715.236 27.5432   7
 -14  -2   0 720.596 27.1422   6
 -14  -2   0 694.145 29.6338   5
  15   2   0 -2.1277 1.66418   7
 -15   2   0 0.61419 1.73153   8
  15  -2   0 -0.9153 2.45064   7
 -15  -2   0 2.19889 2.17316   6
 -15   2   0 1.12695 1.77655   6
 -15  -2   0 -4.2075 2.97294   5
 -16  -2   0 148.517 12.2218   6
 -16  -2   0 179.606 15.2898   5
 -16   2   0 137.882 11.0922   5
  16  -2   0 162.185 12.7069   7
  16   2   0 141.938 9.88677   7
 -16   2   0 158.199 11.8886   8
 -16   2   0 133.829 10.9665   6
 -17  -2   0 2.30974 3.95827   5
 -17   2   0 0.17109 3.04624   5
 -17   2   0 -0.7970 2.60892   8
 -17  -2   0 -0.6017 3.10072   6
 -17   2   0 1.27240 2.99363   6
  17  -2   0 4.49455 3.39626   7
  17   2   0 -2.7852 2.01535   7
 -18  -2   0 99.6044 15.0234   5
 -18   2   0 81.2332 9.51647   6
  18  -2   0 83.0680 9.59022   7
 -18  -2   0 85.4021 10.1060   6
 -18   2   0 56.8798 9.46623   5
  18   2   0 79.4047 8.06906   7
 -18   2   0 86.8229 9.82301   8
  19  -2   0 1.01517 2.95288   7
 -19  -2   0 5.17207 5.50139   5
 -19  -2   0 -1.9784 3.15706   6
 -19   2   0 2.87118 5.69971   5
  20   2   0 219.147 13.4443   7
 -20  -2   0 255.769 18.1702   6
 -20  -2   0 200.607 18.3042   5
  20  -2   0 190.865 15.1413   7
 -20   2   0 213.251 16.4889   6
 -21  -2   0 4.73620 6.62329   5
 -21  -2   0 14.0586 5.19163   6
  21  -2   0 -7.1779 2.66148   7
 -21   2   0 -0.8260 2.90580   6
  21   2   0 -4.7700 2.60902   7
 -22  -2   0 9.93425 5.02596   6
  22  -2   0 1.91996 3.59208   7
 -22   2   0 4.98296 4.32130   6
 -22  -2   0 -4.5176 11.5050   5
  23  -2   0 9.09326 4.84229   7
 -23   2   0 -0.4463 4.14523   6
 -23  -2   0 4.46957 3.96733   6
  24  -2   0 104.584 13.8149   7
 -24  -2   0 93.6147 14.3858   6
 -24   2   0 94.2744 15.0065   6
   0   3   0 0.72489 2.57374   1
   0   3   0 0.56012 0.99119   8
   0  -3   0 2.53465 3.30755   1
   0  -3   0 1.47806 1.71048   3
   0  -3   0 1.54807 1.33490   5
   0   3   0 0.16879 1.92149   3
   0  -3   0 12.1312 14.0662   2
   0   3   0 0.82845 1.06057   5
   0  -3   0 1.48301 0.93551   8
  -1  -3   0 0.49383 1.72959   1
  -1  -3   0 -0.0460 0.82104   8
  -1   3   0 0.97252 0.93690   8
   1   3   0 1.33927 0.99369   8
   1  -3   0 -0.2776 1.07250   5
   1  -3   0 -0.6355 0.69272   8
  -1   3   0 -2.8233 1.43679   1
   1   3   0 3.55899 2.98162   1
  -1   3   0 0.21039 2.16310   1
  -1  -3   0 -3.3808 2.13474   3
   1   3   0 0.24507 0.91573   5
  -1   3   0 -1.5822 0.68524   5
  -1  -3   0 -0.1433 0.98992   5
  -1  -3   0 24.3446 14.2566   2
   1  -3   0 -1.5942 13.2953   2
  -2   3   0 3038.00 71.5466   3
  -2  -3   0 3234.80 70.3151   5
   2  -3   0 3429.66 182.186   2
  -2   3   0 3394.53 67.3829   6
  -2   3   0 3205.20 66.5398   8
   2   3   0 3250.90 65.5534   8
  -2   3   0 3181.30 92.6245   1
  -2  -3   0 3223.11 63.8767   7
   2  -3   0 3248.68 92.6658   1
   2   3   0 3308.92 96.5003   1
  -2  -3   0 3278.94 93.0253   3
  -2   3   0 3124.35 66.5556   5
  -2  -3   0 3146.82 95.9688   1
  -2  -3   0 3257.24 131.253   2
   2  -3   0 3203.03 67.7061   5
  -3   3   0 6.10774 1.61621   8
  -3  -3   0 2.76103 1.40044   6
  -3  -3   0 9.09942 6.45670   3
  -3  -3   0 2.87907 1.85941   5
  -3  -3   0 3.39834 2.36527   1
   3   3   0 2.68131 0.86571   7
   3   3   0 4.47060 4.33079   1
  -3   3   0 -1.4852 2.97084   3
   3  -3   0 32.4565 25.1632   2
   3  -3   0 -0.4460 1.33917   5
   3  -3   0 4.18737 4.45067   1
  -3  -3   0 2.23113 0.74887   7
  -3   3   0 -2.1641 2.15449   1
  -3   3   0 1.43543 1.14425   5
  -3   3   0 1.89018 1.39938   6
   4   3   0 1848.37 37.9160   7
  -4  -3   0 1779.74 45.6180   5
   4   3   0 1946.83 70.6599   1
  -4   3   0 1845.75 63.6415   1
   4  -3   0 2020.37 151.875   2
  -4   3   0 1870.44 40.9604   5
   4  -3   0 1879.09 64.3306   1
  -4   3   0 1809.60 41.3692   8
  -4  -3   0 1932.47 77.9521   3
  -4   3   0 1893.33 41.4362   6
  -4  -3   0 1865.95 69.6157   1
  -4  -3   0 1820.80 41.8355   6
  -4  -3   0 1794.65 37.8903   7
  -4   3   0 1913.59 62.1179   3
   5   3   0 -3.0796 11.0926   2
   5  -3   0 4.74325 2.33908   7
  -5   3   0 1.90491 4.87839   3
   5  -3   0 -28.631 23.9852   2
  -5  -3   0 8.58059 5.87006   3
  -5   3   0 4.22705 1.55574   5
   5  -3   0 2.98097 4.19307   1
  -5   3   0 8.97656 3.96549   1
  -5   3   0 1.82551 1.31127   6
  -5  -3   0 3.38453 2.38082   5
   5   3   0 2.74401 3.95976   1
  -5  -3   0 3.67955 1.04927   7
  -5  -3   0 2.44464 3.92953   1
  -5   3   0 1.30309 1.29314   8
   5   3   0 1.89998 0.90376   7
  -5  -3   0 3.24905 1.62538   6
  -6  -3   0 885.855 28.1777   5
   6  -3   0 923.927 114.493   2
  -6   3   0 952.063 50.3739   3
  -6   3   0 908.638 23.9736   8
  -6   3   0 890.729 40.9383   1
  -6   3   0 927.255 23.7002   6
  -6  -3   0 881.094 24.5537   6
  -6  -3   0 845.138 20.9618   7
   6   3   0 1013.12 66.0468   2
   6   3   0 884.251 20.4786   7
  -6   3   0 877.153 20.9309   5
  -6  -3   0 905.357 47.3808   1
  -6  -3   0 943.997 60.1122   3
   6   3   0 877.329 46.7780   1
   6  -3   0 793.554 39.8940   1
   6  -3   0 916.556 27.2795   7
  -7  -3   0 3.60617 5.10890   1
   7  -3   0 -2.4788 2.52218   1
   7  -3   0 2.83019 2.19280   7
  -7   3   0 1.78896 0.99164   5
   7  -3   0 45.5139 36.1321   2
  -7   3   0 -6.0226 8.03289   3
  -7   3   0 0.64088 1.33662   6
  -7  -3   0 -7.2176 7.13993   3
  -7  -3   0 -0.6680 1.63543   5
   7   3   0 0.46716 1.13131   7
  -7   3   0 1.26298 1.49086   8
  -7  -3   0 1.65501 1.52428   6
  -7   3   0 -4.1923 3.15242   1
   7   3   0 -5.3880 16.9793   2
  -8  -3   0 45.4665 7.05179   5
   8  -3   0 38.3500 6.29756   7
  -8   3   0 32.4925 4.89323   8
  -8   3   0 41.0936 3.38582   5
  -8   3   0 32.2481 9.37926   1
  -8  -3   0 30.9783 14.6024   3
   8  -3   0 47.9495 11.2530   1
   8   3   0 39.0919 3.35279   7
  -8  -3   0 35.8918 5.49430   6
  -8   3   0 32.5044 13.8435   3
   8   3   0 36.8067 12.0595   1
  -8  -3   0 50.2860 14.2947   1
  -8   3   0 43.0851 4.45890   6
  -9   3   0 21.3274 10.7685   3
  -9   3   0 -0.1407 1.32095   6
  -9  -3   0 -6.2944 7.22719   3
  -9   3   0 1.39078 1.60104   8
   9   3   0 0.75717 1.40123   7
  -9  -3   0 0.04061 1.55964   6
   9  -3   0 1.35080 3.86154   1
  -9  -3   0 0.57586 2.08545   5
  -9  -3   0 -0.1011 4.59046   1
  -9   3   0 4.78294 4.28133   1
  -9   3   0 0.58863 1.36922   5
   9  -3   0 -0.4114 1.86227   7
 -10   3   0 77.9865 5.48847   5
 -10   3   0 90.8049 16.2673   1
 -10   3   0 71.6946 6.29347   8
  10  -3   0 63.7159 7.25018   7
 -10  -3   0 94.6191 26.6733   3
 -10  -3   0 88.9994 19.1521   1
 -10  -3   0 68.2372 6.69716   6
  10   3   0 74.9986 5.10847   7
 -10   3   0 73.1762 6.21172   6
 -10  -3   0 78.6056 8.57054   5
 -10   3   0 113.150 25.2499   3
  10  -3   0 84.6335 16.5214   1
  10   3   0 87.8655 19.0607   1
 -11  -3   0 10.3005 6.08437   1
 -11   3   0 -2.2702 1.61487   8
 -11   3   0 2.39913 1.97477   6
  11  -3   0 5.12081 2.79329   7
 -11  -3   0 4.09512 2.78071   6
 -11   3   0 -2.7999 6.04514   1
  11  -3   0 6.96631 5.34284   1
 -11  -3   0 -1.5796 2.51289   5
  11   3   0 0.39707 1.47820   7
  11   3   0 -10.072 5.37876   1
 -11   3   0 1.78026 1.80919   5
 -12   3   0 40.7800 4.88994   5
  12  -3   0 34.5686 6.85423   7
  12   3   0 33.7463 4.08998   7
 -12   3   0 41.9044 6.38629   6
 -12   3   0 32.7547 5.80262   8
 -12  -3   0 39.0021 7.92573   5
 -12  -3   0 45.6402 7.31864   6
 -13  -3   0 -2.1051 1.78160   6
 -13   3   0 0.69325 2.19925   8
 -13   3   0 -2.5958 1.58421   6
  13   3   0 -1.2057 1.74868   7
 -13  -3   0 -1.6776 2.89915   5
  13  -3   0 2.33723 2.68077   7
 -14   3   0 84.3795 7.05531   5
 -14   3   0 82.0238 7.97847   8
  14  -3   0 81.3836 9.21921   7
 -14  -3   0 83.4355 12.6544   5
 -14   3   0 88.9559 8.19491   6
  14   3   0 73.1559 6.30262   7
 -14  -3   0 64.7394 7.73512   6
  15  -3   0 2.80223 3.17793   7
 -15   3   0 1.13232 2.35208   6
 -15  -3   0 -2.0509 2.37276   6
 -15   3   0 3.38549 2.57296   5
 -15   3   0 0.01190 1.90548   8
 -15  -3   0 1.60119 3.34355   5
  15   3   0 -3.2190 1.92989   7
 -16  -3   0 187.717 16.1345   5
 -16   3   0 189.245 11.5253   5
 -16   3   0 212.006 13.6855   8
 -16   3   0 172.842 12.5054   6
  16   3   0 185.870 10.8598   7
 -16  -3   0 196.450 14.0659   6
  16  -3   0 184.528 14.0008   7
  17  -3   0 1.83308 2.78074   7
  17   3   0 -4.2418 2.19397   7
 -17   3   0 2.61177 3.83803   5
 -17   3   0 -2.3789 1.92848   6
 -17  -3   0 1.18915 2.60454   6
 -17   3   0 0.43849 2.39653   8
 -17  -3   0 -2.4811 3.78715   5
 -18   3   0 175.619 11.8632   5
 -18   3   0 135.122 12.0937   6
  18   3   0 164.268 10.5998   7
  18  -3   0 153.616 13.3083   7
 -18   3   0 154.847 12.7886   8
 -18  -3   0 151.120 13.6417   6
 -18  -3   0 169.320 16.7727   5
 -19  -3   0 0.04509 5.01449   5
 -19   3   0 3.56834 3.77765   6
 -19   3   0 4.19554 3.18441   8
 -19  -3   0 5.22482 3.81002   6
  19   3   0 4.48876 2.93722   7
 -20   3   0 32.3647 7.81127   6
  20   3   0 23.2113 4.90064   7
 -20  -3   0 27.9180 8.30240   5
  20  -3   0 18.5905 6.33696   7
 -20  -3   0 17.1201 6.81765   6
 -21  -3   0 1.81550 3.84434   6
 -21  -3   0 -5.5003 6.14092   5
  21  -3   0 -0.5893 3.33646   7
 -21   3   0 4.33158 3.57047   6
 -22  -3   0 -5.0657 3.52257   6
 -22   3   0 -2.4403 3.95684   6
  22  -3   0 -3.0081 3.67028   7
 -22  -3   0 13.1963 9.50370   5
 -23  -3   0 -1.9728 4.26420   6
  23  -3   0 0.66360 4.29116   7
 -23   3   0 1.00892 3.84711   6
   0   4   0 678.678 17.8061   8
   0  -4   0 675.881 24.6737   3
   0  -4   0 687.267 73.6052   2
   0  -4   0 676.341 20.8246   5
   0  -4   0 698.524 40.8328   1
   1   4   0 10.6694 2.00989   8
  -1  -4   0 19.8084 17.9851   2
  -1  -4   0 11.2171 3.20494   5
  -1  -4   0 10.0006 4.35808   3
   1  -4   0 2.38122 1.84282   5
   1  -4   0 -2.0386 16.9704   2
   1   4   0 7.94311 9.21346   1
  -1  -4   0 4.58263 3.71148   1
  -1   4   0 4.66721 5.22152   1
  -1   4   0 7.27438 1.90607   8
  -1   4   0 6.85574 4.20680   1
  -1   4   0 7.32043 2.29337   5
  -2  -4   0 2546.76 80.5886   3
  -2  -4   0 2387.11 58.2274   5
  -2   4   0 2632.14 55.5427   6
  -2   4   0 2394.50 54.6874   5
  -2  -4   0 2681.47 133.142   2
   2  -4   0 2516.26 56.3161   5
  -2   4   0 2546.92 86.4074   1
   2  -4   0 2361.16 164.147   2
  -2   4   0 2494.58 54.0378   8
   2   4   0 2564.74 53.2608   8
   3  -4   0 6.20840 27.3036   2
  -3  -4   0 7.13013 6.10515   3
  -3   4   0 1.09646 1.28815   8
  -3  -4   0 1.69387 1.23903   6
  -3   4   0 2.28173 1.32524   5
   3   4   0 5.95133 4.73098   1
  -3   4   0 1.08757 2.72216   1
  -3  -4   0 -0.2483 1.81657   5
  -3  -4   0 -0.2119 13.9618   2
  -3  -4   0 1.74407 0.81825   7
  -3   4   0 2.19222 1.46468   6
  -3  -4   0 6.68239 5.57571   1
   3   4   0 0.41263 1.06041   8
  -3   4   0 6.00167 3.41954   3
   3  -4   0 3.05670 1.87533   5
   4  -4   0 1089.62 50.5865   1
  -4  -4   0 1188.01 59.5263   3
  -4  -4   0 1147.11 56.8309   1
  -4   4   0 1149.13 28.2059   6
  -4   4   0 1071.67 27.0056   5
  -4   4   0 1118.23 28.2135   8
  -4  -4   0 1144.42 79.7959   2
   4   4   0 1203.80 58.2241   1
  -4  -4   0 1068.70 32.3844   5
  -4  -4   0 1080.38 24.0741   7
  -4  -4   0 1132.38 28.6166   6
   4  -4   0 1272.43 131.673   2
  -4   4   0 1107.64 51.3273   1
  -4   4   0 1192.42 43.4051   3
  -5  -4   0 -1.4958 4.03825   1
   5   4   0 0.13336 3.98247   1
  -5  -4   0 0.91658 0.73144   7
  -5   4   0 0.44822 1.24236   6
   5  -4   0 -19.953 19.8232   2
  -5  -4   0 8.59304 6.69424   3
  -5   4   0 0.15469 0.98617   5
   5   4   0 0.16419 0.67882   7
  -5  -4   0 -0.9678 1.58259   5
  -5   4   0 -1.4641 3.24109   1
  -5  -4   0 1.28512 1.38668   6
   5  -4   0 -4.4454 3.41473   1
  -5   4   0 -0.2478 1.23992   8
   5  -4   0 0.08058 1.56377   7
  -5   4   0 -8.1516 4.83687   3
   6   4   0 222.796 7.01073   7
  -6  -4   0 190.131 27.6385   3
  -6   4   0 248.510 10.0816   6
   6  -4   0 238.862 12.4445   7
  -6   4   0 227.334 10.1052   8
  -6  -4   0 221.345 13.0254   5
   6   4   0 227.266 25.2169   1
   6  -4   0 200.924 19.9476   1
   6  -4   0 279.192 76.9588   2
  -6   4   0 206.414 8.82290   5
  -6  -4   0 212.356 23.8563   1
  -6   4   0 208.167 22.5321   3
  -6   4   0 216.197 21.4600   1
  -6  -4   0 218.257 7.14409   7
   7  -4   0 7.81149 4.68785   1
  -7   4   0 2.34626 1.55214   6
  -7   4   0 -3.0327 2.66737   1
   7   4   0 -0.5172 4.53851   1
  -7   4   0 -3.7238 1.51920   5
  -7  -4   0 -0.3754 0.85585   7
  -7   4   0 0.60913 1.10731   5
  -7  -4   0 0.83744 1.54542   6
   7  -4   0 2.81923 2.42865   7
   7   4   0 2.46393 1.15705   7
  -7  -4   0 1.90610 2.55637   5
  -7  -4   0 -5.1738 6.72210   3
  -7   4   0 4.52157 2.13689   8
  -7  -4   0 -1.7528 5.34825   1
  -8   4   0 68.6804 14.3902   1
   8  -4   0 70.0274 14.0250   1
   8   4   0 47.7861 3.40355   7
  -8  -4   0 55.7642 5.65524   6
  -8   4   0 55.1160 5.44125   5
   8   4   0 56.8825 15.3228   1
   8  -4   0 60.1706 6.79349   7
  -8   4   0 58.4607 5.44842   8
  -8  -4   0 56.1663 15.9632   1
  -8   4   0 51.6752 5.00523   6
  -8  -4   0 59.6611 9.07227   5
  -8   4   0 58.2172 3.68894   5
  -8  -4   0 30.3689 13.2296   3
  -9  -4   0 2.20409 1.77046   6
  -9  -4   0 -1.9301 1.49844   5
  -9   4   0 0.35458 1.12832   5
  -9   4   0 0.04116 8.92939   3
   9  -4   0 9.65780 5.93433   1
  -9   4   0 0.92603 3.91448   1
  -9  -4   0 -8.7878 13.1536   3
   9  -4   0 0.99550 2.15066   7
  -9   4   0 1.07480 1.69708   8
  -9  -4   0 4.03401 7.02663   1
  -9   4   0 2.91054 1.62326   6
   9   4   0 11.2839 8.72484   1
  10   4   0 48.7119 16.5408   1
 -10   4   0 70.9332 6.69555   8
 -10  -4   0 76.0085 25.6594   3
 -10   4   0 56.9613 4.35261   5
 -10  -4   0 78.2406 17.8872   1
  10  -4   0 87.9598 16.5418   1
 -10   4   0 85.2124 17.6135   1
 -10  -4   0 62.0981 6.54831   6
  10  -4   0 64.9679 7.75741   7
 -10   4   0 92.8219 23.5837   3
  10   4   0 65.7978 4.49530   7
 -10   4   0 70.5659 6.25180   6
 -10  -4   0 54.1506 9.03535   5
  11   4   0 -2.2921 7.21257   1
 -11   4   0 2.17382 1.89246   6
 -11   4   0 1.96290 2.26383   8
 -11  -4   0 2.41976 2.09964   6
 -11   4   0 1.92985 1.44243   5
 -11  -4   0 14.5162 6.85945   1
 -11  -4   0 2.51087 2.82271   5
  11  -4   0 -0.3565 7.01719   1
  11  -4   0 2.61967 2.42192   7
 -11   4   0 6.05880 6.35624   1
  11   4   0 2.63315 1.59732   7
 -12   4   0 70.2288 6.78817   6
  12   4   0 60.4687 4.87212   7
  12  -4   0 76.5744 8.74692   7
 -12   4   0 68.0476 7.02741   8
 -12  -4   0 70.7812 7.48549   6
 -12  -4   0 71.5271 11.7965   5
 -12   4   0 58.5915 5.13558   5
  13   4   0 -0.6113 1.53330   7
 -13   4   0 -0.7476 2.04093   5
 -13  -4   0 -2.2613 1.82177   6
 -13   4   0 1.38425 2.09112   8
  13  -4   0 0.75827 2.98068   7
 -13  -4   0 0.97560 3.53416   5
 -13   4   0 -1.4130 1.46107   6
 -14   4   0 16.2464 3.54597   5
 -14  -4   0 19.3533 7.12377   5
 -14  -4   0 16.2683 4.83053   6
  14  -4   0 17.8115 5.68055   7
 -14   4   0 14.2066 4.31602   8
  14   4   0 18.4996 3.78825   7
 -14   4   0 17.8635 4.57670   6
  15   4   0 2.33580 2.22516   7
 -15   4   0 1.46030 2.51104   8
 -15   4   0 -5.2922 2.37273   5
  15  -4   0 -2.8753 1.99974   7
 -15  -4   0 2.36981 2.36899   6
 -15   4   0 -0.5520 2.15640   6
 -15  -4   0 -5.5053 2.78076   5
 -16   4   0 7.41487 3.82950   8
 -16  -4   0 2.78178 3.63314   6
  16   4   0 5.31532 2.83047   7
  16  -4   0 2.50415 3.74621   7
 -16  -4   0 4.96309 4.91676   5
 -16   4   0 8.99939 3.86740   6
 -17  -4   0 8.86982 4.41556   5
 -17   4   0 1.15950 2.35080   6
 -17  -4   0 8.50997 4.07770   6
  17   4   0 2.16893 2.29823   7
 -17   4   0 -1.3548 2.41765   8
 -18  -4   0 0.54808 5.74287   5
  18  -4   0 3.31217 4.03460   7
 -18  -4   0 9.97653 4.71038   6
  18   4   0 12.5145 3.49395   7
 -18   4   0 4.34514 3.53481   8
 -18   4   0 2.95784 3.62940   6
 -19  -4   0 -2.3411 3.06850   6
  19   4   0 6.32436 2.62916   7
 -19   4   0 -0.7397 2.58276   6
  19  -4   0 4.99066 3.61519   7
 -19   4   0 1.68879 3.34794   8
 -19  -4   0 -11.801 4.52407   5
 -20   4   0 45.1426 9.31624   8
 -20  -4   0 32.8461 10.2736   5
  20  -4   0 37.9716 8.69236   7
 -20  -4   0 43.1277 9.21443   6
 -20   4   0 31.1065 7.42170   6
 -21   4   0 -1.2021 3.24322   6
 -21  -4   0 3.70406 3.47408   6
 -21  -4   0 7.10636 7.11319   5
  21  -4   0 -6.9878 3.84081   7
  22  -4   0 1.45519 4.26506   7
 -22  -4   0 1.33470 3.73360   6
 -22  -4   0 7.12220 8.90117   5
 -22   4   0 12.7613 6.36180   6
 -23  -4   0 4.29458 4.85001   6
 -23  -4   0 5.93903 14.7327   5
 -23   4   0 3.88305 4.74058   6
  23  -4   0 5.34914 4.75783   7
   0  -5   0 6.95549 3.22010   3
   0  -5   0 15.0508 18.9730   2
   0   5   0 4.98440 1.65492   8
   0   5   0 1.68015 4.13173   1
   0  -5   0 2.96444 2.27668   5
  -1  -5   0 -18.113 15.6622   2
  -1   5   0 0.61490 4.25846   1
  -1  -5   0 2.00911 4.15864   1
  -1  -5   0 2.26048 2.02756   5
  -1   5   0 -0.9720 1.10593   8
  -1   5   0 -4.1149 2.86302   1
   1   5   0 6.83723 3.54314   1
   1   5   0 1.54423 1.23941   8
   1  -5   0 -1.7371 1.33100   5
   1  -5   0 53.3162 28.1263   2
  -2  -5   0 739.017 24.8976   5
  -2   5   0 755.090 20.8866   8
   2   5   0 792.355 48.7357   1
   2   5   0 731.500 19.9564   8
  -2  -5   0 683.406 76.6079   2
   2  -5   0 849.060 100.312   2
  -2   5   0 753.555 45.3491   1
  -2   5   0 744.588 45.8920   1
  -2  -5   0 694.669 37.8303   3
  -2  -5   0 819.225 49.4893   1
   2  -5   0 775.153 23.7112   5
  -3  -5   0 11.3286 20.9206   2
  -3  -5   0 2.29400 3.45250   1
   3  -5   0 0.59542 1.80495   5
  -3  -5   0 0.25352 0.77109   7
   3   5   0 0.87017 1.25036   8
   3   5   0 4.35733 4.95059   1
  -3  -5   0 -1.6045 1.63544   5
  -3   5   0 1.80797 3.66562   1
  -3   5   0 1.19162 1.44003   6
  -3  -5   0 1.98325 5.25783   3
  -3   5   0 0.86004 1.34918   8
   3  -5   0 32.7191 35.7657   2
  -4  -5   0 198.357 12.2429   5
  -4  -5   0 227.128 25.4153   1
  -4   5   0 206.050 8.98476   5
  -4  -5   0 232.651 25.6335   3
  -4  -5   0 205.172 6.65039   7
  -4  -5   0 221.899 10.0230   6
  -4   5   0 209.582 15.3010   3
  -4   5   0 235.082 10.1670   6
   4  -5   0 205.590 10.7949   5
   4   5   0 206.318 8.54965   8
   4   5   0 202.346 25.3791   1
  -4  -5   0 243.911 50.3700   2
  -5  -5   0 -1.4707 4.11913   1
  -5   5   0 2.47310 1.84315   8
  -5  -5   0 -11.884 5.97709   3
  -5  -5   0 -0.5961 1.89676   5
   5  -5   0 -1.9808 1.48429   7
  -5   5   0 8.73523 5.75003   1
   5  -5   0 23.9770 31.4326   2
  -5  -5   0 -23.144 20.0829   2
  -5  -5   0 -0.6980 1.18432   6
  -5   5   0 4.37427 1.44411   5
  -5  -5   0 1.18219 0.77422   7
   5   5   0 5.47691 5.07714   1
  -5   5   0 0.80824 1.50482   6
   6   5   0 1066.12 24.0139   7
  -6  -5   0 1150.11 68.5673   3
   6  -5   0 1067.89 33.2919   7
  -6  -5   0 1169.48 63.7021   1
   6   5   0 1030.27 60.4473   1
  -6   5   0 1103.77 28.9655   6
  -6   5   0 1165.43 57.2984   1
  -6   5   0 1097.38 51.1187   3
  -6   5   0 1094.91 29.4263   8
  -6  -5   0 1021.89 24.0404   7
  -6  -5   0 1103.71 30.3085   6
  -6   5   0 1001.99 26.7157   5
   6  -5   0 1074.66 55.7096   1
  -7   5   0 1.07328 1.54169   6
   7   5   0 1.93446 0.91912   7
  -7   5   0 -1.2749 1.27410   8
   7   5   0 -3.5833 6.09697   1
  -7  -5   0 -1.8837 1.23318   6
  -7  -5   0 16.7892 10.2230   3
  -7  -5   0 0.09848 2.38547   5
  -7  -5   0 0.94592 5.85700   1
   7  -5   0 2.13223 2.63575   7
   7  -5   0 -0.7766 4.34336   1
  -7  -5   0 0.76923 0.90024   7
  -7   5   0 5.02198 4.22921   1
  -7   5   0 5.14297 1.81606   5
  -7   5   0 15.0608 10.0766   3
  -8   5   0 2053.18 47.8115   6
  -8  -5   0 2012.57 90.3584   1
   8   5   0 1896.12 41.8522   7
   8  -5   0 1909.08 78.1684   1
  -8   5   0 1929.82 42.8584   5
  -8  -5   0 1957.78 49.6272   6
  -8   5   0 2085.35 81.1735   1
  -8   5   0 2038.26 88.3496   3
   8  -5   0 1937.46 53.2153   7
   8   5   0 2134.84 93.0054   1
  -8  -5   0 1860.24 102.080   3
  -8   5   0 1943.28 48.2803   8
  -9   5   0 -5.5548 10.5201   3
  -9  -5   0 7.44206 4.14604   5
  -9   5   0 1.51792 1.73836   6
  -9  -5   0 -12.237 9.76648   3
  -9  -5   0 18.8899 9.30191   1
   9   5   0 1.72374 1.22356   7
  -9   5   0 -0.5675 1.75813   8
   9  -5   0 4.86259 2.81142   7
   9   5   0 -1.3848 6.54651   1
 -10  -5   0 21.4195 10.3776   1
 -10  -5   0 19.8269 4.44143   6
 -10   5   0 28.3993 8.85149   1
  10  -5   0 18.5183 5.24625   7
  10  -5   0 21.0366 11.2063   1
 -10   5   0 13.3349 3.52828   8
  10   5   0 15.7296 2.51521   7
 -10   5   0 16.1600 4.05838   6
 -10  -5   0 16.6994 5.49185   5
 -11  -5   0 -1.1562 1.64566   6
  11  -5   0 0.56482 2.53719   7
 -11   5   0 -1.7340 1.64861   6
 -11   5   0 0.81858 1.86963   8
 -11  -5   0 4.69079 3.58395   5
  11   5   0 0.45553 1.16067   7
 -12   5   0 823.790 27.6671   8
 -12  -5   0 912.287 36.6465   5
  12  -5   0 770.244 31.3949   7
 -12   5   0 838.081 27.0850   6
 -12  -5   0 831.405 29.4751   6
  12   5   0 802.985 21.8538   7
 -13  -5   0 2.61552 3.43310   5
  13   5   0 -1.3163 1.31982   7
 -13   5   0 0.41162 2.35377   8
 -13  -5   0 4.01261 3.01364   6
  13  -5   0 1.60800 2.96975   7
 -14   5   0 211.526 12.7944   6
  14   5   0 202.296 9.23897   7
 -14   5   0 203.863 13.0187   8
  14  -5   0 217.264 15.7923   7
 -14  -5   0 196.493 16.8792   5
 -14  -5   0 199.263 13.9032   6
 -15  -5   0 2.04331 2.59142   6
 -15   5   0 7.15891 3.67668   8
  15  -5   0 -0.9448 3.61354   7
 -15  -5   0 -2.7511 3.66286   5
  15   5   0 -0.5240 1.66296   7
 -15   5   0 -1.8860 1.42342   6
 -16   5   0 1.65586 2.35186   6
 -16  -5   0 1.54493 2.71694   6
 -16  -5   0 -0.3732 4.77080   5
 -16   5   0 5.38746 2.95217   8
  16   5   0 -3.1491 1.90393   7
  16  -5   0 -0.4188 3.24236   7
 -17  -5   0 4.73945 4.01703   6
 -17   5   0 7.88369 3.75485   6
 -17  -5   0 -3.9828 3.37986   5
 -17   5   0 -0.0593 2.88992   8
  17  -5   0 2.56343 4.23808   7
  17   5   0 0.20504 2.06056   7
  18   5   0 42.5282 5.74122   7
 -18   5   0 41.5581 7.97005   6
  18  -5   0 30.3866 8.09776   7
 -18  -5   0 39.7708 11.7164   5
 -18  -5   0 34.1401 8.23103   6
 -18   5   0 35.0567 8.22456   8
  19  -5   0 1.30117 3.15613   7
 -19  -5   0 4.20574 3.98958   6
 -19   5   0 5.42361 3.38145   8
 -19  -5   0 -0.8571 3.93472   5
 -19   5   0 2.14187 2.89990   6
 -20   5   0 72.3235 11.7942   8
 -20   5   0 103.240 11.4786   6
  20  -5   0 91.9739 11.1436   7
 -20  -5   0 103.726 18.0875   5
 -20  -5   0 66.9359 12.0797   6
 -21  -5   0 -4.3850 7.14221   5
 -21   5   0 -1.5205 4.56825   8
  21  -5   0 5.37955 4.13257   7
 -21   5   0 1.92330 4.31559   6
 -21  -5   0 5.64806 4.63294   6
 -22   5   0 63.7657 11.3890   6
 -22  -5   0 50.5508 14.6324   5
  22  -5   0 52.3717 11.5616   7
 -22  -5   0 33.8043 9.11768   6
 -23   5   0 -8.6809 3.82018   6
 -23  -5   0 -13.621 12.3954   5
 -23  -5   0 -3.5672 3.39941   6
  23  -5   0 -0.0674 4.41866   7
   0   6   0 2747.68 106.464   1
   0  -6   0 2730.44 190.566   2
   0  -6   0 2828.82 73.8520   3
   0   6   0 2866.35 108.175   1
   0   6   0 2657.33 60.6416   8
   0  -6   0 2781.12 66.4624   5
  -1   6   0 10.4792 11.1099   1
  -1  -6   0 -7.8976 3.83063   3
   1  -6   0 0.65014 2.04051   5
  -1  -6   0 -4.5341 3.11256   1
   1   6   0 -3.1699 4.64434   1
   1  -6   0 -6.8068 27.5271   2
  -1  -6   0 -31.416 24.3034   2
  -1   6   0 7.32477 6.31704   1
  -1  -6   0 0.54341 2.22337   5
   1   6   0 1.65254 1.53797   8
  -1   6   0 0.81317 1.50894   8
  -2  -6   0 5.16199 6.03454   1
   2   6   0 5.31037 1.96235   8
  -2  -6   0 5.21608 3.11207   5
  -2   6   0 5.61866 5.69138   1
   2  -6   0 -29.352 24.0682   2
  -2   6   0 8.17637 6.67765   1
  -2  -6   0 -22.889 24.6280   2
  -2   6   0 1.96422 1.63683   8
   2   6   0 -1.6877 4.83377   1
  -2  -6   0 9.49081 6.20492   3
   2  -6   0 1.31423 1.94087   5
  -3  -6   0 -11.726 5.24090   3
  -3  -6   0 -29.881 21.0764   2
  -3  -6   0 3.97385 4.72229   1
  -3   6   0 0.43186 1.76989   6
  -3   6   0 -1.3823 1.35364   8
  -3   6   0 2.37794 4.45728   1
   3  -6   0 -0.5747 1.57013   5
  -3  -6   0 -0.8535 1.88851   5
   3  -6   0 -0.9046 31.2264   2
   3   6   0 2.10527 4.71301   1
   3   6   0 -1.0270 1.13436   8
   4  -6   0 2317.33 57.6192   5
  -4   6   0 2447.96 55.0621   6
  -4  -6   0 2239.52 61.0010   5
   4   6   0 2407.13 102.071   1
  -4  -6   0 2353.22 94.8639   3
  -4  -6   0 2337.40 100.292   1
  -4   6   0 2456.82 96.7833   1
   4   6   0 2340.30 52.4538   8
  -4   6   0 2271.02 53.9099   8
   4  -6   0 2321.03 209.758   2
  -4  -6   0 2312.31 146.151   2
  -5  -6   0 1.35353 5.45396   1
   5  -6   0 0.66158 2.33075   7
  -5   6   0 1.67816 4.76775   1
  -5  -6   0 1.17783 2.47050   5
  -5  -6   0 -13.012 6.95785   3
  -5   6   0 0.12946 1.46098   8
  -5   6   0 1.54163 1.89480   6
  -5   6   0 -4.7426 4.79930   1
   5   6   0 7.37543 5.91129   1
   5  -6   0 4.77017 2.72054   5
   5   6   0 0.74485 1.27482   8
  -5   6   0 11.4329 6.14064   3
  -6  -6   0 3787.10 78.1950   7
  -6  -6   0 3930.59 145.810   3
   6  -6   0 3817.50 89.8004   7
  -6  -6   0 3807.96 85.1818   6
  -6   6   0 3847.66 84.1616   8
  -6  -6   0 3714.71 136.634   1
  -6   6   0 4065.18 110.793   3
  -6   6   0 3916.62 83.6766   6
  -6  -6   0 3770.85 92.9943   5
  -6   6   0 3915.30 131.207   1
   6   6   0 3994.11 141.732   1
  -6   6   0 3584.72 84.0823   5
  -6   6   0 3667.59 127.625   1
   7  -6   0 -1.6670 1.58117   7
  -7   6   0 -4.6740 5.51324   1
  -7  -6   0 0.96549 2.20875   5
  -7  -6   0 19.0787 10.9163   3
  -7  -6   0 0.32298 1.64914   6
  -7   6   0 -0.3581 1.37308   6
  -7   6   0 0.32579 1.25381   5
  -7  -6   0 9.68215 6.33327   1
  -7   6   0 -1.0808 9.33582   3
  -7   6   0 0.08944 1.58625   8
  -8  -6   0 934.025 35.6472   5
  -8  -6   0 908.930 71.9398   3
  -8   6   0 1005.52 28.2455   6
   8   6   0 1046.81 66.1571   1
  -8   6   0 900.450 24.3402   5
   8   6   0 936.418 22.2002   7
  -8  -6   0 979.940 30.1697   6
  -8  -6   0 970.079 62.4738   1
  -8   6   0 996.921 56.4709   3
  -8   6   0 965.350 28.9157   8
  -8   6   0 961.282 57.2827   1
   8  -6   0 924.616 33.0773   7
  -9  -6   0 2.43245 2.81723   5
   9   6   0 -2.9553 7.24173   1
   9  -6   0 -1.4717 2.03602   7
  -9   6   0 1.64813 1.87793   6
  -9  -6   0 -3.8338 5.40472   1
   9   6   0 2.05969 1.10831   7
  -9  -6   0 -0.7594 12.0326   3
  -9  -6   0 -1.9037 1.40766   6
  -9   6   0 7.03670 7.08963   1
  -9   6   0 -3.5687 11.9096   3
  -9   6   0 1.25047 2.07479   8
  10  -6   0 2033.36 59.0345   7
 -10  -6   0 2127.89 63.9286   5
 -10  -6   0 2099.47 99.5699   1
  10   6   0 2085.06 45.2096   7
 -10   6   0 2163.23 52.5120   6
 -10   6   0 2135.09 53.8658   8
 -10  -6   0 2071.14 55.2627   6
 -10   6   0 2134.63 88.7701   1
  10   6   0 2227.00 104.596   1
 -11   6   0 0.44736 1.75845   8
 -11   6   0 -2.6027 1.60376   6
  11  -6   0 -1.4671 2.48578   7
  11   6   0 -1.4749 0.83132   7
 -11  -6   0 -0.4771 1.78264   6
 -11  -6   0 1.68715 3.74733   5
  12  -6   0 11.4893 5.10846   7
 -12   6   0 9.49570 3.37160   6
 -12  -6   0 15.4462 5.12165   6
 -12  -6   0 6.48267 3.61965   5
 -12   6   0 16.7674 4.50513   8
  12   6   0 13.4380 2.59543   7
 -13   6   0 2.18842 2.13972   6
 -13  -6   0 1.66623 2.29859   6
  13   6   0 -1.7715 1.29710   7
 -13   6   0 -2.2087 1.24166   8
  13  -6   0 0.18475 2.35183   7
 -13  -6   0 -3.8754 3.27475   5
 -14  -6   0 554.118 30.0894   5
 -14   6   0 547.702 23.3350   8
  14  -6   0 568.299 27.5491   7
  14   6   0 541.749 16.4113   7
 -14  -6   0 557.780 25.0209   6
 -14   6   0 543.312 21.9201   6
 -15  -6   0 2.08570 2.78417   6
 -15   6   0 8.04555 3.48902   6
 -15   6   0 -1.5110 1.81088   8
 -15  -6   0 16.0208 6.29541   5
 -16   6   0 159.181 12.5136   8
  16  -6   0 155.383 14.5673   7
  16   6   0 156.130 7.94751   7
 -16   6   0 142.538 11.4766   6
 -16  -6   0 173.791 14.0460   6
 -16  -6   0 159.363 16.9990   5
 -17   6   0 3.99348 3.33455   6
 -17   6   0 -0.3897 2.24800   8
  17   6   0 7.69679 2.18453   7
  17  -6   0 3.77121 4.30625   7
 -17  -6   0 3.60546 5.55049   5
 -18  -6   0 238.278 21.8415   5
 -18   6   0 234.447 15.5953   6
 -18   6   0 232.010 16.3360   8
  18  -6   0 230.448 18.5529   7
 -18  -6   0 256.881 18.6896   6
 -19  -6   0 5.79525 4.54516   5
 -19  -6   0 2.47860 3.43069   6
  19  -6   0 3.10858 4.58718   7
 -19   6   0 -2.8702 2.65773   8
 -19   6   0 3.55381 3.36486   6
 -20  -6   0 134.233 14.6304   6
 -20   6   0 141.670 13.3673   6
 -20   6   0 145.288 13.9934   8
 -20  -6   0 158.946 19.4473   5
  20  -6   0 169.620 16.7503   7
 -21  -6   0 6.62799 4.72871   6
  21  -6   0 1.40789 4.91109   7
 -21   6   0 -0.9746 3.06003   6
 -21   6   0 5.35032 4.45926   8
 -21  -6   0 7.35415 8.31484   5
  22  -6   0 132.652 14.5091   7
 -22   6   0 129.866 14.0730   6
 -22  -6   0 133.590 14.9762   6
 -22   6   0 156.541 15.4960   8
 -22  -6   0 99.6506 19.9827   5
 -23  -6   0 0.00379 2.65146   6
 -23  -6   0 28.8271 10.9932   5
  23  -6   0 0.18123 4.88764   7
 -23   6   0 3.45885 4.62262   6
   0   7   0 3.66489 11.0408   1
   0  -7   0 0.00108 1.96431   5
   0   7   0 1.93837 5.22732   1
   0   7   0 2.47772 1.66468   8
   0  -7   0 -7.0619 36.9652   2
  -1  -7   0 6.24558 4.91777   3
  -1   7   0 -7.3190 7.74925   1
  -1   7   0 7.61262 7.60551   1
   1  -7   0 2.94386 2.75122   5
  -1  -7   0 -30.345 23.7601   2
   1   7   0 0.32873 1.59747   8
  -1   7   0 3.73589 1.90337   8
   1  -7   0 51.9492 43.7539   2
   1   7   0 4.04352 12.2265   1
  -2  -7   0 4853.44 112.434   5
   2   7   0 5068.48 167.944   1
  -2  -7   0 4912.32 138.857   3
  -2  -7   0 4993.41 259.913   2
   2  -7   0 5262.25 309.625   2
  -2   7   0 4739.38 103.675   8
  -2  -7   0 5059.39 168.723   1
  -2   7   0 4960.43 161.939   1
   2   7   0 4819.72 102.931   8
  -2   7   0 4733.44 158.006   1
   2  -7   0 4889.24 109.978   5
  -3   7   0 -8.6119 4.38568   1
  -3   7   0 1.05581 2.03462   6
  -3  -7   0 6.02590 5.99885   1
  -3  -7   0 2.95988 6.07094   3
   3   7   0 17.1855 9.26910   1
  -3  -7   0 4.60875 2.94538   5
   3   7   0 5.01977 2.12391   8
  -3   7   0 1.31965 1.69517   8
  -3   7   0 -4.8878 4.02163   1
   3  -7   0 -1.3123 1.87151   5
  -4   7   0 142.423 26.4670   1
  -4   7   0 124.512 8.52194   6
  -4  -7   0 120.549 10.8075   5
  -4  -7   0 130.327 23.7342   3
   4  -7   0 142.094 10.2208   5
   4   7   0 126.208 7.52977   8
  -4   7   0 122.876 8.04526   8
   4   7   0 125.418 29.7430   1
  -4  -7   0 118.311 23.1030   1
  -5   7   0 2.30514 4.03458   1
   5  -7   0 0.96342 2.16087   5
   5   7   0 23.3180 11.3068   1
  -5   7   0 2.39862 1.89017   8
  -5   7   0 -0.8839 1.71839   6
  -5  -7   0 -0.4155 2.20063   5
  -5   7   0 0.83452 4.92178   1
  -5  -7   0 1.94426 4.97121   1
  -5  -7   0 10.0522 8.18738   3
   5   7   0 -0.0189 1.30412   8
  -6  -7   0 2123.21 103.118   1
   6   7   0 2209.74 104.309   1
  -6  -7   0 2135.07 103.331   3
  -6   7   0 2057.90 51.1592   6
  -6   7   0 2138.02 68.0723   3
  -6   7   0 2058.41 51.6487   8
  -6   7   0 2258.97 98.1658   1
   6   7   0 2144.53 49.7208   8
   6  -7   0 2018.01 56.7891   7
  -6  -7   0 2017.65 59.9620   5
  -6   7   0 2097.35 94.3796   1
  -7   7   0 -0.4616 5.00781   1
  -7   7   0 2.95178 2.00393   6
  -7  -7   0 3.53353 10.9695   3
   7   7   0 -1.1929 1.21556   8
  -7   7   0 -2.8516 6.90999   1
  -7  -7   0 -0.6690 1.58606   6
  -7  -7   0 1.41894 2.55048   5
  -7   7   0 2.21593 2.15620   8
  -7   7   0 12.4022 10.8920   3
   7   7   0 9.29992 8.26051   1
  -7  -7   0 -7.7763 6.51855   1
   8  -7   0 2158.74 59.7136   7
   8   7   0 2138.39 107.151   1
  -8  -7   0 2101.02 113.217   3
  -8  -7   0 2094.82 54.5036   6
  -8  -7   0 2181.60 105.894   1
  -8   7   0 2138.65 83.9503   3
  -8  -7   0 2082.79 62.9557   5
  -8   7   0 2170.36 53.3073   8
  -8   7   0 2173.15 96.3433   1
  -8   7   0 2117.77 51.9933   6
  -8   7   0 1864.44 88.9813   1
   9   7   0 7.30271 10.5326   1
   9  -7   0 -0.5455 2.35727   7
  -9   7   0 2.46196 2.04715   6
  -9   7   0 -1.4773 5.98973   1
  -9   7   0 0.90462 1.99468   8
  -9  -7   0 -3.9110 6.12651   1
  -9   7   0 13.7500 6.91681   1
  -9  -7   0 6.90707 4.22559   5
  -9  -7   0 2.50749 2.43519   6
  10  -7   0 77.0829 11.6875   7
 -10  -7   0 74.5640 8.02752   6
 -10   7   0 93.2440 7.66892   6
 -10  -7   0 75.5902 12.1420   5
 -10   7   0 78.5283 7.65058   8
 -11  -7   0 3.88780 2.79004   6
  11  -7   0 -1.7693 2.70316   7
 -11   7   0 2.29480 2.57937   8
 -11   7   0 2.72777 2.28541   6
  12  -7   0 1597.95 51.7898   7
 -12   7   0 1694.53 44.5896   6
 -12  -7   0 1518.43 47.1002   6
  12   7   0 1557.23 35.4728   7
 -12   7   0 1584.54 45.5272   8
 -12  -7   0 1619.35 56.8267   5
 -13  -7   0 8.40154 3.87804   6
  13  -7   0 1.40392 2.58118   7
 -13  -7   0 -5.7441 2.07899   5
  13   7   0 -0.6145 1.13528   7
 -13   7   0 0.52677 2.16602   6
 -13   7   0 -0.3782 2.22009   8
 -14   7   0 7.41756 2.99420   6
 -14  -7   0 4.24797 4.22000   5
 -14   7   0 13.4177 4.37758   8
 -14  -7   0 0.76842 2.89473   6
  14  -7   0 -0.4841 3.00139   7
 -15  -7   0 -2.5368 3.28973   5
 -15   7   0 -2.8846 2.01398   8
 -15   7   0 1.11785 1.99732   6
  15  -7   0 3.01889 3.08236   7
 -15  -7   0 4.47636 3.19761   6
  16  -7   0 633.990 31.5576   7
 -16  -7   0 683.512 37.5849   5
 -16   7   0 646.032 27.6467   8
 -16   7   0 714.434 27.5274   6
 -16  -7   0 693.230 30.7220   6
 -17  -7   0 10.4885 4.23948   6
 -17   7   0 0.68818 2.84411   6
  17  -7   0 8.52904 5.57683   7
 -17   7   0 2.94893 3.02663   8
 -17  -7   0 2.57186 5.94547   5
 -18  -7   0 355.595 22.4918   6
 -18   7   0 358.565 19.6069   6
 -18   7   0 343.203 20.4862   8
  18  -7   0 339.899 23.1763   7
 -18  -7   0 359.063 27.4876   5
 -19  -7   0 -1.5504 5.17618   5
 -19   7   0 -2.3970 2.84050   8
 -19   7   0 3.35199 3.67187   6
 -19  -7   0 4.60435 3.59646   6
  19  -7   0 8.42862 5.07868   7
 -20   7   0 192.266 14.9272   6
 -20  -7   0 206.535 17.9890   6
 -20  -7   0 166.949 20.7680   5
  20  -7   0 198.066 17.9689   7
 -20   7   0 191.309 15.7725   8
 -21   7   0 6.61842 4.41254   8
 -21   7   0 -0.5950 3.59600   6
 -21  -7   0 -3.3433 3.81664   6
  21  -7   0 -0.6083 3.92038   7
 -21  -7   0 -12.153 8.39459   5
 -22  -7   0 317.720 29.8412   5
 -22  -7   0 311.355 23.4420   6
 -22   7   0 264.451 20.1405   8
 -22   7   0 311.024 20.4070   6
  22  -7   0 288.396 22.3744   7
 -23   7   0 2.59429 5.13173   8
 -23   7   0 5.91233 5.34430   6
 -23  -7   0 3.33440 6.10484   6
  23  -7   0 6.74389 4.64206   7
   0   8   0 873.728 62.6036   1
   0  -8   0 822.286 30.6128   5
   0   8   0 832.724 61.6758   1
   0  -8   0 832.108 34.9675   3
   0   8   0 828.077 25.0448   8
  -1   8   0 5.19626 2.37023   8
  -1  -8   0 -0.4368 2.17832   5
  -1   8   0 -12.633 6.42869   1
   1   8   0 2.67382 2.07304   8
   1  -8   0 0.08827 2.14739   5
   1   8   0 11.1923 9.62983   1
  -1   8   0 -7.0183 5.58001   1
   1   8   0 3.32582 6.90336   1
  -1  -8   0 -8.0026 4.86306   3
  -2   8   0 663.982 54.1346   1
  -2   8   0 706.761 56.1964   1
   2   8   0 731.737 22.6431   8
  -2  -8   0 735.717 42.7593   3
  -2  -8   0 716.259 29.1519   5
  -2   8   0 765.585 23.5833   8
   2  -8   0 713.119 27.8117   5
   3   8   0 4.23964 8.14946   1
  -3   8   0 0.70834 2.03515   6
  -3  -8   0 7.39655 10.0469   3
  -3   8   0 -1.1619 6.22417   1
  -3  -8   0 1.19612 2.31039   5
  -3  -8   0 -6.4620 5.04568   1
  -3   8   0 -7.3386 6.39941   1
   3   8   0 1.33498 1.67451   8
   3  -8   0 -3.4307 2.39361   5
  -3   8   0 -0.0980 1.78167   8
  -4  -8   0 2158.98 106.804   1
  -4   8   0 2026.42 51.2051   8
  -4   8   0 2214.29 53.5154   6
   4  -8   0 2086.99 56.4953   5
  -4  -8   0 2153.13 93.5607   3
  -4  -8   0 2083.68 60.6919   5
   4   8   0 2091.46 105.908   1
  -4   8   0 1980.85 97.6823   1
   4   8   0 2095.97 49.9713   8
  -4   8   0 1928.35 98.1718   1
  -5   8   0 4.01131 6.31239   1
  -5   8   0 -0.2783 1.63989   8
   5   8   0 2.27144 1.94153   8
   5  -8   0 3.02208 3.05263   5
  -5  -8   0 -1.3181 2.56251   5
   5   8   0 10.7269 8.14689   1
  -5  -8   0 14.5600 10.6890   3
  -5  -8   0 6.04888 8.38285   1
  -6  -8   0 725.438 60.1548   1
   6   8   0 798.318 23.9818   8
   6  -8   0 749.641 29.5468   7
  -6   8   0 807.290 25.8048   6
  -6  -8   0 753.435 59.6243   3
   6   8   0 723.831 61.4159   1
  -6   8   0 749.599 56.8144   1
  -6   8   0 762.965 25.3560   8
  -6  -8   0 723.350 31.8497   5
  -6   8   0 747.582 56.4568   1
   6  -8   0 766.715 28.6702   5
  -7   8   0 3.15399 2.10831   6
  -7  -8   0 5.88359 8.04612   1
  -7   8   0 1.90813 2.35974   8
  -7   8   0 -6.0526 8.46631   1
   7   8   0 2.63690 1.97026   8
  -7   8   0 -3.8736 4.79353   1
  -7  -8   0 -18.922 10.6306   3
  -7   8   0 6.69351 9.63489   3
   7   8   0 3.14311 10.2947   1
   7  -8   0 1.73389 2.97265   7
  -7  -8   0 2.95759 2.74497   5
   8   8   0 325.578 14.1126   8
   8   8   0 288.802 39.9691   1
  -8   8   0 327.333 15.6548   8
  -8   8   0 284.680 33.8569   1
  -8  -8   0 343.417 42.4756   1
  -8  -8   0 310.828 20.7895   5
  -8   8   0 365.340 37.8727   1
  -8   8   0 317.614 14.8649   6
   8  -8   0 315.841 18.6891   7
  -9  -8   0 3.15141 3.90855   5
  -9   8   0 4.26409 2.58216   6
  -9   8   0 -0.9831 2.01499   8
  -9  -8   0 2.05334 2.49037   6
 -10   8   0 1903.21 50.2384   8
  10  -8   0 1765.80 55.9350   7
 -10  -8   0 1834.25 51.7438   6
 -10  -8   0 1735.36 60.1044   5
 -10   8   0 1865.82 48.2234   6
  11  -8   0 1.55549 3.15247   7
 -11  -8   0 2.33674 2.46806   6
 -11   8   0 -0.3604 1.94878   6
 -11   8   0 -2.0452 2.05975   8
 -11  -8   0 -1.9904 3.32534   5
 -12   8   0 151.028 10.7674   6
 -12   8   0 152.720 11.4915   8
  12  -8   0 167.104 14.7018   7
 -12  -8   0 175.383 17.3442   5
 -12  -8   0 151.140 12.5811   6
 -13  -8   0 4.24935 4.58724   5
  13  -8   0 12.0809 4.52353   7
 -13   8   0 -0.7316 1.78647   6
 -13   8   0 4.49049 2.90189   8
 -14   8   0 576.237 23.3154   6
  14  -8   0 536.242 28.7125   7
 -14  -8   0 571.490 26.8437   6
 -14  -8   0 597.753 33.8386   5
 -14   8   0 545.374 24.2086   8
  15  -8   0 1.31372 3.16253   7
 -15   8   0 1.38917 3.05508   8
 -15   8   0 -0.1416 2.26715   6
 -15  -8   0 -0.5755 2.91910   6
  16  -8   0 322.239 22.0870   7
 -16   8   0 318.901 18.6732   8
 -16  -8   0 289.412 25.1931   5
 -16   8   0 313.695 17.1955   6
 -16  -8   0 299.312 20.1537   6
 -17  -8   0 0.38996 4.85501   5
 -17   8   0 4.03551 3.67425   8
 -17   8   0 -2.9519 2.31628   6
 -17  -8   0 5.91548 4.60255   6
  17  -8   0 -1.9152 3.45619   7
  18  -8   0 60.4875 12.2438   7
 -18  -8   0 51.3727 13.0045   5
 -18   8   0 74.0924 11.6781   8
 -18   8   0 53.0405 9.06493   6
 -18  -8   0 71.7218 12.7568   6
 -19   8   0 2.62136 3.98888   8
  19  -8   0 1.81891 4.60557   7
 -19  -8   0 1.35308 6.35249   5
 -19  -8   0 -1.0650 4.34598   6
 -19   8   0 2.56219 3.37431   6
  20  -8   0 91.5147 15.1267   7
 -20   8   0 102.213 11.7329   8
 -20  -8   0 110.053 16.9885   6
 -20  -8   0 102.802 19.4614   5
 -20   8   0 102.511 13.4287   6
 -21   8   0 5.13586 4.87695   6
 -21   8   0 0.54730 3.87821   8
 -21  -8   0 -11.990 7.61769   5
  21  -8   0 -4.5235 4.22820   7
 -21  -8   0 6.00736 5.01762   6
 -22  -8   0 35.8068 15.3211   5
 -22   8   0 51.3837 9.32463   6
 -22  -8   0 60.6997 13.2292   6
  22  -8   0 44.3576 10.6438   7
 -22   8   0 61.1046 12.2070   8
   0  -9   0 -2.1439 1.78962   5
   0  -9   0 8.10077 6.23807   3
   0   9   0 -2.8627 6.96055   1
   0   9   0 -0.3732 1.52541   8
   0   9   0 7.86492 7.83358   1
  -1   9   0 -4.1319 6.42611   1
   1   9   0 2.49344 2.19165   8
  -1   9   0 -3.7622 7.21663   1
   1   9   0 -9.0470 7.87415   1
   1   9   0 4.46985 7.48642   1
   1  -9   0 -1.1840 2.40931   5
  -1  -9   0 4.25840 3.35234   5
  -1   9   0 5.29078 2.65987   8
  -1  -9   0 16.4154 7.77835   3
  -2   9   0 702.348 59.3764   1
  -2  -9   0 686.304 42.5810   3
  -2   9   0 634.135 57.0646   1
  -2  -9   0 698.975 29.6209   5
   2   9   0 710.003 61.1340   1
   2   9   0 689.595 22.5726   8
  -2   9   0 665.552 22.9669   8
   2  -9   0 665.199 28.2990   5
   2   9   0 660.654 58.8158   1
   3   9   0 16.3378 11.3087   1
  -3   9   0 0.10493 6.63581   1
  -3  -9   0 -0.9153 2.19331   5
   3   9   0 0.74306 1.48480   8
  -3   9   0 2.19552 2.01077   8
  -3   9   0 22.0289 10.9484   1
   3  -9   0 0.30207 2.96465   5
  -3  -9   0 5.06179 9.89264   3
  -3   9   0 1.90531 2.48143   6
  -4   9   0 36.8440 5.98515   8
  -4  -9   0 67.2195 12.1825   5
   4   9   0 37.1578 20.5192   1
  -4   9   0 32.3066 16.6294   1
   4  -9   0 52.2947 9.05571   5
  -4  -9   0 17.1502 11.5357   3
   4   9   0 46.3509 5.45136   8
  -4  -9   0 28.1490 13.2201   1
  -4   9   0 52.5530 7.99842   6
  -4   9   0 42.2121 16.5144   1
  -5  -9   0 3.20313 3.01690   5
  -5  -9   0 0.94543 7.59261   1
  -5   9   0 -0.1573 1.87946   8
  -5  -9   0 5.09127 12.2211   3
  -5   9   0 8.39666 7.13474   1
   5   9   0 -0.3085 7.61385   1
   5   9   0 -0.9019 1.40633   8
   5  -9   0 -0.6293 2.63190   7
  -5   9   0 -4.1574 1.54859   6
   5  -9   0 -0.8771 2.78041   5
  -6   9   0 536.608 21.0160   6
  -6   9   0 568.154 21.4343   8
   6   9   0 453.874 52.5331   1
  -6  -9   0 558.537 55.2844   1
   6   9   0 545.699 19.6748   8
   6  -9   0 548.617 25.2633   7
   6  -9   0 521.740 24.2926   5
  -6  -9   0 551.825 28.4759   5
  -6   9   0 595.060 52.4924   1
  -7   9   0 5.04211 2.89744   8
   7  -9   0 2.35320 3.05105   7
  -7   9   0 1.52711 1.89580   6
  -7   9   0 2.43306 9.28776   1
  -7  -9   0 3.15205 3.04592   5
   7   9   0 -11.297 11.2291   1
  -7  -9   0 9.57972 11.6438   1
   7   9   0 2.65204 1.96580   8
  -7   9   0 4.12495 4.81427   1
  -8   9   0 1276.84 38.4135   8
  -8   9   0 1313.79 37.7667   6
   8   9   0 1306.65 36.2923   8
  -8  -9   0 1339.03 49.6942   5
   8  -9   0 1247.72 43.9056   7
  -9   9   0 0.19618 2.66211   8
   9  -9   0 -4.3964 2.12226   7
  -9  -9   0 2.98080 3.88956   5
  -9   9   0 1.01395 2.53389   6
   9   9   0 -0.2018 1.79903   8
 -10  -9   0 97.8737 16.3608   5
 -10   9   0 111.454 9.24186   6
 -10   9   0 101.571 9.25910   8
  10   9   0 104.218 8.40717   8
  10  -9   0 107.230 11.5858   7
  11  -9   0 4.72625 3.53109   7
 -11  -9   0 4.20616 3.55406   5
 -11   9   0 0.48779 2.45181   6
  11   9   0 1.86528 1.95818   8
 -11   9   0 -0.5359 2.50973   8
 -12  -9   0 88.2442 16.1087   5
 -12   9   0 85.1705 8.19957   6
 -12  -9   0 70.4404 10.3917   6
  12  -9   0 101.601 11.8867   7
 -12   9   0 86.2464 9.17586   8
 -13  -9   0 -0.9240 2.31176   6
 -13  -9   0 0.86916 4.66616   5
  13  -9   0 0.78746 3.79917   7
 -13   9   0 0.27427 2.33495   8
 -13   9   0 -0.4124 2.01618   6
 -14   9   0 0.84365 3.06669   8
 -14   9   0 8.92741 3.55107   6
  14  -9   0 2.63539 3.29403   7
 -14  -9   0 -1.5031 4.00577   5
 -14  -9   0 0.03836 2.50332   6
 -15  -9   0 6.33747 3.48740   6
 -15  -9   0 -1.3413 3.26201   5
 -15   9   0 -3.4803 2.30032   8
  15  -9   0 1.59188 3.82308   7
 -15   9   0 1.41114 2.41176   6
 -16   9   0 166.007 12.4227   6
 -16  -9   0 131.035 13.5290   6
 -16  -9   0 161.949 19.2291   5
  16  -9   0 144.305 15.4524   7
 -16   9   0 164.578 13.5011   8
 -17  -9   0 2.27911 3.37550   6
  17  -9   0 -5.0666 3.37666   7
 -17  -9   0 -1.8537 4.64511   5
 -17   9   0 3.58513 3.52061   8
 -17   9   0 -1.9746 2.55321   6
 -18   9   0 136.209 12.0679   6
 -18  -9   0 125.894 13.8482   6
 -18  -9   0 131.605 22.6334   5
  18  -9   0 118.618 14.5689   7
 -18   9   0 127.413 12.6889   8
 -19  -9   0 1.06176 3.43662   6
 -19   9   0 4.04494 3.84447   6
 -19  -9   0 1.48990 6.48347   5
 -19   9   0 2.64207 4.06986   8
  19  -9   0 5.26437 3.91485   7
  20  -9   0 15.3252 7.66105   7
 -20  -9   0 8.25999 9.77686   5
 -20   9   0 14.4603 5.81008   6
 -20  -9   0 18.8835 6.29893   6
 -20   9   0 25.8103 7.64503   8
 -21  -9   0 3.16102 7.79625   5
  21  -9   0 11.9193 5.54097   7
 -21   9   0 2.42635 4.52284   6
 -21   9   0 1.35353 4.17681   8
 -22   9   0 98.5306 14.7645   8
  22  -9   0 116.042 17.7790   7
 -22   9   0 113.764 13.6700   6
 -22  -9   0 73.9046 18.7679   5
   0  10   0 436.839 18.0440   8
   0 -10   0 503.061 25.1034   5
   0  10   0 350.570 46.0441   1
   0  10   0 508.998 54.4959   1
   1  10   0 -1.7791 1.36117   8
  -1  10   0 10.5741 10.2701   1
   1 -10   0 3.82630 4.27189   5
   1  10   0 1.29915 9.49825   1
  -1 -10   0 -2.0047 2.34979   5
  -1  10   0 -1.6227 8.07137   1
   1  10   0 0.56589 9.46566   1
  -2  10   0 0.83700 1.82643   8
  -2  10   0 -0.7081 6.41066   1
  -2 -10   0 3.61971 3.45177   5
   2  10   0 -1.4831 1.84823   8
  -2  10   0 -17.991 9.29084   1
   2  10   0 9.05845 11.1402   1
  -2 -10   0 16.5527 9.24289   3
   2  10   0 -1.6414 10.1672   1
   2 -10   0 2.49497 2.67622   5
  -3  10   0 3.21007 2.68927   6
   3 -10   0 2.35917 2.83118   5
   3  10   0 -7.7350 7.84923   1
  -3  10   0 2.71760 9.36715   1
  -3 -10   0 2.46741 3.51016   5
   3  10   0 -1.3823 1.52298   8
  -3  10   0 4.00588 7.62455   1
   3  10   0 -12.936 10.9092   1
  -4  10   0 290.242 41.0295   1
   4 -10   0 338.059 19.7665   5
  -4  10   0 316.701 53.2591   1
   4  10   0 304.617 14.5305   8
  -4  10   0 329.348 16.9000   6
  -4 -10   0 317.362 21.2497   5
  -4  10   0 342.435 16.1436   8
   4  10   0 307.523 44.3351   1
   5 -10   0 1.35272 3.17698   5
  -5  10   0 1.87697 8.32913   1
  -5  10   0 2.07285 7.93863   1
  -5  10   0 -1.6784 1.80203   8
   5  10   0 -0.3701 1.88854   8
  -5 -10   0 1.55482 2.87672   5
  -5  10   0 3.59261 2.52251   6
   5  10   0 1.32663 6.63486   1
   5 -10   0 4.12890 3.58274   7
   6  10   0 138.536 9.54891   8
   6 -10   0 131.242 12.3570   7
   6 -10   0 152.724 13.2574   5
  -6  10   0 135.208 10.2077   8
  -6 -10   0 144.287 15.2507   5
   7  10   0 4.46450 2.49660   8
  -7 -10   0 8.24112 4.66380   5
  -7  10   0 1.57782 2.44935   6
  -7  10   0 5.90214 3.24245   8
   8 -10   0 33.5683 7.62274   7
  -8  10   0 38.4770 6.95770   8
  -8 -10   0 28.6570 7.97436   5
   8  10   0 35.1425 5.99800   8
  -8  10   0 36.5587 6.66497   6
   9  10   0 5.23065 2.61634   8
   9 -10   0 2.67584 3.34464   7
  -9  10   0 -1.8059 1.93210   8
  -9  10   0 1.00741 2.56573   6
 -10 -10   0 397.216 27.1196   5
  10  10   0 364.394 16.9226   8
 -10  10   0 364.841 18.6431   8
  10 -10   0 379.909 23.0458   7
 -10  10   0 365.458 17.5541   6
 -11  10   0 2.81450 2.79884   8
  11 -10   0 1.45522 2.49777   7
 -11 -10   0 1.19469 3.81669   5
  11  10   0 2.17139 2.14452   8
 -11  10   0 -0.9634 2.27057   6
  12 -10   0 6.59291 3.85681   7
 -12 -10   0 5.13043 5.16966   5
 -12  10   0 5.04552 3.17196   6
 -12  10   0 4.82653 3.28529   8
  12  10   0 11.4306 3.92824   8
 -13  10   0 -1.9292 2.44875   8
  13  10   0 -0.3097 2.26350   8
  13 -10   0 -4.0017 2.53470   7
 -13  10   0 -1.3995 2.20374   6
 -13 -10   0 -2.2686 4.53476   5
 -14  10   0 85.9635 9.71405   8
 -14  10   0 97.1002 9.56522   6
  14  10   0 114.048 9.74706   8
 -14 -10   0 97.5051 18.3533   5
  14 -10   0 113.422 13.2830   7
 -15  10   0 -0.6574 2.96815   6
  15  10   0 -2.8286 2.15193   8
 -15 -10   0 -2.3594 3.41003   5
  15 -10   0 1.77802 3.98348   7
 -15  10   0 1.02296 3.00744   8
 -16  10   0 9.66789 3.87696   8
 -16  10   0 3.92181 2.89307   6
  16 -10   0 6.62051 4.39276   7
 -16 -10   0 1.94045 5.78042   5
 -17  10   0 2.87305 3.11036   8
  17 -10   0 6.92339 4.27793   7
 -17  10   0 -0.4653 2.94321   6
 -17 -10   0 0.86389 6.30132   5
 -18  10   0 5.09274 4.78545   8
 -18 -10   0 -1.8404 7.07679   5
  18 -10   0 8.98075 5.50898   7
 -18  10   0 5.45128 4.07161   6
 -19  10   0 1.19302 3.12368   6
  19 -10   0 8.39481 5.78002   7
 -19  10   0 -1.3885 3.30049   8
 -19 -10   0 -7.2698 5.97979   5
  20 -10   0 13.6033 6.98367   7
 -20  10   0 8.82069 5.54411   6
 -20 -10   0 1.97652 8.91195   5
 -20  10   0 3.45565 5.22049   8
 -21  10   0 5.20878 4.06580   8
 -21 -10   0 -1.8415 9.18844   5
  21 -10   0 -1.2648 4.58426   7
 -21  10   0 0.38129 4.48115   6
   0  11   0 13.7713 11.2221   1
   0 -11   0 -3.0919 2.10441   5
   0  11   0 1.97227 2.09895   8
  -1 -11   0 2.02614 3.71490   5
  -1  11   0 4.25617 2.90232   8
   1  11   0 2.44357 2.46578   8
   1  11   0 21.3215 14.7570   1
   1  11   0 0.99393 12.0108   1
  -1  11   0 0.02750 12.9634   1
   1 -11   0 -2.0596 3.07976   5
  -2 -11   0 158.084 15.2077   5
  -2  11   0 194.487 44.0492   1
  -2  11   0 152.197 10.8102   8
   2  11   0 145.276 39.7249   1
   2  11   0 163.467 10.8269   8
   2  11   0 211.901 43.1278   1
  -2  11   0 116.085 28.9553   1
  -3  11   0 0.44814 2.19719   8
   3 -11   0 -1.7563 3.48881   5
  -3  11   0 2.38959 2.84830   6
  -3  11   0 -1.7294 9.16552   1
  -3 -11   0 -0.1392 3.18450   5
   3  11   0 6.64176 10.2608   1
   3  11   0 11.6806 10.0009   1
  -3  11   0 -1.3655 9.77252   1
   3  11   0 -0.0816 2.06639   8
   4 -11   0 338.214 20.7017   5
   4  11   0 309.271 15.1649   8
  -4 -11   0 260.610 20.1853   5
  -4  11   0 308.313 15.9368   8
  -4  11   0 324.128 17.4970   6
   5 -11   0 4.32858 3.32453   7
  -5  11   0 0.39994 2.07474   6
  -5 -11   0 -2.1900 2.24684   5
   5  11   0 4.44630 3.16565   8
   5 -11   0 2.46337 3.96307   5
  -5  11   0 2.36206 2.38559   8
   6 -11   0 267.107 18.3757   7
  -6  11   0 288.690 16.0922   6
  -6 -11   0 273.237 21.2581   5
  -6  11   0 303.731 16.1601   8
   6  11   0 300.689 14.9551   8
   6 -11   0 293.011 19.8393   5
   7 -11   0 -0.5319 3.56083   5
  -7  11   0 -1.7778 1.75141   6
  -7 -11   0 3.96620 3.45271   5
  -7  11   0 -2.1257 1.97305   8
   7  11   0 -0.5131 2.03980   8
   7 -11   0 -0.5850 2.68070   7
  -8 -11   0 154.546 16.8931   5
   8 -11   0 171.503 15.1770   7
  -8  11   0 187.582 12.6793   6
   8  11   0 180.277 11.5538   8
  -8  11   0 170.780 12.2000   8
  -9  11   0 -4.4620 1.75176   6
  -9 -11   0 -7.0425 2.48282   5
   9  11   0 3.08048 2.56802   8
  -9  11   0 -2.3361 1.75050   8
 -10 -11   0 52.0313 11.6760   5
  10  11   0 45.8171 7.34009   8
 -10  11   0 36.3204 7.45396   8
 -10  11   0 37.8441 7.01880   6
  10 -11   0 42.4510 9.72275   7
 -11 -11   0 2.00970 3.82681   5
 -11  11   0 6.13033 3.56914   8
  11 -11   0 -0.5614 3.17215   7
  11  11   0 -0.3899 2.16314   8
 -11  11   0 3.74586 2.59782   6
 -12  11   0 15.7225 4.91350   8
 -12  11   0 21.6617 5.72687   6
 -12 -11   0 7.02148 6.76265   5
  12  11   0 27.9950 6.29148   8
  12 -11   0 28.1007 8.65683   7
 -13  11   0 -0.5370 2.59778   8
 -13 -11   0 15.0645 5.69284   5
  13  11   0 -0.2986 2.34767   8
  13 -11   0 -2.6761 3.23038   7
 -13  11   0 5.80358 2.59603   6
 -14 -11   0 -1.8066 3.89226   5
 -14  11   0 3.16418 2.80085   6
  14 -11   0 7.00606 5.51818   7
  14  11   0 4.52972 3.09813   8
  15 -11   0 1.17946 3.86472   7
  15  11   0 -1.0242 2.50599   8
 -15 -11   0 6.49177 7.70625   5
 -15  11   0 -0.6852 2.33096   6
 -15  11   0 -2.2501 2.97614   8
  16 -11   0 4.70320 5.59726   7
  16  11   0 1.74436 3.35651   8
 -16  11   0 11.6964 5.08782   8
 -16  11   0 -3.7152 2.89272   6
 -16 -11   0 -4.1881 5.71830   5
 -17 -11   0 7.45433 6.87215   5
  17 -11   0 11.4945 5.72212   7
 -17  11   0 0.69001 3.28778   8
 -17  11   0 5.63416 3.69074   6
 -18  11   0 1.86381 4.45779   8
  18  11   0 3.28385 3.37695   8
 -18 -11   0 31.2954 14.9847   5
  18 -11   0 4.22093 4.55517   7
 -18  11   0 -4.7675 3.06214   6
 -19  11   0 -0.7102 3.54092   8
  19  11   0 6.19623 4.48561   8
  19 -11   0 4.83047 5.48722   7
 -19  11   0 -1.6335 3.17272   6
 -19 -11   0 -5.1569 6.12642   5
  20 -11   0 11.8106 6.56234   7
 -20  11   0 -0.4309 4.68906   6
 -20  11   0 0.44729 4.48710   8
 -20 -11   0 -0.6354 6.33895   5
 -21  11   0 6.57405 4.76118   8
  21 -11   0 -5.5887 5.12652   7
 -21 -11   0 -8.3085 6.90548   5
 -21  11   0 -1.1823 4.69114   6
   0 -12   0 970.937 41.3469   5
   0  12   0 1003.45 32.3862   8
  -1  12   0 -2.7418 1.72199   8
   1 -12   0 -4.5912 3.15549   5
  -1 -12   0 -3.2310 3.07844   5
   1  12   0 1.44499 2.03819   8
   2  12   0 102.507 8.90305   8
   2 -12   0 101.333 12.9234   5
  -2  12   0 110.215 9.33965   8
  -2 -12   0 107.043 13.1542   5
   3  12   0 -1.9502 1.88734   8
  -3 -12   0 0.44053 2.85919   5
  -3  12   0 0.60487 2.36147   8
   3 -12   0 3.33748 3.82328   5
  -3  12   0 -0.5274 2.72917   6
   4 -12   0 33.0997 9.26480   5
  -4 -12   0 18.8260 6.54304   5
  -4  12   0 39.3286 6.91962   8
   4  12   0 41.0971 6.99783   8
  -4  12   0 39.7707 7.92574   6
   4 -12   0 31.3441 7.23468   7
  -5  12   0 3.10005 3.41841   6
   5  12   0 -1.8862 2.04717   8
  -5 -12   0 2.27539 3.38808   5
   5 -12   0 -1.6653 2.68542   5
  -5  12   0 -2.1297 1.97261   8
   5 -12   0 2.13135 2.95867   7
  -6 -12   0 145.009 16.0377   5
  -6  12   0 132.708 11.0859   8
  -6  12   0 162.815 12.3723   6
   6 -12   0 132.312 13.2026   7
   6 -12   0 145.678 14.7332   5
   6  12   0 135.999 10.3262   8
   7 -12   0 -1.9689 3.69984   5
  -7  12   0 0.66758 2.84089   6
   7 -12   0 2.94904 3.30310   7
  -7 -12   0 5.14983 4.28467   5
   7  12   0 2.57005 2.57705   8
  -7  12   0 4.30891 3.22678   8
  -8 -12   0 48.1266 11.0769   5
  -8  12   0 53.1698 8.71322   8
   8 -12   0 44.3982 10.3643   7
   8  12   0 63.3242 7.32915   8
  -8  12   0 52.7245 8.49887   6
  -9 -12   0 6.68469 4.69209   5
   9 -12   0 4.03869 3.74862   7
  -9  12   0 -1.5589 2.15289   8
   9  12   0 4.61042 2.72238   8
  10 -12   0 316.676 22.4820   7
 -10 -12   0 344.490 26.9403   5
  10  12   0 328.243 16.8643   8
 -10  12   0 377.017 18.5185   6
 -10  12   0 342.683 18.9945   8
  11 -12   0 -0.7753 3.25334   7
 -11  12   0 0.11606 3.40168   8
 -11 -12   0 3.84533 4.03972   5
  11  12   0 2.01401 2.18848   8
  12  12   0 7.79227 3.39690   8
 -12  12   0 15.3023 3.73085   6
 -12  12   0 9.97397 4.26339   8
  12 -12   0 6.69646 4.94555   7
 -12 -12   0 9.42414 5.60278   5
  13  12   0 2.88798 2.67477   8
 -13 -12   0 -2.2501 4.32170   5
  13 -12   0 3.11731 4.25507   7
 -13  12   0 -3.0491 2.77450   8
  14 -12   0 218.522 20.2803   7
 -14  12   0 228.196 16.3977   8
 -14  12   0 229.661 14.8504   6
 -14 -12   0 177.528 22.0272   5
  14  12   0 216.309 14.1437   8
  15 -12   0 3.58064 4.22516   7
  15  12   0 4.52545 3.23566   8
 -15  12   0 1.33031 3.10221   8
 -15  12   0 -2.3547 3.08099   6
 -15 -12   0 6.99149 4.57490   5
 -16  12   0 49.6433 9.60908   8
  16  12   0 68.1258 8.30922   8
 -16  12   0 48.5702 8.75839   6
  16 -12   0 51.7187 12.0745   7
 -16 -12   0 63.3307 16.9093   5
 -17  12   0 -1.9874 3.39196   8
 -17  12   0 0.95977 3.24470   6
  17 -12   0 4.88070 5.33645   7
  17  12   0 0.05007 2.77701   8
 -17 -12   0 2.76588 5.46629   5
  18 -12   0 38.7839 11.6140   7
 -18 -12   0 10.0794 9.48765   5
 -18  12   0 36.6744 8.45854   6
 -18  12   0 19.4120 6.61770   8
  18  12   0 29.8393 6.88913   8
 -19  12   0 5.00536 4.25180   8
 -19 -12   0 0.92383 7.37327   5
  20 -12   0 7.21054 7.91264   7
 -20 -12   0 15.5652 10.9781   5
 -20  12   0 18.2937 6.73761   6
 -20  12   0 14.7993 6.12956   8
   0  13   0 -1.9926 2.14564   8
   0 -13   0 -0.1808 3.61029   5
   1  13   0 -3.4403 2.03367   8
  -1 -13   0 0.01330 3.36011   5
   1 -13   0 4.61528 4.08204   5
  -1  13   0 1.73080 2.42149   8
   2  13   0 740.389 27.4755   8
   2 -13   0 720.728 36.1966   5
  -2  13   0 740.260 27.9371   8
  -2 -13   0 784.063 38.4054   5
  -3 -13   0 5.35719 4.06296   5
   3  13   0 2.51812 2.83275   8
  -3  13   0 -3.4474 2.28821   6
   3 -13   0 1.70002 4.41280   5
  -4 -13   0 337.293 25.0410   5
  -4  13   0 345.834 19.4867   6
   4 -13   0 294.350 22.1470   5
   4 -13   0 336.153 20.8951   7
  -4  13   0 328.914 17.6909   8
   4  13   0 322.700 16.9199   8
   5 -13   0 2.94973 3.54167   7
  -5  13   0 -2.2563 2.07443   6
   5  13   0 5.72709 3.31089   8
  -5 -13   0 0.69600 3.69663   5
   5 -13   0 -3.2788 4.09849   5
  -5  13   0 -2.3144 2.38250   8
  -6  13   0 290.628 17.1428   6
   6 -13   0 226.923 19.3033   5
  -6  13   0 232.597 15.1973   8
   6 -13   0 244.077 18.5749   7
   6  13   0 257.054 14.8527   8
  -6 -13   0 252.273 22.1212   5
  -7  13   0 2.62860 2.63692   6
  -7 -13   0 -0.3808 5.00564   5
   7  13   0 -1.1133 2.09028   8
   7 -13   0 -2.3426 5.76077   5
   7 -13   0 6.70243 3.46707   7
  -7  13   0 0.16032 2.52625   8
  -8  13   0 332.949 18.6221   8
   8 -13   0 319.700 22.1226   7
  -8 -13   0 265.501 23.8812   5
  -8  13   0 307.313 17.5925   6
   8  13   0 321.737 16.7757   8
  -9  13   0 -0.2699 2.62238   6
   9 -13   0 -7.6731 3.60766   7
  -9  13   0 -3.3582 1.86057   8
  -9 -13   0 7.46182 4.79410   5
   9  13   0 2.30069 3.19854   8
 -10 -13   0 221.010 22.3466   5
  10 -13   0 217.520 19.0818   7
 -10  13   0 219.647 15.5561   8
  10  13   0 246.517 14.7677   8
 -10  13   0 248.916 15.5625   6
  11  13   0 0.21327 2.49135   8
 -11 -13   0 -3.0676 3.69343   5
  11 -13   0 1.78209 4.06798   7
 -11  13   0 -2.0703 2.62872   8
 -11  13   0 -0.3975 2.17148   6
 -12  13   0 581.428 24.9478   6
  12  13   0 556.893 24.0184   8
 -12 -13   0 571.926 38.1134   5
  12 -13   0 573.424 32.5985   7
 -12  13   0 562.522 26.7659   8
 -13 -13   0 -2.6750 4.84391   5
  13  13   0 -1.4389 1.97376   8
 -13  13   0 -6.6020 2.84034   8
  13 -13   0 3.22869 5.40208   7
 -13  13   0 -3.6856 2.38167   6
 -14  13   0 17.3573 5.71829   8
 -14 -13   0 3.09866 7.89635   5
 -14  13   0 6.79299 4.18969   6
  14  13   0 16.9057 4.98223   8
  14 -13   0 11.2075 6.26982   7
  15 -13   0 -0.7869 5.80117   7
  15  13   0 -0.0079 3.28508   8
 -15 -13   0 1.72404 7.12363   5
 -15  13   0 8.25598 4.02698   8
 -15  13   0 -6.8432 2.48248   6
 -16  13   0 151.774 14.3275   8
  16 -13   0 159.105 18.3098   7
 -16  13   0 160.963 13.3466   6
  16  13   0 129.954 11.5389   8
 -16 -13   0 155.493 25.8682   5
 -17  13   0 -0.4219 2.96117   8
 -17 -13   0 3.62160 6.48283   5
  17 -13   0 2.97957 5.11373   7
  17  13   0 1.25037 3.45508   8
 -17  13   0 4.79493 4.15363   6
  18 -13   0 131.682 20.2315   7
  18  13   0 141.912 12.9151   8
 -18 -13   0 127.099 24.3141   5
 -18  13   0 146.586 13.3068   6
 -18  13   0 130.198 14.1643   8
  19 -13   0 5.72266 5.01512   7
 -19  13   0 0.73679 4.43911   8
 -19 -13   0 -3.5727 8.56866   5
 -19  13   0 1.50295 4.75874   6
   0 -14   0 1496.29 58.6810   5
   0  14   0 1438.25 44.2932   8
  -1 -14   0 -5.4442 2.96011   5
   1 -14   0 -0.4707 4.16378   5
   1  14   0 1.56033 2.97935   8
  -1  14   0 3.96625 3.09756   8
   2  14   0 79.6040 8.61033   8
   2 -14   0 68.4328 14.1009   5
  -2  14   0 70.0763 8.41487   8
  -2 -14   0 65.0032 14.6355   5
   3 -14   0 1.67610 5.10105   5
  -3  14   0 5.84724 3.76697   8
   3 -14   0 10.0122 4.15620   7
  -3 -14   0 -1.9794 3.86461   5
  -3  14   0 4.21025 4.15137   6
   3  14   0 0.08931 2.28327   8
   4  14   0 605.346 24.7193   8
  -4 -14   0 599.669 36.0072   5
   4 -14   0 598.420 33.4468   5
   4 -14   0 601.153 30.0581   7
  -4  14   0 614.092 26.0580   8
  -4  14   0 584.572 27.5149   6
  -5  14   0 4.73234 4.10525   6
   5 -14   0 11.9163 6.10403   5
   5  14   0 0.12301 2.49444   8
  -5  14   0 -4.5243 2.12463   8
  -5 -14   0 -5.9306 3.46313   5
   5 -14   0 0.79962 2.75943   7
  -6  14   0 437.424 21.8397   8
   6 -14   0 381.730 24.5397   7
  -6 -14   0 437.438 31.1034   5
  -6  14   0 451.451 22.7221   6
   6 -14   0 422.596 28.2015   5
   6  14   0 428.090 20.2497   8
  -7  14   0 1.03200 3.41569   6
   7  14   0 4.83494 3.10014   8
  -7 -14   0 9.09125 7.22198   5
   7 -14   0 8.95064 5.31050   7
  -7  14   0 -3.3897 2.72934   8
   7 -14   0 -9.5771 4.54223   5
  -8  14   0 213.253 14.8613   6
   8  14   0 186.090 13.0585   8
  -8 -14   0 159.285 19.4334   5
  -8  14   0 199.379 14.6386   8
   8 -14   0 192.979 17.7720   7
   9 -14   0 8.14406 5.39628   7
   9  14   0 -1.4851 2.59456   8
  -9 -14   0 -0.9684 3.33880   5
  -9  14   0 4.58399 2.94864   6
  -9  14   0 -0.4016 2.75452   8
 -10  14   0 566.578 24.9529   6
  10 -14   0 455.538 28.8749   7
 -10 -14   0 425.743 33.1377   5
  10  14   0 491.573 22.3921   8
 -10  14   0 496.521 24.6012   8
 -11 -14   0 12.0139 8.36650   5
  11 -14   0 -4.1609 3.66926   7
 -11  14   0 4.09715 3.97061   8
 -11  14   0 13.4577 4.94891   6
  12  14   0 18.8793 5.79625   8
  12 -14   0 21.5734 8.80417   7
 -12  14   0 25.0706 6.57485   8
 -12 -14   0 14.7155 7.64062   5
 -12  14   0 19.5612 5.33920   6
  13 -14   0 -1.1173 4.60006   7
 -13  14   0 -6.5348 3.01476   8
 -13  14   0 -3.5520 3.12703   6
  13  14   0 -0.9797 2.68284   8
 -13 -14   0 2.04560 6.29794   5
 -14 -14   0 332.800 31.3642   5
 -14  14   0 337.309 19.1176   6
  14 -14   0 395.343 28.2634   7
  14  14   0 340.895 18.7465   8
 -14  14   0 356.209 21.8270   8
 -15  14   0 3.00483 4.07436   8
 -15 -14   0 -9.9552 6.33678   5
 -15  14   0 -3.6409 3.18092   6
  15  14   0 6.35371 3.49437   8
  15 -14   0 9.27887 6.97211   7
 -16  14   0 103.024 12.3905   8
 -16  14   0 103.916 13.7502   6
  16 -14   0 80.4654 15.6843   7
 -16 -14   0 105.579 21.2700   5
  16  14   0 113.375 10.7358   8
  17  14   0 -3.0751 3.44768   8
 -17  14   0 0.26421 4.46282   6
  17 -14   0 11.4164 7.02872   7
 -17 -14   0 -1.5701 7.03229   5
 -17  14   0 2.78650 4.00651   8
 -18  14   0 88.6460 12.4459   6
 -18 -14   0 91.2444 20.0370   5
 -18  14   0 98.8192 14.8975   8
  18 -14   0 65.3551 15.0020   7
 -19  14   0 -0.9687 4.94417   6
  19 -14   0 7.33931 5.77030   7
 -19 -14   0 11.5512 10.1809   5
 -19  14   0 2.51035 3.30915   8
   0 -15   0 0.20066 4.19249   5
   0  15   0 0.23966 2.87919   8
   1  15   0 -1.7280 2.60063   8
  -1  15   0 1.58485 2.67862   8
   1 -15   0 1.03847 4.62777   5
  -1 -15   0 5.20607 5.27277   5
  -2 -15   0 926.790 46.3674   5
  -2  15   0 965.765 34.9936   8
  -2  15   0 981.111 40.4207   6
   2 -15   0 944.927 45.7227   5
   2 -15   0 927.932 38.1556   7
   2  15   0 938.714 33.8612   8
  -3 -15   0 0.23379 4.01877   5
   3 -15   0 3.20335 5.84696   5
   3 -15   0 0.94939 3.07893   7
   3  15   0 2.08994 3.01282   8
   4  15   0 258.634 15.8986   8
  -4  15   0 246.713 16.0691   8
  -4  15   0 260.158 18.0564   6
  -4 -15   0 207.416 21.5612   5
   4 -15   0 238.705 21.6389   5
   4 -15   0 247.015 18.9361   7
   5 -15   0 6.46023 5.30095   5
  -5  15   0 1.19823 2.99717   6
  -5  15   0 -1.4703 3.29094   8
   5 -15   0 -0.5615 3.26960   7
  -5 -15   0 0.73055 4.21309   5
   5  15   0 0.09291 2.60894   8
   6  15   0 211.546 14.0268   8
  -6  15   0 230.400 15.7226   8
  -6  15   0 209.999 15.7412   6
   6 -15   0 183.427 19.8413   5
  -6 -15   0 191.519 21.3486   5
   6 -15   0 199.510 17.7456   7
  -7  15   0 -1.9434 2.95154   6
  -7  15   0 -1.9528 2.32115   8
   7 -15   0 0.88060 5.28937   5
   7  15   0 -1.2038 1.94616   8
   7 -15   0 2.37485 3.60816   7
  -7 -15   0 3.27394 4.84671   5
   8  15   0 398.038 19.9990   8
  -8 -15   0 408.824 32.3211   5
  -8  15   0 386.706 21.4055   8
   8 -15   0 369.147 25.5705   7
  -8  15   0 348.549 20.1865   6
  -9  15   0 2.54806 3.82107   8
  -9 -15   0 -1.4533 4.69307   5
   9 -15   0 -1.3277 4.06536   7
   9  15   0 -1.9134 2.35688   8
  -9  15   0 -1.0543 2.75857   6
 -10  15   0 4.76860 4.01216   8
 -10 -15   0 3.83669 6.00262   5
  10  15   0 16.0960 4.72933   8
  10 -15   0 4.71359 4.30749   7
 -10  15   0 4.68664 3.78498   6
  11 -15   0 -7.4655 3.56920   7
 -11  15   0 -6.0470 2.56079   8
  11  15   0 -1.3180 2.90941   8
 -11  15   0 -7.0228 2.40682   6
 -11 -15   0 -2.5613 4.27936   5
 -12 -15   0 385.679 33.6329   5
 -12  15   0 387.076 20.8286   6
  12 -15   0 378.732 27.8064   7
 -12  15   0 365.124 22.1144   8
  12  15   0 412.710 20.6061   8
 -13  15   0 -6.2258 3.40395   8
 -13  15   0 0.34329 3.24099   6
 -13 -15   0 2.03737 6.46158   5
  13 -15   0 -3.6776 4.43535   7
  13  15   0 4.29144 4.17300   8
 -14  15   0 99.0281 10.9941   6
  14 -15   0 122.318 19.8845   7
 -14  15   0 98.2722 11.8208   8
 -14 -15   0 106.478 20.9617   5
  14  15   0 104.961 10.3323   8
  15  15   0 0.31132 3.88410   8
 -15  15   0 -7.9166 4.33300   6
 -15  15   0 2.37283 4.48809   8
  15 -15   0 -4.0750 5.36098   7
 -15 -15   0 -2.7794 8.06809   5
  16  15   0 116.318 11.2021   8
 -16 -15   0 107.570 22.7344   5
 -16  15   0 109.189 13.3361   8
 -16  15   0 119.405 12.8136   6
  16 -15   0 128.089 20.6703   7
  17 -15   0 10.7105 6.51692   7
 -17  15   0 0.74516 4.20512   6
 -17 -15   0 -9.9432 5.71116   5
 -17  15   0 8.05527 4.83547   8
 -18 -15   0 139.942 26.1482   5
 -18  15   0 162.362 14.2373   6
  18 -15   0 148.288 17.7681   7
   0 -16   0 582.222 37.4860   5
   0 -16   0 580.109 28.7349   7
   0  16   0 639.854 27.2925   8
  -1 -16   0 11.8583 5.92651   5
   1  16   0 0.13631 2.67862   8
   1 -16   0 4.30625 4.46731   5
  -1  16   0 -1.9387 2.53456   8
   1 -16   0 -5.4076 2.13175   7
   2  16   0 85.4826 9.73501   8
   2 -16   0 87.0593 13.5083   7
   2 -16   0 72.8351 16.0943   5
  -2 -16   0 87.7492 17.8539   5
  -2  16   0 102.397 12.3450   6
  -2  16   0 97.0890 10.5180   8
  -3  16   0 3.94442 3.98088   8
  -3 -16   0 -1.2509 3.42445   5
   3 -16   0 3.09532 4.01671   7
   3 -16   0 -3.3636 4.29865   5
   3  16   0 8.52791 3.70873   8
  -3  16   0 -3.0657 3.57712   6
  -4 -16   0 249.510 24.4959   5
   4  16   0 248.092 15.7314   8
   4 -16   0 221.997 22.6615   5
  -4  16   0 243.423 18.1349   6
   4 -16   0 231.284 18.9458   7
  -4  16   0 237.345 16.5305   8
  -5 -16   0 0.34328 3.79771   5
  -5  16   0 0.19561 3.88312   6
   5  16   0 5.31021 2.92008   8
  -5  16   0 3.26703 3.40089   8
   5 -16   0 3.46972 3.76949   5
   5 -16   0 3.90331 4.10429   7
  -6  16   0 98.0667 11.7513   6
   6 -16   0 127.903 21.3190   5
   6  16   0 111.611 10.6403   8
  -6  16   0 89.9089 10.6711   8
  -6 -16   0 126.854 21.9740   5
   6 -16   0 135.850 14.6195   7
  -7  16   0 4.99084 4.17397   6
  -7  16   0 -1.0718 2.76045   8
  -7 -16   0 6.12462 6.21837   5
   7  16   0 6.17034 3.10367   8
   7 -16   0 10.3715 6.50282   5
   8 -16   0 127.234 15.2064   7
  -8  16   0 102.579 11.3161   6
   8  16   0 93.0689 9.83717   8
  -8 -16   0 97.4336 9.43679   7
  -8 -16   0 99.5323 20.2072   5
  -8  16   0 101.499 14.2104   8
  -9 -16   0 7.59885 5.85050   7
  -9  16   0 -1.5325 3.42976   8
   9  16   0 -1.5841 2.38647   8
  -9  16   0 -2.0699 2.80243   6
   9 -16   0 -3.1221 4.08539   7
  -9 -16   0 4.51343 6.06802   5
 -10  16   0 198.872 15.3208   6
 -10 -16   0 250.753 27.1862   5
 -10  16   0 211.708 16.5083   8
  10 -16   0 202.027 19.9289   7
  10  16   0 235.803 15.5464   8
 -11  16   0 -0.3254 3.85642   8
  11  16   0 3.15514 3.28423   8
 -11 -16   0 -0.2437 5.96546   5
  11 -16   0 -3.7601 4.72074   7
  12  16   0 7.59636 4.11952   8
 -12  16   0 2.82655 4.01366   6
  12 -16   0 -6.2349 5.37678   7
 -12  16   0 2.35716 4.53504   8
 -12 -16   0 8.31868 8.39244   5
 -13 -16   0 -10.212 5.31385   5
 -13  16   0 0.64265 3.41548   6
  13 -16   0 -2.5587 6.27085   7
 -13  16   0 6.41237 5.33481   8
  13  16   0 6.96232 3.98755   8
  14  16   0 152.667 13.2097   8
  14 -16   0 171.948 19.5103   7
 -14  16   0 158.609 15.2832   8
 -14 -16   0 173.381 29.1919   5
 -14  16   0 149.330 14.0502   6
 -15 -16   0 7.70455 7.76987   5
 -15  16   0 0.91845 4.21275   8
 -15  16   0 -5.1845 4.48797   6
  15 -16   0 7.43642 4.85554   7
  15  16   0 -2.7415 3.83423   8
 -16  16   0 50.7467 10.0069   6
 -16  16   0 63.4634 11.2866   8
  16 -16   0 56.2618 13.3259   7
 -16 -16   0 55.2041 16.2602   5
  17 -16   0 -1.5567 5.40943   7
 -17 -16   0 5.31873 7.66367   5
 -17  16   0 3.16876 5.03814   6
 -17  16   0 -1.5128 3.87235   8
   0  17   0 1.43291 2.64562   8
   0 -17   0 3.25786 3.32977   7
   0 -17   0 -3.2419 4.62454   5
  -1  17   0 -5.0775 3.04951   8
   1 -17   0 4.06015 3.40144   7
   1  17   0 -2.5143 2.80835   8
  -1 -17   0 0.05289 3.24697   7
  -1 -17   0 4.84033 8.35314   5
   1 -17   0 3.58517 4.13750   5
  -2  17   0 68.8098 11.0844   8
   2  17   0 70.0445 10.9178   8
   2 -17   0 80.3966 16.6398   5
  -2 -17   0 50.2256 13.8468   5
  -2 -17   0 80.2300 12.0626   7
   2 -17   0 56.5270 11.5796   7
  -2  17   0 64.3393 12.3045   6
   3  17   0 -3.9980 2.69122   8
  -3  17   0 3.97259 4.28494   6
  -3 -17   0 2.32906 5.45060   5
  -3  17   0 3.04803 3.39399   8
   3 -17   0 7.79500 4.79410   7
   3 -17   0 -5.9896 4.59140   5
  -3 -17   0 6.63085 3.76549   7
   4 -17   0 8.28099 5.90152   5
  -4 -17   0 0.93944 5.01773   5
   4  17   0 9.97885 3.93497   8
   4 -17   0 6.90597 5.56634   7
  -4  17   0 10.5959 5.12820   8
  -4  17   0 10.8574 5.22730   6
  -4 -17   0 10.0241 4.51023   7
   5  17   0 -0.8757 2.25849   8
  -5 -17   0 -2.4426 3.79906   7
  -5  17   0 6.81274 4.95622   6
   5 -17   0 -4.4061 3.37058   7
  -5 -17   0 -5.4376 5.25845   5
  -5  17   0 -0.6759 2.92238   8
  -6  17   0 59.6863 11.2886   6
   6  17   0 61.9108 10.2080   8
  -6 -17   0 65.4147 16.3257   5
  -6 -17   0 76.8691 11.3325   7
   6 -17   0 56.9481 13.1442   5
   6 -17   0 47.9491 11.2799   7
  -6  17   0 69.7920 11.7797   8
   7  17   0 -1.4701 2.28856   8
  -7 -17   0 -3.9169 5.31163   5
  -7  17   0 2.19154 2.88430   8
   7 -17   0 6.77765 5.38368   7
  -7 -17   0 -3.0096 3.95536   7
  -7  17   0 -0.2945 3.33185   6
   7 -17   0 -11.766 4.68712   5
   8  17   0 69.5452 10.8996   8
  -8  17   0 81.4599 12.5555   6
  -8  17   0 62.7414 11.0316   8
   8 -17   0 111.662 17.8981   7
  -8 -17   0 105.169 22.3893   5
  -8 -17   0 68.8932 9.72094   7
  -9  17   0 4.32636 3.69935   6
  -9 -17   0 8.23068 8.93981   5
  -9  17   0 -3.5312 3.99037   8
   9  17   0 -1.1473 2.73839   8
   9 -17   0 -3.2893 3.44071   7
  10 -17   0 19.3031 9.12631   7
 -10  17   0 7.27224 4.67178   6
  10  17   0 6.63698 3.63471   8
 -10  17   0 4.72607 4.61662   8
 -11  17   0 0.46763 3.98824   8
  11 -17   0 -2.3046 5.65672   7
 -11  17   0 1.29012 4.15053   6
 -11 -17   0 7.64112 6.41693   5
  11  17   0 7.48029 3.45498   8
  12 -17   0 155.875 18.3777   7
 -12  17   0 93.6425 11.5502   6
  12  17   0 122.918 11.4631   8
 -12  17   0 138.809 13.9132   8
 -12 -17   0 137.263 27.3953   5
 -13 -17   0 -1.5422 8.47786   5
  13 -17   0 1.05261 5.48962   7
 -13  17   0 -4.4215 3.23782   8
 -13  17   0 -1.9286 4.10180   6
 -14 -17   0 -8.3918 6.63436   5
  14  17   0 1.00224 4.86770   8
 -14  17   0 12.4990 5.89355   6
  14 -17   0 0.64498 5.12124   7
 -14  17   0 0.46697 4.95454   8
  15 -17   0 -12.139 5.37358   7
 -15 -17   0 11.1498 6.90596   5
 -15  17   0 -6.7735 4.13057   6
 -15  17   0 1.88056 5.04180   8
 -16  17   0 64.3714 11.0951   6
 -16 -17   0 65.9378 21.1751   5
 -16  17   0 58.9550 11.6897   8
  16 -17   0 105.479 19.0579   7
   0 -18   0 8.74703 7.65572   5
   0 -18   0 11.8669 4.71682   7
   0  18   0 3.41244 4.48511   8
   1 -18   0 -7.0889 4.89570   5
   1 -18   0 3.87142 5.12889   7
  -1 -18   0 6.12848 4.43951   7
   1  18   0 -4.4407 2.83237   8
  -1 -18   0 -0.7435 7.17520   5
  -1  18   0 -4.2950 2.71247   8
  -1  18   0 -2.0588 3.91423   6
  -2 -18   0 8.57034 5.43432   7
  -2  18   0 11.2901 6.22292   6
  -2 -18   0 25.9704 10.3099   5
   2  18   0 26.3922 6.98800   8
  -2  18   0 13.4014 5.02492   8
   2 -18   0 22.7175 9.76593   5
   2 -18   0 18.5797 8.05334   7
   3 -18   0 3.45564 4.07225   7
   3 -18   0 -8.4968 5.62592   5
  -3  18   0 -2.2504 3.23923   8
  -3  18   0 5.52339 4.93638   6
  -3 -18   0 -2.1642 4.43457   5
  -3 -18   0 5.29512 4.15275   7
   3  18   0 -0.6385 2.79798   8
  -4 -18   0 0.24033 5.22207   5
  -4  18   0 -3.4286 4.71284   6
   4  18   0 5.67733 3.98271   8
  -4  18   0 5.62833 4.06244   8
   4 -18   0 20.6247 5.99677   7
  -4 -18   0 10.4059 5.69469   7
   4 -18   0 8.93782 6.45801   5
  -5  18   0 -1.5675 3.80845   8
  -5  18   0 -3.8520 2.84194   6
   5 -18   0 -2.2802 3.95821   7
  -5 -18   0 2.44334 4.55065   7
   5  18   0 0.95483 2.76584   8
  -5 -18   0 -1.7017 4.74226   5
   5 -18   0 1.26775 4.82324   5
  -6 -18   0 -0.0408 4.11078   7
  -6  18   0 13.0668 5.16428   6
   6  18   0 -1.7990 2.90701   8
  -6 -18   0 -0.5178 4.50120   5
  -6  18   0 4.07824 4.73311   8
   6 -18   0 0.49120 5.04569   7
   6 -18   0 -9.0568 5.09551   5
   7 -18   0 -8.9059 6.22637   5
  -7 -18   0 1.34940 6.82307   5
   7 -18   0 -2.0270 4.63762   7
  -7  18   0 0.60993 3.71507   8
  -7 -18   0 10.0636 5.14705   7
   7  18   0 4.33744 3.87604   8
  -8  18   0 12.0862 5.12929   6
  -8  18   0 1.12892 3.84551   8
  -8 -18   0 4.33248 6.59883   5
   8 -18   0 4.99205 4.70046   7
   8  18   0 2.03311 2.79365   8
  -9  18   0 -1.2457 3.82555   6
  -9 -18   0 11.9131 9.82805   5
   9  18   0 3.62980 3.62116   8
   9 -18   0 -7.0397 4.16598   7
  -9  18   0 -2.0960 3.37905   8
 -10  18   0 3.57758 4.87081   8
 -10  18   0 5.84528 5.49950   6
 -10 -18   0 3.41599 6.65692   5
  10 -18   0 6.78323 6.85982   7
  10  18   0 6.17882 5.00915   8
  11  18   0 11.1858 3.88979   8
 -11  18   0 11.8791 5.27646   8
 -11  18   0 0.12169 4.67373   6
  11 -18   0 6.65618 6.75297   7
 -12 -18   0 11.1850 7.68333   5
 -12  18   0 5.92280 5.23944   6
  12  18   0 17.8050 5.40173   8
 -12  18   0 7.40999 4.94401   8
  12 -18   0 4.84115 6.04382   7
 -13 -18   0 14.6544 8.42642   5
  13 -18   0 6.61597 5.55851   7
  13  18   0 11.3213 4.38984   8
 -13  18   0 6.43697 5.04080   6
  14 -18   0 7.57150 6.93165   7
 -14 -18   0 -6.1842 4.62126   5
 -14  18   0 2.95169 4.32571   8
 -14  18   0 -3.1561 4.49470   6
   0 -19   0 10.3095 5.55489   5
   0 -19   0 3.04924 4.93214   7
   0  19   0 3.77455 3.67647   8
  -1  19   0 2.31244 5.54224   6
   1 -19   0 0.49288 4.83484   7
  -1 -19   0 -6.3349 3.32959   7
  -1 -19   0 4.55347 6.55991   5
  -1  19   0 0.24615 3.54743   8
   1 -19   0 14.2804 6.16782   5
   1  19   0 2.84346 4.03256   8
  -2 -19   0 60.5346 16.7029   5
  -2  19   0 83.8335 15.3110   6
   2 -19   0 89.0104 14.6959   7
  -2 -19   0 64.5909 11.7847   7
   2  19   0 83.0534 10.2208   8
   2 -19   0 80.4164 18.9192   5
  -2  19   0 74.2663 11.9751   8
   3 -19   0 -5.7581 4.72521   7
  -3  19   0 6.23844 3.95702   8
  -3 -19   0 8.88838 5.24711   7
   3 -19   0 14.6172 6.65114   5
  -3 -19   0 -0.5620 6.98751   5
   3  19   0 7.83641 3.69492   8
   4 -19   0 4.39602 6.59625   7
  -4  19   0 8.96107 4.31234   8
  -4  19   0 1.54687 4.73776   6
   4  19   0 8.64186 4.94584   8
   4 -19   0 -12.507 5.71595   5
  -4 -19   0 2.81168 4.50069   7
  -4 -19   0 -0.6841 6.00108   5
  -5  19   0 -3.6671 3.89068   6
  -5  19   0 7.17536 4.31582   8
  -5 -19   0 -1.7022 4.71386   7
  -5 -19   0 5.26335 6.45609   5
   5 -19   0 4.68103 6.70668   5
   5  19   0 0.59846 4.15974   8
   5 -19   0 4.80256 5.56430   7
  -6  19   0 26.1289 8.57932   6
  -6 -19   0 27.6251 11.8495   5
  -6 -19   0 33.4407 7.88059   7
  -6  19   0 22.0849 6.75906   8
   6 -19   0 9.82852 7.44268   5
   6 -19   0 13.3650 8.02652   7
   6  19   0 17.8133 6.02356   8
  -7  19   0 4.08665 4.45696   6
   7  19   0 1.65360 3.28820   8
   7 -19   0 14.0594 7.78088   5
  -7  19   0 2.68403 3.92386   8
  -7 -19   0 13.7266 7.93997   5
   8  19   0 51.0911 9.97637   8
   8 -19   0 32.8714 9.46531   7
  -8  19   0 35.9846 8.44580   8
  -8  19   0 41.3498 8.86618   6
  -8 -19   0 44.1114 15.3894   5
  -9  19   0 -8.8079 3.40715   6
  -9 -19   0 1.23122 7.75369   5
   9 -19   0 -2.1869 5.32230   7
   9  19   0 -5.6819 3.58544   8
  -9  19   0 -6.9154 3.42253   8
 -10 -19   0 -7.1993 4.77004   5
  10 -19   0 -8.1640 4.32422   7
 -10  19   0 7.74418 4.87489   8
 -10  19   0 1.40520 4.85235   6
  10  19   0 3.55050 4.02191   8
 -11  19   0 -1.1191 4.38344   6
 -11  19   0 1.52999 4.51236   8
  11 -19   0 -2.9068 6.03830   7
  11  19   0 4.63988 3.46518   8
 -11 -19   0 1.22197 6.70029   5
  12  19   0 62.3583 10.6289   8
 -12  19   0 73.6070 12.1953   8
 -12 -19   0 35.1402 15.3501   5
  12 -19   0 56.1207 13.5928   7
 -12  19   0 61.7253 11.2006   6
 -13  19   0 1.70567 4.36131   8
 -13  19   0 7.37852 5.56383   6
  13 -19   0 0.32066 5.89569   7
 -13 -19   0 0.03148 7.20991   5
   0 -20   0 187.464 29.7096   5
   0  20   0 161.727 19.4931   6
   0 -20   0 176.595 17.2915   7
   0  20   0 172.623 15.2906   8
  -1 -20   0 10.7553 7.64124   5
   1  20   0 -3.0047 2.93722   8
   1 -20   0 -5.1468 4.85683   7
  -1 -20   0 2.05180 5.25741   7
  -1  20   0 -8.3621 5.44881   6
   1 -20   0 5.77807 6.76006   5
  -1  20   0 11.1258 5.30427   8
  -2  20   0 8.64735 4.81975   8
  -2 -20   0 1.23109 4.82653   7
   2 -20   0 12.8767 6.56014   7
  -2  20   0 -6.9879 4.33868   6
   2  20   0 4.06806 4.09848   8
   2 -20   0 -5.9201 5.92341   5
  -2 -20   0 -0.0945 6.69940   5
   3  20   0 0.56447 3.48497   8
   3 -20   0 -2.3266 6.59996   5
  -3 -20   0 7.04082 5.77501   7
  -3  20   0 -2.8189 3.12876   8
   3 -20   0 13.5908 6.57348   7
  -3 -20   0 -11.059 4.41005   5
  -3  20   0 -2.1250 3.75921   6
   4 -20   0 214.576 25.6457   5
   4  20   0 236.377 17.1123   8
  -4  20   0 235.028 18.3739   8
  -4 -20   0 252.497 18.5187   7
  -4 -20   0 228.076 27.4530   5
   4 -20   0 176.955 19.4596   7
  -4  20   0 205.611 19.6454   6
   5 -20   0 -13.113 6.85114   5
  -5  20   0 8.12708 6.17027   6
  -5 -20   0 5.50961 6.36308   7
  -5 -20   0 9.82193 8.95208   5
  -5  20   0 -7.5331 3.61074   8
   5  20   0 0.81852 3.91702   8
  -6  20   0 203.329 17.4100   8
  -6 -20   0 158.187 27.9161   5
   6 -20   0 178.425 20.8773   7
  -6  20   0 204.634 18.3666   6
   6  20   0 169.738 15.0993   8
   6 -20   0 169.865 28.7033   5
  -7  20   0 -1.3846 3.32398   8
  -7  20   0 3.67845 5.58600   6
  -7 -20   0 13.1863 8.82835   5
   7 -20   0 2.21734 5.82761   7
   7  20   0 20.7048 5.90741   8
  -8  20   0 6.58306 6.28194   6
  -8 -20   0 -2.3718 7.36038   5
   8  20   0 6.54313 4.45624   8
  -8  20   0 -4.3066 4.35254   8
   8 -20   0 5.46632 7.27382   7
  -9 -20   0 11.1851 7.15070   5
  -9  20   0 1.00705 4.86042   8
   9  20   0 -3.9648 3.91912   8
   9 -20   0 13.5978 9.02041   7
 -10  20   0 102.338 13.9180   6
 -10  20   0 122.378 13.8407   8
 -10 -20   0 116.805 25.4659   5
  10 -20   0 75.9266 14.8798   7
  10  20   0 86.9174 12.0107   8
  11 -20   0 -14.777 5.40871   7
 -11  20   0 -1.3804 4.39370   8
  11  20   0 1.08677 3.98999   8
 -11  20   0 -1.7459 5.32786   6
 -11 -20   0 2.80225 8.14015   5
   0  21   0 4.22936 4.95558   8
   0  21   0 17.7422 8.55851   6
   0 -21   0 14.7846 6.59662   5
   0 -21   0 -0.8999 6.86586   7
  -1  21   0 2.79615 3.49358   8
  -1 -21   0 -0.5828 8.08105   5
  -1 -21   0 1.76253 6.44666   7
   1  21   0 4.79719 4.51575   8
  -1  21   0 5.84993 5.93674   6
   1 -21   0 4.25434 8.35364   5
   1 -21   0 -7.6068 5.67342   7
  -2 -21   0 218.263 19.3759   7
  -2  21   0 270.400 22.8356   6
   2  21   0 224.189 17.3639   8
   2 -21   0 218.448 27.2249   5
  -2 -21   0 216.439 26.4126   5
  -2  21   0 230.299 17.6297   8
   2 -21   0 222.120 20.7606   7
  -3  21   0 -0.0980 5.33197   6
   3 -21   0 6.20793 5.69122   7
   3 -21   0 -4.8656 9.55776   5
  -3 -21   0 3.97512 5.60711   7
   3  21   0 2.80657 4.16027   8
  -3 -21   0 16.6773 10.2895   5
  -3  21   0 2.76104 4.89145   8
  -4  21   0 62.7322 12.0111   8
  -4 -21   0 50.7772 10.9256   7
  -4  21   0 71.3705 13.4585   6
   4 -21   0 76.7258 14.4264   7
   4  21   0 56.6411 9.35512   8
  -4 -21   0 55.9959 17.5255   5
  -5 -21   0 -6.5098 7.69710   5
   5 -21   0 0.87134 5.80854   7
  -5  21   0 0.16956 7.39664   6
   5 -21   0 0.77527 8.09983   5
   5  21   0 12.2685 4.72895   8
  -5  21   0 9.20138 4.89783   8
  -6  21   0 112.406 13.2091   8
   6 -21   0 113.979 19.2184   7
  -6  21   0 128.546 15.6847   6
  -6 -21   0 81.8012 24.0299   5
   6 -21   0 152.100 26.5970   5
   6  21   0 120.590 12.5774   8
   7  21   0 5.45758 4.81359   8
  -7  21   0 17.9829 7.99256   6
  -7  21   0 0.42192 3.87502   8
   7 -21   0 0.68533 7.07821   7
  -7 -21   0 -17.356 6.82902   5
  -8  21   0 214.055 19.1751   6
  -8  21   0 225.841 18.2917   8
   8 -21   0 162.597 20.0694   7
   8  21   0 178.493 15.5903   8
  -8 -21   0 176.567 30.0857   5
  -9 -21   0 3.40271 8.45827   5
  -9  21   0 -5.6207 4.25405   8
  -9  21   0 -4.4631 5.59380   6
   0  22   0 231.215 22.9908   6
   0 -22   0 223.904 27.2884   5
   0  22   0 213.594 17.6919   8
   0 -22   0 191.887 19.4356   7
  -1 -22   0 17.4641 11.6702   5
  -1  22   0 4.76671 5.63949   6
  -1  22   0 12.0273 4.86406   8
  -1 -22   0 -3.2743 6.59612   7
   1  22   0 4.76143 5.86736   6
   1 -22   0 8.63595 7.05310   7
   1 -22   0 1.26581 9.46195   5
   2 -22   0 7.19252 6.99923   7
  -2  22   0 13.8333 6.78842   8
  -2 -22   0 -7.7522 6.92786   7
   2  22   0 7.62114 5.04084   8
   2 -22   0 9.45064 10.1766   5
  -2 -22   0 1.92502 10.2011   5
  -2  22   0 16.4109 7.77191   6
  -3  22   0 17.0891 8.17899   6
  -3  22   0 2.44221 4.72903   8
  -3 -22   0 11.1202 9.57973   7
   3  22   0 -6.2610 4.36087   8
  -3 -22   0 1.00544 9.56520   5
   3 -22   0 13.5132 8.16026   7
  -4  22   0 157.826 15.3825   8
  -4  22   0 176.307 18.8213   6
   4  22   0 140.249 14.0188   8
  -4 -22   0 131.944 26.7264   5
   4 -22   0 119.885 26.5105   5
   4 -22   0 181.832 20.3961   7
  -5  22   0 -7.0490 5.77553   6
   5 -22   0 9.06889 7.14141   7
   5 -22   0 21.5128 9.93132   5
  -6 -22   0 105.210 25.9191   5
  -6  22   0 91.2500 14.5717   8
   6  22   0 84.3774 12.4663   8
  -6  22   0 108.739 16.8555   6
   6 -22   0 115.039 18.2379   7
  -2   0  -1 2.98672 2.89833   3
  -2   0  -1 0.43570 0.62822   5
   2   0  -1 -1.0393 0.42327   7
   2   0  -1 0.27755 0.62280   5
  -2   0  -1 -2.0170 5.35968   2
  -2   0   1 0.66329 0.66217   5
   2   0   1 0.12917 0.36396   6
  -2   0   1 -0.1431 0.54156   8
  -2   0   1 -0.1521 0.44884   6
   2   0   1 -0.0457 0.58849   5
   2   0  -1 -0.0984 0.42432   8
   2   0  -1 0.18831 0.47241   6
   2   0   1 0.40149 0.41900   8
   2   0   1 14.9088 7.90356   2
  -2   0   1 0.04599 0.24478   7
   2   0  -1 -2.0049 6.04996   2
  -2   0  -1 -0.0655 0.36555   8
  -2   0   1 1.38978 1.36704   1
  -2   0  -1 0.41847 0.46553   6
   3   0  -1 1.50367 0.97927   7
   3   0  -1 0.70697 0.74977   8
   3   0   1 0.56817 0.78329   5
  -3   0   1 0.28536 0.79413   8
   3   0  -1 0.06049 0.83307   5
  -3   0   1 0.24512 0.82375   5
   3   0   1 0.47852 0.83185   7
  -3   0  -1 -0.1785 0.62042   6
  -3   0   1 1.61027 1.80680   1
  -3   0  -1 3.52365 3.07948   3
   3   0  -1 0.54869 0.68756   6
  -3   0   1 -0.3716 0.60640   7
  -3   0   1 0.40437 0.80495   6
   3   0   1 0.02383 0.90197   1
  -3   0   1 1.76505 2.67771   3
   3   0   1 0.34565 0.62622   8
   3   0   1 -2.9575 9.90130   2
  -3   0  -1 -0.1799 0.58046   8
  -3   0  -1 -0.9980 0.81695   5
   3   0  -1 0.05954 9.03599   2
   3   0  -1 1.66076 1.86493   1
   3   0   1 1.09716 0.69204   6
   4   0  -1 -2.6176 2.00559   1
  -4   0   1 -1.2856 4.19932   3
  -4   0   1 -1.4626 0.84322   5
  -4   0  -1 -0.4043 0.88593   5
   4   0  -1 -6.5767 11.2551   2
  -4   0  -1 -6.3144 4.25464   3
   4   0   1 -0.4916 0.62832   8
  -4   0  -1 -1.2617 0.65915   6
   4   0  -1 0.91751 1.04230   5
  -4   0   1 2.90834 1.22910   8
   4   0   1 0.85242 1.03638   7
   4   0   1 -0.2943 0.74773   5
  -4   0   1 -0.0153 0.76713   6
   4   0  -1 1.86940 1.15342   7
  -4   0   1 1.63314 0.99762   7
   4   0   1 -0.2982 1.32776   1
   4   0   1 23.3857 13.7475   2
  -4   0   1 0.54545 2.25578   1
  -4   0  -1 0.37573 0.76477   8
  -5   0  -1 1.35685 1.26256   5
  -5   0   1 -1.6630 0.82683   5
   5   0   1 0.98461 1.10519   7
   5   0   1 1.68828 20.2936   2
  -5   0  -1 0.28014 0.90184   6
  -5   0  -1 1.12899 0.92453   8
  -5   0   1 -1.4782 0.74642   8
  -5   0   1 4.29869 3.01052   1
  -5   0   1 -1.6810 5.00456   3
  -5   0  -1 2.02079 5.89892   3
  -5   0   1 0.48758 0.91024   6
   5   0  -1 2.64717 2.96416   1
   5   0   1 0.09540 0.85358   5
  -5   0  -1 2.62826 1.62930   1
   5   0  -1 1.11711 1.19790   7
   5   0   1 0.47725 1.71319   1
   5   0  -1 -22.092 16.5377   2
  -6   0   1 1.75678 1.33693   8
  -6   0   1 0.30716 1.16961   6
  -6   0  -1 -0.4427 1.30049   5
  -6   0   1 9.81602 4.27788   1
   6   0  -1 1.24747 1.40799   7
   6   0   1 -1.0299 1.70245   1
  -6   0   1 0.23971 5.26710   3
  -6   0  -1 6.86102 6.76459   3
   6   0  -1 -17.758 18.5437   2
   6   0   1 0.33908 1.01674   7
   6   0  -1 -1.0815 3.20728   1
  -6   0   1 0.00175 1.27588   5
  -6   0  -1 0.38948 0.94498   8
  -6   0  -1 -0.7047 1.29847   1
  -6   0  -1 0.92293 1.10839   6
   6   0   1 49.9308 25.6604   2
  -7   0   1 -0.5713 1.19805   5
   7   0  -1 -2.0114 0.73914   7
  -7   0   1 0.36858 1.24583   8
  -7   0   1 0.02547 1.17757   6
   7   0   1 8.36764 3.37772   1
  -7   0  -1 0.75267 1.22665   6
   7   0  -1 2.81276 4.29679   1
  -7   0  -1 -0.9099 0.96367   8
  -7   0  -1 -0.7833 1.01841   5
   7   0   1 16.1053 27.1866   2
  -7   0  -1 1.95260 2.45042   1
  -7   0   1 -9.1635 7.46394   3
  -7   0  -1 -1.1756 9.17959   3
   7   0   1 -0.5647 0.95935   7
  -7   0   1 -3.7094 2.94925   1
   7   0  -1 -14.485 19.0464   2
  -8   0   1 -3.1040 3.41082   1
  -8   0  -1 1.80572 6.65261   3
  -8   0  -1 1.24619 1.39590   8
  -8   0   1 -1.1490 1.18198   6
   8   0  -1 1.55228 1.44585   7
  -8   0  -1 -1.2139 1.57053   5
  -8   0   1 -1.7774 7.33761   3
  -8   0   1 1.57001 1.81298   5
   8   0   1 -1.4161 1.00674   7
  -8   0   1 2.36164 1.69508   8
   8   0  -1 8.34231 4.85080   1
  -8   0  -1 0.81387 1.27827   6
  -9   0   1 0.17826 3.82588   1
  -9   0  -1 -1.6231 1.25765   6
   9   0   1 0.85704 3.89455   1
  -9   0  -1 2.78400 1.74474   8
  -9   0  -1 -8.5586 6.75432   3
   9   0  -1 -0.4436 4.73602   1
  -9   0   1 -0.1586 1.37953   8
   9   0   1 -1.2301 1.29184   7
  -9   0  -1 -0.3750 1.20242   5
  -9   0   1 -0.9267 1.56539   5
  -9   0   1 -0.4434 1.14076   6
  -9   0   1 -0.8027 9.52219   3
  -9   0  -1 5.19539 3.28572   1
   9   0  -1 -0.9241 1.28207   7
 -10   0  -1 -1.2221 1.22479   6
 -10   0  -1 -4.2626 3.30000   1
  10   0  -1 5.42387 4.99909   1
 -10   0   1 -6.2395 7.54807   3
  10   0   1 -0.5455 1.51042   7
 -10   0  -1 -2.6141 1.36229   5
 -10   0  -1 0.32707 1.36579   8
  10   0  -1 -0.4921 1.31616   7
 -10   0  -1 -9.2412 9.28025   3
 -10   0   1 0.50521 5.11778   1
 -10   0   1 3.10638 2.13032   5
  10   0   1 -4.9570 3.76260   1
 -10   0   1 -1.3340 1.27831   8
 -10   0   1 -0.8576 1.15491   6
 -11   0   1 1.02295 2.02989   5
  11   0  -1 -2.9622 3.83055   1
 -11   0   1 0.09081 4.53754   1
  11   0   1 0.06057 1.54918   7
  11   0   1 -0.0381 4.07723   1
 -11   0  -1 1.33708 1.75719   6
 -11   0  -1 5.84612 4.72717   1
 -11   0   1 -0.5380 1.53973   6
 -11   0  -1 -1.8237 1.48428   8
  11   0  -1 -2.6126 1.09000   7
 -11   0   1 17.9359 14.6959   3
 -11   0   1 -1.0868 1.50395   8
 -11   0  -1 0.75740 14.6300   3
 -11   0  -1 0.88108 2.04070   5
 -12   0   1 -10.599 4.86144   1
  12   0   1 -6.3842 3.68707   1
 -12   0  -1 -8.1173 4.15078   1
 -12   0  -1 0.59332 2.03027   8
 -12   0   1 1.23136 2.30869   5
 -12   0  -1 2.31126 2.50392   5
  12   0  -1 0.43893 1.76143   7
  12   0  -1 8.15289 6.90676   1
  12   0   1 -0.3661 1.80833   7
 -12   0  -1 2.77112 2.37786   6
 -12   0   1 2.58298 2.20562   6
 -12   0   1 3.42519 2.40855   8
 -13   0   1 1.41474 2.93334   5
 -13   0  -1 -1.6808 1.77905   8
 -13   0   1 1.61022 2.03970   6
 -13   0  -1 0.01560 2.24122   6
  13   0   1 2.23483 2.02448   7
 -13   0  -1 0.56864 2.98443   5
  13   0  -1 3.64239 2.75099   7
 -14   0  -1 0.25990 2.55790   5
 -14   0  -1 -1.2373 2.08941   8
 -14   0   1 -2.9379 2.14540   5
 -14   0  -1 -0.8708 2.02959   6
 -14   0   1 2.50038 2.47095   6
  14   0  -1 -1.2377 2.16147   7
  14   0   1 -3.6310 1.45770   7
 -15   0  -1 2.90476 3.03984   5
 -15   0   1 -1.4618 1.72696   6
  15   0  -1 3.00838 2.48685   7
 -15   0   1 1.19033 3.22129   5
  15   0   1 -1.7753 1.92765   7
 -15   0  -1 -0.0311 1.96028   6
 -16   0   1 -2.2212 2.08335   6
  16   0   1 2.34736 2.58253   7
 -16   0  -1 4.95553 3.46688   6
 -16   0  -1 -2.3087 3.44944   5
 -16   0   1 0.60023 3.73305   5
  16   0  -1 -1.9789 2.00000   7
 -17   0  -1 1.53857 2.28023   6
 -17   0   1 -0.0690 3.22553   5
  17   0   1 5.61263 3.14350   7
  17   0  -1 -2.3169 2.08955   7
 -17   0  -1 -1.3652 3.92891   5
 -17   0   1 3.13062 2.59858   6
 -18   0  -1 -3.1814 2.37834   6
 -18   0   1 1.39380 3.04270   6
  18   0   1 -4.8874 2.39390   7
 -18   0   1 0.72764 4.82557   5
 -18   0  -1 -7.3333 4.53633   5
  19   0   1 2.15844 2.65859   7
  19   0  -1 -1.5801 2.26347   7
 -19   0  -1 -0.9265 2.40978   6
 -19   0   1 4.26683 3.53315   6
 -19   0  -1 4.89211 5.31148   5
 -19   0   1 -3.9731 4.86504   5
  20   0  -1 2.09236 3.23130   7
 -20   0  -1 5.89501 3.82019   6
 -20   0   1 -0.6795 3.03031   6
 -20   0  -1 7.93821 7.00552   5
  20   0   1 -1.9533 2.46811   7
 -20   0   1 -7.8138 5.57550   5
 -21   0  -1 -0.9193 3.75098   6
 -21   0   1 -2.0723 7.71397   5
  21   0   1 6.15852 3.56649   7
 -22   0   1 -0.0882 3.73556   6
 -22   0  -1 0.83079 3.18718   6
  22   0  -1 1.07143 3.59690   7
  22   0   1 -3.0449 2.79894   7
 -23   0   1 7.67589 5.92045   6
  23   0  -1 7.32491 3.83083   7
 -23   0  -1 -4.0966 4.05808   6
 -24   0   1 -2.3253 4.31614   6
 -24   0  -1 -0.8301 4.74556   6
   1   1  -1 67.6182 2.48073   7
   1  -1   1 78.4938 21.0124   2
  -1   1   1 61.6760 2.98310   6
   1  -1   1 73.0385 2.07447   5
  -1   1   1 62.6620 6.81851   1
  -1  -1  -1 64.2236 7.17638   3
   1  -1   1 54.2848 5.31256   1
  -1  -1  -1 62.8860 3.64326   5
   1  -1   1 61.5058 2.12809   6
  -1   1   1 68.1455 2.57473   8
   1   1   1 61.3102 3.51186   5
   1   1   1 60.2134 6.22211   1
   1  -1  -1 69.9286 3.11513   7
  -1  -1   1 72.2265 3.31099   5
  -1  -1   1 58.6352 6.75734   1
  -1   1  -1 66.7347 2.77666   8
  -1  -1   1 65.8412 2.55026   6
   1  -1  -1 43.9433 12.6590   2
  -2  -1  -1 654.658 16.9534   5
   2   1  -1 660.345 42.0744   2
   2  -1   1 651.501 14.3099   6
   2   1  -1 637.219 27.1249   1
   2   1  -1 635.414 16.2119   5
  -2   1   1 611.989 25.8119   1
  -2  -1  -1 633.749 24.0564   1
  -2  -1  -1 663.717 15.2446   6
   2  -1   1 645.526 15.0806   8
  -2   1   1 657.386 15.5012   6
  -2  -1  -1 684.093 30.9064   3
   2   1  -1 631.625 14.4693   7
  -2   1   1 651.432 14.9782   8
   2  -1   1 619.444 57.3226   2
  -2   1  -1 663.762 14.2184   6
  -2   1  -1 642.480 19.9903   1
  -2  -1   1 668.945 16.5293   5
  -2  -1   1 655.465 15.1331   6
  -2   1  -1 628.965 19.7748   1
   2   1   1 652.240 23.9501   1
   2  -1  -1 648.998 16.0825   7
   2   1   1 638.377 27.1694   2
  -2   1  -1 688.995 27.4574   3
   2   1   1 630.416 16.5577   5
   2  -1  -1 725.794 56.3943   2
   2   1   1 663.329 13.7420   8
  -2  -1   1 679.113 27.9017   1
   2  -1  -1 684.785 26.8466   1
  -2   1  -1 637.391 14.9629   8
   3   1  -1 146.181 5.03922   7
  -3  -1  -1 139.252 15.1759   3
   3   1  -1 132.986 12.7753   1
  -3  -1  -1 152.561 4.76122   8
  -3   1   1 147.974 5.42618   8
   3   1  -1 143.692 3.84160   9
   3  -1   1 140.663 4.93974   6
  -3  -1  -1 139.346 5.42911   6
   3   1  -1 158.938 6.49664   5
  -3  -1  -1 147.756 6.76475   5
   3  -1   1 135.917 5.25943   8
  -3  -1  -1 138.087 20.4024   2
   3   1  -1 125.234 24.0467   2
  -3  -1  -1 131.861 10.0319   1
   3  -1   1 135.872 7.51880   1
   3  -1   1 97.5430 31.4351   2
  -3   1   1 153.953 13.2262   1
  -3   1   1 137.675 14.2501   3
  -3   1   1 145.495 6.24453   7
   3  -1  -1 140.058 5.65811   6
   3   1   1 155.712 4.49101   7
  -3   1  -1 136.751 4.82460   6
   3   1   1 137.774 4.43046   8
  -3  -1   1 167.757 16.7969   3
   3  -1  -1 138.885 12.0838   1
  -3  -1   1 155.226 5.70248   6
  -3  -1   1 152.587 13.3713   1
   3   1   1 154.893 18.8192   2
   3  -1  -1 134.169 32.7062   2
   3   1   1 141.553 6.36822   5
  -3  -1   1 148.976 6.56054   5
  -3   1  -1 139.902 7.55383   1
  -3   1  -1 142.877 5.28005   8
   3   1   1 134.744 10.4970   1
   3   1   1 139.750 5.33989   6
  -3   1  -1 119.042 12.7448   3
  -3  -1   1 136.903 4.96119   7
  -4   1   1 1123.09 26.3252   5
   4  -1   1 1068.47 91.6537   2
  -4  -1  -1 1153.05 37.9629   1
  -4   1   1 1190.11 51.5560   3
  -4  -1  -1 1166.17 25.1331   8
  -4  -1  -1 1138.70 26.3855   6
   4   1  -1 1124.81 25.5831   7
  -4  -1  -1 1106.42 53.1448   3
  -4   1   1 1131.19 26.5314   6
   4  -1   1 1233.68 31.4981   1
  -4   1   1 1135.91 26.0304   8
  -4  -1  -1 1166.66 28.4565   5
   4   1  -1 1149.27 74.8309   2
   4   1  -1 1133.37 44.7032   1
   4  -1   1 1135.69 24.1631   5
  -4   1   1 1098.81 42.6604   1
   4   1   1 1090.78 27.4827   5
  -4  -1   1 1144.85 28.2368   5
  -4   1  -1 1203.18 51.1008   3
   4  -1  -1 1190.58 42.8599   1
   4   1   1 1107.76 66.3602   2
   4   1   1 1128.22 37.3728   1
   4  -1  -1 1133.66 27.6758   7
  -4  -1   1 1141.05 26.5717   6
  -4  -1   1 1185.22 55.1207   3
   4   1   1 1142.82 24.8460   7
  -4   1  -1 1116.39 25.7624   8
  -4   1  -1 1076.98 31.0055   1
  -4   1  -1 1178.59 24.7106   5
   4  -1  -1 1189.90 96.2453   2
   4   1   1 1125.07 24.7545   8
  -4  -1   1 1274.25 45.8451   1
  -4  -1   1 1116.38 25.8295   7
  -4   1  -1 1130.62 25.4655   6
  -5  -1  -1 698.197 18.5027   6
   5  -1   1 733.020 20.2199   7
   5   1  -1 702.362 17.8040   7
  -5   1   1 666.714 18.3442   6
   5  -1   1 642.367 22.5770   1
  -5  -1  -1 685.544 28.7675   1
  -5   1   1 709.509 18.2000   5
  -5  -1  -1 681.670 44.5634   3
  -5   1   1 720.951 18.3642   8
   5  -1   1 703.245 16.6392   5
  -5   1   1 680.506 42.1762   3
  -5  -1  -1 732.546 20.5669   5
   5   1  -1 698.184 65.6116   2
   5   1  -1 714.381 35.9466   1
   5  -1   1 702.755 78.7299   2
  -5   1   1 738.768 35.0726   1
  -5  -1  -1 698.095 17.3365   8
  -5   1  -1 688.989 17.8438   8
  -5   1  -1 737.557 17.3086   5
  -5   1  -1 713.974 23.7824   1
   5   1   1 630.527 56.0374   2
  -5  -1   1 713.467 20.2481   5
   5  -1  -1 764.976 82.3122   2
   5   1   1 703.810 17.1896   7
  -5   1  -1 690.619 41.8038   3
   5  -1  -1 698.541 19.7588   7
  -5   1  -1 715.604 17.8557   6
  -5  -1   1 674.407 44.6235   3
   5   1   1 662.200 28.4379   1
  -5  -1   1 663.998 34.1510   1
   5  -1  -1 715.496 33.5365   1
  -6   1   1 637.122 17.7078   8
  -6   1   1 649.829 33.7649   1
  -6  -1  -1 628.691 17.9273   6
  -6  -1  -1 625.799 28.3676   1
   6   1  -1 654.746 17.4666   7
   6   1  -1 643.455 35.7793   1
   6  -1   1 564.447 78.6247   2
   6  -1   1 643.061 16.2201   5
  -6  -1  -1 637.270 16.8872   8
   6  -1   1 642.071 19.3071   7
  -6  -1  -1 635.494 19.8493   5
   6   1  -1 607.094 67.2698   2
  -6   1   1 646.107 17.7962   5
  -6   1   1 614.466 43.8698   3
  -6   1   1 627.126 17.9064   6
  -6  -1  -1 618.808 45.3106   3
   6   1   1 672.617 63.3508   2
  -6   1  -1 630.787 16.8374   5
  -6   1  -1 630.470 43.6243   3
  -6   1  -1 635.406 17.2492   8
   6  -1  -1 606.485 76.8152   2
  -6   1  -1 600.712 23.0740   1
  -6  -1   1 651.762 20.0057   5
  -6  -1   1 638.545 18.2850   6
   6   1   1 624.206 28.6961   1
  -6  -1   1 629.564 33.9855   1
  -6   1  -1 637.075 17.4135   6
  -6  -1   1 629.435 46.8547   3
   6  -1  -1 611.393 18.8815   7
   6   1   1 618.226 16.6267   7
   6  -1  -1 722.434 34.8613   1
  -7  -1  -1 267.826 18.8231   1
  -7   1   1 254.097 30.5740   3
   7   1  -1 317.178 60.8948   2
   7  -1   1 351.280 71.0933   2
   7  -1   1 230.581 14.6769   1
  -7  -1  -1 282.735 10.1306   8
   7   1  -1 239.598 22.6980   1
  -7   1   1 275.443 10.8260   6
  -7  -1  -1 220.378 29.9936   3
   7  -1   1 274.095 9.69922   5
  -7  -1  -1 268.457 12.1933   5
  -7  -1  -1 275.224 10.8892   6
   7  -1   1 280.820 11.8070   7
  -7   1   1 275.366 10.6071   8
   7   1  -1 282.472 10.3614   7
  -7   1   1 285.643 10.6840   5
  -7   1   1 278.786 22.2281   1
  -7   1  -1 256.168 14.6449   1
   7   1   1 279.273 19.8259   1
   7  -1  -1 276.116 11.6684   7
  -7   1  -1 263.002 10.0593   8
  -7   1  -1 279.711 10.4640   6
   7  -1  -1 286.083 22.2196   1
   7   1   1 292.799 57.2624   2
  -7  -1   1 239.404 21.3799   1
  -7   1  -1 291.133 10.3306   5
  -7   1  -1 254.948 29.6638   3
  -7  -1   1 262.508 32.5654   3
  -7  -1   1 259.942 12.0086   5
   7   1   1 282.625 10.0450   7
  -8  -1  -1 36.4386 5.59511   5
  -8   1   1 37.1587 4.17459   8
  -8   1   1 38.2590 4.08899   5
  -8   1   1 35.5808 4.07956   6
   8   1  -1 35.7154 3.76775   7
  -8  -1  -1 34.1225 8.77654   1
  -8  -1  -1 32.2792 3.93052   6
   8  -1   1 37.8826 4.57504   7
  -8  -1  -1 28.7397 13.3059   3
  -8   1   1 39.1296 15.4648   3
  -8  -1  -1 36.5322 3.78766   8
  -8   1   1 35.5047 8.91497   1
   8  -1   1 28.3993 6.46880   1
   8   1  -1 41.6253 11.4653   1
  -8   1  -1 27.4824 3.55562   5
  -8  -1   1 51.6412 18.9234   3
  -8  -1   1 36.4563 5.51437   5
  -8   1  -1 33.5681 7.06631   1
  -8   1  -1 27.1179 13.6837   3
   8   1   1 36.7695 3.59670   7
  -8  -1   1 39.2333 10.0994   1
  -8   1  -1 30.1184 3.58018   8
  -8   1  -1 28.4156 4.22586   6
  -8  -1   1 32.2359 3.96238   6
   8   1   1 26.6294 7.79593   1
   8  -1  -1 38.7467 5.66466   7
   8  -1  -1 40.0058 10.0418   1
   9  -1   1 10.4484 3.97200   1
  -9   1   1 0.97940 1.50968   6
  -9   1   1 2.43039 5.90635   1
   9   1  -1 3.24375 1.91646   7
  -9   1   1 8.39222 2.55302   8
  -9   1   1 2.72519 1.87586   5
  -9  -1  -1 1.37297 1.61670   6
  -9  -1  -1 7.33737 3.68580   1
  -9  -1  -1 5.33885 10.0956   3
   9   1  -1 12.0679 7.95322   1
  -9  -1  -1 5.02168 2.17449   8
  -9   1   1 13.8052 10.8132   3
   9  -1   1 1.08821 1.80645   7
  -9  -1  -1 -0.7861 1.85628   5
  -9   1  -1 11.1515 4.49272   1
   9   1   1 -5.5242 4.26250   1
  -9  -1   1 3.14167 2.33045   5
   9  -1  -1 2.95390 4.18292   1
  -9   1  -1 6.40659 10.8141   3
  -9   1  -1 5.24149 2.10437   6
  -9   1  -1 2.91417 1.65031   8
  -9   1  -1 -0.7802 1.64779   5
  -9  -1   1 12.2252 10.1914   3
  -9  -1   1 4.91787 4.64250   1
   9  -1  -1 5.19284 2.38721   7
   9   1   1 5.04309 2.03372   7
  -9  -1   1 8.26521 2.72599   6
 -10  -1  -1 6.31249 11.1941   3
  10   1  -1 3.87263 6.20990   1
 -10   1   1 5.29879 2.37738   6
  10  -1   1 9.22072 3.03292   7
 -10   1   1 13.3552 12.4190   3
  10  -1   1 6.44645 4.19056   1
 -10  -1  -1 5.12655 2.28752   8
 -10  -1  -1 6.94857 5.50265   1
 -10   1   1 2.60142 2.41678   5
 -10  -1  -1 7.58887 3.04741   5
 -10  -1  -1 3.41577 2.06869   6
  10   1  -1 9.94427 2.86730   7
 -10   1   1 4.84880 2.51604   8
 -10   1   1 9.06187 6.04956   1
 -10  -1   1 3.28676 1.98898   6
 -10   1  -1 9.54041 2.86079   8
 -10  -1   1 -15.243 10.1392   3
 -10   1  -1 8.72089 13.1250   3
  10  -1  -1 5.50750 2.67421   7
 -10  -1   1 6.04646 2.97471   5
  10  -1  -1 12.5383 8.17608   1
 -10  -1   1 14.3714 6.02751   1
 -10   1  -1 6.70554 2.69366   6
 -10   1  -1 2.04338 1.69829   5
  10   1   1 14.7146 6.74165   1
  10   1   1 4.65777 2.22026   7
 -10   1  -1 -4.4216 3.73230   1
  11  -1   1 -1.1327 1.53406   7
 -11   1   1 -0.7876 1.40842   8
 -11  -1  -1 -0.1857 1.58574   6
  11   1  -1 1.58108 6.61378   1
 -11  -1  -1 -12.876 13.0837   3
 -11   1   1 -18.103 11.0155   3
 -11   1   1 -2.2710 4.84770   1
 -11  -1  -1 -1.3810 1.92290   5
  11  -1   1 8.26503 5.02530   1
  11   1  -1 -0.6695 1.55967   7
 -11   1   1 2.36560 2.02333   5
 -11   1   1 1.84053 1.85704   6
 -11   1  -1 -1.1999 1.10476   6
  11  -1  -1 1.36901 2.23065   7
 -11  -1   1 4.04618 2.43723   5
 -11  -1   1 -0.6748 1.36036   6
 -11  -1   1 0.68507 3.90426   1
  11   1   1 -1.3261 1.31985   7
 -11   1  -1 0.89789 1.68300   8
  11  -1  -1 7.60332 5.15762   1
 -11  -1   1 -24.828 11.7315   3
 -11   1  -1 -4.4108 1.53301   5
  11   1   1 -6.7296 4.77783   1
 -11   1  -1 5.77250 16.1833   3
 -12  -1  -1 308.643 23.3814   1
 -12   1   1 348.867 27.7786   1
 -12   1   1 338.804 15.3969   8
  12  -1   1 328.977 15.7340   7
  12   1  -1 314.975 31.7834   1
 -12  -1  -1 326.400 17.1642   5
 -12  -1  -1 356.048 16.1206   6
 -12   1   1 332.713 15.5848   5
 -12   1   1 354.079 15.9303   6
  12  -1   1 403.806 21.7111   1
  12   1  -1 358.730 14.9777   7
  12  -1  -1 335.936 16.0512   7
 -12  -1   1 323.969 15.7261   6
 -12   1  -1 345.639 14.9798   8
 -12   1  -1 325.966 15.0329   6
  12  -1  -1 324.074 28.5392   1
 -12   1  -1 327.788 15.1285   5
  12   1   1 333.435 14.2120   7
 -12  -1   1 331.402 17.5092   5
  12   1   1 344.443 26.3337   1
 -12  -1   1 293.421 27.0802   1
 -12   1  -1 353.791 19.6564   1
 -13  -1  -1 4.49460 3.47526   5
 -13  -1  -1 5.97848 3.22131   6
  13  -1   1 16.3337 4.23477   7
 -13   1   1 14.4630 4.30736   8
 -13   1   1 10.0773 3.87904   5
 -13   1   1 9.35413 3.54320   6
  13   1  -1 15.1043 4.31681   7
 -13  -1   1 11.4079 4.48167   5
 -13  -1   1 14.8521 4.00483   6
  13  -1  -1 11.8050 4.05028   7
 -13   1  -1 15.3447 4.32843   5
 -13   1  -1 11.0050 3.53954   6
 -13   1  -1 19.6289 4.58936   8
  13   1   1 10.8821 3.34336   7
 -14  -1  -1 12.6485 4.75819   5
  14  -1   1 20.3885 5.42974   7
 -14  -1  -1 17.2880 4.85218   6
 -14   1   1 20.9080 5.29493   5
 -14   1   1 13.9769 4.42683   8
  14   1  -1 15.3774 4.36371   7
 -14   1   1 23.6339 4.99263   6
  14   1   1 21.8681 4.73012   7
 -14  -1   1 13.2759 4.37393   6
 -14  -1   1 25.3425 6.63903   5
  14  -1  -1 18.8402 4.92886   7
 -14   1  -1 13.5589 4.49780   5
 -14   1  -1 17.0964 4.61309   8
 -14   1  -1 16.5302 4.34920   6
 -15   1   1 1.07545 2.50658   6
 -15   1   1 4.80300 2.54496   8
  15  -1   1 -0.3207 1.95151   7
  15   1  -1 -1.0130 2.29718   7
 -15  -1  -1 1.55504 2.06622   6
 -15  -1  -1 3.98727 3.37255   5
 -15   1   1 3.32597 3.17294   5
  15   1   1 -1.3274 1.80485   7
 -15  -1   1 3.85805 2.48175   6
 -15   1  -1 -0.2838 2.25680   8
 -15   1  -1 2.28168 2.02986   6
 -15   1  -1 -2.9452 2.78210   5
  15  -1  -1 2.83759 3.02097   7
 -16  -1  -1 77.5068 8.86533   6
 -16  -1  -1 85.0548 10.5345   5
  16  -1   1 82.9824 8.52737   7
 -16   1   1 93.4608 9.28450   6
 -16   1   1 74.7874 9.29538   5
  16   1  -1 108.876 8.96948   7
 -16   1  -1 69.4378 8.10172   6
  16   1   1 90.1076 8.11945   7
 -16   1  -1 92.7032 9.19770   8
 -16  -1   1 82.2541 9.52680   6
  16  -1  -1 75.5532 8.49946   7
 -16  -1   1 85.3234 12.0994   5
 -16   1  -1 98.2891 10.0949   5
  17   1  -1 4.65871 2.54143   7
 -17  -1  -1 5.83029 4.29595   5
 -17   1   1 -1.0514 2.28678   6
 -17  -1  -1 5.69406 3.55262   6
  17  -1   1 0.43998 3.13098   7
 -17   1   1 1.36460 3.82387   5
 -17  -1   1 8.38231 4.37309   6
 -17   1  -1 6.34102 3.13535   6
 -17  -1   1 10.2149 4.72276   5
 -17   1  -1 0.64166 3.95614   5
  17   1   1 3.30533 2.93145   7
  17  -1  -1 9.41020 4.08823   7
 -18   1   1 124.997 11.6895   6
  18   1  -1 120.959 10.4730   7
 -18  -1  -1 118.472 13.0224   5
 -18   1   1 120.022 12.1957   5
  18  -1   1 117.663 10.9650   7
 -18  -1  -1 122.715 11.6794   6
 -18   1  -1 123.900 12.0912   5
 -18  -1   1 138.787 14.1257   5
 -18   1  -1 146.245 12.3062   6
 -18  -1   1 135.358 12.4018   6
  18   1   1 138.094 10.3086   7
  18  -1  -1 140.803 11.8658   7
 -19  -1  -1 -1.1460 2.99616   6
  19  -1   1 1.25105 2.50488   7
 -19  -1  -1 1.74037 5.42590   5
 -19   1   1 5.47313 5.05506   5
 -19   1   1 2.17302 2.98631   6
  19   1  -1 5.92296 2.71191   7
 -19   1  -1 -2.9325 2.48536   6
  19   1   1 0.27935 2.52000   7
  19  -1  -1 -0.7971 2.61017   7
 -19  -1   1 -0.0478 4.87090   5
 -19   1  -1 -5.0407 5.68666   5
 -19  -1   1 6.97576 3.89181   6
 -20   1   1 23.9316 6.95084   6
 -20  -1  -1 5.50976 5.77922   5
  20   1  -1 6.16926 3.93567   7
  20  -1   1 8.36799 4.03746   7
 -20  -1  -1 15.3445 5.95223   6
 -20   1   1 13.8601 6.74012   5
  20  -1  -1 15.1120 4.31576   7
 -20  -1   1 8.52401 7.14092   5
 -20  -1   1 3.36987 3.68178   6
 -20   1  -1 8.09381 4.62673   6
  20   1   1 10.7761 3.58900   7
 -21   1   1 -1.4202 3.10936   6
 -21  -1  -1 -14.058 8.15071   5
 -21  -1  -1 3.21735 3.78300   6
  21  -1   1 -6.5393 2.48721   7
  21   1  -1 7.83981 3.84240   7
 -21  -1   1 1.43256 3.48406   6
 -21   1  -1 -1.1678 3.92909   6
  21  -1  -1 4.24524 3.58920   7
  21   1   1 4.05556 4.09301   7
  22  -1   1 42.0245 8.31001   7
  22   1  -1 54.0255 8.89651   7
 -22  -1  -1 51.7799 10.5264   6
 -22   1   1 48.9492 10.8249   6
  22  -1  -1 40.2035 8.77739   7
 -22   1  -1 43.8825 10.1599   6
 -22  -1   1 56.0589 11.7230   6
 -23   1   1 -4.2827 3.85793   6
  23  -1   1 1.48727 3.53269   7
 -23  -1  -1 5.42109 5.35747   6
 -23   1  -1 -3.9827 3.40738   6
  23  -1  -1 -3.5431 3.99723   7
 -23  -1   1 -2.3270 3.80872   6
 -24  -1  -1 -3.2960 4.70632   6
 -24   1   1 5.50121 4.47668   6
 -24   1  -1 -0.1612 4.27098   6
 -24  -1   1 3.25495 4.91106   6
   0  -2   1 4137.75 87.1571   8
   0  -2  -1 4315.91 96.5611   3
   0  -2   1 4408.30 88.0022   5
   0   2  -1 4366.64 87.3918   8
   0   2   1 4269.18 86.3421   8
   0  -2  -1 4247.81 90.3550   5
   0  -2  -1 4781.89 153.137   2
   0   2   1 4583.65 110.207   1
   0  -2  -1 4439.22 87.2884   7
   0  -2   1 4666.55 174.900   2
   1   2  -1 361.537 10.6632   5
   1  -2   1 343.282 46.3517   2
  -1   2   1 322.335 10.3336   6
  -1  -2  -1 344.895 28.4231   2
   1  -2   1 349.835 13.9338   3
  -1  -2  -1 356.786 19.0885   3
   1   2  -1 352.248 9.49098   8
   1  -2   1 356.858 9.34547   5
  -1   2   1 353.200 9.24119   8
  -1  -2  -1 357.194 11.8617   5
   1  -2   1 361.862 20.1660   1
  -1   2   1 360.803 21.2888   1
   1  -2   1 350.989 9.75413   8
   1  -2  -1 367.335 12.0599   5
  -1   2  -1 344.710 14.2891   3
   1   2   1 353.884 20.8857   1
  -1  -2   1 349.132 39.2462   2
  -1  -2   1 336.521 9.18324   6
   1   2   1 368.926 29.6017   2
   1  -2  -1 380.605 10.5302   7
   1  -2  -1 338.687 9.17986   8
   1   2   1 335.745 11.5090   5
   1  -2  -1 353.053 41.6435   2
   1   2   1 360.109 8.54920   8
   2   2  -1 256.545 6.89394   7
  -2  -2  -1 257.115 8.12118   6
   2   2  -1 254.857 7.75080   6
  -2  -2  -1 229.020 9.64546   5
  -2   2   1 243.617 9.64211   5
   2   2  -1 242.367 9.05575   5
  -2   2   1 249.269 17.6947   1
   2  -2   1 250.509 6.56639   5
  -2   2   1 252.427 8.98259   7
   2  -2   1 251.287 7.52906   6
  -2  -2  -1 270.355 19.1609   3
  -2   2   1 258.004 7.76607   8
   2   2  -1 251.488 18.9315   1
   2  -2   1 253.106 8.02406   8
   2  -2   1 274.383 15.9114   3
   2  -2   1 240.559 47.7369   2
  -2   2   1 252.528 8.50257   6
  -2  -2  -1 264.222 18.2484   1
  -2   2  -1 247.691 15.6460   1
  -2   2  -1 243.474 14.3080   3
   2   2   1 249.688 17.4949   1
  -2  -2   1 261.187 7.93760   6
   2  -2  -1 239.840 17.6494   1
  -2   2  -1 256.073 8.08168   8
   2   2   1 246.999 9.56797   5
   2  -2  -1 236.836 38.1671   2
   2  -2  -1 242.777 7.66295   8
   2  -2  -1 245.217 8.52021   6
   2   2   1 250.118 7.96744   6
   2  -2  -1 264.007 9.05007   7
  -2  -2   1 243.502 6.74686   7
  -2   2  -1 256.706 6.26010   5
  -2  -2   1 270.856 19.9527   3
  -2  -2   1 256.052 18.9167   1
  -2   2  -1 257.193 7.31169   6
  -3  -2  -1 153.906 7.83349   5
  -3   2   1 148.115 6.22816   6
  -3   2   1 148.847 5.91729   8
   3  -2   1 142.987 5.53518   6
   3   2  -1 154.178 4.99739   7
  -3  -2  -1 126.464 15.8403   3
   3   2  -1 159.021 23.0584   2
  -3  -2  -1 160.401 13.5298   2
   3  -2   1 199.543 52.7028   2
  -3   2   1 134.332 13.3174   3
   3   2  -1 126.350 14.0516   1
  -3   2   1 150.552 14.2121   1
  -3  -2  -1 142.657 13.4585   1
   3   2   1 125.415 11.6853   2
  -3  -2   1 150.159 15.1644   1
  -3   2  -1 156.487 14.0080   3
  -3  -2   1 160.544 17.9291   3
  -3  -2   1 138.609 5.89641   6
   3  -2  -1 144.729 6.97089   7
  -3   2  -1 148.751 6.08829   8
   3   2   1 142.359 13.6786   1
   3  -2  -1 130.104 37.0892   2
  -3   2  -1 138.850 11.1267   1
  -3   2  -1 147.402 11.6737   1
  -3  -2   1 142.235 4.92835   7
  -3   2  -1 141.582 5.23605   6
   3  -2  -1 147.844 14.3120   1
   4   2  -1 1066.96 23.9663   7
   4   2  -1 1131.11 47.7375   1
  -4  -2  -1 1108.06 43.3715   1
  -4   2   1 1084.36 26.0070   6
  -4   2   1 1118.00 44.0725   1
  -4  -2  -1 1083.46 28.9929   5
  -4   2   1 1161.26 48.4418   3
   4  -2   1 1050.83 36.4642   1
  -4  -2  -1 1146.63 55.2487   3
  -4  -2  -1 1099.83 26.2231   6
   4  -2   1 1239.32 109.842   2
  -4  -2  -1 1051.42 22.9064   7
   4   2  -1 1071.84 67.1630   2
  -4   2   1 1069.78 25.5721   8
  -4  -2  -1 1068.74 56.4195   2
  -4   2  -1 1054.04 35.9700   1
   4   2   1 1076.38 22.5116   7
   4  -2  -1 1116.22 44.0047   1
  -4   2  -1 1127.88 47.5572   3
   4  -2  -1 1073.27 98.9596   2
   4   2   1 1134.46 50.2730   2
   4  -2  -1 1017.63 27.3813   7
  -4   2  -1 1080.37 24.6590   6
   4   2   1 1090.44 23.9277   8
  -4  -2   1 1079.02 28.6213   5
  -4  -2   1 1036.78 24.0270   7
  -4  -2   1 1063.23 25.9271   6
  -4  -2   1 1119.02 55.2928   3
  -4   2  -1 1098.00 25.6802   8
   4   2   1 1132.09 43.9169   1
  -4  -2   1 1047.72 45.7256   1
  -5  -2  -1 1515.47 71.5246   3
   5  -2   1 1926.60 144.318   2
   5   2  -1 1595.53 61.3586   1
  -5  -2  -1 1597.14 39.5541   5
  -5   2   1 1640.82 66.5988   3
   5   2  -1 1668.27 91.6215   2
   5  -2   1 1513.66 46.0581   1
  -5   2   1 1541.21 35.4381   8
  -5  -2  -1 1542.76 33.1716   7
  -5  -2  -1 1525.06 35.9661   6
  -5   2   1 1408.76 55.2585   1
  -5   2   1 1506.31 35.6035   6
   5   2  -1 1515.31 33.7381   7
   5  -2   1 1553.18 38.4519   7
  -5  -2  -1 1507.05 54.8733   1
   5  -2  -1 1504.17 56.4222   1
  -5   2  -1 1541.58 34.6323   6
   5   2   1 1503.37 76.1867   2
   5  -2  -1 1637.10 38.3128   7
   5   2   1 1589.07 56.0181   1
   5   2   1 1568.54 32.4771   7
  -5  -2   1 1674.98 39.5835   5
  -5  -2   1 1501.63 34.0642   7
  -5   2  -1 1490.36 64.1476   3
   5  -2  -1 1575.79 131.159   2
  -5   2  -1 1534.10 35.3945   8
  -5  -2   1 1577.94 60.2995   1
  -5   2  -1 1498.69 46.8717   1
  -5  -2   1 1640.12 74.6066   3
  -5  -2   1 1586.38 36.1834   6
   6   2  -1 1441.89 32.0030   7
   6   2  -1 1508.14 95.1822   2
  -6  -2  -1 1381.62 73.2257   3
  -6  -2  -1 1407.49 37.5951   5
  -6   2   1 1432.43 33.7497   8
  -6   2   1 1423.54 67.2867   3
  -6  -2  -1 1441.20 54.4644   1
  -6   2   1 1325.57 54.8365   1
  -6   2   1 1539.43 33.0802   5
   6   2  -1 1413.24 59.6720   1
   6  -2   1 1400.00 131.052   2
  -6  -2  -1 1378.77 34.2081   6
  -6  -2  -1 1376.29 31.7486   7
  -6   2   1 1424.60 34.1120   6
   6  -2   1 1413.03 45.1597   1
   6  -2   1 1393.87 36.6317   7
   6   2   1 1387.78 30.8029   7
  -6   2  -1 1406.22 32.8961   6
  -6   2  -1 1387.52 33.3826   8
  -6   2  -1 1436.08 46.1224   1
   6  -2  -1 1570.27 140.493   2
   6   2   1 1487.74 84.5621   2
   6  -2  -1 1415.75 36.4282   7
  -6  -2   1 1463.50 76.0346   3
  -6   2  -1 1508.04 68.5626   3
   6  -2  -1 1313.09 53.1611   1
  -6  -2   1 1366.53 57.8242   1
  -6  -2   1 1417.86 34.5353   6
  -6   2  -1 1452.44 30.7184   5
   6   2   1 1456.07 54.1218   1
  -6  -2   1 1479.52 37.7954   5
   7   2  -1 15.9398 2.82730   7
  -7   2   1 10.6475 2.52672   6
  -7  -2  -1 9.49946 3.32711   5
  -7  -2  -1 12.6875 3.02748   6
   7  -2   1 9.84085 3.01534   7
   7  -2   1 17.3727 4.78163   1
  -7  -2  -1 12.8198 5.91685   1
  -7  -2  -1 17.0182 10.9597   3
  -7   2   1 -0.1283 7.80908   3
   7  -2   1 35.7039 40.5267   2
  -7   2   1 17.0808 6.14452   1
   7   2  -1 13.4273 19.6219   2
  -7   2   1 9.72220 2.43267   8
  -7   2   1 13.6406 2.52331   5
   7   2  -1 25.8438 9.36037   1
  -7   2  -1 5.00992 4.00825   1
   7  -2  -1 10.9643 5.89876   1
   7   2   1 5.88323 4.98763   1
  -7   2  -1 17.3222 10.6293   3
  -7  -2   1 13.3151 9.40929   3
  -7   2  -1 9.54880 2.19919   6
  -7  -2   1 8.81978 2.47611   6
  -7  -2   1 14.2327 6.40014   1
   7   2   1 53.0210 20.1270   2
   7  -2  -1 16.3415 3.99015   7
  -7  -2   1 12.6810 3.67479   5
  -7   2  -1 13.4982 2.65744   8
   7  -2  -1 -4.4291 28.1769   2
  -7   2  -1 14.3611 2.25222   5
   7   2   1 12.2176 2.12469   7
   8  -2   1 213.222 15.4569   1
  -8   2   1 222.648 10.0487   8
  -8  -2  -1 203.283 11.9900   5
  -8  -2  -1 204.717 10.1769   6
  -8   2   1 201.198 29.0623   3
   8   2  -1 211.676 8.78814   7
  -8   2   1 202.674 20.6382   1
   8   2  -1 170.241 21.5227   1
  -8  -2  -1 213.965 31.3780   3
  -8   2   1 219.490 9.17349   5
   8  -2   1 195.186 11.0191   7
  -8   2   1 236.594 10.4114   6
  -8  -2  -1 224.970 20.4742   1
  -8   2  -1 201.363 8.21848   5
  -8   2  -1 205.536 15.2758   1
  -8  -2   1 221.543 22.7002   1
  -8  -2   1 208.463 10.3191   6
  -8   2  -1 228.165 31.2242   3
   8  -2  -1 231.136 11.7240   7
  -8  -2   1 206.030 37.2637   3
  -8   2  -1 206.160 9.31929   6
  -8  -2   1 212.578 12.0425   5
   8  -2  -1 240.344 21.3001   1
  -8   2  -1 230.269 9.94137   8
   8   2   1 239.469 21.3391   1
   8   2   1 194.274 7.98278   7
  -9   2   1 6.43799 2.22277   5
  -9   2   1 7.21732 2.49157   6
  -9  -2  -1 4.38282 5.83792   1
  -9   2   1 -2.5911 6.75803   1
   9  -2   1 3.72593 2.24662   7
  -9  -2  -1 3.80272 8.79321   3
  -9  -2  -1 9.47158 3.64120   5
   9   2  -1 8.47509 2.25965   7
  -9  -2  -1 8.27226 2.83539   6
  -9   2   1 4.07241 8.79075   3
   9   2  -1 0.84567 6.14266   1
  -9   2   1 4.17947 1.93939   8
  -9  -2   1 11.7772 6.67892   1
  -9   2  -1 9.03052 2.58850   8
  -9  -2   1 9.18955 3.42633   5
  -9  -2   1 13.4732 11.4154   3
  -9   2  -1 6.31038 2.19379   5
  -9  -2   1 4.84507 2.39023   6
   9   2   1 16.9810 7.05327   1
  -9   2  -1 10.8415 11.5736   3
  -9   2  -1 7.39062 2.31025   6
   9  -2  -1 14.4888 6.06258   1
   9  -2  -1 2.32693 2.28096   7
  -9   2  -1 7.66580 3.14655   1
   9   2   1 4.44284 1.99733   7
 -10  -2  -1 1284.47 55.1953   1
 -10   2   1 1276.66 33.7718   6
  10   2  -1 1218.01 31.4794   7
 -10   2   1 1243.94 32.3899   5
 -10  -2  -1 1247.36 34.5625   6
 -10  -2  -1 1272.76 85.7374   3
 -10   2   1 1275.40 56.8699   1
  10  -2   1 1135.81 35.4388   7
 -10   2   1 1252.89 33.5360   8
  10   2  -1 1277.13 63.5770   1
  10  -2   1 1169.99 43.3020   1
 -10  -2  -1 1242.71 38.0203   5
 -10   2   1 1307.24 81.9921   3
 -10   2  -1 1225.81 32.6985   8
  10  -2  -1 1052.40 53.5866   1
 -10  -2   1 1190.46 34.2190   6
 -10   2  -1 1262.74 81.8927   3
  10   2   1 1185.67 30.4498   7
  10   2   1 1238.24 56.2781   1
 -10   2  -1 1257.61 43.3427   1
 -10  -2   1 1100.00 79.8825   3
 -10  -2   1 1260.52 61.6447   1
 -10   2  -1 1301.61 33.3077   6
 -10   2  -1 1195.54 31.2547   5
  10  -2  -1 1270.84 36.0873   7
 -10  -2   1 1214.58 37.7256   5
 -11   2   1 18.6187 3.96296   5
  11   2  -1 30.9314 4.71957   7
  11  -2   1 8.12392 5.92562   1
 -11   2   1 27.2481 9.00914   1
 -11  -2  -1 17.8356 5.21872   5
 -11  -2  -1 20.5071 4.64101   6
 -11  -2  -1 17.0475 8.01468   1
 -11   2   1 29.6150 5.59879   6
 -11   2   1 27.7379 5.24040   8
  11  -2   1 25.8596 5.32393   7
  11   2  -1 26.9230 10.3693   1
  11   2   1 16.4525 8.63560   1
 -11   2  -1 22.3380 4.04463   5
 -11   2  -1 25.3087 4.50878   6
 -11  -2   1 17.6270 9.19444   1
 -11  -2   1 18.5652 4.15559   6
 -11   2  -1 21.7716 4.20429   8
  11  -2  -1 21.5196 5.17486   7
  11  -2  -1 9.32082 9.10747   1
 -11   2  -1 17.8063 6.38747   1
 -11  -2   1 19.2825 5.68101   5
  11   2   1 29.7655 4.50090   7
  12   2  -1 8.54204 2.99419   7
 -12   2   1 11.9935 3.47215   5
 -12  -2  -1 10.3710 4.62546   5
 -12   2   1 7.09578 3.15887   8
 -12   2   1 12.7325 3.88529   6
 -12  -2  -1 7.95253 3.17094   6
  12  -2   1 7.45642 3.62003   7
  12   2   1 9.01570 2.83337   7
 -12   2  -1 14.4353 3.69997   8
  12  -2  -1 19.4498 4.83273   7
 -12   2  -1 11.4123 3.36324   6
 -12   2  -1 2.91680 2.65810   5
 -12  -2   1 12.4499 4.46912   5
 -12  -2   1 12.1730 4.05408   6
 -13  -2  -1 4.13627 3.73693   5
 -13   2   1 0.48107 1.87350   8
 -13  -2  -1 1.89640 2.54380   6
 -13   2   1 2.54114 2.44889   6
  13  -2   1 2.23588 2.66545   7
 -13   2   1 0.02225 2.35424   5
  13   2  -1 1.18784 1.81176   7
 -13   2  -1 5.66806 2.68329   5
 -13  -2   1 3.95849 2.85617   6
 -13   2  -1 3.09703 2.48555   6
 -13   2  -1 5.72425 3.06494   8
  13   2   1 -0.2177 1.89120   7
 -13  -2   1 1.04857 3.40583   5
 -14   2   1 326.313 15.9451   5
 -14  -2  -1 326.763 19.5805   5
 -14   2   1 333.647 16.6016   6
 -14  -2  -1 335.350 17.2592   6
 -14   2   1 294.761 15.8584   8
  14   2  -1 349.395 15.0537   7
  14  -2   1 300.792 17.0199   7
 -14  -2   1 357.137 20.2479   5
 -14   2  -1 337.157 15.3080   5
 -14  -2   1 336.054 17.5454   6
  14  -2  -1 322.692 17.4813   7
 -14   2  -1 322.359 16.0255   6
 -14   2  -1 344.735 16.2785   8
  14   2   1 343.889 14.4922   7
 -15   2   1 2.18013 2.41370   6
  15  -2   1 3.56694 3.17521   7
 -15   2   1 6.47665 3.20309   8
 -15  -2  -1 4.14467 2.96519   6
 -15  -2  -1 8.54274 4.44886   5
  15   2  -1 1.43759 2.11552   7
  15  -2  -1 8.75846 3.82521   7
 -15  -2   1 2.80485 2.23546   6
 -15   2  -1 3.43085 3.05541   5
  15   2   1 4.18407 2.64579   7
 -15  -2   1 6.65457 3.99704   5
 -15   2  -1 3.00821 2.49752   8
 -16   2   1 195.632 13.4687   8
  16  -2   1 196.883 13.9839   7
 -16   2   1 207.932 13.8462   6
 -16  -2  -1 165.327 14.9779   5
  16   2  -1 191.702 11.5730   7
 -16  -2  -1 192.376 13.8308   6
 -16   2   1 208.355 13.4670   5
 -16  -2   1 185.113 13.7133   6
  16  -2  -1 205.571 14.3616   7
 -16   2  -1 193.390 13.0093   6
 -16   2  -1 209.231 12.8109   5
  16   2   1 191.862 11.2036   7
 -16   2  -1 182.972 12.5377   8
 -16  -2   1 215.030 16.8106   5
  17   2  -1 6.73689 3.23705   7
 -17   2   1 0.36506 3.57013   5
 -17  -2  -1 4.84405 4.61545   5
 -17   2   1 -4.0895 1.81029   8
  17  -2   1 3.85339 3.24907   7
 -17  -2  -1 -0.4817 2.64505   6
 -17   2   1 2.99830 2.87583   6
 -17   2  -1 -1.5663 2.71063   8
 -17  -2   1 -0.5221 3.12981   6
  17  -2  -1 -0.4174 2.76147   7
 -17  -2   1 0.58147 3.81016   5
 -17   2  -1 6.78841 3.47830   5
  17   2   1 0.91265 2.99665   7
 -17   2  -1 5.25567 2.92059   6
  18  -2   1 224.294 15.4427   7
 -18  -2  -1 191.709 16.6509   5
 -18   2   1 184.344 14.2353   6
  18   2  -1 204.609 12.7161   7
 -18  -2  -1 193.122 15.0516   6
 -18   2   1 190.029 14.2960   5
  18   2   1 203.746 12.2065   7
 -18  -2   1 227.031 16.1359   6
 -18   2  -1 245.701 15.5075   6
 -18  -2   1 171.174 16.2978   5
 -18   2  -1 199.173 13.9007   5
 -18   2  -1 199.521 14.4427   8
  18  -2  -1 199.178 14.5560   7
 -19  -2  -1 1.50071 4.94198   5
  19  -2   1 -0.0845 2.62471   7
 -19   2   1 2.44320 3.24277   6
  19   2  -1 0.25424 2.26494   7
 -19   2   1 -8.4668 5.11752   5
 -19  -2  -1 -5.1690 2.01280   6
  19  -2  -1 6.06823 3.59936   7
 -19  -2   1 -1.8929 5.02099   5
 -19  -2   1 3.22033 3.74596   6
 -19   2  -1 -3.8396 2.60064   6
  19   2   1 -5.1432 1.90339   7
  20   2  -1 276.726 15.0719   7
  20  -2   1 246.809 16.7976   7
 -20  -2  -1 239.077 17.8922   6
 -20   2   1 248.681 17.5892   6
 -20  -2  -1 281.871 21.7070   5
  20  -2  -1 259.757 17.5354   7
 -20  -2   1 251.516 21.3395   5
 -20   2  -1 246.936 17.5306   6
 -20  -2   1 284.066 19.6104   6
  20   2   1 237.159 14.0329   7
  21   2  -1 12.7915 4.51179   7
 -21  -2  -1 -3.8227 3.65974   6
 -21   2   1 2.94292 4.15059   6
  21  -2   1 15.9550 5.66230   7
 -21  -2  -1 -18.257 7.01946   5
 -21   2  -1 0.63905 3.35657   6
 -21  -2   1 6.05450 3.62337   6
  21   2   1 -3.1881 3.25316   7
 -21  -2   1 -0.3569 6.35470   5
 -22   2   1 12.8736 5.21865   6
 -22  -2  -1 12.3260 5.78533   6
 -22   2  -1 10.5808 5.43209   6
 -22  -2   1 19.9573 10.1165   5
 -22  -2   1 3.63737 4.67357   6
  22  -2  -1 16.4060 5.29876   7
 -23  -2  -1 -3.6916 4.43440   6
 -23   2   1 7.59551 4.05320   6
  23  -2   1 10.8591 4.79265   7
  23  -2  -1 2.53289 4.04340   7
 -23  -2   1 -5.5507 4.03514   6
 -23   2  -1 5.12058 4.41771   6
 -24  -2  -1 155.036 16.0697   6
 -24   2   1 159.552 16.0437   6
 -24  -2   1 147.785 16.0954   6
  24  -2  -1 153.647 13.5305   7
 -24   2  -1 128.400 15.2003   6
   0   3   1 -1.1370 0.85467   5
   0  -3   1 0.88579 1.21173   5
   0  -3   1 -11.960 12.6633   2
   0  -3  -1 -0.9871 0.64070   8
   0  -3  -1 0.50398 2.15967   3
   0   3  -1 0.83667 2.16049   1
   0   3  -1 1.35744 1.04087   8
   0   3   1 3.69204 2.60154   3
   0  -3  -1 0.48816 1.35603   5
   0  -3  -1 2.49860 4.03003   1
   0   3   1 -0.4888 0.68670   8
   0  -3   1 -0.6779 0.63091   8
   0   3   1 3.09302 3.07290   1
   0  -3  -1 9.89446 13.1026   2
   0   3  -1 -0.0918 0.90837   5
   0  -3   1 -1.8867 2.38997   1
   1  -3   1 11.2928 2.28148   5
   1  -3   1 12.4152 6.07570   1
   1   3  -1 10.2291 1.89266   8
  -1  -3  -1 1.87425 11.5726   2
  -1  -3  -1 15.1835 5.42741   3
   1  -3   1 16.2001 3.14664   3
   1   3  -1 12.8101 5.61254   1
   1  -3   1 11.2677 15.3593   2
  -1   3   1 5.71821 4.78448   1
  -1   3   1 14.5184 2.19916   8
  -1   3   1 13.1345 2.90279   5
   1   3  -1 11.4563 1.84939   6
  -1  -3  -1 14.9517 1.68451   8
   1  -3  -1 13.6141 2.13271   8
   1   3   1 15.4653 6.39876   1
  -1   3  -1 12.6057 2.30374   8
   1  -3  -1 13.5091 3.26975   5
  -1  -3   1 16.7704 3.11733   5
   1  -3  -1 16.9259 6.95542   1
  -1   3  -1 9.71717 4.96918   1
   1   3   1 21.1213 8.53978   1
   1  -3  -1 -3.6705 13.0777   2
   1  -3  -1 12.4983 2.41807   7
  -1  -3   1 10.9668 10.8559   2
  -1  -3   1 9.65113 1.76121   8
   1   3   1 13.5054 1.94355   8
  -1  -3   1 14.7632 6.78528   1
  -1   3  -1 15.9420 2.30323   5
  -2   3   1 6986.77 142.658   6
  -2   3   1 7063.75 141.039   8
   2  -3   1 7058.84 285.723   2
   2  -3   1 7278.82 150.592   3
  -2  -3  -1 7308.43 199.815   2
  -2  -3  -1 7040.16 146.304   5
   2   3  -1 7318.90 177.699   1
  -2  -3  -1 7284.87 176.668   1
  -2  -3  -1 7247.84 171.198   3
  -2   3   1 7281.14 174.195   1
   2  -3   1 7041.63 140.677   5
  -2   3   1 7040.70 143.868   5
  -2   3  -1 7066.44 140.019   5
  -2  -3   1 7313.92 145.050   5
  -2  -3   1 7561.31 173.542   3
  -2  -3   1 7197.65 177.247   1
  -2  -3   1 6959.59 139.225   7
  -2   3  -1 7047.62 140.918   6
   2   3   1 7486.78 176.183   1
  -2  -3   1 7251.85 238.844   2
   2   3   1 7134.00 139.586   8
   2  -3  -1 6574.88 171.575   1
  -2   3  -1 7289.96 151.271   3
   2  -3  -1 6616.32 269.575   2
  -2   3  -1 7139.22 141.771   8
   2   3   1 7054.14 195.436   2
   2  -3  -1 6870.87 143.316   7
   2  -3  -1 7266.04 145.817   5
  -3  -3  -1 1446.69 34.8656   6
  -3   3   1 1563.87 49.3264   3
   3  -3   1 1487.30 127.785   2
  -3  -3  -1 1540.56 52.6517   2
   3   3  -1 1513.59 61.2261   1
   3  -3   1 1559.22 33.2724   5
  -3   3   1 1560.34 34.5342   8
  -3  -3  -1 1564.55 39.0663   5
  -3  -3  -1 1423.01 64.2164   2
  -3   3   1 1466.61 35.2079   6
   3   3  -1 1562.38 32.3871   7
  -3  -3  -1 1506.36 62.3931   3
  -3   3   1 1535.40 36.9621   5
   3  -3   1 1481.79 34.3920   6
  -3   3   1 1529.32 58.0053   1
  -3  -3  -1 1531.86 59.5494   1
  -3  -3   1 1663.56 38.6619   5
  -3   3  -1 1553.45 54.5162   1
  -3  -3   1 1582.83 64.0209   3
  -3   3  -1 1516.25 34.8888   8
   3   3   1 1488.89 59.1234   1
  -3   3  -1 1565.94 32.1167   5
  -3   3  -1 1491.16 33.6880   6
   3  -3  -1 1444.56 121.520   2
  -3   3  -1 1503.85 53.9183   1
  -3  -3   1 1478.87 34.5893   6
  -3  -3   1 1512.05 32.2418   7
   3  -3  -1 1572.14 37.1734   7
  -3  -3   1 1664.22 64.0833   1
  -3   3  -1 1573.76 49.1854   3
   3  -3  -1 1730.35 60.6075   1
  -4   3   1 1054.30 44.0148   3
  -4  -3  -1 1026.19 46.4877   2
  -4  -3  -1 988.962 46.6234   1
  -4  -3  -1 1057.11 29.8204   5
   4  -3   1 936.488 107.767   2
  -4   3   1 1045.46 28.0649   5
  -4  -3  -1 1062.50 55.2792   3
   4   3  -1 1039.16 22.8361   7
  -4   3   1 999.557 45.7931   1
  -4   3   1 1038.70 25.7971   6
   4   3  -1 1007.67 49.5747   1
  -4   3   1 1002.24 25.1487   8
  -4  -3  -1 1000.59 25.7707   6
  -4   3  -1 1006.57 25.3682   8
   4   3   1 1014.80 47.5681   1
  -4  -3   1 1020.29 54.8331   3
  -4  -3   1 1073.90 51.0023   1
  -4  -3   1 1051.91 25.8258   6
  -4  -3   1 996.065 22.8304   7
  -4   3  -1 994.716 41.4206   1
   4  -3  -1 959.930 102.059   2
   4  -3  -1 1012.60 27.6740   7
  -4   3  -1 1047.70 42.0227   1
  -4   3  -1 1080.30 43.9373   3
  -4  -3   1 1006.57 28.6028   5
   4  -3  -1 1045.21 46.9716   1
  -4   3  -1 1022.15 24.3092   6
  -5   3   1 527.372 15.9817   8
  -5  -3  -1 533.878 16.6789   6
  -5   3   1 536.010 16.2648   6
  -5   3   1 542.250 34.6000   3
  -5  -3  -1 555.967 20.0719   5
  -5  -3  -1 519.139 32.3868   1
   5  -3   1 463.376 103.162   2
   5   3  -1 510.632 34.6162   1
  -5  -3  -1 484.197 12.4449   7
  -5   3   1 541.492 32.5605   1
   5   3  -1 580.810 13.9863   7
  -5  -3  -1 545.449 41.6958   3
   5   3  -1 605.576 51.1341   2
  -5  -3   1 584.058 43.2397   3
   5   3   1 533.918 34.0169   1
   5   3   1 555.112 12.1917   7
  -5  -3   1 550.350 19.3391   5
  -5  -3   1 550.891 36.2937   1
  -5   3  -1 527.425 28.0222   1
   5  -3  -1 526.359 83.4143   2
  -5  -3   1 552.464 16.6588   6
  -5   3  -1 516.478 14.9705   6
   5   3   1 563.425 35.9852   2
  -5  -3   1 521.652 13.9004   7
   5  -3  -1 550.385 18.5701   7
  -5   3  -1 534.040 16.0447   8
   5  -3  -1 551.413 33.2178   1
  -5   3  -1 556.938 34.1661   3
  -6  -3  -1 3763.59 80.3995   6
  -6  -3  -1 3627.78 84.9065   5
   6  -3   1 3678.09 83.5788   7
  -6   3   1 3903.46 121.381   3
  -6  -3  -1 3967.52 138.046   3
   6   3  -1 3703.15 76.1512   7
  -6   3   1 3685.20 109.939   1
  -6  -3  -1 3608.92 75.2170   7
   6  -3   1 3585.77 233.677   2
  -6  -3  -1 3740.54 112.990   1
  -6   3   1 3791.69 79.4934   8
   6   3  -1 3873.01 154.862   2
  -6   3   1 3718.56 79.4542   6
   6   3  -1 3891.25 120.072   1
   6  -3   1 3732.14 100.761   1
   6   3   1 3922.09 114.622   1
   6   3   1 3805.67 130.051   2
  -6   3  -1 3714.88 100.390   1
  -6  -3   1 3807.19 137.405   3
  -6   3  -1 3906.81 120.194   3
  -6  -3   1 3670.44 84.4995   5
  -6  -3   1 3701.86 117.334   1
  -6   3  -1 3814.46 79.5219   8
  -6   3  -1 3746.84 78.1391   6
  -6  -3   1 3751.56 80.2534   6
   6  -3  -1 3717.68 110.482   1
   6  -3  -1 3580.02 232.072   2
   6  -3  -1 3625.38 82.7045   7
   6   3   1 3717.22 74.4396   7
  -7   3   1 18.4598 11.2061   3
  -7  -3  -1 4.79586 7.39553   3
  -7  -3  -1 2.18654 1.80737   6
  -7   3   1 7.05574 2.42394   6
   7   3  -1 -17.618 13.7780   2
  -7   3   1 5.56078 1.74955   5
  -7   3   1 7.08153 2.30185   8
   7  -3   1 5.88106 2.90197   7
  -7  -3  -1 6.54330 5.52165   1
  -7  -3  -1 7.27988 1.64146   7
  -7  -3  -1 0.82438 2.88195   5
   7   3  -1 6.00303 1.78307   7
   7   3  -1 -1.0624 3.80206   1
   7  -3   1 8.08689 5.02808   1
   7  -3   1 39.1578 33.5804   2
  -7  -3   1 -1.0708 4.60116   1
   7  -3  -1 1.96721 2.18487   7
  -7   3  -1 4.66292 5.24715   1
  -7  -3   1 12.3008 11.4987   3
  -7   3  -1 0.68370 5.88125   3
   7   3   1 4.89226 4.46812   1
  -7   3  -1 5.19334 1.82057   6
   7  -3  -1 11.7987 28.5532   2
  -7  -3   1 7.78630 3.34352   5
   7  -3  -1 4.42727 5.22971   1
   7   3   1 9.68900 14.0401   2
  -7  -3   1 4.35439 1.97366   6
   7   3   1 7.10527 1.56224   7
  -7   3  -1 4.02915 1.90151   8
  -8   3   1 4044.01 86.0332   8
  -8  -3  -1 3964.75 92.6010   5
  -8   3   1 4153.81 83.4659   5
   8   3  -1 4038.45 129.693   1
   8  -3   1 3509.09 88.9693   7
  -8   3   1 4272.08 123.858   1
   8  -3   1 4109.39 107.221   1
  -8  -3  -1 3954.59 121.331   1
  -8  -3  -1 3991.03 87.3208   6
  -8  -3  -1 3852.13 152.676   3
   8   3  -1 3972.77 82.6530   7
  -8   3   1 3924.01 86.0268   6
  -8   3   1 4205.66 143.625   3
  -8   3  -1 3969.58 84.7575   6
  -8   3  -1 3863.06 106.889   1
   8   3   1 3994.87 81.0419   7
  -8  -3   1 4037.80 129.044   1
  -8   3  -1 4062.31 139.717   3
  -8   3  -1 4005.53 85.8426   8
   8   3   1 3971.85 121.726   1
   8  -3  -1 3928.73 118.232   1
   8  -3  -1 4088.56 90.6374   7
  -8  -3   1 4117.84 92.7964   5
  -8  -3   1 4049.48 156.391   3
  -8  -3   1 3999.22 87.3889   6
  -9   3   1 207.592 10.3252   8
   9   3  -1 211.460 26.0775   1
  -9  -3  -1 206.743 13.4264   5
   9   3  -1 214.176 8.97287   7
  -9   3   1 229.732 22.7657   1
   9  -3   1 218.410 12.6497   7
  -9  -3  -1 200.357 10.8437   6
  -9  -3  -1 162.527 20.3866   1
  -9   3   1 221.046 9.27154   5
  -9   3   1 205.025 28.3468   3
  -9  -3  -1 192.333 35.3512   3
   9  -3   1 199.581 18.0577   1
  -9   3   1 224.663 10.8394   6
  -9  -3   1 218.075 13.5986   5
  -9   3  -1 214.092 10.4586   8
  -9  -3   1 188.283 38.9296   3
   9  -3  -1 209.998 12.3680   7
  -9  -3   1 186.327 24.4101   1
  -9   3  -1 202.610 9.73865   6
   9   3   1 209.131 7.98270   7
  -9   3  -1 220.060 8.06544   5
   9   3   1 152.304 20.4630   1
  -9   3  -1 202.159 29.7587   3
   9  -3  -1 217.467 22.1505   1
  -9   3  -1 195.487 17.6777   1
 -10   3   1 11.6234 2.84808   5
 -10  -3  -1 4.07636 5.12079   1
  10   3  -1 29.3044 9.47104   1
  10  -3   1 12.4126 4.06531   7
  10   3  -1 8.33471 2.41980   7
 -10  -3  -1 13.9127 3.56008   6
 -10  -3  -1 6.61608 3.32663   5
 -10   3   1 15.9593 3.66702   8
  10  -3   1 3.74260 5.85282   1
 -10   3   1 22.9031 8.53109   1
 -10  -3  -1 1.36744 10.8133   3
 -10   3   1 24.1488 12.5614   3
 -10   3   1 17.8313 3.89621   6
  10   3   1 12.1742 2.40896   7
 -10  -3   1 3.08440 5.31296   1
 -10  -3   1 11.1670 3.98144   5
 -10  -3   1 20.0332 10.8683   3
 -10   3  -1 12.1827 2.55387   5
 -10   3  -1 6.52711 2.40811   6
  10   3   1 17.1539 7.78419   1
 -10   3  -1 25.0330 12.3170   3
 -10   3  -1 13.8196 3.60266   8
 -10   3  -1 6.17866 5.89646   1
  10  -3  -1 22.9576 7.41997   1
  10  -3  -1 6.14768 3.11524   7
 -10  -3   1 15.8531 3.90042   6
 -11  -3  -1 148.172 18.8647   1
 -11  -3  -1 170.006 10.8511   6
 -11   3   1 164.384 9.97763   6
  11  -3   1 163.049 11.7562   7
 -11   3   1 175.534 9.04571   5
  11   3  -1 168.987 8.63478   7
  11   3  -1 189.699 32.3012   1
 -11  -3  -1 146.247 12.3732   5
 -11   3   1 142.846 23.9894   1
  11  -3   1 184.443 16.2316   1
 -11   3   1 158.944 9.92268   8
  11   3   1 162.670 7.79104   7
  11  -3  -1 135.084 19.5283   1
 -11  -3   1 160.600 26.6386   1
  11  -3  -1 165.389 11.5958   7
 -11   3  -1 171.256 9.93762   8
 -11   3  -1 172.186 8.13355   5
 -11  -3   1 175.528 11.0989   6
 -11   3  -1 158.938 9.52105   6
 -11  -3   1 161.711 12.6154   5
  11   3   1 150.523 21.9547   1
 -11   3  -1 142.097 15.0502   1
  12  -3   1 1256.82 39.3298   7
 -12   3   1 1259.35 33.4989   5
 -12   3   1 1220.55 35.5309   8
 -12  -3  -1 1188.98 36.5788   6
 -12   3   1 1256.97 35.9021   6
 -12  -3  -1 1206.48 41.4449   5
  12   3  -1 1263.29 32.6368   7
 -12  -3   1 1224.18 37.2294   6
 -12  -3   1 1206.53 41.6197   5
 -12   3  -1 1196.20 34.8406   8
  12  -3  -1 1272.35 39.0714   7
 -12   3  -1 1233.97 31.5175   5
 -12   3  -1 1216.71 34.6911   6
  12   3   1 1226.83 31.0958   7
 -13   3   1 47.6108 7.39840   6
 -13  -3  -1 55.4929 6.82173   6
 -13   3   1 45.7761 7.35834   8
 -13  -3  -1 41.7966 8.45048   5
  13   3  -1 52.8979 5.52171   7
 -13   3   1 53.4733 6.01335   5
  13  -3   1 67.6514 8.26545   7
  13   3   1 50.0698 4.83090   7
 -13   3  -1 50.4785 5.33227   5
 -13  -3   1 57.8384 7.00232   6
 -13   3  -1 59.5409 6.43061   6
  13  -3  -1 62.8895 7.74400   7
 -13   3  -1 53.9476 6.30861   8
 -13  -3   1 45.4863 8.83413   5
 -14   3   1 24.8662 5.72957   8
 -14   3   1 29.2207 5.32829   5
  14  -3   1 19.8565 5.68214   7
 -14  -3  -1 11.7321 5.13512   5
  14   3  -1 26.4474 4.73950   7
 -14   3   1 27.2422 5.33234   6
 -14  -3  -1 21.7348 5.26927   6
  14  -3  -1 39.8967 7.78051   7
  14   3   1 35.6541 4.41339   7
 -14   3  -1 25.4037 5.26204   6
 -14   3  -1 26.0743 5.55828   8
 -14  -3   1 30.0290 6.61057   6
 -14  -3   1 18.0893 6.06301   5
 -14   3  -1 22.5334 4.58067   5
 -15  -3  -1 0.92890 2.18963   6
 -15   3   1 -0.6297 2.07161   6
 -15   3   1 0.92162 2.27598   8
 -15  -3  -1 -1.9178 2.81084   5
  15   3  -1 3.44256 2.46917   7
  15  -3   1 -0.0527 2.70310   7
 -15   3   1 3.50334 2.82904   5
  15   3   1 0.95217 2.25489   7
  15  -3  -1 -4.3959 2.22780   7
 -15   3  -1 -0.4413 1.73467   6
 -15  -3   1 0.18820 3.79514   5
 -15   3  -1 -1.5059 2.50299   5
 -15  -3   1 5.05925 3.03560   6
 -15   3  -1 1.72547 2.53617   8
 -16   3   1 357.493 16.7985   5
  16   3  -1 377.288 16.1676   7
 -16  -3  -1 373.685 23.5914   5
  16  -3   1 348.538 19.7497   7
 -16  -3  -1 331.467 19.0446   6
 -16   3   1 345.946 18.4582   8
 -16   3   1 366.184 18.6788   6
 -16  -3   1 347.171 22.1728   5
  16  -3  -1 353.080 20.2471   7
  16   3   1 365.412 15.1457   7
 -16   3  -1 324.475 14.9310   5
 -16  -3   1 367.831 19.9802   6
 -16   3  -1 365.079 18.1795   6
 -16   3  -1 376.341 18.6648   8
 -17  -3  -1 2.41914 2.90025   6
 -17   3   1 -1.7485 3.13804   5
 -17   3   1 5.69727 3.39835   8
  17  -3   1 5.04388 3.53521   7
 -17   3   1 -0.9152 2.10502   6
  17  -3  -1 4.67517 3.43838   7
 -17  -3   1 -0.0261 3.17811   5
  17   3   1 3.66544 2.33273   7
 -17   3  -1 0.06415 2.52504   6
 -17   3  -1 8.64415 3.83311   8
 -17  -3   1 3.46528 3.84303   6
  18   3  -1 454.299 19.0194   7
 -18  -3  -1 459.742 23.9748   6
 -18   3   1 446.250 22.7062   8
  18  -3   1 443.033 23.4992   7
 -18   3   1 434.750 22.2170   6
 -18   3   1 428.478 19.5921   5
 -18  -3  -1 426.382 25.8840   5
  18  -3  -1 431.906 23.2146   7
 -18   3  -1 456.351 22.3461   8
 -18   3  -1 440.638 21.7070   6
 -18  -3   1 448.087 23.7697   6
 -18  -3   1 408.556 25.6092   5
  18   3   1 408.019 17.3392   7
 -19  -3  -1 8.74821 6.69561   5
 -19   3   1 9.72024 4.16991   8
 -19   3   1 3.28966 3.67175   6
 -19  -3  -1 10.3678 5.41820   6
  19   3  -1 5.21454 3.24311   7
  19  -3   1 3.63875 3.47783   7
 -19  -3   1 1.71372 3.52730   6
 -19  -3   1 8.22360 5.46114   5
 -19   3  -1 -3.0350 2.76658   8
 -19   3  -1 1.08779 3.03804   6
  19  -3  -1 8.33337 4.77136   7
 -20  -3  -1 105.214 15.2256   6
  20  -3   1 64.7721 10.9700   7
 -20   3   1 75.3542 11.5906   6
  20   3  -1 89.0045 8.53006   7
 -20  -3  -1 93.3025 15.4941   5
 -20   3  -1 71.7114 11.5088   6
  20   3   1 89.0052 8.04769   7
  20  -3  -1 60.2951 10.2230   7
 -20  -3   1 101.211 16.9837   5
 -20  -3   1 104.331 12.0338   6
 -21   3   1 17.7610 5.03854   6
  21  -3   1 23.2561 7.10045   7
 -21  -3  -1 19.8822 9.31751   5
 -21  -3  -1 13.8371 5.27928   6
 -21  -3   1 25.0969 9.06003   5
 -21   3  -1 14.9052 6.34043   6
  21  -3  -1 29.9969 7.20189   7
 -21  -3   1 11.7337 6.32337   6
 -22   3   1 227.311 18.0967   6
  22  -3   1 211.484 16.6025   7
 -22  -3  -1 221.463 18.5487   6
 -22  -3  -1 210.661 24.0981   5
  22  -3  -1 227.811 17.3282   7
 -22  -3   1 237.694 18.5592   6
 -22   3  -1 240.281 17.9489   6
 -22  -3   1 242.448 22.0364   5
 -23  -3  -1 5.71420 5.59981   6
 -23   3   1 7.78750 4.36146   6
  23  -3   1 7.49026 4.29204   7
 -23  -3   1 2.13024 4.84006   6
 -23   3  -1 -4.1987 3.78950   6
   0  -4  -1 7053.27 267.166   2
   0  -4  -1 7036.40 149.120   5
   0  -4   1 7303.71 147.025   5
   0   4   1 7145.96 143.359   8
   0   4  -1 7230.42 144.547   8
   0   4  -1 7165.00 184.343   1
   0   4   1 7521.25 188.155   1
   0  -4   1 7278.46 292.923   2
   0  -4  -1 7446.51 158.050   3
  -1  -4  -1 2049.44 63.3809   3
  -1   4   1 2091.77 77.0956   1
  -1  -4  -1 1918.87 42.7934   8
   1   4  -1 1899.50 75.2198   1
  -1   4   1 1986.75 43.6553   8
   1  -4   1 2001.01 74.5098   1
   1  -4   1 2104.35 45.9767   5
  -1  -4  -1 1996.90 48.9459   5
  -1  -4  -1 2099.06 119.268   2
   1   4  -1 1930.49 44.0056   8
   1  -4   1 1975.19 146.764   2
  -1  -4   1 2005.18 76.4312   1
   1  -4  -1 1944.58 136.747   2
  -1   4  -1 1984.69 44.5647   8
   1  -4  -1 2011.13 48.6271   5
   1   4   1 2318.76 86.6255   1
  -1   4  -1 1987.68 44.7968   5
  -1  -4   1 2018.95 47.4886   5
  -1  -4   1 2074.62 63.7022   3
  -1  -4   1 1973.63 131.274   2
   2  -4   1 227.909 59.0612   2
   2  -4   1 238.416 9.30328   5
  -2  -4  -1 233.025 20.5302   3
  -2  -4  -1 182.150 35.2175   2
  -2  -4  -1 226.519 7.60341   8
  -2   4   1 220.420 10.9957   5
  -2  -4  -1 225.924 11.8540   5
   2   4  -1 226.400 8.61810   8
  -2   4   1 233.370 10.0049   6
  -2   4   1 231.668 8.74934   8
  -2   4   1 228.508 22.8989   1
   2   4   1 246.019 26.5860   1
   2  -4  -1 269.118 64.7818   2
  -2  -4   1 231.009 20.4402   3
  -2   4  -1 230.351 8.56987   5
  -2  -4   1 226.902 7.43111   7
  -2  -4   1 230.011 11.0953   5
   2  -4  -1 218.738 22.8736   1
  -2  -4   1 226.656 47.9935   2
   2  -4  -1 244.635 11.4503   5
   2  -4  -1 235.456 10.2854   7
  -2  -4   1 213.633 23.0695   1
  -2   4  -1 236.176 9.24590   6
   2   4   1 259.315 8.22801   8
  -3  -4  -1 135.049 9.20293   5
  -3   4   1 129.920 7.53906   5
  -3   4   1 161.034 12.2140   3
  -3  -4  -1 162.170 19.4193   3
   3  -4   1 165.153 58.6349   2
  -3   4   1 167.519 19.2667   1
  -3  -4  -1 116.964 16.9249   1
  -3  -4  -1 142.393 4.38718   7
   3  -4   1 144.094 6.78542   5
   3   4  -1 129.472 17.3061   1
  -3   4   1 139.511 7.35935   6
  -3   4   1 132.941 6.61622   8
  -3  -4  -1 159.200 30.2322   2
   3  -4  -1 119.783 16.7484   1
  -3  -4   1 139.812 8.91901   5
  -3   4  -1 169.644 12.4153   3
  -3   4  -1 133.788 5.73117   5
  -3   4  -1 157.673 16.6768   1
  -3  -4   1 132.217 5.13636   7
   3  -4  -1 171.000 51.9053   2
  -3  -4   1 134.369 6.77561   6
   3  -4  -1 140.899 8.96399   5
  -3  -4   1 99.1887 17.6728   1
  -3  -4   1 124.764 36.1281   2
   3   4   1 139.326 5.80143   8
   3   4   1 118.882 16.9116   1
  -3  -4   1 134.380 18.5287   3
  -3   4  -1 138.443 6.62904   6
  -4  -4  -1 1936.11 49.4032   5
  -4  -4  -1 1891.08 79.7896   3
  -4  -4  -1 1834.26 75.5196   1
  -4   4   1 1902.37 44.1662   6
  -4   4   1 1911.11 73.2869   1
  -4   4   1 1805.12 44.7051   5
   4   4  -1 1940.23 78.8023   1
  -4   4   1 1992.02 62.6808   3
  -4   4   1 1872.55 43.2505   8
  -4  -4  -1 2022.50 90.4094   2
   4  -4   1 1959.42 42.9377   5
   4   4  -1 1871.06 40.2456   7
  -4  -4  -1 1838.13 38.2360   7
  -4  -4  -1 1910.59 44.3361   6
  -4  -4  -1 1869.73 71.2124   2
   4  -4   1 2245.15 179.241   2
  -4   4  -1 1962.77 62.0743   3
  -4   4  -1 1900.65 43.8002   8
  -4  -4   1 1952.23 44.0514   6
   4  -4  -1 1935.78 160.347   2
   4   4   1 1900.47 75.8805   1
  -4  -4   1 1855.42 40.0813   7
  -4  -4   1 1842.22 76.8851   1
  -4   4  -1 1969.12 70.6226   1
  -4   4  -1 1891.16 42.6243   6
  -4   4  -1 1948.97 70.1273   1
  -4   4  -1 1962.33 40.4695   5
   4  -4  -1 1885.05 46.7100   7
  -4  -4   1 1842.82 48.1754   5
  -4  -4   1 2044.06 83.1578   3
   4  -4  -1 1978.74 75.4596   1
   5   4  -1 2.15630 1.01888   7
  -5   4   1 1.04794 1.36783   8
  -5  -4  -1 17.2987 9.52614   3
  -5  -4  -1 1.09955 3.79134   1
  -5   4   1 2.29452 1.47486   6
   5   4  -1 6.12575 5.25196   1
  -5  -4  -1 1.49253 2.04659   5
  -5  -4  -1 3.41814 1.81145   6
   5  -4   1 -7.4701 28.4659   2
  -5   4   1 -3.6021 2.39858   1
  -5   4   1 1.74898 6.01869   3
  -5   4   1 0.35557 1.44484   5
  -5  -4   1 13.4272 7.28509   3
   5   4   1 7.07817 4.89929   1
  -5   4  -1 0.44890 1.29097   8
   5  -4  -1 5.81798 2.62533   7
  -5   4  -1 -0.2804 5.79213   3
  -5  -4   1 2.02841 1.51510   6
  -5  -4   1 0.70790 0.92165   7
  -5  -4   1 -1.6512 2.37505   1
  -5   4  -1 0.36164 0.98211   6
   5  -4  -1 -44.977 21.7624   2
  -5  -4   1 2.13622 1.96315   5
   5  -4  -1 2.35552 3.27686   1
  -6   4   1 1323.65 33.4598   6
   6   4  -1 1426.24 67.3257   1
  -6   4   1 1189.61 57.2543   1
  -6  -4  -1 1245.69 27.9518   7
  -6   4   1 1291.70 35.0953   5
  -6   4   1 1302.02 33.1615   8
  -6   4   1 1345.90 61.5644   3
  -6  -4  -1 1407.88 64.0630   1
  -6  -4  -1 1369.42 75.4340   3
  -6  -4  -1 1315.75 39.3650   5
   6  -4   1 1310.96 37.4102   7
   6  -4   1 1286.91 148.599   2
   6   4  -1 1334.04 29.5749   7
  -6  -4   1 1396.13 77.2342   3
  -6   4  -1 1256.56 53.6471   1
  -6  -4   1 1312.04 65.7223   1
  -6   4  -1 1312.20 31.9589   6
   6   4   1 1297.15 27.5028   7
  -6   4  -1 1352.19 60.0622   3
   6  -4  -1 1470.21 63.5909   1
  -6  -4   1 1314.43 34.0190   6
  -6   4  -1 1343.08 33.5096   8
  -6   4  -1 1321.98 55.1793   1
   6  -4  -1 1344.75 146.344   2
   6   4   1 1355.29 63.6855   1
  -6  -4   1 1351.09 38.9589   5
  -7   4   1 105.295 6.97366   6
  -7   4   1 105.053 6.96466   8
  -7  -4  -1 102.735 4.60565   7
  -7   4   1 82.6675 17.7952   3
  -7   4   1 103.766 8.64330   5
   7   4  -1 108.144 19.8703   1
  -7  -4  -1 75.8630 16.8111   1
   7  -4   1 134.178 9.70075   7
   7   4  -1 97.6090 5.00959   7
  -7  -4  -1 89.5084 21.0715   3
  -7   4   1 86.3355 16.3619   1
  -7  -4  -1 108.508 7.47316   6
  -7  -4  -1 105.652 9.75134   5
  -7   4  -1 98.2383 13.5793   1
   7  -4  -1 113.754 8.78070   7
  -7   4  -1 106.126 6.35051   6
   7   4   1 99.1209 18.3548   1
   7   4   1 106.348 4.12707   7
   7  -4  -1 117.229 16.8127   1
  -7   4  -1 112.531 7.22810   8
  -7  -4   1 124.496 27.7691   3
  -7   4  -1 108.392 13.4507   1
  -7  -4   1 93.0032 19.1280   1
  -7  -4   1 117.826 9.71162   5
  -7  -4   1 92.8105 6.92187   6
  -7   4  -1 77.3885 19.0528   3
   8   4  -1 1161.18 27.9804   7
  -8   4   1 1190.62 29.2339   5
  -8   4   1 1188.80 31.8368   6
  -8  -4  -1 1223.64 61.7842   1
  -8  -4  -1 1217.95 38.9059   5
  -8  -4  -1 1300.94 81.4313   3
   8   4  -1 1212.52 64.6967   1
   8  -4   1 1203.62 36.4362   7
  -8  -4  -1 1164.15 27.5734   7
  -8   4   1 1193.17 67.1871   3
  -8   4   1 1169.04 58.5977   1
  -8  -4   1 1272.08 66.6970   1
  -8   4  -1 1250.62 32.3756   8
  -8   4  -1 1183.97 30.7456   6
  -8   4  -1 1169.14 50.7538   1
  -8   4  -1 1187.37 66.4169   3
  -8  -4   1 1147.71 37.7501   5
   8  -4  -1 1164.53 57.5679   1
   8   4   1 1174.58 26.3450   7
   8   4   1 1204.01 61.6955   1
  -8  -4   1 1246.27 80.1726   3
  -8  -4   1 1181.97 33.1379   6
  -9   4   1 62.3834 16.0856   1
  -9   4   1 79.7926 6.49765   6
   9   4  -1 54.8699 15.2433   1
  -9  -4  -1 72.4894 10.8319   5
  -9   4   1 83.3646 6.74629   8
  -9   4   1 82.1553 5.19205   5
   9   4  -1 70.4255 4.72836   7
  -9  -4  -1 55.9410 23.2096   3
  -9  -4  -1 70.7282 17.6651   1
  -9   4   1 64.4348 18.8625   3
   9  -4   1 89.1682 8.41568   7
   9   4   1 73.6908 18.5776   1
  -9   4  -1 75.9989 5.94658   6
  -9  -4   1 69.9578 23.1064   3
   9   4   1 74.7957 4.07856   7
  -9  -4   1 86.4659 9.07375   5
   9  -4  -1 90.4754 8.59476   7
  -9  -4   1 75.9936 17.5576   1
  -9  -4   1 76.5494 6.93147   6
  -9   4  -1 91.7869 7.03719   8
  -9   4  -1 69.3627 13.8401   1
  10   4  -1 2756.66 111.411   1
 -10  -4  -1 2723.65 138.000   3
 -10  -4  -1 2655.07 102.501   1
 -10   4   1 2737.47 120.770   3
 -10   4   1 2932.60 103.971   1
 -10  -4  -1 2824.72 74.3685   5
 -10   4   1 2804.09 60.9126   5
  10  -4   1 2938.98 71.5724   7
  10   4  -1 2800.96 60.5648   7
 -10   4   1 2813.00 65.3521   8
 -10  -4  -1 2831.38 67.3479   6
 -10   4   1 2927.97 65.6797   6
 -10   4  -1 2801.67 65.3391   8
 -10  -4   1 2800.73 110.502   1
  10  -4  -1 3020.47 101.707   1
  10   4   1 2862.47 106.665   1
  10   4   1 2773.14 58.7284   7
 -10   4  -1 2684.53 119.302   3
 -10   4  -1 2717.98 88.6148   1
 -10  -4   1 2884.74 74.2021   5
  10  -4  -1 2993.30 71.5714   7
 -10  -4   1 2729.97 66.9017   6
 -10   4  -1 2530.44 63.1224   6
 -10  -4   1 2627.29 135.860   3
  11   4  -1 183.727 8.56993   7
 -11   4   1 142.172 20.8665   1
 -11   4   1 179.874 10.6863   6
 -11  -4  -1 171.079 22.8431   1
 -11   4   1 191.466 8.96222   5
 -11  -4  -1 181.174 14.4163   5
 -11   4   1 173.914 10.7610   8
  11  -4   1 194.251 13.1836   7
  11   4  -1 202.512 28.8469   1
 -11  -4  -1 177.632 11.6339   6
 -11  -4   1 147.346 26.7821   1
  11  -4  -1 170.177 21.7760   1
 -11   4  -1 176.001 19.1281   1
  11   4   1 177.215 28.3279   1
  11  -4  -1 205.766 13.5522   7
 -11  -4   1 185.659 11.7056   6
  11   4   1 169.951 7.44380   7
 -11   4  -1 170.001 18.4349   1
 -11   4  -1 169.451 9.82972   6
 -11   4  -1 183.510 10.8952   8
 -11  -4   1 168.804 13.9328   5
 -12   4   1 11.2575 2.91186   5
 -12   4   1 13.4153 3.78861   6
  12   4  -1 12.1239 2.85606   7
  12  -4   1 8.29040 4.21872   7
 -12  -4  -1 19.3056 4.72189   6
 -12  -4  -1 7.54242 4.23009   5
 -12   4   1 16.7654 4.32357   8
  12  -4  -1 6.41673 3.83764   7
 -12  -4   1 9.03547 4.79678   5
 -12  -4   1 6.15117 3.05942   6
 -12   4  -1 14.3727 3.90634   8
  12   4   1 9.43085 2.33008   7
 -12   4  -1 7.91376 3.13825   6
 -13   4   1 89.5172 6.81060   5
  13   4  -1 86.9797 6.40639   7
 -13   4   1 81.1483 8.02391   8
 -13  -4  -1 84.8624 12.9224   5
 -13   4   1 87.3126 7.82017   6
  13  -4   1 88.9515 9.81488   7
 -13  -4  -1 81.6180 8.55518   6
 -13   4  -1 93.7061 8.23316   8
 -13   4  -1 84.7033 7.61940   6
 -13  -4   1 100.449 11.2716   5
  13   4   1 85.3347 5.71949   7
  13  -4  -1 97.9791 9.73750   7
 -13  -4   1 79.7878 8.52639   6
 -14  -4  -1 784.914 30.1520   6
 -14   4   1 867.419 25.5828   5
 -14   4   1 845.026 29.1819   8
 -14  -4  -1 847.106 36.2436   5
 -14   4   1 832.930 28.9205   6
  14  -4   1 837.041 32.6711   7
  14   4  -1 803.540 24.3031   7
 -14   4  -1 840.659 28.2168   6
 -14   4  -1 832.398 28.4626   8
 -14  -4   1 848.704 36.2535   5
  14   4   1 793.109 23.0039   7
  14  -4  -1 809.576 32.1902   7
 -14  -4   1 782.135 30.0986   6
  15  -4   1 7.62458 3.63206   7
  15   4  -1 11.6199 3.10345   7
 -15   4   1 8.04055 2.92717   6
 -15   4   1 6.54425 2.82400   5
 -15  -4  -1 7.31710 4.09889   6
 -15   4   1 10.4307 3.99333   8
 -15  -4  -1 -0.3574 3.40297   5
 -15  -4   1 6.10188 4.11977   5
 -15   4  -1 10.3199 4.02338   8
 -15   4  -1 2.19059 2.56346   6
  15  -4  -1 13.1458 4.67591   7
  15   4   1 5.96411 2.75013   7
 -15  -4   1 3.68042 3.13587   6
 -16   4   1 335.195 14.9746   5
  16   4  -1 319.800 14.1675   7
 -16   4   1 327.579 18.0566   8
 -16   4   1 351.549 18.0930   6
  16  -4   1 317.626 19.5805   7
 -16  -4  -1 309.912 22.8771   5
 -16  -4  -1 331.156 18.9809   6
 -16  -4   1 306.087 18.6511   6
  16  -4  -1 318.659 19.4735   7
 -16   4  -1 341.845 17.4677   6
 -16  -4   1 309.193 22.1219   5
 -16   4  -1 353.537 18.1110   8
  16   4   1 326.635 13.2773   7
 -17   4   1 9.80171 4.27721   8
 -17  -4  -1 1.68892 4.79507   5
  17  -4   1 1.57034 3.58040   7
 -17   4   1 4.22165 3.55613   5
 -17   4   1 1.95683 2.51182   6
  17   4  -1 6.07111 2.83264   7
 -17  -4  -1 -0.7893 2.56684   6
 -17  -4   1 -2.7384 3.53551   5
  17   4   1 8.90155 2.80990   7
 -17  -4   1 1.87780 3.27067   6
 -17   4  -1 4.14076 3.40185   6
  17  -4  -1 9.51113 4.66779   7
 -17   4  -1 -2.3820 2.45896   8
 -18   4   1 335.610 19.3294   8
 -18  -4  -1 316.548 23.1211   5
  18  -4   1 305.841 19.6390   7
 -18   4   1 284.222 17.6205   6
  18   4  -1 302.832 14.3831   7
 -18   4   1 284.649 18.3181   5
 -18  -4  -1 319.203 19.7432   6
  18   4   1 281.373 12.9966   7
 -18  -4   1 285.968 22.1231   5
  18  -4  -1 307.617 19.7726   7
 -18  -4   1 334.736 20.5070   6
 -18   4  -1 320.218 18.6593   8
 -18   4  -1 324.201 18.1618   6
 -19   4   1 13.2760 5.39533   8
 -19   4   1 24.7450 6.21678   6
 -19  -4  -1 6.36870 4.87568   6
 -19  -4  -1 22.8569 8.38991   5
  19  -4   1 13.0897 5.16650   7
  19   4  -1 14.1045 4.24358   7
 -19  -4   1 5.15379 5.12627   6
  19  -4  -1 21.5763 7.12395   7
 -19  -4   1 11.6466 7.46629   5
 -19   4  -1 7.64249 4.30919   6
  19   4   1 17.7682 3.84976   7
 -19   4  -1 20.7841 5.79266   8
 -20  -4  -1 313.888 21.1161   6
 -20   4   1 286.040 19.5091   8
  20   4  -1 286.630 14.8819   7
  20  -4   1 338.829 21.1796   7
 -20  -4  -1 331.668 25.5681   5
 -20   4   1 347.475 20.7611   6
 -20  -4   1 368.616 22.9847   6
 -20  -4   1 376.212 27.7481   5
  20  -4  -1 328.689 21.1574   7
 -20   4  -1 328.088 19.6777   6
 -20   4  -1 304.769 19.6995   8
 -21   4   1 27.7936 7.51430   6
 -21  -4  -1 19.4883 6.89028   6
 -21  -4  -1 48.6948 13.1652   5
  21  -4   1 30.3296 8.05649   7
 -21   4  -1 25.8180 6.81062   8
 -21  -4   1 24.9573 6.87712   6
 -21  -4   1 21.1867 9.81397   5
  21  -4  -1 14.0416 6.56720   7
 -21   4  -1 30.2545 7.60114   6
  22  -4   1 30.3286 7.99766   7
 -22  -4  -1 36.0415 9.19045   6
 -22  -4  -1 8.05438 10.9172   5
  22  -4  -1 36.7367 8.54697   7
 -22   4  -1 46.2770 10.0317   6
 -22  -4   1 46.3332 13.1201   5
 -22  -4   1 59.2770 12.2807   6
  23  -4   1 -2.1114 4.18585   7
 -23   4   1 0.43260 4.58885   6
 -23  -4  -1 6.21298 5.31387   6
 -23  -4   1 6.66833 4.74786   6
 -23  -4   1 14.0938 12.7290   5
  23  -4  -1 10.2573 5.42469   7
   0   5  -1 -0.5566 1.11642   8
   0  -5   1 1.33084 2.85132   3
   0   5   1 4.33585 6.25296   1
   0  -5   1 14.8861 29.8643   2
   0   5   1 1.13549 1.22274   8
   0  -5   1 0.43016 1.28990   5
   0  -5  -1 2.72102 3.48460   3
   0   5  -1 2.34592 5.33796   1
   0   5   1 2.29816 4.66414   1
   0  -5  -1 19.7071 25.2257   2
   0  -5  -1 0.71566 1.64699   5
   0  -5   1 -3.9199 2.31574   1
   1  -5   1 47.2708 12.6864   1
   1   5  -1 63.1399 15.1375   1
   1  -5   1 56.3986 35.7323   2
  -1  -5  -1 38.6310 9.55655   3
  -1   5   1 66.0856 4.59945   8
   1   5  -1 60.1683 4.58013   8
  -1  -5  -1 68.8069 6.76851   5
  -1  -5  -1 22.4393 27.4458   2
   1  -5   1 67.6216 5.71609   5
  -1   5   1 60.1310 14.6853   1
  -1   5   1 41.2002 10.5121   1
  -1  -5   1 53.8928 5.64901   5
   1   5   1 66.1672 4.37868   8
  -1   5  -1 60.4736 14.6988   1
   1   5   1 38.3276 9.81088   1
   1  -5  -1 49.7440 30.1888   2
   1   5   1 70.3227 15.3221   1
   1  -5  -1 62.9238 6.61460   5
  -1  -5   1 99.1254 20.4958   1
  -1   5  -1 63.5892 4.82949   8
  -1  -5   1 13.5962 26.7140   2
   2  -5   1 272.037 71.6506   2
  -2   5   1 259.544 27.2243   1
   2   5  -1 296.897 10.9505   8
   2  -5   1 301.962 12.1690   5
  -2   5   1 299.925 10.9524   8
  -2   5   1 303.558 12.8572   6
  -2  -5  -1 276.319 23.7415   3
   2   5  -1 300.266 29.1217   1
  -2  -5  -1 239.613 52.3246   2
   2  -5  -1 311.013 28.9911   1
  -2  -5   1 359.236 72.3429   2
  -2   5  -1 319.842 28.3320   1
  -2  -5   1 274.142 23.8862   3
   2   5   1 314.044 30.3197   1
  -2  -5   1 288.631 13.7322   5
   2  -5  -1 216.985 64.5313   2
  -2  -5   1 324.798 30.4068   1
   2   5   1 301.566 10.2436   8
  -2   5  -1 267.787 26.5823   1
   2  -5  -1 319.544 14.2450   5
  -3  -5  -1 93.8592 16.6701   3
  -3   5   1 69.4241 5.17731   8
  -3  -5  -1 58.2707 26.3494   2
   3  -5   1 64.3858 5.53190   5
   3  -5   1 46.5372 30.1543   2
   3   5  -1 69.8423 4.95680   8
  -3   5   1 69.3428 17.3648   1
   3   5  -1 44.8443 15.2214   1
  -3   5   1 62.8599 5.48655   6
  -3  -5  -1 61.7600 15.2523   1
  -3  -5  -1 73.3615 7.56228   5
   3   5   1 68.7530 4.39294   8
  -3   5  -1 72.3382 4.82255   5
   3  -5  -1 66.3871 15.3162   1
  -3  -5   1 52.7309 14.4457   1
  -3   5  -1 63.6430 4.99860   6
  -3   5  -1 65.8129 15.2378   1
   3  -5  -1 75.0721 6.44148   7
   3  -5  -1 72.3845 6.90805   5
   3   5   1 57.5518 13.5456   1
  -3  -5   1 73.8344 7.06049   5
  -3   5  -1 74.9943 5.50380   8
  -3  -5   1 97.5614 17.7568   3
  -3  -5   1 28.0985 29.5871   2
   4  -5   1 263.356 76.5315   2
  -4   5   1 304.817 11.9423   8
  -4  -5  -1 312.385 15.9778   5
  -4  -5  -1 299.487 43.1082   2
  -4  -5  -1 328.359 30.8138   1
  -4  -5  -1 306.821 8.19814   7
   4  -5   1 300.639 11.9321   5
  -4   5   1 310.525 12.7025   6
  -4  -5  -1 343.928 32.1066   3
  -4   5   1 284.581 28.3205   1
  -4   5   1 342.874 20.2445   3
   4   5  -1 314.262 31.5814   1
   4   5   1 312.747 10.5769   8
  -4  -5   1 324.896 31.8401   3
  -4  -5   1 307.859 31.4013   1
  -4  -5   1 313.972 15.6121   5
  -4  -5   1 297.554 56.8249   2
   4   5   1 344.789 32.0729   1
  -4   5  -1 339.578 28.3057   1
  -4   5  -1 309.060 12.2878   8
  -4   5  -1 316.511 10.5022   5
   4  -5  -1 322.620 15.2298   5
   4  -5  -1 316.443 14.3482   7
   4  -5  -1 244.525 80.0289   2
  -4   5  -1 318.255 11.8078   6
   4  -5  -1 328.115 29.8291   1
  -4   5  -1 328.165 20.2178   3
  -4   5  -1 316.234 27.9480   1
  -4  -5   1 313.516 12.3999   6
  -5   5   1 9.79648 5.27288   1
  -5  -5  -1 6.95760 1.18957   7
  -5  -5  -1 -21.658 19.0837   2
  -5   5   1 -3.7299 5.87743   3
   5   5  -1 1.00165 5.71285   1
  -5   5   1 8.22508 2.46774   8
   5  -5   1 -47.876 30.8725   2
  -5  -5  -1 20.4790 8.78460   1
   5   5  -1 8.83376 1.70108   7
  -5  -5  -1 7.50935 2.34830   6
  -5  -5  -1 11.0996 4.07039   5
  -5   5   1 7.82506 2.54175   6
  -5  -5  -1 -3.3390 6.70396   3
  -5   5  -1 7.26874 7.20902   1
  -5  -5   1 13.7728 4.21159   5
   5  -5  -1 -2.4594 36.2497   2
   5  -5  -1 6.10217 7.51466   1
   5   5   1 7.11953 7.63147   1
   5  -5  -1 8.24859 3.08166   7
  -5   5  -1 5.78930 2.08512   6
  -5   5  -1 12.8841 6.80645   1
  -5   5  -1 8.99324 2.32458   8
  -5  -5   1 9.23923 2.68872   6
  -5   5  -1 5.93953 1.71519   5
  -5  -5   1 -3.1823 7.33544   3
  -5  -5   1 21.4053 9.16098   1
  -5   5  -1 6.21410 6.59551   3
  -6   5   1 1822.61 44.2716   6
  -6  -5  -1 1728.24 89.0608   3
  -6  -5  -1 1700.10 50.5456   5
  -6  -5  -1 1827.90 45.2942   6
   6   5  -1 1829.92 39.4032   7
  -6  -5  -1 1851.85 83.2006   1
  -6   5   1 1926.00 79.6111   1
  -6   5   1 1802.00 43.9297   8
   6   5  -1 1808.79 84.1609   1
  -6   5   1 1804.74 70.2926   3
   6   5   1 1845.24 83.5614   1
  -6  -5   1 1791.82 44.6914   6
  -6   5  -1 1828.83 70.3954   3
  -6   5  -1 1848.28 42.8314   6
  -6   5  -1 1815.14 44.2908   8
  -6  -5   1 1907.58 51.5506   5
   6  -5  -1 1784.72 48.1712   7
  -6   5  -1 1817.42 73.7088   1
   6  -5  -1 1959.63 80.8726   1
  -6  -5   1 1836.65 84.9582   1
  -6   5  -1 1797.82 73.3350   1
  -6  -5   1 1836.99 92.0006   3
  -7   5   1 143.616 8.56503   8
   7   5  -1 118.139 21.5703   1
  -7   5   1 132.337 19.8090   3
  -7  -5  -1 147.509 27.3205   3
   7  -5   1 138.554 10.5236   7
  -7   5   1 145.739 8.54773   6
  -7   5   1 144.191 19.7992   1
  -7  -5  -1 144.576 8.99404   6
  -7  -5  -1 143.795 11.6826   5
   7   5  -1 142.762 5.97868   7
  -7  -5  -1 107.602 21.4394   1
  -7   5  -1 115.229 16.7363   1
  -7   5  -1 124.629 17.5996   1
   7  -5  -1 97.4374 20.3616   1
  -7  -5   1 133.099 11.2221   5
  -7  -5   1 148.590 9.06167   6
  -7  -5   1 131.990 27.3562   1
   7   5   1 123.726 24.0002   1
  -7   5  -1 141.435 8.43220   8
  -7   5  -1 136.604 7.64680   6
   7  -5  -1 140.275 10.3165   7
  -7  -5   1 173.784 25.5820   3
  -7   5  -1 134.396 20.7272   3
  -8   5   1 2095.47 51.4659   8
   8   5  -1 2166.66 97.1190   1
  -8  -5  -1 2279.51 60.9983   5
  -8  -5  -1 2157.69 110.543   3
  -8  -5  -1 2155.08 53.0638   6
  -8   5   1 2145.95 86.7472   1
  -8   5   1 2196.16 90.8778   3
   8  -5   1 2093.70 57.0630   7
  -8  -5  -1 2048.99 91.7028   1
  -8  -5  -1 2021.18 44.8164   7
  -8   5   1 2174.38 51.5515   6
   8   5  -1 2107.87 46.1309   7
  -8   5  -1 2198.99 52.0924   8
  -8  -5   1 2122.01 96.0869   1
   8   5   1 2268.43 95.0826   1
  -8  -5   1 2188.08 111.262   3
   8   5   1 2050.14 43.7779   7
  -8   5  -1 2161.94 81.2213   1
   8  -5  -1 2127.29 56.5496   7
   8  -5  -1 2182.12 88.5349   1
  -8   5  -1 2238.23 91.8610   3
  -8  -5   1 2133.49 52.8232   6
  -8   5  -1 2074.28 49.6468   6
  -8  -5   1 2198.31 60.2633   5
  -8   5  -1 2012.89 78.7599   1
  -9  -5  -1 60.8769 4.05360   7
  -9   5   1 60.0682 6.14014   8
   9  -5   1 71.2815 8.40430   7
  -9  -5  -1 30.4864 20.4149   3
  -9   5   1 67.8719 4.93141   5
  -9  -5  -1 61.0839 18.3182   1
   9   5  -1 71.4980 18.9786   1
  -9   5   1 53.0517 15.2520   1
  -9   5   1 61.5295 5.98419   6
  -9  -5  -1 60.6632 10.1017   5
   9   5  -1 69.4341 4.51134   7
  -9  -5  -1 67.0820 6.83190   6
  -9   5   1 72.5249 21.3211   3
   9  -5  -1 55.2105 14.0326   1
  -9  -5   1 35.4725 15.4126   3
   9   5   1 79.3137 18.5952   1
  -9  -5   1 83.1102 19.8436   1
  -9  -5   1 62.4332 6.62218   6
  -9   5  -1 65.2306 6.27167   8
  -9   5  -1 88.4128 17.2916   1
  -9   5  -1 62.9505 14.9889   1
  -9   5  -1 80.3311 20.3816   3
   9  -5  -1 69.7162 7.99306   7
  -9   5  -1 65.6990 5.76038   6
  -9  -5   1 72.9541 9.09975   5
   9   5   1 64.8083 3.43964   7
 -10  -5  -1 52.6492 6.37826   6
 -10   5   1 38.2885 5.69320   8
 -10   5   1 35.2409 3.64480   5
 -10   5   1 33.6435 12.6013   1
  10   5  -1 58.9418 16.1247   1
 -10  -5  -1 27.1045 7.39869   5
 -10  -5  -1 18.2983 12.3168   1
  10  -5   1 37.9173 7.19227   7
 -10   5   1 48.4500 6.99096   6
  10   5  -1 28.8365 3.32608   7
 -10   5  -1 49.7018 12.0114   1
 -10  -5   1 34.3138 7.91270   5
 -10   5  -1 28.9774 10.8253   1
  10  -5  -1 48.1667 13.5094   1
  10   5   1 39.5476 2.90557   7
 -10  -5   1 34.2762 5.74491   6
  10   5   1 23.0130 12.3008   1
  10  -5  -1 34.1828 7.26882   7
 -10  -5   1 24.8739 14.4834   1
 -10   5  -1 37.9992 5.57630   6
 -10   5  -1 36.6146 5.82885   8
 -11   5   1 27.7877 5.43125   6
  11   5  -1 23.3463 3.51163   7
 -11   5   1 17.8985 4.21591   8
 -11   5   1 22.2221 3.60989   5
  11  -5   1 17.5972 5.61440   7
 -11  -5  -1 14.8412 5.87336   5
 -11  -5  -1 20.1696 4.88349   6
 -11  -5   1 18.8954 4.97379   6
  11  -5  -1 26.3845 6.06843   7
 -11   5  -1 14.5851 3.59551   6
  11   5   1 18.2275 2.68598   7
 -11   5  -1 17.5221 4.38070   8
 -11  -5   1 23.7528 6.83656   5
 -12  -5  -1 761.507 27.8335   6
 -12   5   1 774.003 26.2717   8
 -12   5   1 765.380 25.9130   6
  12  -5   1 734.715 29.8850   7
 -12  -5  -1 728.447 32.7446   5
  12   5  -1 747.069 21.2042   7
 -12   5   1 716.140 21.0103   5
 -12  -5   1 748.967 27.7252   6
 -12   5  -1 722.511 24.3564   6
  12  -5  -1 734.116 29.8387   7
  12   5   1 699.266 19.0185   7
 -12   5  -1 737.744 25.8494   8
 -12  -5   1 811.638 34.0395   5
  13  -5   1 4.37023 3.20339   7
 -13   5   1 1.33328 2.61379   8
 -13   5   1 4.58031 2.13282   5
 -13   5   1 1.14905 2.19674   6
  13   5  -1 -0.5589 1.60415   7
  13  -5  -1 4.71439 3.36296   7
 -13  -5   1 -2.8169 2.60990   5
 -13   5  -1 -1.6452 1.48657   8
 -13   5  -1 -1.2809 1.98144   6
 -13  -5   1 2.21008 2.78230   6
 -14  -5  -1 3.71142 2.92983   6
  14  -5   1 17.3435 5.89654   7
 -14   5   1 7.54070 3.44990   6
 -14  -5  -1 9.66050 4.98890   5
 -14   5   1 6.06162 2.78432   5
  14   5  -1 8.65513 2.81800   7
 -14   5   1 5.48209 3.58811   8
  14   5   1 7.20547 2.20754   7
 -14   5  -1 3.40584 2.52520   6
 -14  -5   1 17.3282 5.10323   6
 -14  -5   1 17.4697 5.54812   5
 -14   5  -1 5.85479 3.15205   8
  14  -5  -1 5.40575 4.16775   7
  15  -5   1 11.7342 4.59574   7
 -15  -5  -1 11.5798 4.28212   6
 -15  -5  -1 16.8047 7.16421   5
 -15   5   1 18.6374 4.89874   6
  15   5  -1 11.8428 3.57600   7
 -15   5   1 32.5607 6.87925   8
 -15  -5   1 14.6713 6.78715   5
 -15   5  -1 13.8712 4.17652   8
 -15  -5   1 16.3636 5.15912   6
  15  -5  -1 21.7321 6.32267   7
 -15   5  -1 14.7445 4.25325   6
  15   5   1 22.2395 3.80300   7
 -16  -5  -1 554.078 31.1810   5
 -16  -5  -1 518.465 25.0775   6
  16   5  -1 507.660 18.1296   7
  16  -5   1 538.911 26.7160   7
 -16   5   1 512.109 22.8571   6
 -16   5   1 531.640 23.8094   8
 -16   5  -1 489.482 22.5155   8
 -16  -5   1 531.478 29.8071   5
 -16   5  -1 540.760 22.7680   6
 -16  -5   1 492.558 24.9420   6
  16   5   1 513.460 16.6379   7
  16  -5  -1 556.196 27.0806   7
 -17   5   1 7.55431 3.57676   6
 -17  -5  -1 -1.0711 4.15758   5
  17  -5   1 8.97453 4.81279   7
 -17   5   1 8.32487 4.37511   8
 -17  -5  -1 13.2185 4.93105   6
  17   5  -1 9.47166 3.40210   7
 -17   5  -1 5.78166 3.55956   6
  17   5   1 3.81015 2.46755   7
 -17  -5   1 5.53508 4.43505   6
 -17   5  -1 5.88158 3.30719   8
  17  -5  -1 9.24151 5.02176   7
 -17  -5   1 -2.0576 4.87229   5
 -18   5   1 430.843 22.4960   8
 -18  -5  -1 423.512 23.7650   6
  18  -5   1 395.699 23.7217   7
  18   5  -1 390.807 15.9954   7
 -18   5   1 431.482 21.7992   6
 -18  -5  -1 423.517 27.9856   5
  18   5   1 416.832 15.3545   7
 -18  -5   1 459.621 24.6549   6
 -18  -5   1 368.632 27.0207   5
 -18   5  -1 435.336 21.4494   6
  18  -5  -1 453.329 25.4951   7
 -18   5  -1 405.311 21.4618   8
  19   5  -1 11.2687 4.10913   7
  19  -5   1 21.0890 6.65182   7
 -19  -5  -1 18.9516 7.39225   5
 -19  -5  -1 19.2613 6.75378   6
 -19   5   1 17.3144 5.53210   6
 -19   5   1 21.3533 7.16268   8
 -19   5  -1 16.6024 5.75278   6
 -19   5  -1 18.9724 6.06843   8
 -19  -5   1 18.1588 6.93123   6
 -20   5   1 63.6064 10.4335   6
 -20  -5  -1 77.8132 15.5527   5
 -20   5   1 60.6620 10.6947   8
 -20  -5  -1 63.7471 11.3256   6
  20  -5   1 41.1462 9.65293   7
  20  -5  -1 61.6210 11.5830   7
 -20  -5   1 71.0441 12.9925   6
 -20  -5   1 59.7263 13.6016   5
 -20   5  -1 57.1536 9.54460   6
 -20   5  -1 67.1457 11.4399   8
 -21   5   1 5.49734 5.05826   8
 -21  -5  -1 13.5271 9.30775   5
 -21  -5  -1 10.9926 6.17368   6
  21  -5   1 14.6192 6.99035   7
 -21   5   1 16.3923 6.59098   6
  21  -5  -1 17.7817 6.06876   7
 -21   5  -1 24.6016 6.49065   6
 -21  -5   1 6.42839 8.02167   5
 -21   5  -1 12.9106 6.14479   8
 -21  -5   1 17.7456 6.82663   6
 -22   5   1 193.805 16.5702   6
 -22  -5  -1 173.656 16.9599   6
  22  -5   1 212.866 17.3245   7
 -22  -5  -1 176.933 24.5808   5
 -22  -5   1 196.668 17.9526   6
 -22   5  -1 179.333 15.1546   6
 -22  -5   1 180.065 22.1414   5
 -22   5  -1 181.331 16.0887   8
  22  -5  -1 184.857 16.5565   7
 -23  -5  -1 14.5895 15.2900   5
 -23  -5  -1 19.5738 7.92801   6
 -23   5   1 6.57896 5.40847   6
  23  -5   1 35.6398 9.67029   7
 -23  -5   1 22.6310 12.5380   5
 -23  -5   1 24.1725 8.11532   6
 -23   5  -1 19.6587 6.64346   6
  23  -5  -1 14.8874 7.52044   7
   0   6   1 1613.75 75.4722   1
   0   6  -1 1620.69 77.3137   1
   0   6   1 1575.50 37.0262   8
   0  -6  -1 1574.35 50.0094   3
   0  -6   1 1408.45 73.2231   1
   0  -6   1 1577.95 41.9186   5
   0  -6  -1 1566.32 43.6753   5
   0  -6   1 1551.81 49.8019   3
   0  -6  -1 1515.88 134.942   2
   0   6  -1 1540.61 37.8659   8
   0  -6   1 1528.33 146.646   2
  -1   6   1 94.5166 22.4219   1
  -1  -6  -1 93.5218 13.1905   3
   1  -6   1 93.9805 49.8117   2
   1  -6   1 114.788 23.0873   1
  -1   6   1 143.454 32.0892   1
   1   6  -1 91.0602 6.13928   8
  -1  -6  -1 87.2419 8.35428   5
  -1  -6  -1 128.861 46.9346   2
   1   6  -1 85.5831 17.9745   1
  -1   6   1 94.4950 6.02055   8
   1  -6   1 101.050 7.82068   5
   1  -6  -1 93.2633 47.9066   2
  -1  -6   1 92.1284 21.0868   1
  -1  -6   1 95.2931 8.05403   5
   1   6   1 77.5821 18.0357   1
  -1  -6   1 75.6684 12.7463   3
  -1   6  -1 96.9016 6.47105   8
   1   6   1 90.5983 21.0870   1
   1   6   1 99.2393 5.91900   8
  -1  -6   1 143.872 58.2891   2
   1  -6  -1 108.373 9.11995   5
  -1   6  -1 62.6703 15.8886   1
  -2  -6  -1 297.375 63.6467   2
  -2  -6  -1 282.013 15.2341   5
  -2   6   1 302.319 31.0394   1
  -2   6   1 299.753 11.6805   8
   2  -6   1 292.965 13.2301   5
   2   6  -1 290.400 11.5200   8
  -2   6   1 292.258 30.6943   1
  -2  -6  -1 297.827 24.8715   3
  -2  -6   1 316.497 36.0314   1
  -2  -6   1 280.081 24.3618   3
   2   6   1 255.042 29.7355   1
   2  -6  -1 283.121 14.6770   5
  -2  -6   1 310.941 15.1989   5
   2  -6  -1 197.816 64.6045   2
  -2   6  -1 279.956 11.7736   8
   2   6   1 282.597 10.7082   8
  -2   6  -1 234.028 27.4360   1
  -2  -6   1 372.987 83.1212   2
   2   6   1 301.183 31.9524   1
  -3  -6  -1 222.638 24.7836   3
   3  -6   1 213.031 74.0280   2
  -3  -6  -1 186.366 49.3577   2
   3  -6   1 212.972 11.0699   5
  -3  -6  -1 237.215 14.4762   5
  -3   6   1 213.861 9.86747   8
  -3   6   1 283.326 29.8418   1
  -3   6   1 219.477 11.2224   6
   3   6  -1 215.401 27.8276   1
   3   6  -1 203.613 9.55285   8
  -3   6  -1 202.521 10.1751   6
  -3  -6   1 174.969 53.1941   2
  -3  -6   1 215.695 13.2197   5
   3  -6  -1 220.590 11.9636   7
   3   6   1 234.239 28.4360   1
  -3  -6   1 227.909 24.5264   3
  -3   6  -1 209.595 10.1954   8
  -3  -6   1 199.940 27.1563   1
   3  -6  -1 252.683 13.5224   5
   3   6   1 224.666 9.18588   8
   3  -6  -1 138.963 59.0082   2
  -3   6  -1 258.532 27.4699   1
  -4   6   1 631.160 19.8933   8
   4  -6   1 628.324 20.9060   5
   4  -6   1 570.220 121.244   2
  -4   6   1 648.846 21.2240   6
  -4  -6  -1 636.932 47.9620   1
  -4  -6  -1 639.189 45.8526   3
  -4  -6  -1 630.104 15.4208   7
  -4  -6  -1 641.479 70.9512   2
   4   6  -1 659.036 49.7725   1
  -4   6   1 632.707 45.6903   1
   4   6  -1 662.048 19.6125   8
  -4  -6   1 716.600 51.2304   1
   4  -6  -1 625.139 24.1099   5
  -4   6  -1 644.069 20.0214   6
  -4   6  -1 645.386 45.0917   1
  -4  -6   1 632.179 46.0951   3
  -4   6  -1 642.170 20.5070   8
   4  -6  -1 640.618 46.6334   1
  -4  -6   1 630.820 24.8668   5
   4   6   1 697.812 50.5822   1
  -4  -6   1 647.570 82.6890   2
   4  -6  -1 533.211 106.484   2
   4   6   1 639.062 18.4211   8
  -5  -6  -1 46.8879 16.2792   3
   5  -6   1 49.3184 5.32625   5
   5   6  -1 50.4227 4.62454   8
  -5   6   1 47.8724 5.31038   6
  -5  -6  -1 42.3861 13.8814   1
  -5  -6  -1 42.8412 7.39379   5
  -5   6   1 40.0105 13.4461   1
   5   6  -1 51.1776 16.4960   1
  -5   6   1 50.4537 5.04243   8
  -5   6   1 64.2302 11.8212   3
  -5   6  -1 49.7081 5.19975   8
  -5   6  -1 34.9683 12.2977   1
  -5   6  -1 42.0637 3.89156   5
   5   6   1 49.1524 4.22583   8
   5  -6  -1 39.4669 6.43671   7
  -5  -6   1 61.0879 9.46971   5
  -5   6  -1 63.3936 15.7719   1
  -5  -6   1 50.7182 14.5873   1
   5   6   1 40.2815 13.9703   1
  -5  -6   1 40.5297 14.5776   3
  -5  -6   1 58.8641 5.47888   6
   5  -6  -1 53.8613 14.3431   1
  -5   6  -1 52.1521 4.93888   6
  -5   6  -1 45.0837 10.1838   3
  -6  -6  -1 224.413 6.86035   7
  -6  -6  -1 188.626 27.4708   1
  -6   6   1 201.872 22.0324   3
  -6  -6  -1 256.797 16.1049   5
  -6  -6  -1 257.013 33.0456   3
  -6   6   1 244.526 11.7763   6
   6   6  -1 217.668 29.3046   1
  -6   6   1 262.524 11.8577   8
  -6   6   1 213.160 26.5727   1
  -6  -6   1 224.581 31.6149   3
   6   6   1 215.384 27.5932   1
  -6   6  -1 218.024 25.2779   1
  -6   6  -1 258.007 11.1062   6
  -6  -6   1 263.107 15.8258   5
  -6   6  -1 237.343 11.6348   8
   6  -6  -1 264.898 29.2725   1
  -6  -6   1 232.783 30.3304   1
  -6  -6   1 244.189 11.9935   6
  -6   6  -1 218.124 24.8644   1
  -6   6  -1 239.063 8.74837   5
   6  -6  -1 264.784 14.5970   7
  -6   6  -1 192.013 22.4199   3
   7   6  -1 17.1519 7.95167   1
  -7  -6  -1 17.9644 4.26195   6
  -7  -6  -1 18.1915 5.72678   5
  -7   6   1 19.3477 4.23049   6
   7   6  -1 15.9469 2.51852   7
  -7   6   1 28.9472 12.4546   3
  -7  -6  -1 15.7692 9.06429   1
  -7  -6  -1 33.6279 13.2558   3
   7  -6   1 13.8641 4.44748   7
  -7   6   1 11.2215 3.15660   8
  -7   6   1 36.9418 14.0413   1
  -7   6  -1 12.4317 9.25083   1
  -7   6  -1 11.3522 7.51659   1
  -7  -6   1 9.67884 4.75140   5
   7  -6  -1 15.4865 4.52767   7
  -7   6  -1 11.6585 3.29672   6
  -7  -6   1 9.28329 3.00656   6
  -7  -6   1 17.2008 11.5193   1
   7  -6  -1 8.81731 6.73584   1
  -7   6  -1 25.4819 11.8687   3
   7   6   1 14.5274 7.14971   1
  -7   6  -1 10.6985 3.39021   8
  -7  -6   1 34.2367 15.0521   3
  -8   6   1 268.555 29.8288   1
  -8   6   1 284.741 13.1081   6
   8   6  -1 285.130 9.64752   7
  -8  -6  -1 266.578 13.8542   6
  -8  -6  -1 256.577 17.2168   5
   8  -6   1 298.419 16.8192   7
  -8  -6  -1 297.059 33.8656   1
   8   6  -1 231.250 32.5787   1
  -8   6   1 271.755 13.0283   8
  -8  -6  -1 297.289 39.6736   3
  -8   6   1 256.507 30.3592   3
  -8   6  -1 268.132 27.6851   1
  -8   6  -1 263.805 27.9092   1
  -8  -6   1 284.378 38.7727   3
  -8  -6   1 259.617 17.0714   5
  -8  -6   1 300.861 14.3943   6
  -8   6  -1 283.581 13.4975   8
   8   6   1 280.092 32.8186   1
  -8  -6   1 299.504 34.9556   1
   8  -6  -1 264.094 30.8128   1
  -8   6  -1 245.630 30.9043   3
   8  -6  -1 266.003 15.7637   7
  -8   6  -1 290.310 12.3618   6
  -9   6   1 7.07551 6.88210   1
  -9   6   1 9.43455 3.41738   8
   9   6  -1 11.2821 2.43918   7
  -9  -6  -1 7.82336 3.16119   6
  -9   6   1 11.0162 3.46570   6
  -9  -6  -1 7.70902 7.32212   1
  -9  -6  -1 5.66034 14.6081   3
   9   6  -1 10.3780 9.24483   1
   9  -6   1 12.2804 4.96541   7
  -9   6   1 19.3202 12.2995   3
  -9  -6  -1 11.9338 4.83892   5
  -9   6  -1 17.9958 12.9449   3
  -9   6  -1 -5.4416 6.42373   1
  -9  -6   1 3.07632 12.6525   3
   9   6   1 22.4211 11.6894   1
  -9   6  -1 11.1884 3.33200   6
  -9   6  -1 9.57980 3.34968   8
   9  -6  -1 11.2651 4.22725   7
  -9  -6   1 7.74849 8.61549   1
  -9  -6   1 10.4565 4.55886   5
   9  -6  -1 16.0325 11.5403   1
  -9  -6   1 8.16302 3.61703   6
  -9   6  -1 -0.8936 5.85520   1
 -10   6   1 925.984 29.3334   6
 -10  -6  -1 941.261 31.6019   6
 -10   6   1 1009.25 30.7227   8
 -10   6   1 964.102 59.1734   1
  10   6  -1 1040.69 69.7089   1
  10  -6   1 971.032 35.3736   7
 -10   6   1 969.789 25.1562   5
 -10  -6  -1 932.719 37.8162   5
  10   6  -1 946.986 24.1264   7
 -10  -6  -1 876.140 61.7970   1
 -10   6  -1 992.840 54.5698   1
 -10  -6   1 1031.61 68.3282   1
 -10   6  -1 985.813 28.8323   6
 -10  -6   1 1130.76 40.2988   5
  10   6   1 1042.23 66.1351   1
  10  -6  -1 944.438 59.2382   1
 -10   6  -1 968.445 30.4283   8
 -10  -6   1 1009.20 32.2926   6
  10  -6  -1 974.622 35.0522   7
 -10   6  -1 961.017 53.1567   1
 -11   6   1 20.7899 4.70855   6
 -11  -6  -1 25.3628 8.02327   5
 -11   6   1 15.5370 2.99719   5
  11   6  -1 22.4314 3.34246   7
 -11  -6  -1 13.7405 4.23082   6
 -11   6   1 22.5280 4.80587   8
  11  -6   1 16.1182 6.25499   7
 -11  -6   1 23.5225 5.61156   6
  11  -6  -1 21.4456 5.64773   7
 -11   6  -1 19.1802 4.64627   6
 -11   6  -1 16.8883 4.32772   8
 -11  -6   1 13.3663 5.65604   5
 -12  -6  -1 45.0140 10.4440   5
  12   6  -1 52.7583 4.35490   7
 -12   6   1 44.2831 6.76771   8
 -12   6   1 50.0881 6.16802   6
  12  -6   1 32.1625 7.66446   7
 -12  -6  -1 45.6126 7.40681   6
 -12   6  -1 46.3245 7.41377   8
  12  -6  -1 41.9743 8.35040   7
 -12  -6   1 57.0802 9.19448   6
 -12  -6   1 55.3927 10.4004   5
 -12   6  -1 50.3631 7.20634   6
 -13  -6  -1 56.6461 8.68108   6
 -13   6   1 49.7093 7.71119   6
 -13   6   1 48.1160 7.57077   8
  13   6  -1 51.6284 4.59720   7
  13  -6   1 48.2728 9.37325   7
 -13  -6  -1 52.4331 10.9871   5
 -13  -6   1 54.0388 10.4675   5
 -13   6  -1 65.4056 6.81872   6
 -13   6  -1 56.4534 8.06604   8
  13  -6  -1 53.6566 10.2655   7
 -13  -6   1 52.9237 8.65873   6
 -14  -6  -1 118.377 10.7746   6
  14   6  -1 120.870 7.00144   7
 -14   6   1 116.664 10.0500   8
 -14   6   1 116.326 9.57274   6
  14  -6   1 106.372 11.9018   7
 -14  -6  -1 122.711 14.0473   5
 -14  -6   1 142.007 14.7820   5
 -14  -6   1 114.336 11.0824   6
 -14   6  -1 125.214 9.48333   6
 -14   6  -1 109.796 9.70839   8
  14  -6  -1 119.218 12.0935   7
 -15  -6  -1 106.267 10.8163   6
  15  -6   1 125.287 12.8244   7
 -15   6   1 99.0408 9.03516   6
 -15  -6  -1 78.9928 14.3202   5
 -15   6   1 90.8726 9.39705   8
  15   6  -1 99.7814 6.54013   7
 -15   6  -1 99.2422 8.94270   6
 -15  -6   1 103.218 10.6722   6
  15  -6  -1 92.9176 13.7789   7
 -15  -6   1 94.2885 14.7769   5
 -15   6  -1 103.520 9.53452   8
 -16   6   1 55.0403 8.94658   8
 -16   6   1 57.4458 9.00570   6
 -16  -6  -1 75.6817 11.8912   6
  16   6  -1 55.1998 5.07121   7
 -16  -6  -1 53.2956 11.8849   5
 -16  -6   1 60.9524 12.1630   5
 -16  -6   1 78.7268 12.2098   6
 -16   6  -1 63.7453 7.56932   6
 -16   6  -1 63.1222 9.30028   8
  16  -6  -1 54.5256 10.4111   7
 -17  -6  -1 94.6910 15.8783   5
 -17  -6  -1 96.2697 11.6000   6
 -17   6   1 135.171 11.4285   6
  17  -6   1 113.225 12.9761   7
 -17   6   1 125.348 11.5205   8
  17   6  -1 98.5094 6.99715   7
 -17   6  -1 96.2724 10.1640   8
 -17   6  -1 120.933 10.7196   6
 -17  -6   1 103.761 11.4030   6
 -17  -6   1 90.6306 15.7946   5
  17  -6  -1 127.784 13.5165   7
  18   6  -1 29.5611 4.76797   7
  18  -6   1 41.3531 9.63351   7
 -18   6   1 26.6455 7.26183   8
 -18   6   1 37.0188 7.83445   6
 -18  -6  -1 40.6330 9.18015   6
 -18  -6  -1 46.1374 11.2493   5
 -18  -6   1 31.3705 7.64950   6
 -18   6  -1 33.4030 7.50782   8
 -18  -6   1 33.5099 9.90818   5
  18  -6  -1 34.3040 8.89536   7
 -18   6  -1 31.1394 6.97214   6
 -19   6   1 -3.0892 2.61630   6
 -19   6   1 6.78234 3.60906   8
 -19  -6  -1 8.14164 5.62873   5
  19  -6   1 4.20109 4.65720   7
 -19  -6  -1 3.44066 3.50642   6
  19  -6  -1 1.71514 4.72342   7
 -19   6  -1 5.97176 3.76823   6
 -19   6  -1 5.06908 3.48895   8
 -19  -6   1 2.69479 3.88812   6
 -19  -6   1 4.22862 5.87551   5
 -20  -6  -1 26.8350 10.0735   5
 -20   6   1 16.9290 6.39276   8
 -20   6   1 28.4673 7.70261   6
  20  -6   1 17.0181 6.94432   7
 -20  -6  -1 24.4225 8.03438   6
 -20  -6   1 35.2108 9.31126   6
 -20  -6   1 20.2826 9.23383   5
  20  -6  -1 16.7281 8.39432   7
 -20   6  -1 17.3652 6.09429   8
 -20   6  -1 23.9934 6.48779   6
 -21  -6  -1 7.34913 4.82757   6
 -21   6   1 1.76980 3.33906   6
 -21   6   1 1.02534 3.64261   8
 -21  -6  -1 -6.9706 7.94900   5
  21  -6   1 -7.1673 4.15341   7
 -21  -6   1 -1.6521 3.69892   6
  21  -6  -1 -6.9079 3.58054   7
 -21   6  -1 3.77044 4.57007   6
 -21  -6   1 2.68173 7.27738   5
 -21   6  -1 13.0215 6.00516   8
 -22   6   1 19.8396 6.76774   6
 -22  -6  -1 25.8582 8.01536   6
 -22   6   1 15.9214 6.11156   8
 -22  -6  -1 28.2828 10.9966   5
  22  -6   1 22.2323 6.07693   7
  22  -6  -1 20.3988 7.67468   7
 -22  -6   1 2.73457 8.00336   5
 -22  -6   1 27.9932 8.83291   6
 -22   6  -1 15.4171 6.81219   6
 -22   6  -1 32.4709 8.73762   8
  23  -6   1 6.93106 5.26462   7
 -23  -6  -1 3.86531 3.12828   6
 -23   6   1 14.6099 6.13612   6
 -23   6  -1 9.70299 6.30465   6
 -23   6  -1 -4.9844 4.72982   8
  23  -6  -1 1.77273 4.55965   7
 -23  -6   1 -19.368 9.00284   5
 -23  -6   1 -0.1148 3.99596   6
   0  -7  -1 -4.2827 3.84225   3
   0   7   1 0.65564 1.30659   8
   0   7  -1 -0.1328 1.48797   8
   0   7   1 -5.0972 3.01402   1
   0  -7  -1 1.58145 2.14881   5
   0   7   1 -3.5206 5.54498   1
   0  -7   1 1.24498 4.65652   1
   0  -7  -1 -42.948 26.1967   2
   0   7  -1 2.90242 5.10623   1
   0  -7   1 18.8375 30.5574   2
   0  -7   1 0.84709 1.94906   5
   0  -7   1 -6.4611 3.64680   3
  -1  -7  -1 115.902 14.9843   3
  -1   7   1 110.868 7.05390   8
  -1   7   1 93.2276 22.4153   1
  -1  -7  -1 118.452 10.2685   5
   1   7  -1 102.403 7.04214   8
   1  -7   1 104.667 8.58769   5
  -1   7   1 87.9127 22.8106   1
   1   7  -1 130.243 25.6203   1
   1  -7   1 164.516 53.6658   2
  -1  -7  -1 39.6503 41.5455   2
  -1  -7   1 116.768 14.7572   3
   1   7   1 106.986 24.9068   1
  -1  -7   1 118.588 52.0171   2
  -1   7  -1 152.360 34.2928   1
   1   7   1 108.835 6.74505   8
   1   7   1 88.6690 20.7501   1
   1  -7  -1 81.8790 52.3413   2
  -1   7  -1 110.886 7.41283   8
  -1  -7   1 108.014 9.36114   5
  -1  -7   1 126.962 30.0871   1
   1  -7  -1 115.317 10.1931   5
  -2  -7  -1 275.698 16.1697   5
   2  -7   1 402.766 107.091   2
  -2   7   1 226.902 29.6965   1
  -2   7   1 260.017 11.5754   8
   2   7  -1 290.112 34.4718   1
  -2   7   1 299.643 33.2346   1
  -2  -7  -1 311.209 74.7417   2
   2  -7   1 279.383 14.1448   5
  -2  -7  -1 262.296 25.2207   3
   2   7  -1 289.900 12.1756   8
  -2  -7   1 293.075 15.7950   5
   2  -7  -1 278.539 15.5174   5
   2   7   1 238.836 31.8509   1
   2  -7  -1 230.302 79.0616   2
  -2   7  -1 258.973 31.2374   1
  -2  -7   1 349.385 42.3083   1
  -2  -7   1 245.997 74.8663   2
   2   7   1 278.909 11.2779   8
  -2  -7   1 249.411 23.7629   3
  -2   7  -1 290.819 12.5656   8
  -2   7  -1 258.613 31.0025   1
   2   7   1 262.520 32.5494   1
  -3   7   1 293.159 12.3475   8
  -3   7   1 261.556 31.6685   1
  -3  -7  -1 294.526 28.6772   3
  -3  -7  -1 255.661 15.9983   5
   3  -7   1 282.603 14.1300   5
  -3   7   1 288.652 32.6365   1
  -3   7   1 268.851 13.5064   6
   3   7  -1 259.247 33.3772   1
   3   7  -1 295.689 12.2285   8
  -3   7  -1 273.318 12.8318   6
  -3   7  -1 279.040 31.6264   1
   3  -7  -1 307.888 16.2360   5
  -3  -7   1 320.315 35.1218   1
  -3  -7   1 298.223 16.5970   5
   3   7   1 265.167 11.0412   8
  -3  -7   1 233.718 26.4144   3
  -3   7  -1 270.629 30.2668   1
  -3   7  -1 261.831 12.2163   8
   3   7   1 234.262 31.6517   1
  -4   7   1 20.4617 9.73317   1
  -4   7   1 20.0819 11.2374   1
  -4   7   1 7.46888 2.81984   8
   4   7  -1 9.31127 6.86772   1
  -4   7   1 13.6025 3.73254   6
  -4  -7  -1 10.7427 10.3769   3
  -4  -7  -1 6.07591 3.82036   5
   4   7  -1 10.4470 3.08035   8
   4  -7   1 12.3884 3.99738   5
  -4   7  -1 22.1415 12.2244   1
  -4  -7   1 9.59595 9.88009   1
  -4   7  -1 11.1544 3.21422   8
   4   7   1 13.0305 7.49281   1
   4   7   1 15.5198 3.23146   8
   4  -7  -1 8.48803 3.87570   5
  -4  -7   1 2.69005 7.79822   3
   4  -7  -1 18.5616 4.95015   7
  -4   7  -1 13.6953 3.46185   6
  -4  -7   1 20.5964 5.58416   5
  -5   7   1 12.7927 3.71117   6
   5   7  -1 17.6891 3.59221   8
  -5  -7  -1 11.0239 4.40041   5
  -5  -7  -1 13.4373 11.5482   1
   5  -7   1 9.81912 3.57270   5
  -5  -7  -1 45.3263 14.0037   3
  -5   7   1 20.1055 10.7792   1
  -5  -7  -1 12.5328 2.38563   7
   5   7  -1 11.5812 8.16183   1
  -5   7   1 11.5350 3.24388   8
   5   7   1 16.4798 3.39213   8
  -5   7  -1 7.49709 2.84609   8
   5  -7  -1 9.44594 3.71422   7
  -5   7  -1 1.04896 5.36436   1
  -5  -7   1 16.5054 10.1444   3
  -5   7  -1 14.6112 3.69055   6
  -5  -7   1 3.81080 8.91815   1
   5   7   1 3.69776 7.61976   1
  -5  -7   1 18.3669 5.72440   5
   5  -7  -1 17.1175 5.05422   5
  -6  -7  -1 53.4996 18.3389   3
  -6   7   1 44.2217 11.1184   3
  -6   7   1 51.5006 7.17363   6
  -6  -7  -1 46.8103 2.77508   7
  -6   7   1 32.3014 14.6787   1
  -6  -7  -1 49.0254 8.70552   5
  -6  -7  -1 42.6634 15.9383   1
  -6   7   1 41.6017 5.02043   8
   6   7  -1 47.9050 5.12673   8
   6   7  -1 24.5262 13.0823   1
  -6  -7   1 35.0918 15.3625   3
  -6   7  -1 39.1527 5.84498   6
  -6   7  -1 45.9160 5.53071   8
  -6   7  -1 54.3115 12.2514   3
   6   7   1 48.9771 4.69235   8
  -6   7  -1 25.9382 12.3625   1
   6   7   1 46.8097 15.7089   1
  -6   7  -1 50.4982 17.2542   1
   6  -7  -1 40.9100 6.95025   7
  -6  -7   1 47.9161 14.3114   1
  -7   7   1 49.3004 5.71009   8
  -7  -7  -1 37.4432 13.7998   1
   7   7  -1 44.8042 19.8793   1
   7  -7   1 52.6502 9.10737   7
  -7  -7  -1 48.5338 18.6766   3
  -7   7   1 48.6661 5.51313   6
  -7  -7  -1 63.4147 10.8079   5
  -7   7   1 74.6806 14.8207   3
  -7   7   1 39.7249 14.1744   1
   7   7   1 39.0450 4.44113   8
  -7   7  -1 47.4896 5.08764   6
   7   7   1 58.6369 19.5555   1
   7  -7  -1 58.6032 9.52446   7
  -7  -7   1 18.9272 16.0706   3
  -7   7  -1 55.3476 4.17683   5
  -7   7  -1 48.7243 5.62429   8
  -7  -7   1 35.7933 5.58690   6
  -7   7  -1 68.0716 14.6545   3
  -7  -7   1 49.7016 9.54884   5
  -7   7  -1 78.9989 19.9060   1
  -7   7  -1 46.5588 15.0565   1
   7  -7  -1 52.5239 15.7935   1
  -8   7   1 152.333 9.84227   6
  -8  -7  -1 161.553 14.4429   5
  -8   7   1 160.150 29.9453   1
  -8  -7  -1 135.405 27.4186   1
  -8  -7  -1 150.297 10.5327   6
  -8  -7  -1 113.132 29.0277   3
  -8   7   1 151.656 9.97568   8
   8  -7   1 161.090 12.8309   7
  -8   7   1 162.504 23.0092   3
  -8   7  -1 168.489 28.9983   1
  -8   7  -1 179.459 25.5111   3
   8   7   1 171.438 32.3185   1
  -8   7  -1 157.067 10.1811   8
   8  -7  -1 159.479 12.3886   7
  -8   7  -1 153.210 22.2644   1
  -8  -7   1 135.088 27.8882   1
  -8   7  -1 142.867 8.92657   6
   8  -7  -1 156.001 30.6019   1
  -9  -7  -1 26.4602 8.05942   5
  -9  -7  -1 19.2510 11.8500   1
  -9   7   1 4.77520 9.82549   1
   9   7  -1 30.3251 17.4026   1
   9  -7   1 24.0317 6.30555   7
  -9   7   1 29.6095 5.77876   8
  -9  -7  -1 22.9495 5.62340   6
  -9   7   1 25.5785 5.22582   6
   9   7   1 42.8971 15.8186   1
  -9   7  -1 22.3454 4.34369   6
  -9   7  -1 18.8864 9.53159   1
  -9   7  -1 17.9791 9.90033   1
  -9  -7   1 27.9162 6.01204   6
   9  -7  -1 26.6688 6.21536   7
  -9  -7   1 30.0471 7.46208   5
  -9   7  -1 28.1920 5.41625   8
   9  -7  -1 23.9757 13.1746   1
 -10   7   1 36.7371 6.70812   8
  10  -7   1 39.5222 8.27026   7
  10   7  -1 29.5840 3.21940   7
 -10  -7  -1 28.6577 7.86064   5
 -10   7   1 40.6282 7.04027   6
 -10  -7  -1 38.5286 6.65977   6
 -10   7  -1 44.4120 5.34788   6
 -10  -7   1 32.5587 6.72309   6
 -10   7  -1 37.1114 6.43456   8
 -10  -7   1 49.1018 10.4083   5
  10  -7  -1 26.7607 6.94701   7
 -11   7   1 5.78691 2.20403   5
 -11   7   1 1.08567 2.00586   8
 -11   7   1 8.27606 3.54046   6
  11   7  -1 4.02163 1.64605   7
 -11  -7  -1 1.01633 3.14783   5
 -11  -7  -1 6.47731 3.78931   6
  11  -7   1 1.77271 2.98043   7
  11  -7  -1 8.10875 4.70802   7
 -11  -7   1 1.72856 2.26051   6
 -11   7  -1 2.65655 2.46757   8
 -11   7  -1 2.86828 2.53203   6
 -11  -7   1 4.09377 3.83379   5
 -12   7   1 4.09314 3.01670   8
 -12   7   1 2.74524 2.22877   6
 -12  -7  -1 -1.2492 4.07112   5
  12  -7   1 0.65191 3.77143   7
  12   7  -1 -0.5726 1.32112   7
 -12  -7  -1 -0.7624 2.29627   6
  12  -7  -1 -1.6708 2.63084   7
 -12   7  -1 2.79587 2.53725   6
 -12   7  -1 3.44100 2.83762   8
  13   7  -1 5.06141 2.24469   7
 -13  -7  -1 16.1478 5.92622   5
  13  -7   1 14.9055 5.91825   7
 -13   7   1 11.4071 4.01531   8
 -13  -7  -1 19.5818 5.56907   6
 -13   7   1 8.61072 3.51839   6
 -13   7  -1 12.1600 3.70089   6
 -13  -7   1 14.6647 5.50865   5
 -13  -7   1 7.86247 3.60468   6
  13  -7  -1 8.63262 4.56273   7
 -13   7  -1 12.1521 4.38233   8
 -14  -7  -1 0.77053 4.35751   5
  14   7  -1 3.20647 1.85510   7
  14  -7   1 -1.3484 2.73465   7
 -14  -7  -1 2.26777 2.62134   6
 -14   7   1 -2.8482 1.83496   8
 -14   7   1 -0.1100 1.88018   6
 -14  -7   1 -2.9826 3.09625   5
 -14  -7   1 0.45022 2.73800   6
 -14   7  -1 -0.5959 2.25299   8
 -14   7  -1 2.50743 2.27988   6
  14  -7  -1 7.96260 3.65638   7
 -15   7   1 4.47011 2.79521   6
 -15   7   1 1.88147 2.93078   8
  15  -7   1 -2.7033 2.97725   7
 -15  -7  -1 -4.2708 2.34826   6
 -15  -7  -1 -1.2066 3.54917   5
 -15   7  -1 -3.5255 1.52084   8
 -15  -7   1 8.64503 4.55633   5
  15  -7  -1 -4.9531 2.58563   7
 -15   7  -1 3.32411 2.42171   6
 -15  -7   1 -0.2408 2.79258   6
  16   7  -1 30.9209 4.27114   7
  16  -7   1 43.7021 9.37807   7
 -16   7   1 28.6086 5.98205   6
 -16  -7  -1 43.4496 9.48132   6
 -16   7   1 38.8309 7.66276   8
 -16  -7  -1 26.5394 9.53916   5
 -16  -7   1 34.3451 9.29562   5
  16  -7  -1 20.8592 6.96084   7
 -16  -7   1 28.6498 7.27504   6
 -16   7  -1 34.6051 6.47793   6
 -16   7  -1 32.4575 6.50873   8
  17   7  -1 33.5742 4.75974   7
 -17  -7  -1 47.7238 9.77484   6
 -17  -7  -1 24.8983 9.08846   5
 -17   7   1 39.2149 7.65987   8
  17  -7   1 27.3859 8.19792   7
 -17   7   1 34.8332 7.51631   6
  17  -7  -1 25.3476 6.93628   7
 -17   7  -1 49.7394 8.93483   8
 -17  -7   1 47.5124 9.34674   6
 -17   7  -1 35.8098 6.90366   6
 -17  -7   1 30.8707 9.80573   5
 -18  -7  -1 -4.5682 4.51652   5
 -18   7   1 -2.5044 2.84741   8
 -18  -7  -1 -1.4024 2.74038   6
  18  -7   1 -1.2968 3.64358   7
 -18   7   1 4.57519 3.49986   6
 -18  -7   1 -6.0029 3.14169   6
 -18   7  -1 2.62964 3.34747   8
  18  -7  -1 1.63595 4.44328   7
 -18  -7   1 -8.0728 4.02481   5
 -19   7   1 35.1059 8.21087   6
 -19  -7  -1 49.7386 10.2169   6
 -19   7   1 27.7716 7.60332   8
  19  -7   1 36.0499 9.21976   7
 -19  -7  -1 51.7872 12.9091   5
 -19  -7   1 41.6297 9.22571   6
 -19   7  -1 40.6729 8.60115   8
 -19  -7   1 54.0189 13.2377   5
  19  -7  -1 38.2897 10.4063   7
 -19   7  -1 44.0754 8.36712   6
 -20  -7  -1 3.38093 4.32344   6
 -20   7   1 2.10833 4.15322   8
  20  -7   1 -5.1249 3.38930   7
 -20  -7  -1 -2.7944 6.75363   5
 -20   7   1 5.52426 4.16267   6
 -20  -7   1 4.13074 4.66658   6
  20  -7  -1 -0.4153 4.66189   7
 -20   7  -1 0.33174 4.13618   8
 -20   7  -1 -0.8448 3.47726   6
 -20  -7   1 -8.4323 5.92624   5
 -21   7   1 6.83455 4.48701   8
 -21  -7  -1 1.56386 9.83005   5
 -21  -7  -1 6.40690 6.69152   6
 -21   7   1 0.41563 4.24545   6
  21  -7   1 5.62067 5.05801   7
 -21  -7   1 6.87578 4.42583   6
 -21   7  -1 1.00496 4.23217   6
 -21   7  -1 7.38715 5.08615   8
  21  -7  -1 6.78271 4.79017   7
 -21  -7   1 21.7873 8.95026   5
  22  -7   1 0.67962 4.48715   7
 -22  -7  -1 -1.8028 4.25358   6
 -22   7   1 3.22408 4.10111   6
 -22  -7  -1 17.8698 11.8174   5
 -22   7   1 -1.9428 3.90509   8
 -22   7  -1 11.0233 6.01604   6
  22  -7  -1 2.33261 5.95948   7
 -22   7  -1 -1.9460 3.82331   8
 -22  -7   1 6.83905 9.80882   5
 -22  -7   1 0.99530 4.68287   6
  23  -7   1 3.30618 5.85809   7
 -23   7   1 0.13271 3.93522   6
 -23   7   1 3.96275 4.58894   8
 -23  -7  -1 9.35672 12.2147   5
 -23  -7  -1 6.10788 3.78256   6
  23  -7  -1 -8.4282 3.75993   7
 -23  -7   1 -1.8750 3.94954   6
 -23   7  -1 -6.3527 3.70738   6
 -23  -7   1 -4.4892 10.5197   5
 -23   7  -1 11.4725 5.87802   8
   0   8  -1 1448.88 37.2783   8
   0   8   1 1340.71 35.6465   8
   0  -8   1 1351.73 48.2103   3
   0  -8   1 1393.49 42.3902   5
   0  -8  -1 1459.36 50.0068   3
   0  -8   1 1360.23 81.9763   1
   0  -8  -1 1392.95 44.0808   5
   0   8  -1 1372.40 80.7777   1
  -1   8   1 62.0041 20.4063   1
  -1  -8  -1 36.9869 7.73949   5
  -1  -8  -1 58.8341 13.3499   3
  -1   8   1 84.9575 29.7460   1
   1  -8   1 62.4495 7.44265   5
  -1   8   1 51.7132 5.28618   8
   1   8  -1 11.5840 15.5611   1
   1   8  -1 52.5774 5.41865   8
  -1   8  -1 74.7248 24.1868   1
  -1  -8   1 54.9412 19.7903   1
   1   8   1 75.6691 21.8434   1
   1  -8  -1 56.3480 10.0510   5
  -1  -8   1 40.3549 10.4927   3
   1   8   1 59.3672 20.7411   1
  -1   8  -1 38.4796 13.5665   1
   1   8   1 56.1296 5.24575   8
  -1   8  -1 45.4038 5.30748   8
  -1  -8   1 46.9922 8.33635   5
  -2  -8  -1 -3.4324 7.07400   3
  -2   8   1 7.06528 15.6097   1
   2   8  -1 6.44882 2.66076   8
  -2  -8  -1 11.8269 5.05634   5
   2   8  -1 12.9614 11.4603   1
   2  -8   1 6.18235 3.53565   5
  -2   8   1 2.65458 2.26849   8
  -2   8  -1 0.83500 7.07592   1
   2   8   1 -3.4637 6.97348   1
  -2  -8   1 0.36271 2.65989   5
  -2   8  -1 4.05687 2.66960   8
  -2  -8   1 9.91835 8.02585   3
  -2   8  -1 -1.6194 5.56380   1
   2  -8  -1 5.85226 3.96415   5
  -2  -8   1 10.0670 10.9005   1
   2   8   1 4.48482 2.30949   8
  -3   8   1 33.2024 14.9096   1
  -3  -8  -1 21.0491 5.87491   5
  -3   8   1 28.3855 5.99451   6
   3  -8   1 18.8021 5.28667   5
  -3   8   1 29.1498 4.89881   8
   3   8  -1 28.4159 14.6271   1
   3   8  -1 21.0315 4.33725   8
  -3  -8  -1 10.9139 8.68355   3
  -3   8   1 8.69864 7.04782   1
  -3   8  -1 24.7096 4.48727   8
  -3  -8   1 4.04870 8.27406   1
   3  -8  -1 24.9394 6.24187   5
  -3   8  -1 34.8204 13.1741   1
  -3   8  -1 25.4195 5.12252   6
  -3  -8   1 42.3451 8.65550   5
   3   8   1 21.8154 9.59674   1
   3   8   1 36.3776 4.24730   8
  -3   8  -1 18.3438 9.07900   1
  -3  -8   1 13.5380 10.1627   3
  -4  -8  -1 76.6230 19.4915   3
   4  -8   1 65.0241 7.35848   5
  -4   8   1 78.8676 6.85845   8
   4   8  -1 74.0299 22.8705   1
  -4   8   1 75.3704 20.2789   1
  -4  -8  -1 103.425 10.9454   5
  -4   8   1 88.8215 23.3254   1
   4   8  -1 86.4670 6.73479   8
  -4   8   1 76.2505 7.40414   6
  -4   8  -1 76.1622 6.93817   8
   4  -8  -1 76.0249 11.1234   5
   4  -8  -1 80.4595 8.29929   7
  -4  -8   1 79.7968 20.6503   1
  -4   8  -1 68.2403 18.7052   1
  -4  -8   1 76.8992 17.9797   3
  -4   8  -1 72.6372 6.86864   6
   4   8   1 61.7600 19.7713   1
   4   8   1 70.8315 5.89927   8
   4   8   1 67.0004 21.3226   1
   5   8  -1 13.2143 15.0454   1
   5  -8   1 47.8451 7.92009   5
  -5  -8  -1 54.9225 16.4254   3
  -5   8   1 59.5037 19.6010   1
  -5   8   1 51.2598 7.16497   6
  -5  -8  -1 43.6117 9.03971   5
   5   8  -1 48.1596 5.19736   8
  -5   8   1 45.7009 5.38974   8
  -5  -8   1 40.4541 8.25401   5
   5   8   1 43.5636 4.71635   8
  -5  -8   1 22.8558 13.6216   1
   5  -8  -1 60.7460 10.1786   5
   5  -8  -1 57.5761 8.92111   7
  -5   8  -1 50.2451 5.74832   8
  -5  -8   1 53.6004 17.2044   3
  -5   8  -1 42.9530 16.8336   1
   5   8   1 18.9533 13.2778   1
  -5   8  -1 51.4940 5.67419   6
   6   8  -1 419.440 16.6876   8
  -6   8   1 434.445 17.6081   8
   6   8  -1 495.579 50.1855   1
  -6   8   1 412.662 17.9367   6
  -6  -8  -1 453.647 45.1100   3
  -6   8   1 464.409 45.0576   1
  -6  -8  -1 399.775 23.6188   5
  -6  -8  -1 508.387 49.7449   1
   6  -8   1 411.784 18.8328   5
   6  -8  -1 435.639 21.0155   7
  -6   8  -1 436.680 42.4424   1
  -6   8  -1 465.845 17.5468   6
  -6  -8   1 501.561 47.0123   3
  -6  -8   1 446.618 46.2670   1
  -6   8  -1 451.798 42.3228   1
  -6  -8   1 453.865 23.9840   5
   6   8   1 399.579 44.2944   1
   6   8   1 403.747 15.4991   8
   7   8  -1 34.9010 15.3192   1
  -7  -8  -1 10.5166 14.6844   3
  -7  -8  -1 37.3308 8.41367   5
  -7   8   1 22.0636 12.8649   3
  -7   8   1 25.4620 10.3272   1
  -7  -8  -1 28.6263 2.53889   7
  -7  -8  -1 37.6407 14.3551   1
   7  -8   1 25.5758 6.19111   7
   7   8  -1 44.8982 5.21139   8
  -7   8   1 50.3663 16.5921   1
  -7   8   1 42.0001 6.49156   8
  -7   8   1 37.2603 6.09520   6
   7   8   1 38.0109 4.48153   8
  -7   8  -1 9.99025 11.0001   1
  -7   8  -1 15.5697 12.6435   3
  -7  -8   1 22.1770 15.3677   1
   7   8   1 30.6602 13.3269   1
  -7  -8   1 32.7672 7.61777   5
  -7  -8   1 4.64014 11.7865   3
  -7   8  -1 32.1001 5.85014   8
  -7   8  -1 34.8164 13.3981   1
  -7   8  -1 37.6738 5.85249   6
   7  -8  -1 24.7709 6.07917   7
  -8   8   1 40.7309 6.81756   8
   8   8  -1 42.5219 17.5823   1
   8  -8   1 33.8409 7.33899   7
  -8   8   1 39.4773 15.4792   1
  -8   8   1 21.9927 13.2932   1
   8   8  -1 33.8456 5.57508   8
  -8  -8  -1 29.4569 8.75307   5
  -8   8   1 28.3612 5.61657   6
  -8  -8  -1 28.9067 13.6941   1
  -8   8  -1 32.4634 5.51736   6
   8   8   1 40.5121 16.2538   1
  -8  -8   1 36.1714 8.38297   5
  -8  -8   1 39.5135 6.62394   6
   8   8   1 29.3422 4.70851   8
  -8   8  -1 35.3624 6.06279   8
  -8   8  -1 31.6973 12.7370   1
   8  -8  -1 36.7351 7.36072   7
  -8   8  -1 65.7087 17.0262   1
  -8  -8   1 14.1880 11.8875   1
   9  -8   1 24.5479 7.17108   7
  -9  -8  -1 10.1851 4.91310   5
  -9   8   1 22.6478 5.01933   6
  -9   8   1 16.5197 4.33080   8
  -9   8  -1 21.2651 5.22485   8
   9   8   1 12.2288 3.33332   8
  -9  -8   1 17.7179 6.75777   5
   9  -8  -1 22.8749 5.94305   7
  -9   8  -1 14.2282 3.87868   6
  -9  -8   1 26.6621 5.75641   6
 -10  -8  -1 53.9731 11.4708   5
  10  -8   1 49.1690 10.2320   7
 -10   8   1 41.5624 6.60305   8
 -10   8   1 39.2099 6.74715   6
 -10   8  -1 44.5439 6.74755   6
 -10  -8   1 56.2615 11.4636   5
  10  -8  -1 43.3487 8.50055   7
 -10   8  -1 46.6721 7.43599   8
 -11   8   1 3.49610 2.93134   8
 -11  -8  -1 1.07839 2.35370   6
 -11  -8  -1 9.86967 6.06106   5
  11  -8   1 1.30010 3.89047   7
 -11   8   1 -0.3166 2.15872   6
 -11  -8   1 3.88636 3.66383   5
  11  -8  -1 0.42638 2.51826   7
 -11  -8   1 2.89426 3.09294   6
 -11   8  -1 2.46830 2.61478   6
 -11   8  -1 1.99880 2.75071   8
 -12  -8  -1 0.13637 3.16472   6
 -12   8   1 4.18261 2.64518   8
  12  -8   1 3.74673 3.12975   7
 -12  -8  -1 3.17416 4.23995   5
 -12   8   1 2.62237 2.87646   6
 -12   8  -1 2.28833 2.20643   6
  12  -8  -1 -0.8783 2.41091   7
 -12  -8   1 0.78722 2.83494   6
 -12   8  -1 2.11759 2.72967   8
 -12  -8   1 1.18744 2.81897   5
 -13   8   1 17.8270 4.98898   6
  13  -8   1 6.25505 4.55555   7
 -13  -8  -1 16.0818 5.35557   6
 -13   8   1 12.5117 4.76575   8
 -13  -8  -1 17.2994 7.66403   5
 -13   8  -1 17.0659 4.95571   8
 -13  -8   1 23.3987 8.08218   5
 -13  -8   1 16.0153 4.97576   6
 -13   8  -1 16.8692 4.61522   6
  13  -8  -1 16.3341 6.09809   7
 -14   8   1 108.087 9.68117   6
  14  -8   1 106.233 12.1843   7
 -14  -8  -1 89.2659 10.4406   6
 -14   8   1 123.606 10.7766   8
 -14  -8  -1 85.7315 15.0924   5
 -14   8  -1 110.050 10.3269   8
 -14  -8   1 118.774 11.5782   6
  14  -8  -1 106.455 12.3664   7
 -14  -8   1 100.523 17.2371   5
 -14   8  -1 100.985 9.03711   6
 -15   8   1 14.3115 5.34185   8
 -15  -8  -1 20.0405 6.24964   6
  15  -8   1 6.04791 5.12182   7
 -15   8   1 13.0686 5.00523   6
 -15  -8  -1 17.3407 7.54740   5
 -15  -8   1 10.8653 6.53851   5
  15  -8  -1 13.3931 5.83886   7
 -15   8  -1 14.8484 4.89801   8
 -15   8  -1 26.3658 5.60804   6
 -15  -8   1 16.1548 5.27574   6
  16  -8   1 34.2605 9.57910   7
 -16  -8  -1 57.8980 12.4213   5
 -16   8   1 36.4338 7.12351   6
 -16   8   1 42.9003 8.11153   8
 -16  -8  -1 41.2535 9.07329   6
 -16  -8   1 46.0686 10.9862   5
  16  -8  -1 28.0177 7.95218   7
 -16  -8   1 26.1865 6.86509   6
 -16   8  -1 50.8118 8.65221   6
 -16   8  -1 42.9261 7.80136   8
 -17   8   1 4.79109 3.97254   8
 -17   8   1 1.56646 3.01454   6
  17  -8   1 0.43274 3.41561   7
 -17  -8  -1 -1.0384 2.76737   6
 -17  -8  -1 -3.4286 4.90794   5
  17  -8  -1 -0.8965 3.82285   7
 -17  -8   1 7.10813 4.20481   6
 -17   8  -1 3.35314 3.17194   6
 -17  -8   1 3.14439 6.19035   5
 -17   8  -1 3.19208 3.60629   8
  18  -8   1 13.5368 7.62155   7
 -18  -8  -1 38.0652 13.0375   5
 -18   8   1 35.6515 7.74616   8
 -18  -8  -1 27.7077 8.61297   6
 -18   8   1 21.8320 5.86261   6
 -18  -8   1 39.4186 12.3233   5
 -18   8  -1 26.0722 6.71601   8
  18  -8  -1 33.6153 8.79772   7
 -18   8  -1 34.3376 7.19714   6
 -18  -8   1 21.7420 7.31577   6
 -19   8   1 6.93581 4.55793   8
 -19  -8  -1 6.41938 6.96976   5
 -19   8   1 3.18135 3.63837   6
 -19  -8  -1 1.32861 4.07571   6
  19  -8   1 13.1789 5.92744   7
 -19   8  -1 -1.6762 3.60884   6
 -19   8  -1 3.94927 3.38818   8
 -19  -8   1 0.67595 4.46826   6
  19  -8  -1 2.35751 4.22831   7
 -19  -8   1 12.3815 7.75680   5
 -20   8   1 29.5002 8.18529   6
 -20  -8  -1 17.1962 7.35486   6
  20  -8   1 29.3405 7.31519   7
 -20  -8  -1 16.2376 9.71225   5
 -20  -8   1 23.5484 7.97156   6
 -20  -8   1 11.4329 8.92683   5
 -20   8  -1 28.2667 7.16959   6
 -20   8  -1 19.1306 6.61003   8
  20  -8  -1 33.2433 9.66602   7
  21  -8   1 22.3003 8.23912   7
 -21  -8  -1 25.2185 11.3685   5
 -21  -8  -1 15.8631 6.34156   6
 -21   8   1 9.06407 6.73765   8
 -21   8   1 10.3417 6.14050   6
  21  -8  -1 0.78973 5.33953   7
 -21  -8   1 1.36842 8.43646   5
 -21  -8   1 9.10225 6.12519   6
 -21   8  -1 15.7469 6.29219   6
 -21   8  -1 12.1592 5.53542   8
 -22  -8  -1 23.7307 12.0401   5
 -22  -8  -1 1.55817 4.88697   6
 -22   8   1 -3.3062 4.65211   6
  22  -8   1 9.48204 6.77028   7
 -22   8  -1 3.46777 4.51120   6
 -22  -8   1 9.65543 10.5123   5
 -22  -8   1 -4.1891 4.05050   6
 -22   8  -1 4.67109 4.67872   8
  22  -8  -1 -3.6991 4.31577   7
   0   9   1 -8.3132 6.78661   1
   0   9  -1 4.31254 7.47783   1
   0  -9  -1 1.62016 2.93356   5
   0  -9   1 0.13908 2.31550   5
   0   9   1 6.96112 6.47105   1
   0  -9   1 -2.3933 5.71374   3
   0   9   1 0.02277 1.60433   8
   0   9  -1 -10.017 8.74283   1
   0  -9  -1 -2.2894 5.69901   3
   0   9  -1 1.67644 1.92629   8
  -1   9   1 151.739 9.40205   8
   1   9  -1 120.117 26.3600   1
   1   9  -1 160.111 9.92052   8
  -1   9   1 193.077 38.6848   1
  -1  -9  -1 150.249 13.2881   5
  -1  -9  -1 188.914 20.0981   3
  -1   9   1 206.947 42.9062   1
   1  -9   1 146.262 11.9740   5
   1  -9  -1 147.594 13.2194   5
  -1   9  -1 131.124 30.6373   1
  -1  -9   1 191.668 14.2447   5
  -1  -9   1 118.164 26.7466   1
  -1   9  -1 152.497 31.6608   1
   1   9   1 181.868 34.8849   1
   1   9   1 176.832 9.77131   8
  -1  -9   1 145.866 17.6835   3
   1   9   1 255.214 53.3273   1
  -1   9  -1 172.527 10.3755   8
  -2  -9  -1 1394.65 46.9305   5
   2  -9   1 1419.28 43.5757   5
  -2  -9  -1 1418.81 64.9543   3
  -2   9   1 1478.11 87.3955   1
  -2   9   1 1316.30 36.9964   8
   2   9  -1 1430.63 37.9707   8
   2   9  -1 1377.67 87.1969   1
  -2   9   1 1240.68 80.3084   1
   2  -9  -1 1403.14 45.7132   5
   2   9   1 1351.21 86.3489   1
  -2  -9   1 1338.22 86.8327   1
  -2   9  -1 1393.85 85.3188   1
  -2   9  -1 1299.04 82.7744   1
  -2   9  -1 1370.94 38.1151   8
   2   9   1 1328.17 36.2139   8
  -2  -9   1 1410.66 45.9482   5
   2   9   1 1467.09 89.3890   1
  -2  -9   1 1386.39 64.2933   3
  -3   9   1 60.7839 9.11857   6
  -3  -9  -1 36.5005 16.3337   3
   3   9  -1 90.8036 25.7283   1
   3  -9   1 68.9226 10.5907   5
  -3   9   1 29.0304 11.4564   1
  -3  -9  -1 60.1595 10.9897   5
  -3   9   1 63.9484 6.40293   8
  -3   9   1 49.7620 16.7763   1
   3   9  -1 69.0683 6.34829   8
   3  -9  -1 45.4612 7.29960   7
   3   9   1 54.4024 5.58781   8
  -3   9  -1 61.3355 7.14194   6
  -3  -9   1 55.0636 9.25156   5
  -3   9  -1 43.6418 13.7553   1
  -3   9  -1 30.0117 15.1670   1
   3   9   1 54.6394 17.5722   1
  -3  -9   1 30.2034 15.2696   1
   3  -9  -1 54.0716 9.30590   5
   3   9   1 71.3488 22.8849   1
  -3   9  -1 60.2797 6.44382   8
  -4   9   1 662.774 23.3283   8
  -4   9   1 727.405 25.9759   6
  -4   9   1 626.145 56.2343   1
  -4   9   1 688.964 59.4515   1
   4   9  -1 619.409 57.9298   1
   4  -9   1 703.021 27.2837   5
  -4  -9  -1 686.686 50.4977   3
   4   9  -1 708.008 23.3991   8
  -4  -9  -1 659.612 30.6983   5
   4  -9  -1 706.158 27.6047   7
   4  -9  -1 691.478 29.3743   5
  -4  -9   1 851.833 67.3035   1
  -4   9  -1 694.685 24.4156   8
  -4   9  -1 652.887 23.9824   6
   4   9   1 731.655 63.3978   1
   4   9   1 711.871 22.4581   8
  -4  -9   1 693.997 51.9707   3
  -4   9  -1 708.227 59.1712   1
   4   9   1 695.602 61.1066   1
  -4   9  -1 689.696 58.2127   1
  -4  -9   1 699.615 30.6543   5
  -5  -9  -1 3.44658 10.2241   3
  -5  -9  -1 -2.6604 3.34463   5
  -5   9   1 2.06008 2.70121   6
  -5   9   1 1.35444 6.16279   1
   5   9  -1 2.27111 2.24591   8
  -5   9   1 3.68853 2.95272   8
   5   9  -1 -8.2562 10.2164   1
  -5   9   1 -1.4204 9.12048   1
   5  -9   1 0.55910 2.95648   5
  -5   9  -1 2.45581 2.49695   6
   5   9   1 -5.5227 11.3557   1
   5  -9  -1 0.55994 3.90701   5
  -5  -9   1 1.51500 3.35999   5
   5   9   1 5.77233 2.55137   8
   5   9   1 -6.4577 7.77016   1
   5  -9  -1 3.52091 3.42349   7
  -5   9  -1 1.98902 7.74009   1
  -5  -9   1 8.48551 11.5087   1
  -5  -9   1 12.6572 14.0287   3
  -5   9  -1 1.95599 2.39958   8
   6   9  -1 121.610 31.7490   1
   6  -9   1 116.422 10.2598   5
  -6   9   1 134.866 9.95155   6
   6   9  -1 114.307 8.42744   8
  -6   9   1 112.420 28.9772   1
  -6  -9  -1 121.522 13.1228   5
  -6   9   1 122.171 9.24302   8
  -6  -9   1 121.231 32.4722   1
  -6   9  -1 126.929 29.2522   1
  -6   9  -1 125.062 9.07080   6
   6   9   1 158.571 37.0865   1
  -6  -9   1 124.308 12.9944   5
   6  -9  -1 107.077 11.4961   5
  -6   9  -1 115.864 29.0613   1
   6   9   1 131.425 8.40212   8
  -6   9  -1 133.227 9.87504   8
   6  -9  -1 118.938 11.1672   7
  -7   9   1 -8.0028 9.21415   1
   7   9  -1 -1.5539 9.25090   1
  -7   9   1 2.78577 6.91947   1
   7  -9   1 2.41423 2.79150   7
  -7  -9  -1 -1.5364 2.66929   5
  -7   9   1 -1.0220 1.55305   8
   7   9  -1 0.11027 1.96379   8
  -7   9   1 -0.2954 2.05261   6
  -7   9  -1 -0.0745 2.20276   8
  -7  -9   1 31.9071 13.7838   1
  -7   9  -1 28.2850 11.6257   1
   7  -9  -1 2.21340 2.97249   7
   7   9   1 1.77220 2.23258   8
   7   9   1 -10.929 9.61296   1
  -7   9  -1 2.41576 6.71676   1
  -7   9  -1 -0.3200 1.80835   6
  -7  -9   1 4.42634 4.14643   5
   8   9  -1 512.543 19.8059   8
   8  -9   1 510.441 25.5904   7
  -8   9   1 486.906 20.5295   8
  -8   9   1 529.724 21.1178   6
  -8  -9  -1 476.244 28.2578   5
  -8   9  -1 505.150 21.1295   8
   8  -9  -1 473.146 24.2400   7
  -8   9  -1 527.339 20.0176   6
   8   9   1 508.294 18.7081   8
  -8  -9   1 526.828 28.4691   5
  -9   9   1 0.54628 2.19441   8
   9  -9   1 -1.1978 2.78987   7
   9   9  -1 5.81317 2.25511   8
  -9   9   1 2.62606 2.54086   6
  -9  -9  -1 1.59081 3.53111   5
   9  -9  -1 6.29430 3.99134   7
  -9  -9   1 1.89137 3.56845   5
  -9   9  -1 -2.4430 1.57693   8
   9   9   1 2.64090 2.46499   8
  -9   9  -1 2.47436 2.59279   6
 -10   9   1 -0.5252 1.75658   6
  10  -9   1 -2.4962 2.61769   7
  10   9  -1 0.51639 2.14164   8
 -10   9   1 5.30741 2.74700   8
 -10  -9  -1 0.28653 2.86369   5
 -10   9  -1 -2.7070 2.03189   8
  10   9   1 4.50582 2.67373   8
 -10   9  -1 1.02616 2.40991   6
 -10  -9   1 -1.0175 3.12647   5
 -10  -9   1 3.29022 3.22681   6
  10  -9  -1 1.13830 2.84999   7
  11  -9   1 30.1501 8.95151   7
 -11  -9  -1 40.8517 10.1679   5
 -11   9   1 53.3985 7.98889   6
 -11   9   1 39.7184 7.08191   8
  11  -9  -1 35.7262 8.79624   7
 -11   9  -1 40.4135 7.58205   8
 -11  -9   1 27.9064 8.47438   5
  11   9   1 53.2545 6.14819   8
 -11  -9   1 40.5621 7.44059   6
 -11   9  -1 47.9009 7.63194   6
 -12   9   1 618.374 25.3396   8
  12  -9   1 596.367 30.2741   7
 -12  -9  -1 579.864 34.1285   5
 -12   9   1 613.628 24.2086   6
  12  -9  -1 599.553 29.9003   7
 -12   9  -1 623.993 23.3221   6
 -12  -9   1 582.162 33.4740   5
  12   9   1 654.412 22.8609   8
 -12   9  -1 568.766 24.6403   8
 -12  -9   1 612.986 26.9890   6
 -13   9   1 26.5726 5.85762   6
 -13  -9  -1 34.0693 9.30368   5
 -13   9   1 32.5562 6.60459   8
  13  -9   1 30.0955 8.45694   7
 -13  -9   1 31.1291 7.58929   6
 -13   9  -1 34.0654 6.19258   6
 -13  -9   1 22.4028 7.86840   5
 -13   9  -1 23.1803 5.92164   8
  13  -9  -1 31.0101 8.97135   7
 -14   9   1 11.7979 4.58237   8
 -14   9   1 6.97393 3.76850   6
 -14  -9  -1 6.71506 6.34064   5
  14  -9   1 9.61417 6.50077   7
 -14   9  -1 8.11965 3.15974   6
 -14   9  -1 7.15360 4.00971   8
  14  -9  -1 1.36637 4.44959   7
 -14  -9   1 6.47679 3.71606   6
 -14  -9   1 7.61044 5.85943   5
 -15  -9  -1 7.52750 5.37516   5
 -15   9   1 5.26073 3.53333   6
 -15  -9  -1 3.69952 3.83945   6
  15  -9   1 3.82700 3.69309   7
 -15   9   1 -0.3465 3.00906   8
 -15  -9   1 3.60505 3.80147   6
 -15  -9   1 10.0100 5.51853   5
  15  -9  -1 7.64455 4.56218   7
 -15   9  -1 -0.2988 2.98575   8
 -16   9   1 231.960 16.2917   8
 -16  -9  -1 235.266 23.1035   5
 -16  -9  -1 249.239 18.2598   6
 -16   9   1 236.172 15.2888   6
  16  -9   1 240.877 19.8860   7
 -16  -9   1 266.898 24.2382   5
 -16   9  -1 224.117 14.3564   6
 -16   9  -1 216.660 15.4606   8
 -16  -9   1 207.777 17.3369   6
  16  -9  -1 234.410 19.3959   7
 -17   9   1 3.32304 2.72734   6
 -17   9   1 0.91032 3.40645   8
  17  -9   1 4.94210 4.59156   7
 -17  -9   1 21.0893 8.63372   5
  17  -9  -1 9.20065 5.17315   7
 -17   9  -1 0.36830 3.10616   8
 -17   9  -1 -0.8113 2.52502   6
 -17  -9   1 2.06775 3.14981   6
 -18  -9  -1 185.868 21.8938   5
 -18   9   1 168.308 13.9874   6
 -18   9   1 189.964 15.4101   8
  18  -9   1 224.524 19.4234   7
 -18   9  -1 151.821 12.8040   6
 -18  -9   1 144.997 15.3358   6
 -18   9  -1 162.451 14.3052   8
  18  -9  -1 180.446 17.7905   7
 -18  -9   1 178.278 21.6585   5
 -19   9   1 16.6079 6.55504   8
  19  -9   1 17.1654 7.44642   7
 -19  -9  -1 11.0093 9.76150   5
 -19   9   1 18.8679 5.30448   6
 -19  -9   1 8.74065 5.76516   6
 -19   9  -1 11.1286 5.03491   6
 -19  -9   1 13.9163 10.5879   5
  19  -9  -1 8.24052 6.26457   7
 -19   9  -1 9.08598 4.72519   8
  20  -9   1 88.1182 15.4639   7
 -20   9   1 93.6537 10.9514   6
 -20  -9  -1 91.1092 18.9812   5
 -20   9   1 79.8771 13.0570   8
 -20   9  -1 87.9636 12.1764   6
 -20   9  -1 86.2775 13.4739   8
 -20  -9   1 85.1264 14.6413   6
 -20  -9   1 76.6909 16.6680   5
  20  -9  -1 53.6326 12.9594   7
 -21   9   1 0.26182 4.33250   6
  21  -9   1 -1.9775 4.94268   7
 -21   9   1 -0.5932 4.11200   8
 -21  -9  -1 -9.2679 7.67843   5
  21  -9  -1 -6.7035 4.99921   7
 -21   9  -1 12.0767 4.74779   8
 -21  -9   1 -1.0387 4.90099   6
 -21   9  -1 -6.5929 4.46853   6
 -21  -9   1 -5.7326 8.36723   5
  22  -9   1 121.811 18.2379   7
 -22  -9  -1 103.495 22.1740   5
 -22   9   1 89.6078 14.1187   6
 -22   9   1 113.312 13.0404   8
 -22  -9   1 118.027 14.2927   6
  22  -9  -1 108.790 18.2684   7
 -22   9  -1 122.906 13.5915   8
 -22   9  -1 115.525 14.6076   6
 -22  -9   1 83.7766 20.1444   5
   0  10   1 2410.64 124.748   1
   0 -10   1 2407.24 69.1264   5
   0  10   1 2587.31 128.486   1
   0 -10   1 2440.52 73.6933   3
   0  10  -1 2511.24 124.697   1
   0  10   1 2573.25 60.4481   8
   0 -10  -1 2540.31 72.1458   5
   0  10  -1 2553.14 61.6826   8
   0  10  -1 2433.14 124.340   1
   1  10  -1 14.2115 14.0101   1
  -1  10   1 36.7937 6.03657   8
   1  10  -1 26.3387 5.40861   8
  -1 -10  -1 36.7963 8.55792   5
  -1  10   1 46.3648 18.1980   1
  -1  10   1 19.2254 14.1305   1
   1 -10   1 35.5878 7.67953   5
  -1  10  -1 39.6611 6.47499   8
   1 -10  -1 23.0052 7.22387   5
   1  10   1 20.3671 16.3973   1
  -1 -10   1 46.5233 9.26585   5
   1  10   1 14.9702 14.4666   1
   1  10   1 36.4210 5.82146   8
  -1  10  -1 35.4661 18.6070   1
  -1  10  -1 33.4742 16.6292   1
  -2 -10  -1 33.8281 8.88439   5
   2  10  -1 58.4232 6.30862   8
   2 -10   1 53.4535 9.99341   5
  -2 -10  -1 55.7879 14.7397   3
  -2  10   1 36.1293 20.1736   1
   2  10  -1 29.1660 13.7429   1
  -2  10   1 52.3547 6.04555   8
  -2 -10   1 52.2346 9.92455   5
   2  10   1 43.6095 18.7280   1
  -2  10  -1 35.6804 6.52936   8
  -2 -10   1 64.2382 14.8848   3
   2  10   1 39.0186 16.1125   1
   2  10   1 45.1858 5.30328   8
  -2 -10   1 66.1860 19.4779   1
  -2  10  -1 68.4239 19.8438   1
   2 -10  -1 47.3050 9.23802   5
  -2  10  -1 54.5810 24.0482   1
  -3 -10  -1 -7.4309 10.5259   3
   3  10  -1 19.1263 4.46787   8
  -3  10   1 14.7813 5.87909   6
  -3  10   1 23.2177 5.02001   8
  -3  10   1 8.83004 10.1005   1
  -3 -10  -1 8.65490 5.01917   5
   3  10  -1 -4.5557 10.8572   1
  -3  10   1 10.1514 12.9693   1
   3 -10   1 11.9760 5.29349   5
   3  10   1 19.0875 13.9827   1
  -3  10  -1 16.3190 5.29129   6
   3 -10  -1 13.4220 5.82951   5
   3  10   1 -8.0469 14.3712   1
  -3 -10   1 -7.7553 10.5781   3
   3  10   1 16.9113 4.19501   8
  -3 -10   1 24.6163 7.58200   5
  -3  10  -1 0.76946 10.9826   1
  -3  10  -1 3.64140 9.37068   1
  -3  10  -1 22.0090 5.37010   8
  -3 -10   1 10.9783 12.4557   1
   3 -10  -1 10.6304 4.79818   7
   4  10  -1 891.190 28.4478   8
  -4  10   1 956.829 31.8571   6
  -4 -10  -1 840.630 37.1705   5
  -4  10   1 795.276 66.8602   1
   4 -10   1 855.378 32.9534   5
  -4  10   1 851.818 28.2864   8
  -4  10   1 862.412 69.3947   1
   4  10  -1 867.660 72.4419   1
  -4  10  -1 909.771 30.1701   6
   4 -10  -1 871.690 32.8133   7
  -4  10  -1 923.022 71.2599   1
  -4 -10   1 895.795 73.6725   1
  -4 -10   1 835.731 36.4278   5
   4  10   1 785.478 68.9898   1
  -4  10  -1 793.545 66.6512   1
  -4  10  -1 884.289 29.3824   8
   4  10   1 897.296 27.3083   8
   4  10   1 786.402 68.8718   1
   4 -10  -1 929.042 36.3270   5
  -5 -10  -1 1.86376 3.09848   5
  -5  10   1 1.91207 6.53228   1
  -5  10   1 3.97851 3.17138   6
   5  10  -1 4.08471 10.9445   1
  -5  10   1 6.88169 5.78438   1
   5 -10   1 -0.3432 2.92360   5
  -5  10   1 1.39755 2.51275   8
   5  10  -1 2.09089 2.13194   8
   5  10   1 18.2711 14.9751   1
  -5  10  -1 0.49037 2.08714   8
  -5  10  -1 0.50352 2.17203   6
  -5 -10   1 1.22835 2.73518   5
   5 -10  -1 -1.1007 2.29754   7
   5  10   1 4.00466 2.10363   8
  -5 -10   1 -13.789 7.86976   1
  -5  10  -1 4.16246 8.41419   1
   5 -10  -1 6.61342 3.88084   5
  -5  10  -1 -2.9657 6.63342   1
   6  10  -1 642.976 23.6012   8
  -6 -10  -1 693.737 33.8780   5
  -6  10   1 678.498 25.9072   6
   6 -10   1 667.773 27.9126   5
  -6  10   1 675.471 24.9275   8
  -6  10  -1 692.132 25.7377   8
   6  10   1 686.590 23.0150   8
  -6  10  -1 705.949 25.1778   6
  -6 -10   1 674.564 33.0328   5
   6 -10  -1 698.643 29.5271   7
   6 -10  -1 629.694 30.3205   5
   7 -10   1 50.9218 9.51815   7
  -7 -10  -1 42.4722 11.0383   5
  -7  10   1 56.4709 8.39902   6
  -7  10   1 55.3244 6.75566   8
   7 -10   1 55.0041 9.45985   5
   7  10  -1 63.1867 6.81333   8
  -7  10  -1 49.6351 7.52078   6
  -7 -10   1 39.1127 9.88581   5
  -7  10  -1 63.3052 7.40158   8
   7  10   1 54.0987 5.99859   8
   7 -10  -1 45.0280 9.31945   7
  -8  10   1 402.292 18.8349   8
   8 -10   1 419.035 23.6086   7
   8  10  -1 454.144 18.8047   8
  -8 -10  -1 395.075 26.2992   5
  -8  10   1 450.145 19.7094   6
  -8  10  -1 410.859 18.0102   6
   8 -10  -1 403.553 22.6775   7
  -8 -10   1 400.636 25.7969   5
  -8  10  -1 399.771 19.0982   8
   8  10   1 371.311 16.4396   8
  -9  10   1 -1.5506 1.97065   6
   9 -10   1 1.69084 3.15394   7
  -9  10   1 1.51347 2.61517   8
  -9 -10  -1 0.49656 2.95641   5
   9  10  -1 2.48816 2.16982   8
   9  10   1 -2.6300 2.08217   8
   9 -10  -1 1.21530 3.32786   7
  -9  10  -1 4.42934 2.95244   6
  -9 -10   1 -1.1021 3.96561   5
  -9  10  -1 0.68753 2.12200   8
 -10  10   1 1109.62 35.2618   6
 -10 -10  -1 1065.51 47.3151   5
  10 -10   1 1097.09 42.8969   7
  10  10  -1 1058.81 33.7796   8
 -10  10   1 1065.43 35.7842   8
 -10  10  -1 1099.09 33.8108   6
 -10  10  -1 1065.47 35.7879   8
 -10 -10   1 1041.53 46.3142   5
  10  10   1 1076.77 32.6149   8
  10 -10  -1 1123.46 42.3655   7
  11  10  -1 19.7237 5.00833   8
 -11 -10  -1 13.9915 6.72584   5
 -11  10   1 13.9434 4.24487   6
 -11  10   1 14.2130 4.63141   8
  11 -10   1 10.6395 5.45040   7
 -11 -10   1 9.80897 5.62349   5
  11 -10  -1 16.3062 6.84373   7
 -11  10  -1 20.5531 5.27573   8
 -11  10  -1 14.7945 4.20010   6
  11  10   1 17.8174 4.12787   8
 -12 -10  -1 48.0899 11.4445   5
  12 -10   1 46.9558 10.9659   7
 -12  10   1 51.9058 7.84668   6
 -12  10   1 51.3066 8.30797   8
  12  10  -1 59.1438 8.96169   8
  12  10   1 65.1599 6.87926   8
 -12  10  -1 71.0239 7.41299   6
 -12  10  -1 40.5578 8.14695   8
  12 -10  -1 55.7781 10.9135   7
 -12 -10   1 54.9080 13.4011   5
  13  10  -1 5.70905 2.95430   8
 -13  10   1 3.96152 3.11775   6
  13 -10   1 -3.8001 3.37889   7
 -13 -10  -1 4.11058 4.75875   5
 -13  10   1 7.58877 4.36340   8
  13 -10  -1 -0.5120 2.96605   7
 -13  10  -1 4.44256 3.10441   8
 -13  10  -1 6.90224 3.16808   6
 -13 -10   1 -2.1974 3.29500   5
  13  10   1 4.48472 3.15497   8
  14  10  -1 784.564 29.4234   8
 -14  10   1 794.986 31.6330   8
  14 -10   1 769.371 37.2171   7
 -14 -10  -1 797.692 43.2773   5
 -14  10   1 799.165 30.0147   6
  14 -10  -1 768.815 37.0535   7
 -14  10  -1 778.039 31.2758   8
  14  10   1 794.852 28.1141   8
 -14 -10   1 793.144 43.1993   5
 -14  10  -1 820.139 28.9453   6
  15 -10   1 3.86240 4.27722   7
 -15 -10  -1 9.99702 6.12494   5
 -15  10   1 0.76706 2.97093   8
 -15  10   1 5.01472 3.13898   6
  15  10   1 -1.5819 3.14745   8
 -15  10  -1 6.14106 2.92758   6
  15 -10  -1 2.94774 5.57007   7
 -15 -10   1 1.59585 3.14047   6
 -15 -10   1 -1.7487 4.24917   5
 -15  10  -1 -1.0357 2.75605   8
 -16 -10  -1 136.891 22.1239   5
 -16  10   1 119.187 11.8927   8
 -16  10   1 140.923 11.9673   6
  16 -10   1 146.111 15.9719   7
 -16 -10   1 115.974 12.9845   6
  16  10   1 125.492 10.4760   8
 -16  10  -1 148.047 11.4782   6
 -16  10  -1 137.080 12.5845   8
  16 -10  -1 126.398 14.5360   7
 -16 -10   1 163.344 19.4132   5
 -17  10   1 17.1829 5.32705   6
 -17  10   1 14.3506 5.96048   8
  17 -10   1 11.8372 7.24824   7
 -17 -10  -1 17.5378 9.21389   5
 -17 -10   1 19.6044 9.37838   5
  17 -10  -1 13.2399 6.37470   7
 -17  10  -1 8.72517 4.81047   8
 -17 -10   1 6.76202 3.75441   6
 -17  10  -1 6.60908 4.43163   6
  17  10   1 18.0127 5.00047   8
  18 -10   1 184.220 18.1086   7
 -18  10   1 174.663 15.1851   8
 -18 -10  -1 170.874 21.6871   5
 -18  10   1 182.204 14.1575   6
 -18 -10   1 138.639 24.0583   5
 -18 -10   1 165.799 15.7512   6
  18  10   1 181.437 12.9312   8
 -18  10  -1 182.210 15.3092   8
 -18  10  -1 174.355 13.3663   6
  18 -10  -1 138.734 16.6232   7
 -19  10   1 13.3392 4.97043   6
 -19  10   1 4.18573 5.09967   8
 -19 -10  -1 10.9739 8.80767   5
  19 -10   1 27.0691 9.88292   7
  19 -10  -1 8.31155 6.14665   7
  19  10   1 13.4601 4.92493   8
 -19 -10   1 10.6989 9.23406   5
 -19  10  -1 18.2175 5.82383   6
 -19  10  -1 11.9544 4.94308   8
 -20  10   1 141.354 14.7975   8
 -20  10   1 160.504 14.3084   6
  20 -10   1 180.734 18.7198   7
 -20 -10  -1 134.868 23.4783   5
  20  10   1 157.420 15.6405   8
 -20  10  -1 162.614 14.8506   8
 -20  10  -1 187.370 14.8127   6
 -20 -10   1 195.233 23.6197   5
  20 -10  -1 182.520 18.6381   7
 -21 -10  -1 -17.224 7.58106   5
  21 -10   1 -6.3828 4.71435   7
 -21  10   1 12.2322 5.74676   6
 -21  10   1 -3.7130 3.03812   8
  21 -10  -1 6.52367 6.22638   7
 -21  10  -1 -2.2949 4.36373   6
 -21  10  -1 4.28379 4.14647   8
 -21 -10   1 -3.8022 8.15437   5
   0  11  -1 -2.0646 11.2802   1
   0  11  -1 19.7361 14.5213   1
   0 -11   1 3.58017 3.63544   5
   0  11   1 -12.324 9.99366   1
   0 -11  -1 2.59106 3.32302   5
   0  11   1 9.21408 11.6825   1
   0  11   1 0.11823 1.81683   8
   0  11  -1 2.16263 2.03632   8
  -1  11   1 125.723 27.2210   1
   1  11  -1 167.040 37.7909   1
  -1  11   1 158.133 10.6367   8
  -1  11   1 136.412 36.2665   1
  -1 -11  -1 169.222 15.7203   5
   1  11  -1 151.014 36.7501   1
   1 -11   1 167.164 14.6849   5
   1  11  -1 150.323 10.6520   8
   1  11   1 150.428 10.1393   8
   1 -11  -1 163.624 15.5882   5
  -1  11  -1 189.350 39.6540   1
   1  11   1 88.2528 28.0380   1
  -1  11  -1 195.018 39.3750   1
   1  11   1 152.051 38.8423   1
  -1  11  -1 171.324 11.4198   8
  -1 -11   1 162.748 14.8327   5
  -2 -11  -1 2236.54 70.3066   5
   2 -11   1 2325.69 67.0371   5
  -2  11   1 2274.36 124.350   1
   2  11  -1 2267.61 125.995   1
  -2  11   1 2092.34 120.330   1
  -2  11   1 2268.57 57.7749   8
   2  11  -1 2323.47 127.589   1
   2  11  -1 2298.06 58.0905   8
   2  11   1 2386.36 57.3480   8
   2  11   1 2207.88 120.507   1
   2  11   1 2211.36 124.794   1
  -2  11  -1 2299.79 58.8208   8
   2 -11  -1 2348.36 69.8345   5
  -2  11  -1 2262.54 121.296   1
  -2 -11   1 2246.90 68.4177   5
  -3  11   1 59.2177 24.3953   1
  -3  11   1 68.0921 7.39245   8
  -3  11   1 73.8447 8.99092   6
   3 -11   1 84.4947 10.3372   5
   3  11  -1 65.3550 7.00981   8
  -3 -11  -1 69.5764 13.8257   5
  -3  11  -1 91.5112 27.9009   1
  -3  11  -1 43.6788 18.0665   1
  -3  11  -1 51.0506 8.87592   6
   3 -11  -1 73.7349 9.08883   7
   3  11   1 78.7922 24.3218   1
   3 -11  -1 72.5015 12.1812   5
   3  11   1 49.8262 22.4593   1
  -3 -11   1 60.9203 11.0950   5
   3  11   1 67.7087 6.79134   8
  -3  11  -1 64.7642 7.38889   8
  -4  11   1 653.604 26.7050   6
  -4 -11  -1 658.181 33.5291   5
  -4  11   1 608.751 23.7546   8
   4  11  -1 632.948 23.7174   8
   4 -11   1 668.005 29.7761   5
  -4 -11   1 616.385 32.2245   5
   4 -11  -1 643.628 31.2399   5
   4  11   1 660.647 23.1213   8
  -4  11  -1 665.602 25.2160   8
   4 -11  -1 644.133 28.2438   7
  -4  11  -1 651.228 25.7283   6
  -5  11   1 20.1397 5.37618   8
   5 -11   1 18.8722 7.10900   5
   5  11  -1 31.1804 5.95867   8
  -5 -11  -1 15.3420 6.51658   5
  -5  11   1 18.3566 5.85388   6
   5 -11  -1 21.3433 7.11014   7
  -5 -11   1 20.4580 6.86203   5
   5 -11  -1 21.8314 8.42014   5
  -5  11  -1 26.4416 5.65593   8
   5  11   1 34.4524 6.02794   8
  -5  11  -1 15.3577 4.74302   6
   6  11  -1 344.124 16.5267   8
  -6  11   1 345.665 17.2852   8
  -6  11   1 340.414 17.8888   6
  -6 -11  -1 327.036 23.6271   5
   6 -11   1 323.529 19.9820   5
   6 -11  -1 297.339 21.0823   5
   6 -11  -1 315.535 19.6903   7
  -6  11  -1 333.354 17.3589   8
  -6 -11   1 301.581 22.4131   5
  -6  11  -1 355.249 17.3996   6
   6  11   1 330.146 15.3711   8
   7  11  -1 19.7415 4.97103   8
  -7 -11  -1 19.9225 7.21294   5
   7 -11   1 17.6588 6.18837   7
  -7  11   1 13.9481 4.52806   6
  -7  11   1 20.6112 5.27978   8
   7 -11   1 18.5901 5.86134   5
  -7 -11   1 15.9032 6.76445   5
  -7  11  -1 18.6976 4.90072   6
   7  11   1 29.8151 5.60455   8
  -7  11  -1 12.3017 4.05304   8
   7 -11  -1 20.9275 6.51310   7
  -8  11   1 615.830 25.1747   8
   8  11  -1 632.289 24.3733   8
   8 -11   1 654.734 31.4388   7
  -8  11   1 612.810 25.3396   6
  -8 -11  -1 658.638 35.6606   5
   8  11   1 668.208 23.5925   8
   8 -11  -1 642.568 30.3835   7
  -8  11  -1 649.107 26.1529   8
  -8  11  -1 634.875 24.4598   6
  -8 -11   1 722.679 36.7768   5
  -9 -11  -1 34.5816 9.83951   5
   9  11  -1 42.8765 7.04850   8
  -9  11   1 36.8302 6.99411   6
  -9  11   1 32.6950 6.88189   8
   9 -11   1 23.0633 7.42428   7
  -9 -11   1 31.8641 9.27662   5
   9  11   1 38.4596 6.42393   8
  -9  11  -1 22.9433 5.67665   8
  -9  11  -1 32.4721 6.69221   6
   9 -11  -1 28.8338 7.80595   7
 -10  11   1 113.811 10.0010   6
 -10  11   1 102.349 9.89965   8
 -10 -11  -1 121.086 18.4320   5
  10 -11   1 115.535 12.8998   7
  10  11  -1 121.420 10.0004   8
 -10 -11   1 88.8218 16.9844   5
 -10  11  -1 93.5111 9.82027   8
 -10  11  -1 112.025 9.44398   6
  10  11   1 103.363 8.59357   8
  10 -11  -1 110.312 12.6765   7
 -11  11   1 4.21932 3.27174   6
 -11 -11  -1 4.12177 4.66627   5
  11 -11   1 6.60315 4.78722   7
  11  11  -1 1.44804 2.66039   8
 -11  11   1 1.95353 3.44752   8
  11  11   1 6.13190 2.99645   8
 -11  11  -1 5.90495 3.55387   6
  11 -11  -1 -1.2025 2.77553   7
 -11  11  -1 4.30354 3.00156   8
  12  11  -1 925.664 32.3320   8
  12 -11   1 980.577 42.2957   7
 -12  11   1 930.095 34.5843   8
 -12  11   1 953.014 33.1056   6
 -12 -11  -1 940.971 47.1827   5
  12  11   1 924.479 30.9172   8
  12 -11  -1 917.884 40.3490   7
 -12  11  -1 940.781 31.5921   6
 -12  11  -1 905.413 34.2170   8
 -12 -11   1 947.290 47.2200   5
 -13  11   1 20.4251 5.09018   6
  13  11  -1 15.6872 4.70716   8
  13 -11   1 7.87928 5.45128   7
 -13  11   1 9.45331 4.06453   8
 -13 -11  -1 17.7199 7.97925   5
  13 -11  -1 21.3453 7.05946   7
 -13  11  -1 10.4394 3.77952   6
 -13  11  -1 12.6234 4.70597   8
  13  11   1 10.3666 4.44611   8
 -13 -11   1 7.11942 7.14504   5
 -14  11   1 -2.1489 2.78355   6
 -14  11   1 3.88486 3.34612   8
  14  11  -1 -3.1046 3.03178   8
  14 -11   1 2.87472 3.75752   7
 -14 -11  -1 2.78705 5.37655   5
 -14  11  -1 12.2286 4.81726   8
  14 -11  -1 8.01827 5.42576   7
 -14  11  -1 1.06226 3.16993   6
  14  11   1 4.04034 2.77784   8
 -14 -11   1 6.42841 6.35333   5
 -15  11   1 11.1443 4.45201   6
  15 -11   1 15.1929 7.97749   7
  15  11  -1 17.7534 5.66214   8
 -15  11   1 20.6218 6.34645   8
 -15  11  -1 19.6820 5.68252   8
 -15 -11   1 28.3711 10.7527   5
  15 -11  -1 20.3015 8.09390   7
  15  11   1 19.5773 5.65794   8
 -15  11  -1 20.0530 5.36174   6
 -16  11   1 396.073 22.3127   8
 -16 -11  -1 375.107 31.3161   5
  16  11  -1 416.040 21.0626   8
 -16  11   1 410.197 20.9973   6
  16 -11   1 398.752 27.2528   7
 -16  11  -1 374.762 21.8888   8
  16 -11  -1 344.618 25.1599   7
 -16 -11   1 423.127 32.9504   5
 -16  11  -1 390.921 19.6680   6
  16  11   1 360.251 18.6916   8
  17  11  -1 0.91674 3.36113   8
 -17  11   1 -3.6700 2.52087   8
 -17  11   1 -3.7485 2.76095   6
  17 -11   1 7.92778 6.38423   7
 -17 -11  -1 8.76687 6.58907   5
 -17  11  -1 -2.3431 2.69333   6
  17 -11  -1 -7.0154 3.38144   7
  17  11   1 -1.2663 2.74897   8
 -17 -11   1 7.09096 7.45661   5
 -18  11   1 256.644 18.6924   8
  18  11  -1 207.875 15.4247   8
 -18  11   1 247.390 16.9053   6
  18 -11   1 258.643 22.3941   7
 -18 -11  -1 248.418 27.2570   5
 -18 -11   1 222.325 25.4348   5
  18 -11  -1 241.673 21.6681   7
 -18  11  -1 251.700 16.4768   6
  18  11   1 216.032 14.7915   8
 -18  11  -1 251.026 18.3478   8
  19  11  -1 10.5906 5.09423   8
 -19  11   1 22.4957 7.77843   6
 -19 -11  -1 5.27254 8.01387   5
  19 -11   1 19.3315 7.95256   7
 -19  11   1 6.69831 5.38152   8
  19  11   1 12.8156 5.26974   8
 -19  11  -1 28.3293 7.54882   8
  19 -11  -1 18.1014 7.50334   7
 -19 -11   1 5.97395 8.40072   5
 -19  11  -1 6.06658 4.85555   6
 -20  11   1 46.8644 9.04585   6
  20 -11   1 22.6260 8.60285   7
 -20 -11  -1 28.7757 13.5315   5
  20  11  -1 20.2992 6.32730   8
 -20  11   1 19.1322 7.09889   8
 -20 -11   1 50.4428 14.3531   5
 -20  11  -1 33.7921 8.63336   8
 -20  11  -1 39.9760 8.30668   6
  20 -11  -1 46.0915 11.8876   7
 -21  11   1 4.44042 4.72890   8
 -21 -11  -1 4.38790 8.39568   5
 -21  11   1 4.33918 4.84688   6
  21 -11   1 -5.3702 4.94009   7
 -21  11  -1 -2.6242 5.31750   6
  21 -11  -1 18.5781 6.70697   7
 -21  11  -1 -0.6977 4.50654   8
 -21 -11   1 3.51649 8.22856   5
   0  12  -1 2270.01 58.8335   8
   0 -12   1 2150.78 68.3534   5
   0  12   1 2265.82 57.6160   8
   0 -12  -1 2248.83 72.3102   5
   1 -12   1 0.42079 3.30066   5
  -1  12   1 4.49657 3.28260   8
   1  12  -1 1.52955 2.49332   8
  -1 -12  -1 6.52609 5.04915   5
   1 -12  -1 3.01338 4.68974   5
  -1  12  -1 4.34402 2.74535   8
  -1 -12   1 2.63203 3.07167   5
   1  12   1 0.79929 2.20107   8
  -2  12   1 404.326 18.7996   8
   2  12  -1 425.388 19.1783   8
   2 -12   1 424.064 25.2339   5
  -2 -12  -1 413.171 26.4546   5
   2  12   1 442.653 18.8619   8
   2 -12  -1 397.124 21.3368   7
  -2 -12   1 397.322 25.1194   5
   2 -12  -1 419.502 26.0497   5
  -2  12  -1 435.620 19.8166   8
   3  12  -1 2.26017 2.43710   8
   3 -12   1 -0.5854 3.61819   5
  -3 -12  -1 5.10659 4.65286   5
  -3  12   1 -4.4073 3.40881   6
  -3  12   1 -3.4770 1.91906   8
  -3  12  -1 3.59196 2.97729   8
  -3 -12   1 3.18920 3.35590   5
   3 -12  -1 2.39723 4.51271   5
  -3  12  -1 -5.3854 2.81832   6
   3  12   1 -0.8650 1.82507   8
   3 -12  -1 -1.9058 2.56543   7
   4 -12   1 488.791 26.2643   5
  -4 -12  -1 501.337 30.2541   5
  -4  12   1 501.990 23.7983   6
   4  12  -1 465.473 20.7153   8
  -4  12   1 492.821 21.3358   8
   4  12   1 494.431 20.2682   8
   4 -12  -1 480.098 27.9723   5
   4 -12  -1 492.270 24.9284   7
  -4  12  -1 523.590 23.3447   6
  -4  12  -1 522.893 22.3763   8
  -4 -12   1 497.601 29.1999   5
  -5  12   1 14.7164 5.11969   6
   5 -12   1 19.2425 6.74114   5
  -5  12   1 17.1790 5.03517   8
   5  12  -1 16.0156 4.66037   8
  -5 -12  -1 10.7153 6.40981   5
   5 -12  -1 20.0925 7.91667   5
  -5 -12   1 18.2184 7.04602   5
  -5  12  -1 13.8363 4.56303   8
  -5  12  -1 11.9401 4.57325   6
   5  12   1 10.6921 3.71979   8
   5 -12  -1 1.32785 4.34844   7
   6 -12   1 526.643 27.6089   7
  -6 -12  -1 504.713 31.1814   5
   6  12  -1 521.901 21.9735   8
   6 -12   1 504.663 27.1920   5
  -6  12   1 539.273 24.1248   6
  -6  12   1 526.103 22.7709   8
  -6 -12   1 554.798 32.3090   5
   6 -12  -1 540.911 29.7263   5
  -6  12  -1 507.197 22.6935   6
   6 -12  -1 513.505 26.6506   7
  -6  12  -1 528.249 23.4759   8
   6  12   1 531.401 21.0875   8
   7 -12   1 4.88923 4.97396   5
  -7  12   1 8.83013 4.17674   8
   7 -12   1 2.11641 4.21742   7
  -7  12   1 7.65474 4.57715   6
  -7 -12  -1 2.26259 5.57054   5
   7  12  -1 9.44628 3.84503   8
   7  12   1 8.08410 3.46402   8
  -7  12  -1 5.33458 4.00220   6
  -7 -12   1 13.6038 7.48054   5
   7 -12  -1 11.2057 5.92281   7
  -7  12  -1 6.30568 3.55127   8
  -8  12   1 105.290 9.93211   6
  -8 -12  -1 103.215 17.7208   5
   8  12  -1 104.247 9.36415   8
   8 -12   1 95.5234 11.8458   7
  -8  12   1 104.083 9.73325   8
  -8  12  -1 99.3200 9.43835   6
  -8  12  -1 111.758 10.3280   8
   8  12   1 105.507 8.92941   8
  -8 -12   1 76.0320 14.9166   5
   8 -12  -1 98.0525 12.0276   7
   9 -12   1 8.49478 5.47923   7
  -9  12   1 1.57551 2.74440   6
  -9  12   1 2.86555 3.06793   8
   9 -12  -1 -0.8342 3.35378   7
   9  12   1 2.42463 2.68577   8
  -9 -12   1 -2.4962 4.45129   5
  -9  12  -1 2.13876 2.86118   6
  -9  12  -1 -1.8545 2.34210   8
  10 -12   1 429.736 26.5407   7
 -10 -12  -1 373.225 28.6352   5
  10  12  -1 404.643 19.4027   8
 -10  12   1 390.076 20.5335   8
 -10  12   1 409.456 20.1930   6
  10 -12  -1 400.485 24.9425   7
 -10  12  -1 424.082 19.6365   6
  10  12   1 410.951 18.5194   8
 -10 -12   1 392.482 29.8281   5
 -10  12  -1 400.059 20.9592   8
 -11  12   1 5.17707 3.33795   6
 -11 -12  -1 17.0942 7.86033   5
  11  12  -1 5.66466 3.40535   8
  11 -12   1 -2.2066 5.09079   7
 -11  12   1 2.33820 3.66035   8
 -11  12  -1 3.10171 2.92011   6
 -11 -12   1 8.49964 6.49628   5
 -11  12  -1 -0.5929 3.40299   8
  11 -12  -1 0.07340 3.62426   7
  11  12   1 7.81694 3.52297   8
  12 -12   1 -0.4270 3.82994   7
 -12 -12  -1 1.44381 5.45589   5
 -12  12   1 7.51699 3.25982   6
 -12  12   1 6.04048 3.99628   8
  12  12  -1 0.88625 2.83665   8
  12 -12  -1 5.57902 5.06909   7
  12  12   1 2.42190 2.70327   8
 -12 -12   1 3.48430 5.66501   5
 -12  12  -1 3.83868 3.22996   8
 -12  12  -1 5.66701 3.82120   6
 -13  12   1 5.43998 4.30054   8
 -13  12   1 3.30634 3.00368   6
  13 -12   1 1.20211 4.66166   7
  13  12  -1 -4.3814 2.83658   8
 -13 -12   1 5.22351 5.05295   5
  13  12   1 9.68399 3.49512   8
  13 -12  -1 -5.5431 3.29603   7
 -13  12  -1 7.53635 3.21839   6
  14 -12   1 274.776 22.6154   7
 -14  12   1 289.755 17.3781   6
 -14  12   1 289.942 18.5785   8
 -14 -12  -1 304.114 27.5905   5
  14  12  -1 279.057 16.7819   8
  14 -12  -1 290.995 22.7961   7
 -14  12  -1 296.594 16.5436   6
  14  12   1 275.340 15.9447   8
 -14 -12   1 303.260 27.5663   5
 -14  12  -1 297.988 18.8941   8
 -15 -12  -1 -4.1739 5.62241   5
 -15  12   1 -4.3257 2.64363   8
 -15  12   1 -1.5322 2.62348   6
  15 -12   1 2.19292 6.32396   7
  15 -12  -1 1.59293 4.29678   7
  15  12   1 -0.3890 3.14192   8
 -15 -12   1 -8.3218 4.30806   5
 -15  12  -1 1.01816 2.46247   8
 -15  12  -1 4.24855 3.02522   6
 -16  12   1 145.802 12.5559   6
 -16 -12  -1 113.626 21.1291   5
 -16  12   1 130.018 13.0110   8
  16 -12   1 147.460 17.2872   7
  16  12  -1 128.472 11.8823   8
 -16 -12   1 151.637 24.4151   5
  16 -12  -1 148.679 17.2798   7
 -16  12  -1 126.735 11.2458   6
  16  12   1 158.185 11.6119   8
 -16  12  -1 121.892 12.8350   8
 -17  12   1 6.80698 5.04380   6
  17  12  -1 9.10017 3.55215   8
 -17  12   1 8.64321 5.05095   8
 -17 -12  -1 7.74137 8.24779   5
  17 -12   1 2.41867 5.59225   7
 -17 -12   1 2.82203 7.36102   5
 -17  12  -1 -0.8957 3.78391   6
 -17  12  -1 2.21421 4.23976   8
  17 -12  -1 5.42666 5.61757   7
  17  12   1 8.44243 4.09615   8
 -18  12   1 41.8011 9.83520   8
  18 -12   1 54.6604 11.6443   7
 -18 -12  -1 33.5971 13.2656   5
 -18  12   1 58.5075 10.0117   6
  18  12  -1 51.4671 8.92066   8
  18 -12  -1 46.5713 13.0808   7
  18  12   1 48.6463 7.99932   8
 -18  12  -1 54.3584 9.91805   6
 -18  12  -1 63.7454 12.1153   8
 -18 -12   1 60.1833 17.1891   5
  19 -12   1 8.24570 5.92950   7
 -19 -12  -1 -4.2523 9.03718   5
  19  12  -1 -3.6367 3.55841   8
 -19  12   1 4.49092 5.00457   6
 -19 -12   1 4.25734 7.70053   5
 -19  12  -1 2.65015 4.19739   8
  19 -12  -1 4.76573 4.90802   7
 -19  12  -1 2.34527 3.72479   6
  20 -12   1 147.876 21.0515   7
 -20 -12  -1 138.298 24.9863   5
 -20  12   1 147.090 13.6396   6
 -20  12   1 117.982 13.6046   8
 -20  12  -1 136.688 13.2656   6
 -20  12  -1 117.002 13.4519   8
 -20 -12   1 133.763 25.0541   5
  20 -12  -1 104.395 17.1744   7
   0  13   1 -0.1216 2.58254   8
   0  13  -1 1.32593 2.44093   8
   0 -13  -1 -7.8552 2.90864   5
   0 -13   1 5.47524 4.32313   5
   1 -13   1 0.31321 4.84883   5
  -1 -13  -1 3.56269 4.55527   5
  -1  13   1 3.84584 3.29692   8
   1  13  -1 7.04294 3.77607   8
   1  13   1 4.92076 3.58316   8
   1 -13  -1 5.61799 6.01687   5
   1 -13  -1 9.65581 4.54067   7
  -1  13  -1 16.9066 4.89638   8
  -1 -13   1 6.61534 5.53653   5
  -2 -13  -1 551.369 31.9179   5
   2 -13   1 511.507 29.5229   5
  -2  13   1 511.807 22.1580   8
   2  13  -1 523.982 22.5516   8
   2 -13  -1 522.705 30.9918   5
   2  13   1 550.069 22.2306   8
  -2 -13   1 479.900 29.3144   5
  -2  13  -1 514.941 22.8346   8
   2 -13  -1 545.040 25.9215   7
   3  13  -1 5.10292 3.41768   8
  -3 -13  -1 8.73502 5.99330   5
  -3  13   1 11.9240 5.36582   6
  -3  13   1 11.3844 4.24041   8
   3 -13   1 6.92196 4.81100   5
  -3  13  -1 14.3528 5.28969   6
   3 -13  -1 13.8438 5.36769   7
   3  13   1 18.7047 4.75778   8
   3 -13  -1 20.1365 7.66386   5
  -3 -13   1 5.21233 4.28905   5
  -3  13  -1 13.1308 4.73510   8
   4 -13   1 159.482 15.4560   5
   4  13  -1 158.138 11.8432   8
  -4  13   1 180.773 14.0943   6
  -4  13   1 162.622 12.0110   8
  -4 -13  -1 175.233 18.2684   5
   4 -13  -1 148.398 16.3712   5
  -4  13  -1 188.777 13.4023   8
   4 -13  -1 167.844 14.5137   7
  -4 -13   1 163.849 17.3157   5
  -4  13  -1 150.701 12.7635   6
   4  13   1 193.042 12.1446   8
  -5  13   1 8.52357 5.37513   6
  -5  13   1 24.8343 6.22516   8
  -5 -13  -1 11.5839 6.54213   5
   5 -13   1 7.05417 7.15216   5
   5  13  -1 28.3463 6.16110   8
   5  13   1 27.2643 5.86066   8
   5 -13  -1 16.1450 6.18203   7
   5 -13  -1 23.6064 9.22579   5
  -5  13  -1 15.9244 5.81766   8
  -5 -13   1 20.2075 7.14317   5
  -5  13  -1 22.0888 7.11503   6
   6 -13   1 149.638 14.9366   5
   6  13  -1 132.569 10.9465   8
  -6  13   1 126.624 11.2044   8
  -6  13   1 119.667 11.2910   6
   6 -13   1 118.188 13.0457   7
  -6 -13  -1 138.158 16.5389   5
  -6  13  -1 139.734 11.7361   6
   6 -13  -1 128.715 15.5399   5
  -6 -13   1 138.802 16.0295   5
   6 -13  -1 100.611 12.0346   7
  -6  13  -1 133.045 11.7228   8
   6  13   1 129.512 10.0733   8
  -7 -13  -1 5.35994 5.20747   5
  -7  13   1 4.30695 3.28351   6
   7  13  -1 9.19093 4.07512   8
  -7  13   1 1.47093 2.84875   8
   7 -13   1 2.85529 3.56806   7
   7 -13   1 6.49931 5.47495   5
   7 -13  -1 9.50843 5.18858   7
  -7 -13   1 22.0356 8.65814   5
   7  13   1 8.22042 4.02007   8
  -7  13  -1 3.91199 3.20898   6
   7 -13  -1 -6.0050 5.01112   5
  -7  13  -1 11.3535 3.97892   8
  -8  13   1 142.838 11.9670   6
  -8 -13  -1 132.033 21.8632   5
   8  13  -1 129.781 10.9747   8
  -8  13   1 139.455 11.7055   8
   8 -13   1 149.730 15.4016   7
  -8  13  -1 160.398 12.8456   8
   8  13   1 137.844 10.4037   8
  -8  13  -1 129.344 10.9363   6
   8 -13  -1 139.950 14.4694   7
  -8 -13   1 118.302 19.0067   5
  -9  13   1 -1.7686 2.84332   6
  -9 -13  -1 -6.6006 4.03894   5
  -9  13   1 2.44459 4.00308   8
   9 -13   1 9.55892 5.62682   7
   9  13  -1 1.31703 2.91962   8
  -9 -13   1 -0.6355 3.16852   5
  -9  13  -1 -1.2936 2.04206   6
   9  13   1 3.09214 2.97042   8
   9 -13  -1 -3.5977 2.86279   7
  -9  13  -1 -1.5017 2.09503   8
 -10 -13  -1 14.5158 7.96810   5
 -10  13   1 41.3464 8.45985   6
  10 -13   1 41.8579 10.9079   7
 -10  13   1 28.6248 6.80882   8
  10  13  -1 26.6663 6.21426   8
  10  13   1 41.8386 7.34912   8
 -10  13  -1 53.7129 8.35666   6
  10 -13  -1 34.3686 9.41213   7
 -10 -13   1 48.6913 13.3411   5
 -10  13  -1 43.8159 7.88642   8
  11  13  -1 1.46950 2.70282   8
  11 -13   1 -1.5476 3.63086   7
 -11  13   1 3.57242 3.24331   6
 -11  13   1 -1.4483 2.77656   8
 -11 -13  -1 0.31779 4.22912   5
 -11  13  -1 3.40530 2.45469   6
 -11 -13   1 6.85066 4.86088   5
  11  13   1 5.57804 3.08779   8
  11 -13  -1 2.69261 3.79594   7
 -11  13  -1 -3.8844 2.62099   8
  12 -13   1 123.383 19.4200   7
 -12  13   1 118.589 11.7496   8
 -12  13   1 122.514 11.1112   6
  12  13  -1 127.580 10.9043   8
 -12 -13  -1 132.881 23.7973   5
  12  13   1 114.795 9.87812   8
 -12  13  -1 90.7519 10.8672   8
 -12 -13   1 114.754 19.9535   5
 -12  13  -1 112.377 10.0569   6
  12 -13  -1 114.438 16.8023   7
  13 -13   1 4.72476 5.42436   7
 -13 -13  -1 27.3281 10.9060   5
  13  13  -1 10.9282 4.66613   8
 -13  13   1 12.7227 4.88349   6
 -13  13   1 12.7249 5.31698   8
 -13 -13   1 3.89112 5.56137   5
 -13  13  -1 14.6454 4.90196   6
  13 -13  -1 9.48177 6.30603   7
 -13  13  -1 7.72977 4.22589   8
  13  13   1 2.94980 3.67371   8
 -14  13   1 9.01625 4.89928   8
  14  13  -1 5.20622 3.77343   8
 -14 -13  -1 18.1974 8.54073   5
 -14  13   1 4.76698 3.77389   6
  14 -13   1 1.69248 4.53876   7
 -14  13  -1 5.84230 3.20553   6
 -14 -13   1 -2.6192 4.82631   5
 -14  13  -1 6.99428 4.46352   8
  14 -13  -1 8.33823 6.59824   7
 -15 -13  -1 3.96515 7.56180   5
 -15  13   1 0.46847 3.28374   6
  15  13  -1 -0.4386 3.37040   8
 -15  13   1 4.33888 3.89453   8
  15 -13   1 2.46795 4.64942   7
  15  13   1 15.7306 4.07961   8
  15 -13  -1 -0.7905 3.66454   7
 -15  13  -1 6.26746 3.87061   8
 -16 -13  -1 103.663 21.8976   5
 -16  13   1 105.026 11.6144   8
  16  13  -1 111.581 10.9708   8
 -16  13   1 113.191 11.6691   6
  16 -13   1 104.321 17.1820   7
 -16  13  -1 95.5928 10.6700   6
  16 -13  -1 91.6177 15.6923   7
 -16  13  -1 112.837 12.1944   8
 -16 -13   1 128.064 23.7373   5
  16  13   1 107.844 9.88337   8
  17  13  -1 4.97860 3.32873   8
 -17  13   1 6.18471 3.72553   6
 -17 -13  -1 1.96250 7.08755   5
  17 -13   1 1.72187 5.48775   7
 -17  13   1 0.85980 3.10157   8
 -17  13  -1 8.24731 4.19879   6
  17 -13  -1 -8.4454 4.66419   7
 -17  13  -1 0.46765 4.41167   8
  17  13   1 -7.5010 3.77866   8
  18  13  -1 97.2761 10.4785   8
  18 -13   1 98.1215 16.4111   7
 -18 -13  -1 84.9769 19.4838   5
 -18  13   1 87.9424 10.8167   6
 -18  13   1 85.2132 12.8227   8
 -18 -13   1 123.528 24.1676   5
  18 -13  -1 85.4688 15.5418   7
 -18  13  -1 108.756 12.7276   8
 -18  13  -1 96.3279 12.7313   6
 -19  13   1 1.39720 5.19527   6
 -19  13   1 6.33814 5.33025   8
  19  13  -1 -1.8930 6.54664   8
  19 -13   1 9.76835 5.63472   7
 -19 -13  -1 4.02037 8.04668   5
  19 -13  -1 2.06473 5.72264   7
 -19  13  -1 2.52402 3.71074   8
 -19  13  -1 3.16152 4.25592   6
 -19 -13   1 11.7649 8.37239   5
   0 -14   1 298.404 23.2665   5
   0 -14  -1 268.369 17.5103   7
   0  14   1 286.493 16.1651   8
   0 -14  -1 272.872 23.5904   5
   0  14  -1 250.722 15.8651   8
   1  14  -1 22.3445 5.71287   8
  -1 -14  -1 4.50956 5.27939   5
  -1  14   1 18.9862 5.34841   8
   1 -14   1 25.1637 9.88202   5
   1 -14  -1 8.19436 4.01453   7
   1 -14  -1 6.51136 6.26194   5
  -1  14  -1 9.88474 4.11253   8
   1  14   1 12.2689 4.28233   8
  -1 -14   1 16.2521 6.89453   5
  -2  14   1 136.145 13.9245   6
   2 -14   1 157.952 16.9912   5
  -2 -14  -1 198.372 19.7115   5
  -2  14   1 169.722 12.6391   8
   2  14  -1 163.292 12.3744   8
   2 -14  -1 156.312 17.4392   5
   2  14   1 154.102 11.6113   8
  -2 -14   1 165.580 17.6276   5
   2 -14  -1 162.201 13.9620   7
  -2  14  -1 169.363 12.6395   8
   3  14  -1 68.1287 9.85098   8
  -3 -14  -1 54.0405 13.7811   5
  -3  14   1 55.4961 10.6649   6
  -3  14   1 60.6596 9.07769   8
   3 -14   1 62.8688 13.2987   5
  -3 -14   1 50.1779 12.0348   5
  -3  14  -1 64.0816 9.86419   8
  -3  14  -1 66.3953 11.5936   6
   3 -14  -1 57.6398 10.4702   7
   3  14   1 62.6683 7.60382   8
   3 -14  -1 56.3065 13.0200   5
   4  14  -1 5.96254 3.84569   8
  -4  14   1 14.5581 4.85382   6
   4 -14   1 7.06887 4.99082   5
  -4 -14  -1 11.7673 6.54453   5
  -4  14   1 7.31469 4.16122   8
   4 -14  -1 -0.1832 4.10821   5
   4 -14  -1 11.0070 4.72930   7
  -4 -14   1 6.12713 4.39478   5
   4  14   1 8.56315 3.54541   8
  -4  14  -1 17.5059 5.63072   6
  -4  14  -1 10.5640 4.36549   8
  -5 -14  -1 21.5273 9.26936   5
   5 -14   1 23.8667 8.48149   5
  -5  14   1 26.0210 5.84218   8
   5 -14   1 25.1522 7.87993   7
   5  14  -1 37.1663 7.02569   8
  -5  14   1 47.8844 9.33631   6
   5 -14  -1 24.0851 10.0323   5
   5 -14  -1 28.3697 8.36169   7
   5  14   1 30.9311 6.25688   8
  -5  14  -1 38.1512 8.25614   6
  -5 -14   1 35.3980 10.0879   5
  -5  14  -1 30.3166 6.84963   8
   6 -14   1 12.2663 6.80706   7
   6 -14   1 18.6403 7.16468   5
   6  14  -1 12.5285 4.87339   8
  -6 -14  -1 0.10142 4.99752   5
  -6  14   1 5.57397 3.61244   8
  -6  14   1 7.40474 4.52269   6
   6  14   1 11.9493 4.41154   8
   6 -14  -1 14.1609 6.44454   7
  -6 -14   1 9.50331 5.59192   5
   6 -14  -1 12.6946 7.41031   5
  -6  14  -1 11.9570 4.82080   6
  -6  14  -1 7.89322 4.37177   8
   7 -14   1 17.5430 7.30484   5
  -7  14   1 21.3751 5.92459   6
   7  14  -1 16.4552 5.05841   8
  -7  14   1 19.8820 6.09247   8
  -7 -14  -1 18.2311 7.82758   5
   7 -14   1 25.5732 7.75536   7
   7 -14  -1 29.3157 8.21934   7
   7  14   1 15.5471 4.74928   8
  -7 -14   1 28.7279 10.0766   5
   7 -14  -1 17.5206 9.74457   5
  -7  14  -1 12.6881 4.89468   6
  -7  14  -1 19.5447 5.79981   8
   8  14  -1 3.39319 3.23981   8
  -8 -14  -1 14.1381 3.55638   7
   8 -14   1 2.91136 5.03079   7
  -8 -14  -1 6.93756 6.42927   5
  -8  14   1 3.74348 3.73876   6
  -8  14   1 3.13478 2.80398   8
   8 -14  -1 17.6792 7.35313   7
   8  14   1 6.32269 3.31696   8
  -8 -14   1 5.77452 5.73925   5
  -8  14  -1 4.88927 3.23184   8
  -8  14  -1 7.64105 3.15004   6
  -9  14   1 4.54535 3.39404   6
   9 -14   1 8.87946 4.59686   7
  -9  14   1 -0.0526 2.78042   8
  -9 -14  -1 3.26560 6.11706   5
   9  14  -1 4.95887 3.42570   8
   9  14   1 -1.4163 2.29485   8
  -9 -14   1 5.97674 5.24816   5
  -9  14  -1 -0.2897 2.77401   6
   9 -14  -1 0.32865 3.23960   7
  -9  14  -1 3.17441 3.39260   8
  10 -14   1 10.7948 5.98523   7
  10  14  -1 2.03597 3.15977   8
 -10  14   1 3.74630 3.31503   8
 -10 -14  -1 -4.3642 4.08164   5
 -10  14   1 -2.1081 2.91305   6
  10 -14  -1 2.72165 4.50024   7
  10  14   1 -2.0009 3.14856   8
 -10 -14   1 10.4824 6.56225   5
 -10  14  -1 8.47421 3.95055   8
 -10  14  -1 1.07437 2.62827   6
  11  14  -1 14.9994 4.34347   8
 -11  14   1 12.5081 4.72077   6
 -11 -14  -1 13.4662 7.06568   5
 -11  14   1 13.7249 5.49665   8
  11 -14   1 12.1890 5.98354   7
  11 -14  -1 9.41895 5.39871   7
 -11  14  -1 8.68095 4.45571   8
 -11 -14   1 10.5208 8.28054   5
  11  14   1 8.09076 3.34624   8
  12 -14   1 5.19181 5.04383   7
 -12  14   1 6.93582 3.75501   6
 -12  14   1 8.10560 4.04760   8
 -12 -14  -1 4.55405 5.75877   5
  12  14  -1 23.1889 5.84872   8
 -12  14  -1 11.8507 5.31891   8
 -12  14  -1 11.4982 4.67006   6
 -12 -14   1 4.44882 6.88510   5
  12  14   1 5.84938 3.09206   8
  12 -14  -1 10.4089 5.91154   7
 -13 -14  -1 -2.6273 4.95225   5
 -13  14   1 -4.4613 3.00260   8
  13  14  -1 3.38224 2.83875   8
 -13  14   1 4.88219 3.40962   6
  13 -14   1 -1.5704 4.56448   7
 -13  14  -1 3.13238 3.25728   8
  13  14   1 -1.1483 3.16699   8
 -13  14  -1 2.68236 2.44732   6
  13 -14  -1 4.38633 4.74552   7
 -13 -14   1 2.35011 5.08400   5
  14  14  -1 65.2804 9.99407   8
 -14 -14  -1 71.6943 18.7173   5
 -14  14   1 73.0569 11.7861   8
 -14  14   1 92.6463 10.0560   6
  14 -14   1 94.9841 17.5323   7
  14 -14  -1 84.4593 16.3463   7
 -14  14  -1 75.4622 11.9427   8
  14  14   1 104.267 9.39903   8
 -14  14  -1 88.9276 9.65889   6
 -14 -14   1 52.8861 14.7959   5
  15  14  -1 37.1893 7.34379   8
 -15  14   1 24.7189 7.27586   8
 -15  14   1 30.3229 7.48495   6
  15 -14   1 36.0932 10.1854   7
 -15 -14  -1 20.6717 10.5353   5
 -15 -14   1 32.6891 11.9075   5
 -15  14  -1 30.4035 7.02732   6
  15 -14  -1 26.8727 9.72277   7
 -15  14  -1 30.1723 8.28770   8
  15  14   1 29.3872 6.73233   8
 -16 -14  -1 23.0284 11.1117   5
  16 -14   1 18.8830 7.62357   7
 -16  14   1 34.1923 7.79083   6
 -16  14   1 21.1718 6.70303   8
  16  14  -1 21.9472 5.48070   8
 -16  14  -1 18.9595 6.52634   6
  16 -14  -1 11.3919 7.68188   7
 -16 -14   1 37.0107 12.3292   5
 -16  14  -1 8.34766 5.06515   8
  16  14   1 13.7861 5.40054   8
 -17 -14  -1 -0.8454 6.54253   5
 -17  14   1 22.0806 6.51953   6
  17  14  -1 11.8919 4.70272   8
 -17  14   1 20.3778 6.74987   8
 -17  14  -1 16.9753 6.27444   6
 -17 -14   1 8.24576 8.87217   5
  17 -14  -1 9.30844 7.62488   7
 -17  14  -1 15.9224 6.08382   8
  18 -14   1 6.42305 6.52419   7
 -18 -14  -1 4.33870 6.51167   5
 -18  14   1 -1.5352 4.07955   8
 -18  14   1 8.56768 5.25640   6
  18  14  -1 10.7361 4.72548   8
  18 -14  -1 6.03900 6.18599   7
 -18  14  -1 10.0744 5.53575   6
 -18 -14   1 5.02833 9.76542   5
 -18  14  -1 14.1223 5.32965   8
 -19 -14  -1 -10.426 9.33358   5
 -19  14   1 9.02308 5.09142   8
  19 -14   1 8.39731 5.97269   7
 -19  14   1 -1.5466 4.81464   6
 -19  14  -1 -1.6631 4.14847   8
 -19  14  -1 -0.2269 4.90436   6
   0 -15  -1 -1.5082 2.83269   7
   0 -15  -1 -5.7048 3.15516   5
   0  15  -1 5.02807 3.33929   8
   0  15   1 -3.3735 2.04729   8
   0 -15   1 3.76951 4.46114   5
  -1 -15  -1 2.76916 4.42703   5
  -1 -15  -1 2.14996 3.14543   7
   1 -15   1 -7.7620 3.74247   5
  -1  15   1 -1.6094 2.43235   8
  -1 -15   1 -7.2883 3.36648   5
  -1  15  -1 3.29243 2.93757   8
   1  15   1 1.65436 3.00479   8
   1 -15  -1 -2.3369 4.22351   5
   1 -15  -1 1.67054 3.60174   7
   2  15  -1 40.2055 7.65684   8
  -2  15   1 28.2624 8.43100   6
  -2  15   1 53.8281 8.95104   8
  -2 -15  -1 30.8020 8.93370   5
  -2 -15  -1 41.2490 8.11911   7
   2 -15  -1 38.2914 7.96786   7
  -2  15  -1 46.5632 7.84906   8
   2  15   1 47.2015 8.35938   8
  -2 -15   1 33.2818 10.7334   5
   2 -15  -1 33.7278 10.4655   5
  -3 -15  -1 5.40540 4.98375   5
  -3  15   1 0.81701 3.34327   6
   3 -15   1 -4.1257 3.37500   5
  -3 -15  -1 -3.2218 2.94011   7
  -3  15   1 -2.4003 2.82791   8
   3  15  -1 2.15735 2.59083   8
  -3  15  -1 1.88688 2.52973   8
   3  15   1 2.50187 2.54443   8
  -3  15  -1 1.04328 3.47047   6
   3 -15  -1 -1.9750 2.84082   7
   3 -15  -1 0.84495 3.55598   5
  -4 -15  -1 1.59503 3.36719   7
   4 -15   1 2.74201 4.77747   5
   4  15  -1 2.83454 3.49231   8
  -4  15   1 9.14791 4.33795   6
  -4 -15  -1 2.21673 5.02585   5
   4 -15   1 8.84396 4.62232   7
  -4  15   1 2.64542 3.43574   8
   4 -15  -1 9.56641 4.19478   7
  -4  15  -1 2.53850 3.07771   8
   4 -15  -1 -3.5911 4.10422   5
  -4 -15   1 2.00187 3.59145   5
  -4  15  -1 0.08653 3.10959   6
   4  15   1 15.9428 5.27796   8
  -5 -15  -1 -2.8517 3.70839   7
  -5  15   1 1.25430 2.82901   6
   5 -15   1 -1.8367 3.83774   5
   5 -15   1 1.62336 3.93885   7
  -5 -15  -1 4.68394 5.20252   5
   5  15  -1 0.11336 2.60157   8
  -5  15   1 -1.4660 2.66362   8
   5 -15  -1 6.85304 3.58902   7
   5 -15  -1 -0.4114 5.07098   5
   5  15   1 -3.0022 2.17875   8
  -5  15  -1 1.22880 2.45355   8
  -5 -15   1 5.54116 4.38440   5
   6  15  -1 58.5151 9.62365   8
  -6  15   1 68.2120 10.3175   8
  -6  15   1 64.5601 11.3436   6
   6 -15   1 60.6444 13.2388   5
  -6 -15  -1 50.2924 13.2012   5
  -6 -15  -1 85.0165 8.50444   7
   6 -15   1 37.0951 9.73982   7
   6  15   1 56.3526 9.03073   8
   6 -15  -1 56.3484 14.2566   5
  -6  15  -1 82.0630 9.59047   6
  -6 -15   1 77.2191 16.8170   5
   6 -15  -1 67.8653 12.5054   7
  -6  15  -1 60.8374 10.4560   8
  -7  15   1 2.42286 3.24985   8
   7 -15   1 -3.4122 4.37640   7
  -7  15   1 1.98394 3.10070   6
  -7 -15  -1 2.25280 5.03990   5
   7  15  -1 1.96023 2.62431   8
  -7 -15  -1 -1.3738 2.94265   7
  -7 -15   1 -1.8882 4.48865   5
  -7  15  -1 -0.3825 3.03340   8
   7  15   1 1.00942 2.77468   8
  -7  15  -1 2.41765 3.51236   6
   7 -15  -1 -1.2662 6.12890   5
  -8 -15  -1 55.8607 7.36745   7
   8  15  -1 48.3148 8.43292   8
  -8  15   1 54.3992 10.1872   6
  -8  15   1 50.9324 8.87134   8
  -8 -15  -1 33.6960 10.8675   5
   8 -15   1 62.6524 13.0768   7
   8  15   1 61.6339 9.16181   8
  -8 -15   1 43.6023 11.8299   5
   8 -15  -1 52.6038 11.1215   7
  -8  15  -1 62.6299 9.62414   6
  -8  15  -1 73.2265 11.6765   8
   9 -15   1 -5.5211 2.78627   7
   9  15  -1 -1.2519 2.77213   8
  -9  15   1 -5.1497 2.85817   6
  -9  15   1 -0.2263 2.70388   8
   9  15   1 -3.5243 2.10990   8
  -9 -15   1 -11.644 4.19936   5
   9 -15  -1 -6.5313 3.35955   7
  -9  15  -1 2.71934 2.76206   8
  -9  15  -1 -0.9387 2.80570   6
 -10 -15  -1 -1.9577 4.94700   5
 -10  15   1 3.78327 3.48353   8
  10 -15   1 5.33501 5.54619   7
 -10  15   1 6.61116 4.13225   6
 -10  15  -1 2.13371 3.58207   8
 -10  15  -1 4.14951 3.95113   6
  10  15   1 8.26782 3.26572   8
 -10 -15   1 5.45685 6.46172   5
  10 -15  -1 -2.8996 4.59547   7
  11 -15   1 5.90841 4.32283   7
 -11  15   1 -2.0154 2.99322   6
 -11  15   1 -4.0531 2.53330   8
  11  15  -1 5.70075 3.70579   8
 -11 -15  -1 -0.8429 4.25249   5
 -11 -15   1 -1.4522 6.44991   5
  11 -15  -1 -6.7604 3.67603   7
 -11  15  -1 0.84319 2.59169   8
  11  15   1 -1.1104 3.15963   8
 -11  15  -1 -2.6928 2.47447   6
 -12  15   1 50.5973 8.89803   6
 -12 -15  -1 31.6721 14.0419   5
  12 -15   1 41.1786 10.5095   7
 -12  15   1 57.3344 10.3143   8
  12  15  -1 35.8850 7.72489   8
  12  15   1 46.1933 7.97994   8
 -12 -15   1 46.8465 13.6324   5
 -12  15  -1 28.8955 6.74761   6
  12 -15  -1 40.5797 10.1760   7
 -13  15   1 -2.3546 3.61045   8
  13 -15   1 -4.1561 4.35235   7
 -13 -15  -1 12.2726 7.59437   5
  13  15  -1 12.1970 5.41489   8
 -13  15   1 11.1865 4.17698   6
 -13  15  -1 0.35044 4.57849   8
 -13  15  -1 5.70047 3.68867   6
  13  15   1 11.3536 4.11796   8
 -13 -15   1 8.80523 6.13475   5
  13 -15  -1 5.10969 5.08060   7
  14  15  -1 4.30450 3.16097   8
 -14  15   1 0.63347 3.66680   8
  14 -15   1 4.74993 6.60842   7
 -14  15   1 -0.8394 3.78305   6
 -14 -15  -1 4.92110 7.96221   5
  14  15   1 -0.1820 2.42745   8
 -14  15  -1 10.7592 5.88737   8
 -14  15  -1 0.91397 3.86324   6
  14 -15  -1 -2.3206 4.77497   7
 -14 -15   1 8.56033 7.32335   5
 -15  15   1 -4.4564 2.65259   8
 -15 -15  -1 3.86697 7.92327   5
  15  15  -1 12.4385 4.26499   8
 -15  15   1 0.19526 4.33884   6
  15 -15   1 7.29608 6.02694   7
 -15 -15   1 2.27700 6.58128   5
  15  15   1 4.91397 4.53998   8
 -15  15  -1 5.07051 4.20587   6
  15 -15  -1 2.51127 5.39943   7
 -15  15  -1 1.32609 3.05546   8
  16  15  -1 3.16463 4.36992   8
 -16  15   1 0.84198 3.84068   8
  16 -15   1 -0.3854 6.20325   7
 -16 -15  -1 1.41550 7.90624   5
 -16  15   1 10.6168 5.16771   6
 -16  15  -1 -4.0893 4.02349   8
 -16  15  -1 13.0415 5.28929   6
  16 -15  -1 5.06768 5.53863   7
 -16 -15   1 -11.169 6.58185   5
 -17  15   1 5.16105 4.14375   8
 -17  15   1 7.17952 5.15899   6
  17 -15   1 -0.9700 5.02706   7
  17  15  -1 2.04501 5.25629   8
 -17 -15  -1 -6.9981 5.97825   5
  17 -15  -1 8.36846 6.49107   7
 -17  15  -1 4.94977 5.00697   6
 -18  15   1 -0.3877 4.95765   6
 -18  15   1 -3.6335 3.96376   8
  18 -15   1 -7.2843 4.55922   7
 -18 -15  -1 4.52778 7.06445   5
  18 -15  -1 -6.5078 4.49133   7
 -18  15  -1 -0.5658 4.55933   6
 -18 -15   1 3.78235 7.62537   5
   0 -16  -1 142.815 13.2224   7
   0 -16   1 167.348 19.1070   5
   0  16  -1 124.268 12.0101   8
   0  16   1 115.581 11.2077   8
   0 -16  -1 118.293 21.2875   5
  -1 -16  -1 9.35447 6.72514   5
  -1 -16  -1 -3.5849 3.13372   7
   1 -16   1 -3.5006 4.76973   5
  -1  16   1 -4.3219 2.79338   8
   1  16   1 2.35085 3.57813   8
   1 -16  -1 -7.5350 4.73052   5
  -1  16  -1 0.40524 2.73163   8
  -1 -16   1 -3.5454 4.83421   5
  -2 -16  -1 23.0214 6.64396   7
   2  16  -1 15.2992 4.83782   8
  -2 -16  -1 2.09729 7.32752   5
  -2  16   1 9.35117 5.79090   6
  -2  16   1 14.5784 5.46365   8
   2 -16   1 15.5183 7.43633   5
   2 -16  -1 9.28762 4.71488   7
   2 -16  -1 18.3302 7.53582   5
  -2 -16   1 15.6880 8.38370   5
  -2  16  -1 4.36932 3.91797   6
   2  16   1 17.4771 5.51757   8
  -2  16  -1 19.0196 6.04701   8
  -3 -16  -1 4.93867 6.35215   5
   3 -16   1 9.60381 5.87059   7
  -3 -16  -1 6.45331 3.97940   7
  -3  16   1 8.55784 4.46257   8
  -3  16   1 2.94110 4.22991   6
   3  16  -1 11.7764 4.44582   8
   3 -16   1 8.33169 5.75123   5
  -3 -16   1 13.4667 7.26869   5
   3 -16  -1 -3.0681 5.89694   5
   3 -16  -1 8.85469 5.19273   7
  -3  16  -1 15.6061 6.58942   6
  -3  16  -1 7.91021 4.44294   8
   3  16   1 3.75205 3.89234   8
   4 -16   1 325.985 25.4445   5
   4  16  -1 302.830 18.2689   8
  -4 -16  -1 322.269 18.2333   7
   4 -16   1 296.902 22.0404   7
  -4  16   1 311.807 18.7184   8
  -4 -16  -1 261.884 26.0432   5
  -4  16   1 318.198 21.0646   6
  -4  16  -1 298.033 18.7649   8
   4 -16  -1 261.862 24.9955   5
   4  16   1 338.154 18.2554   8
  -4 -16   1 327.832 27.8560   5
  -4  16  -1 350.870 21.1874   6
   4 -16  -1 303.112 21.2177   7
   5 -16   1 18.0297 6.88842   7
  -5  16   1 8.54715 4.00522   8
   5  16  -1 7.94493 4.62232   8
  -5 -16  -1 10.8906 4.74340   7
   5 -16   1 5.53093 6.45161   5
  -5 -16  -1 13.2922 8.32481   5
  -5  16   1 7.99633 4.94345   6
  -5  16  -1 9.25051 4.38887   8
   5 -16  -1 10.9760 5.23379   7
   5 -16  -1 9.30305 6.38084   5
  -5 -16   1 14.2524 7.73771   5
   5  16   1 15.9923 5.25745   8
  -5  16  -1 9.12028 5.01174   6
  -6 -16  -1 111.804 10.4184   7
   6 -16   1 83.2401 16.1775   5
  -6  16   1 107.600 12.1269   6
   6  16  -1 116.185 10.9588   8
  -6 -16  -1 94.0679 19.2362   5
   6 -16   1 104.712 17.1706   7
  -6  16   1 122.112 11.6733   8
  -6  16  -1 104.602 11.4801   6
  -6  16  -1 124.197 12.0770   8
   6  16   1 129.520 10.7883   8
   6 -16  -1 123.289 14.3914   7
  -6 -16   1 117.084 21.7936   5
   6 -16  -1 126.690 21.3123   5
   7 -16   1 12.1584 7.88655   5
  -7  16   1 24.3036 6.25524   8
  -7 -16  -1 13.6770 4.67718   7
  -7  16   1 23.2750 6.61228   6
   7 -16   1 19.4872 8.06121   7
  -7 -16  -1 28.7192 10.3900   5
   7  16  -1 21.2309 5.48008   8
  -7 -16   1 20.0626 9.55799   5
  -7  16  -1 17.6263 5.86404   8
   7 -16  -1 19.2327 7.14451   7
  -7  16  -1 26.7858 6.70092   6
   7  16   1 39.1435 7.51143   8
  -8  16   1 65.4605 10.2547   8
   8  16  -1 81.2524 9.31599   8
  -8 -16  -1 75.0334 8.68862   7
  -8  16   1 78.0975 12.2166   6
  -8 -16  -1 64.8941 15.0149   5
  -8  16  -1 72.3652 11.1160   8
  -8  16  -1 62.1579 9.93281   6
   8  16   1 79.7024 8.65368   8
  -8 -16   1 65.8024 16.1514   5
   8 -16  -1 52.9780 12.0255   7
  -9 -16  -1 8.59507 7.59027   5
   9  16  -1 15.7451 5.10170   8
   9 -16   1 6.27856 5.50657   7
  -9  16   1 7.63400 4.42646   8
  -9  16   1 13.9212 4.87331   6
   9 -16  -1 6.16550 5.00484   7
  -9  16  -1 1.46906 3.32738   8
  -9 -16   1 -1.3658 5.88346   5
  -9  16  -1 8.29561 4.67796   6
   9  16   1 5.52780 3.47463   8
 -10 -16  -1 181.113 28.6233   5
 -10  16   1 168.850 14.3629   6
 -10  16   1 201.287 15.9514   8
  10 -16   1 193.987 19.8571   7
  10  16  -1 175.661 14.0073   8
  10 -16  -1 187.494 19.2860   7
 -10 -16   1 219.302 24.7052   5
 -10  16  -1 199.411 16.3221   8
 -10  16  -1 203.872 14.6567   6
  10  16   1 191.326 13.5717   8
  11  16  -1 2.96674 3.44477   8
 -11 -16  -1 -6.8033 4.51943   5
 -11  16   1 -4.2868 2.91190   6
  11 -16   1 6.83026 4.89595   7
 -11 -16   1 3.12262 5.97940   5
  11  16   1 3.28726 2.62194   8
 -11  16  -1 4.79386 4.22734   8
  11 -16  -1 11.3384 6.04836   7
 -11  16  -1 -2.2819 2.64671   6
 -12  16   1 9.40995 4.87642   8
 -12 -16  -1 10.6470 7.63059   5
  12  16  -1 6.00175 4.07697   8
 -12  16   1 -2.1930 4.22581   6
  12 -16   1 1.77382 5.11557   7
  12  16   1 13.4238 3.86359   8
 -12  16  -1 6.21011 3.53743   6
  12 -16  -1 3.72227 5.20761   7
 -12  16  -1 -1.4400 3.84970   8
 -12 -16   1 9.09819 6.42339   5
 -13  16   1 -5.0743 3.23608   6
  13  16  -1 -5.3446 2.86441   8
 -13 -16  -1 12.9571 8.43113   5
  13 -16   1 5.51491 6.12595   7
 -13  16   1 -2.9453 3.82397   8
  13  16   1 -3.8531 2.66786   8
  13 -16  -1 -4.9753 3.67149   7
 -13  16  -1 4.64936 3.84631   8
 -13  16  -1 4.54809 4.46588   6
 -13 -16   1 -5.5179 6.83173   5
 -14  16   1 95.1600 14.6077   8
  14 -16   1 71.2932 14.9972   7
 -14  16   1 83.0162 11.8435   6
  14  16  -1 85.5165 9.50861   8
 -14 -16  -1 62.8062 19.1338   5
  14 -16  -1 62.1445 13.7578   7
 -14  16  -1 69.7191 12.3047   8
  14  16   1 78.8514 9.29611   8
 -14 -16   1 71.5892 16.9173   5
 -14  16  -1 78.2643 11.6402   6
  15 -16   1 -1.2406 4.91022   7
  15  16  -1 -0.3415 3.08989   8
 -15  16   1 4.39818 4.21663   8
 -15 -16  -1 -6.0002 5.47814   5
 -15  16   1 5.99449 5.12797   6
  15 -16  -1 -0.7901 6.67185   7
 -15  16  -1 1.21026 4.13690   6
 -15 -16   1 -5.5322 5.84621   5
 -15  16  -1 2.49877 4.03848   8
 -16 -16  -1 21.0664 10.9300   5
  16  16  -1 30.8210 7.51771   8
 -16  16   1 41.1937 8.78365   6
  16 -16   1 28.3615 9.55999   7
 -16  16   1 22.4038 7.06289   8
  16 -16  -1 37.7456 10.7737   7
 -16  16  -1 46.4237 9.84017   6
 -16  16  -1 32.6236 8.77579   8
 -16 -16   1 16.6267 11.1637   5
 -17  16   1 -3.1069 4.46033   6
 -17  16   1 4.38387 4.65830   8
  17 -16   1 -6.1793 4.46487   7
 -17 -16  -1 10.7185 8.31980   5
 -17  16  -1 -4.7361 3.25591   8
  17 -16  -1 -5.2540 3.52613   7
 -17 -16   1 10.6546 8.05934   5
 -17  16  -1 -9.5845 4.61758   6
   0  17  -1 -3.5129 2.97084   8
   0 -17  -1 -4.2945 2.60205   7
   0  17   1 -4.9520 3.03010   8
   0 -17   1 -0.3448 6.34432   5
   0 -17  -1 6.70763 5.75167   5
   1 -17   1 2.46858 5.96690   5
   1 -17   1 13.1764 6.04828   7
   1  17  -1 6.64366 3.70736   8
  -1  17   1 5.01573 4.42155   8
  -1 -17  -1 -2.4269 6.18283   5
  -1 -17  -1 -1.8064 3.31408   7
   1  17   1 7.93840 3.96612   8
  -1  17  -1 0.51413 3.36158   8
   1 -17  -1 14.3632 8.04024   5
   1 -17  -1 1.92418 5.12323   7
  -1 -17   1 5.07580 6.37087   5
  -2 -17  -1 359.987 21.2132   7
   2 -17   1 396.973 29.6604   5
  -2  17   1 356.577 20.7040   8
   2 -17   1 427.780 25.9493   7
  -2  17   1 405.033 26.0173   6
   2  17  -1 377.545 21.3151   8
  -2 -17  -1 362.953 31.3274   5
  -2  17  -1 413.979 22.5245   8
   2 -17  -1 353.332 29.1304   5
  -2 -17   1 377.378 30.9800   5
  -2  17  -1 389.121 24.8313   6
   2 -17  -1 390.035 24.3613   7
   2  17   1 403.317 21.0817   8
  -3 -17  -1 4.89093 7.77694   5
   3 -17   1 8.12593 7.55610   5
  -3  17   1 11.7174 6.06573   6
  -3 -17  -1 9.96993 5.01097   7
  -3  17   1 13.3666 5.34607   8
   3  17  -1 17.1129 5.84750   8
   3 -17   1 14.2030 6.38037   7
  -3  17  -1 10.0065 6.40240   6
   3  17   1 13.2095 4.70501   8
  -3  17  -1 12.8099 5.39992   8
   3 -17  -1 17.5303 7.03894   7
  -3 -17   1 19.6619 8.65353   5
   3 -17  -1 6.80267 8.89025   5
  -4  17   1 46.2493 8.81445   8
  -4 -17  -1 47.5495 8.91334   7
   4 -17   1 39.6066 9.73255   7
  -4  17   1 40.5993 9.78391   6
   4 -17   1 24.7558 10.2527   5
  -4 -17  -1 20.8625 9.46028   5
   4  17  -1 35.4411 7.66803   8
   4 -17  -1 31.3352 10.5336   5
  -4 -17   1 18.3223 8.33107   5
   4  17   1 54.9335 9.04846   8
  -4  17  -1 36.7903 8.32967   8
  -4  17  -1 46.0689 9.76709   6
   4 -17  -1 40.3428 9.90826   7
  -5 -17  -1 3.52928 6.13115   5
   5 -17   1 6.34045 6.44295   7
   5  17  -1 14.1838 4.58279   8
  -5  17   1 14.1748 5.54505   6
  -5 -17  -1 4.71004 4.37135   7
   5 -17   1 13.2752 7.73412   5
  -5  17   1 8.01641 5.62906   8
   5 -17  -1 13.9745 6.24609   7
  -5  17  -1 -0.8759 4.28156   6
  -5  17  -1 12.9369 5.38784   8
   5  17   1 7.47139 4.00214   8
   5 -17  -1 29.4974 10.2263   5
  -5 -17   1 23.5102 8.63733   5
   6 -17   1 324.792 24.5028   7
  -6  17   1 358.313 22.5698   6
   6 -17   1 331.744 27.4332   5
  -6 -17  -1 347.841 18.2302   7
   6  17  -1 359.233 20.4168   8
  -6 -17  -1 288.761 29.6041   5
  -6  17   1 331.386 20.4253   8
   6 -17  -1 379.431 30.0887   5
  -6  17  -1 356.677 21.4781   6
  -6 -17   1 308.773 29.2318   5
  -6  17  -1 357.123 21.3209   8
   6 -17  -1 326.397 23.8873   7
   6  17   1 367.623 19.5725   8
   7 -17   1 -3.7746 4.75909   5
  -7 -17  -1 3.32990 6.26873   5
   7  17  -1 4.35523 3.10816   8
  -7  17   1 -0.2369 2.70286   8
  -7 -17  -1 3.99120 4.52911   7
   7 -17   1 -4.8576 3.91286   7
  -7  17   1 3.20596 3.95997   6
   7 -17  -1 3.43910 4.38144   7
   7  17   1 -0.3899 3.10886   8
  -7  17  -1 1.64688 3.56526   6
   7 -17  -1 17.0492 6.45269   5
  -7  17  -1 2.47968 3.49560   8
  -7 -17   1 11.5744 8.66097   5
   8 -17   1 398.528 28.2994   7
  -8  17   1 397.060 23.1033   6
  -8  17   1 383.130 22.4795   8
   8  17  -1 369.900 20.8731   8
  -8 -17  -1 363.254 33.5497   5
  -8  17  -1 410.177 22.3840   6
  -8 -17   1 416.317 34.7298   5
  -8  17  -1 417.491 23.7966   8
   8 -17  -1 393.089 26.9486   7
   8  17   1 382.297 20.3388   8
  -9  17   1 20.9138 7.42871   6
   9  17  -1 15.8879 5.53082   8
   9 -17   1 24.4301 9.13552   7
  -9 -17  -1 39.8675 14.6221   5
  -9  17   1 32.6077 7.79193   8
   9 -17  -1 33.9880 10.1484   7
  -9 -17   1 17.4453 9.87492   5
   9  17   1 32.2631 6.77680   8
  -9  17  -1 24.0284 6.65273   6
  -9  17  -1 34.0302 8.43049   8
  10 -17   1 19.1384 8.25257   7
 -10  17   1 11.0587 5.16188   6
  10  17  -1 18.6806 5.24954   8
 -10  17   1 11.0793 5.12272   8
 -10 -17  -1 23.4687 10.1144   5
 -10  17  -1 15.7107 5.76228   6
  10 -17  -1 10.2484 7.90498   7
 -10  17  -1 12.4684 6.11370   8
  10  17   1 13.2432 5.20614   8
 -10 -17   1 13.4896 10.8987   5
 -11 -17  -1 18.4239 11.6695   5
  11  17  -1 22.1989 6.50424   8
 -11  17   1 28.9311 8.01156   8
 -11  17   1 25.9137 7.03384   6
  11 -17   1 35.4439 10.5500   7
 -11  17  -1 18.5268 6.45318   8
 -11 -17   1 33.7076 13.0617   5
  11 -17  -1 34.1254 11.2231   7
 -11  17  -1 39.9647 8.39404   6
  11  17   1 38.3800 7.02817   8
  12  17  -1 243.104 16.7980   8
  12 -17   1 302.821 25.9800   7
 -12 -17  -1 228.887 27.9121   5
 -12  17   1 282.271 18.8636   6
 -12  17   1 309.186 20.9315   8
 -12  17  -1 276.205 17.8790   6
  12  17   1 252.508 16.0939   8
 -12 -17   1 205.260 31.2011   5
 -12  17  -1 281.743 20.3779   8
  12 -17  -1 292.763 24.9410   7
  13 -17   1 7.51893 7.55574   7
 -13  17   1 14.9213 6.48794   6
 -13 -17  -1 -0.0145 6.64353   5
  13  17  -1 0.87911 3.84621   8
 -13  17   1 -0.9846 4.00653   8
 -13  17  -1 8.15055 5.38000   6
  13  17   1 6.26021 4.37258   8
 -13 -17   1 15.4361 11.0756   5
 -13  17  -1 4.64478 4.62082   8
  13 -17  -1 7.88855 5.58696   7
 -14 -17  -1 14.4128 10.3888   5
  14 -17   1 30.1334 10.0061   7
  14  17  -1 26.9521 6.44905   8
 -14  17   1 28.3057 8.43662   6
 -14  17   1 25.4664 7.13940   8
 -14 -17   1 38.2972 12.1045   5
 -14  17  -1 47.2014 9.27207   8
  14 -17  -1 42.7031 10.4561   7
 -14  17  -1 43.1816 8.71580   6
 -15 -17  -1 10.9210 7.80600   5
 -15  17   1 -1.9897 4.27298   6
  15  17  -1 -7.5986 4.42657   8
 -15  17   1 -4.9952 3.64735   8
  15 -17   1 -4.3520 5.06250   7
 -15  17  -1 3.14425 5.66001   8
 -15 -17   1 -9.2858 5.01092   5
  15 -17  -1 -7.3544 6.11018   7
 -15  17  -1 10.9929 5.08902   6
 -16  17   1 44.5517 9.29140   6
  16 -17   1 40.2947 13.1987   7
 -16  17   1 46.1298 10.0329   8
 -16 -17  -1 22.9203 12.0678   5
 -16  17  -1 33.2875 8.57455   6
 -16  17  -1 57.2982 11.4031   8
 -16 -17   1 60.9801 19.5721   5
  16 -17  -1 38.5326 13.2237   7
   0  18  -1 347.826 20.9007   8
   0 -18   1 305.195 28.5340   5
   0 -18  -1 357.085 22.4575   7
   0 -18  -1 388.974 32.5319   5
   0  18   1 358.438 20.7551   8
   0 -18   1 303.034 21.8730   7
  -1 -18  -1 8.02596 7.08359   5
  -1  18   1 8.20686 5.40059   6
   1 -18   1 3.82025 4.80903   7
   1 -18   1 1.50394 5.86144   5
   1  18  -1 -2.4758 3.18232   8
  -1 -18  -1 8.39966 3.62470   7
  -1  18   1 -1.1314 3.25322   8
  -1  18  -1 0.93440 5.22999   6
   1  18   1 11.6839 4.66714   8
  -1  18  -1 5.02539 3.61793   8
  -1 -18   1 3.79028 4.43520   7
   1 -18  -1 0.68015 4.43934   7
   1 -18  -1 8.02900 5.73166   5
  -1 -18   1 16.2863 9.02601   5
   2 -18   1 6.03041 6.56791   5
  -2 -18  -1 9.38529 5.91371   5
   2  18  -1 7.02661 4.53291   8
  -2 -18  -1 -5.1298 3.65352   7
  -2  18   1 -3.2087 4.58283   6
   2 -18   1 8.90020 6.03260   7
  -2  18   1 5.60847 3.97148   8
  -2 -18   1 14.2033 5.03590   7
  -2  18  -1 3.98355 4.51682   8
  -2 -18   1 1.06878 6.51819   5
   2 -18  -1 1.27863 7.20971   5
   2  18   1 12.6700 4.87718   8
   2 -18  -1 4.33169 4.69101   7
  -2  18  -1 6.59168 5.62546   6
  -3  18   1 3.73394 4.92654   6
   3  18  -1 -4.0438 3.17114   8
  -3  18   1 -2.5195 2.95777   8
   3 -18   1 -7.5590 3.88763   7
  -3 -18  -1 2.99523 6.49633   5
  -3 -18  -1 -7.1486 3.46844   7
   3 -18   1 1.51202 4.23635   5
  -3 -18   1 -8.6397 5.52096   5
  -3  18  -1 -0.5641 3.65402   8
   3 -18  -1 -5.0843 3.89202   7
  -3  18  -1 2.29527 5.01583   6
   3 -18  -1 7.04931 7.17675   5
   3  18   1 -3.8617 2.77686   8
   4  18  -1 406.453 22.3083   8
   4 -18   1 408.042 31.2937   5
  -4 -18  -1 375.245 33.4348   5
   4 -18   1 380.371 27.0564   7
  -4  18   1 380.484 22.0702   8
  -4  18   1 413.879 25.5719   6
  -4 -18  -1 377.558 21.1366   7
   4 -18  -1 359.656 25.3384   7
  -4 -18   1 368.321 31.8759   5
   4 -18  -1 408.325 32.9304   5
  -4  18  -1 383.733 22.7188   8
  -4  18  -1 355.843 23.1689   6
   4  18   1 380.635 20.8199   8
   5 -18   1 -0.7711 3.37925   7
  -5 -18  -1 -3.1770 4.10798   5
  -5 -18  -1 0.90850 4.34883   7
   5  18  -1 -1.4390 3.40502   8
   5 -18   1 -0.9341 4.97870   5
  -5  18   1 0.94908 4.01214   6
  -5  18   1 7.97156 4.30836   8
  -5  18  -1 2.62222 3.19338   8
   5 -18  -1 -8.4254 3.34013   7
   5  18   1 -4.2357 2.32382   8
  -5  18  -1 6.86780 3.98162   6
  -5 -18   1 -8.4566 5.21968   5
   5 -18  -1 -2.5585 6.66101   5
   6 -18   1 232.167 24.4456   5
  -6  18   1 231.587 18.5005   6
   6  18  -1 245.753 17.1739   8
  -6  18   1 232.406 17.3975   8
  -6 -18  -1 219.392 26.5419   5
  -6 -18  -1 228.003 15.4285   7
   6 -18   1 259.250 22.3208   7
  -6  18  -1 266.410 18.5491   6
   6  18   1 235.192 15.9237   8
   6 -18  -1 212.658 19.9935   7
  -6  18  -1 224.104 17.6813   8
  -6 -18   1 274.975 27.3849   5
   6 -18  -1 296.637 26.4163   5
   7  18  -1 -0.6118 3.13007   8
   7 -18   1 12.3296 6.75153   7
  -7 -18  -1 -1.8970 8.73666   5
  -7  18   1 2.48397 3.93698   8
  -7  18   1 -2.0192 5.08752   6
   7 -18   1 17.0201 7.10450   5
  -7 -18  -1 5.14155 6.18112   7
  -7 -18   1 13.1553 7.72432   5
   7 -18  -1 -2.9434 4.16542   7
  -7  18  -1 1.98222 3.65146   8
  -7 -18   1 -1.6499 4.68745   7
  -7  18  -1 -5.1556 3.82202   6
   7  18   1 -3.9624 2.97119   8
   8  18  -1 75.1682 11.6845   8
   8 -18   1 67.7952 15.2574   7
  -8  18   1 34.6689 8.11905   6
  -8  18   1 64.8319 11.4730   8
  -8 -18  -1 32.1669 13.7855   5
   8  18   1 49.8134 8.56468   8
  -8  18  -1 46.9668 10.0159   8
   8 -18  -1 58.5936 11.3268   7
  -8 -18   1 50.6279 14.5492   5
  -8  18  -1 72.8205 11.7559   6
   9  18  -1 5.67231 4.87294   8
  -9 -18  -1 14.7140 9.49433   5
  -9  18   1 13.4964 5.18307   8
  -9  18   1 14.9434 6.71753   6
   9 -18   1 13.1287 7.44254   7
  -9  18  -1 11.3912 5.57010   8
   9  18   1 19.3448 5.25634   8
  -9 -18   1 11.6962 7.30529   5
   9 -18  -1 14.2333 8.14261   7
  -9  18  -1 8.51626 5.44717   6
  10  18  -1 309.499 19.0278   8
 -10  18   1 332.500 21.2197   6
 -10 -18  -1 303.790 31.4517   5
 -10  18   1 304.329 21.3374   8
  10 -18   1 328.900 27.0514   7
 -10  18  -1 344.996 22.3647   8
 -10 -18   1 268.389 30.0306   5
  10 -18  -1 310.835 25.9203   7
  10  18   1 318.059 18.2206   8
 -10  18  -1 266.857 18.8313   6
 -11  18   1 -3.7968 3.11331   8
  11  18  -1 -2.2098 4.28630   8
 -11  18   1 -4.3043 4.07391   6
  11 -18   1 -10.693 4.14505   7
 -11 -18  -1 -1.5448 5.34281   5
 -11 -18   1 -3.2358 5.33515   5
  11 -18  -1 2.73305 7.06605   7
 -11  18  -1 -1.7299 5.05344   6
 -11  18  -1 1.11982 3.91197   8
  11  18   1 -6.1718 3.18726   8
 -12  18   1 3.71556 4.44177   6
  12 -18   1 8.68932 6.49801   7
  12  18  -1 -1.3972 3.90145   8
 -12 -18  -1 6.60394 7.50232   5
 -12  18   1 1.59837 4.09251   8
 -12 -18   1 5.00097 6.54869   5
 -12  18  -1 -0.4796 3.77717   8
 -12  18  -1 18.5771 6.16324   6
  12 -18  -1 3.65147 5.45375   7
  12  18   1 -1.0984 4.44553   8
 -13 -18  -1 -13.328 6.68824   5
  13 -18   1 7.51396 5.65934   7
 -13  18   1 4.07342 5.71598   6
 -13  18   1 -0.9236 3.82224   8
  13  18  -1 -2.5895 4.09922   8
 -13  18  -1 0.87851 5.08964   6
 -13 -18   1 0.25130 5.20022   5
 -13  18  -1 0.20330 3.79672   8
  13 -18  -1 -1.5554 4.32586   7
 -14  18   1 182.104 16.1567   6
 -14  18   1 193.930 17.2237   8
 -14 -18  -1 225.234 27.5876   5
  14 -18   1 180.347 21.1600   7
  14  18  -1 166.898 16.5624   8
 -14 -18   1 150.343 26.6941   5
 -14  18  -1 168.310 16.7389   8
 -14  18  -1 210.526 16.3482   6
   0  19   1 3.29062 3.81571   8
   0  19  -1 -1.5304 3.57740   8
   0 -19   1 6.82087 5.24843   7
   0 -19  -1 2.62857 4.43200   7
   0 -19   1 4.31772 6.61892   5
   0 -19  -1 -2.2544 5.26038   5
  -1  19   1 20.6925 6.76931   8
  -1 -19  -1 7.89323 6.10413   7
   1 -19   1 19.7105 6.60794   7
   1 -19   1 30.3228 10.0845   5
  -1 -19  -1 25.5312 10.5220   5
  -1  19   1 10.4631 7.90225   6
   1  19  -1 13.2097 5.57748   8
   1 -19  -1 -1.3601 7.94195   5
   1  19   1 6.55633 4.41963   8
   1 -19  -1 16.6456 7.31800   7
  -1 -19   1 15.9121 10.0417   5
  -1  19  -1 11.6461 5.82831   8
  -1  19  -1 14.8397 7.36397   6
  -1 -19   1 20.0491 6.09680   7
   2  19  -1 202.612 15.9999   8
  -2  19   1 224.130 20.0643   6
  -2  19   1 189.876 15.7059   8
   2 -19   1 191.088 19.1188   7
   2 -19   1 227.725 23.7810   5
  -2 -19  -1 194.093 24.9116   5
  -2 -19  -1 179.343 16.1183   7
   2  19   1 195.948 15.1487   8
  -2  19  -1 214.002 16.7983   8
   2 -19  -1 197.265 32.0197   5
  -2 -19   1 163.256 16.3624   7
  -2  19  -1 209.228 18.7361   6
   2 -19  -1 199.180 18.1717   7
  -2 -19   1 244.115 26.4986   5
   3 -19   1 25.9551 11.4276   5
  -3 -19  -1 16.1237 6.51414   7
  -3  19   1 19.8956 6.65624   8
   3  19  -1 24.9337 6.94629   8
  -3  19   1 12.4119 6.41429   6
   3 -19   1 15.9533 7.48442   7
  -3 -19  -1 16.6264 9.86916   5
  -3 -19   1 13.5249 8.14723   5
  -3 -19   1 17.9879 7.46403   7
  -3  19  -1 12.9159 5.62583   8
  -3  19  -1 20.5044 6.66049   6
   3 -19  -1 21.4336 7.98160   7
   3  19   1 8.75442 4.63847   8
   4  19  -1 20.3094 7.08639   8
  -4  19   1 31.8626 9.13227   6
   4 -19   1 23.7444 9.91080   5
  -4 -19  -1 48.4821 8.85509   7
  -4  19   1 32.7615 8.88858   8
  -4 -19  -1 19.2238 9.99277   5
   4 -19   1 13.6480 8.38152   7
  -4 -19   1 18.7469 7.41286   7
  -4  19  -1 24.8620 7.23408   8
  -4  19  -1 30.8510 8.90823   6
  -4 -19   1 13.9453 10.0838   5
   4 -19  -1 24.4800 8.85337   7
   4  19   1 25.2098 6.72420   8
   4 -19  -1 33.6943 10.0682   5
   5  19  -1 2.35963 4.13104   8
  -5  19   1 10.9710 6.19429   6
   5 -19   1 -4.2075 4.57445   7
  -5 -19  -1 -5.8031 4.31268   7
  -5 -19  -1 1.85294 7.42519   5
  -5  19   1 5.74157 4.73201   8
  -5  19  -1 11.1694 4.51606   8
  -5 -19   1 5.76915 6.87897   5
   5  19   1 5.80996 3.89269   8
   5 -19  -1 -3.7849 5.97965   5
  -5 -19   1 0.97744 4.83574   7
  -5  19  -1 -6.5270 4.19954   6
   5 -19  -1 5.69660 6.95187   7
   6 -19   1 184.467 21.1273   5
   6  19  -1 170.497 14.9607   8
  -6  19   1 151.060 14.7098   8
  -6 -19  -1 168.438 15.5769   7
  -6 -19  -1 141.397 27.5307   5
   6 -19   1 180.100 19.5452   7
  -6  19   1 187.407 17.4888   6
  -6  19  -1 191.613 16.9762   6
   6 -19  -1 211.867 19.8480   7
   6 -19  -1 192.753 30.3370   5
  -6 -19   1 177.365 28.0745   5
  -6  19  -1 192.835 16.5983   8
  -6 -19   1 143.397 14.7047   7
   6  19   1 188.238 14.5924   8
   7  19  -1 0.21977 3.23978   8
  -7  19   1 -1.7202 4.73376   6
  -7  19   1 2.71533 3.73953   8
   7 -19   1 -10.864 5.38593   5
  -7 -19  -1 -0.0130 5.32485   5
   7 -19   1 -8.8162 5.54045   7
  -7 -19   1 -1.5766 5.43546   5
  -7 -19   1 7.71583 8.04754   7
  -7  19  -1 5.55300 4.04161   8
   7 -19  -1 0.63402 5.22133   7
  -7  19  -1 -8.2246 4.04527   6
   7  19   1 -1.4930 3.49216   8
  -8  19   1 194.619 17.1674   6
   8 -19   1 214.368 21.7755   7
   8  19  -1 213.045 16.5083   8
  -8  19   1 226.795 17.7271   8
  -8 -19  -1 224.349 28.2991   5
  -8 -19   1 216.975 27.6412   5
   8  19   1 236.536 16.1264   8
   8 -19  -1 233.555 22.6857   7
  -8  19  -1 233.707 18.2109   8
  -8  19  -1 210.671 17.7775   6
  -9  19   1 6.29291 5.56201   6
  -9 -19  -1 17.8216 8.82367   5
   9  19  -1 3.19494 3.76803   8
   9 -19   1 10.2731 8.04092   7
  -9 -19   1 30.9204 11.1280   5
  -9  19  -1 8.93379 6.18675   8
   9 -19  -1 -2.5217 5.37568   7
   9  19   1 12.0352 4.71596   8
  -9  19  -1 3.65251 5.25220   6
 -10 -19  -1 18.4591 9.81253   5
 -10  19   1 8.88733 6.08777   6
 -10  19   1 5.60539 4.77551   8
  10 -19   1 8.12029 6.68607   7
 -10  19  -1 9.75167 5.43440   8
 -10  19  -1 12.1393 5.53703   6
  10  19   1 7.63495 4.63586   8
 -10 -19   1 -0.7106 5.56605   5
  10 -19  -1 4.32439 5.10627   7
  11  19  -1 1.11188 4.00770   8
 -11 -19  -1 8.96667 10.7085   5
 -11  19   1 0.06858 4.18946   8
  11 -19   1 -8.2171 4.59087   7
 -11  19   1 -1.8519 4.62082   6
 -11 -19   1 0.02472 7.69685   5
  11 -19  -1 -0.9713 5.99202   7
  11  19   1 5.61434 4.24436   8
 -11  19  -1 -4.2740 4.52794   6
 -11  19  -1 1.50967 4.43058   8
 -12  19   1 132.840 14.1151   6
 -12 -19  -1 143.930 28.0291   5
 -12  19   1 145.838 14.9038   8
  12  19  -1 121.145 12.7814   8
  12 -19   1 156.868 19.0121   7
 -12 -19   1 146.012 28.4110   5
 -12  19  -1 134.296 13.8129   6
  12 -19  -1 118.606 19.2190   7
 -12  19  -1 187.625 16.8950   8
  13 -19   1 9.11292 6.02134   7
 -13  19   1 -2.3248 5.35129   6
 -13 -19  -1 4.37971 6.92958   5
 -13  19   1 3.49444 4.39688   8
  13  19  -1 1.49949 6.53727   8
  13 -19  -1 3.05355 5.56229   7
 -13  19  -1 2.27382 5.12158   8
 -13 -19   1 -1.1585 6.62986   5
 -13  19  -1 -7.7688 6.23958   6
   0 -20   1 43.9551 12.0645   5
   0  20   1 57.2968 10.6407   8
   0  20  -1 55.3278 12.3040   6
   0 -20   1 51.3660 11.2119   7
   0 -20  -1 45.7467 10.4523   7
   0  20  -1 49.2958 9.78024   8
   0  20   1 51.9936 13.9012   6
   0 -20  -1 31.8092 15.2706   5
   1  20  -1 3.15935 4.31701   8
  -1  20   1 7.59351 5.77763   6
  -1 -20  -1 7.15508 5.68862   7
  -1 -20  -1 4.61131 6.54116   5
   1 -20   1 -7.4064 4.78809   5
  -1  20   1 -6.7593 2.95347   8
   1 -20   1 -0.6132 4.68405   7
   1 -20  -1 -3.3232 4.71536   7
   1  20   1 2.30576 4.11113   8
  -1 -20   1 0.52775 6.89759   5
  -1 -20   1 -1.2418 4.74935   7
  -1  20  -1 -5.0855 3.70199   6
  -1  20  -1 0.29521 3.96512   8
   1 -20  -1 2.22274 8.58672   5
  -2 -20  -1 5.08490 7.12580   5
   2  20  -1 -0.8218 3.68383   8
   2 -20   1 -0.4674 4.27094   7
   2 -20   1 18.1336 7.18556   5
  -2 -20  -1 2.32346 5.74109   7
  -2  20   1 3.96729 3.31693   8
  -2  20   1 2.28641 4.29918   6
  -2 -20   1 9.94093 5.98089   7
  -2  20  -1 7.95699 4.88294   6
  -2  20  -1 -2.9564 3.80969   8
   2  20   1 3.20658 3.82604   8
  -2 -20   1 -1.0323 7.60890   5
   2 -20  -1 6.39544 5.44102   7
   3  20  -1 3.74680 3.41094   8
   3 -20   1 4.79437 7.00268   5
  -3  20   1 0.37080 4.55069   6
  -3  20   1 -1.3972 3.74565   8
  -3 -20  -1 5.28686 6.13655   7
  -3 -20  -1 -1.9853 5.98622   5
   3 -20  -1 -2.4410 6.04391   7
   3 -20  -1 3.60804 8.44120   5
  -3  20  -1 4.52870 5.80182   6
  -3 -20   1 -3.3358 5.41572   7
  -3 -20   1 20.6393 9.37395   5
  -3  20  -1 2.77761 4.49657   8
   4 -20   1 125.785 19.0934   7
   4 -20   1 151.633 25.9947   5
  -4  20   1 133.583 13.7682   8
   4  20  -1 113.636 13.0152   8
  -4  20   1 107.490 16.7170   6
  -4 -20  -1 137.836 13.7790   7
  -4 -20  -1 130.299 27.6187   5
  -4  20  -1 126.738 17.9750   6
  -4 -20   1 128.753 25.7533   5
  -4 -20   1 97.5439 14.1286   7
   4 -20  -1 160.285 30.0453   5
  -4  20  -1 125.613 13.3573   8
   4 -20  -1 124.143 17.8922   7
   4  20   1 120.419 11.7085   8
   5 -20   1 8.83763 6.64437   7
  -5 -20  -1 -0.2330 7.18006   5
   5 -20   1 6.97964 8.95702   5
  -5  20   1 15.9121 6.03575   6
  -5  20   1 10.1744 5.08630   8
   5  20  -1 9.09902 5.01405   8
  -5 -20  -1 -0.7414 6.66314   7
   5  20   1 8.93934 4.61144   8
  -5 -20   1 -1.5945 7.92288   5
   5 -20  -1 -12.384 8.44968   5
   5 -20  -1 6.75806 6.56301   7
  -5  20  -1 14.8803 7.01859   8
  -5  20  -1 11.7418 6.32685   6
  -6  20   1 77.7776 13.2558   6
   6  20  -1 68.9497 11.0008   8
   6 -20   1 52.1162 15.8749   5
  -6 -20  -1 70.7344 19.2755   5
  -6  20   1 63.1985 10.8747   8
   6 -20   1 63.2843 13.8935   7
  -6  20  -1 56.5304 10.8576   8
  -6  20  -1 50.3274 11.0064   6
   6 -20  -1 65.5842 14.3860   7
  -6 -20   1 64.0051 13.1387   7
   6  20   1 72.0395 11.1041   8
  -6 -20   1 44.0719 15.6361   5
  -7  20   1 41.6677 11.0404   6
   7  20  -1 19.1072 6.77655   8
   7 -20   1 21.5979 9.85120   7
  -7 -20  -1 18.9447 12.6417   5
  -7  20   1 17.1733 6.99861   8
   7  20   1 12.1603 6.83040   8
  -7 -20   1 11.0271 9.04711   5
   7 -20  -1 21.9924 8.84266   7
  -7  20  -1 11.7583 8.08736   6
  -7  20  -1 9.28037 6.24081   8
  -8 -20  -1 20.2579 10.0412   5
  -8  20   1 38.4798 10.0341   6
   8 -20   1 43.3418 12.3517   7
  -8  20   1 33.8210 8.76614   8
  -8  20  -1 40.8618 10.2764   6
   8  20   1 44.2264 8.44620   8
   8 -20  -1 43.7712 12.1428   7
  -8 -20   1 60.7527 18.7416   5
  -8  20  -1 43.4401 9.59138   8
  -9  20   1 -2.5964 3.40006   8
   9 -20   1 2.87791 6.03092   7
   9  20  -1 3.72147 3.69130   8
  -9 -20  -1 5.28254 9.26751   5
  -9  20   1 1.93275 4.47633   6
  -9  20  -1 5.49866 4.65728   8
  -9 -20   1 5.59698 6.69382   5
   9 -20  -1 -2.3936 5.19986   7
  -9  20  -1 12.8092 6.60118   6
   9  20   1 3.89621 4.84040   8
  10  20  -1 102.094 12.0454   8
 -10  20   1 93.0618 14.0452   8
 -10 -20  -1 111.119 25.5608   5
  10 -20   1 132.408 20.2470   7
 -10  20   1 109.303 15.4677   6
  10 -20  -1 86.5455 15.3912   7
 -10  20  -1 112.196 13.2675   6
 -10 -20   1 104.757 23.2777   5
  10  20   1 111.492 12.5454   8
 -10  20  -1 80.8417 12.8413   8
 -11  20   1 -1.8763 5.74895   6
 -11 -20  -1 8.37158 9.95789   5
 -11  20   1 6.43441 4.59744   8
  11  20  -1 -2.4312 4.28229   8
  11 -20   1 6.72249 6.79987   7
  11 -20  -1 -12.012 4.92177   7
 -11  20  -1 -3.1969 5.34819   6
 -11  20  -1 -5.0912 3.72356   8
 -11 -20   1 1.13443 7.32581   5
   0 -21  -1 -9.6878 5.92505   5
   0  21   1 -7.9677 5.98723   6
   0 -21   1 13.8450 8.32721   5
   0 -21  -1 3.99454 6.03906   7
   0  21  -1 5.99489 5.99274   6
   0 -21   1 -1.7760 6.80418   7
   0  21  -1 2.73986 4.24745   8
   0  21   1 2.95684 3.90722   8
  -1 -21  -1 -3.6370 5.91778   7
   1  21  -1 -1.1959 3.38287   8
  -1  21   1 3.71192 5.35602   6
  -1 -21  -1 2.45245 8.74283   5
   1 -21   1 11.6596 7.21317   7
   1 -21   1 -5.0292 9.50020   5
  -1  21   1 -0.2665 3.51996   8
  -1 -21   1 4.47858 5.53814   7
  -1  21  -1 -7.5008 5.25898   6
   1 -21  -1 -9.0563 9.18381   5
   1 -21  -1 10.4448 6.05524   7
   1  21   1 1.98320 4.27570   8
   1  21   1 4.32353 7.44225   6
  -1 -21   1 5.55958 5.68968   5
  -1  21  -1 8.56872 4.19154   8
  -2  21   1 27.3524 9.47623   6
   2 -21   1 4.23644 5.98927   7
  -2 -21  -1 12.1499 7.34935   5
  -2  21   1 15.4092 5.55026   8
   2  21  -1 9.50898 5.21938   8
   2 -21   1 23.3619 10.7696   5
  -2 -21  -1 15.7451 7.12768   7
   2 -21  -1 11.6178 9.57909   5
  -2 -21   1 2.77121 7.30796   5
   2 -21  -1 10.5967 6.83494   7
  -2  21  -1 8.12437 8.12331   6
   2  21   1 14.3376 5.71890   8
  -2 -21   1 9.04359 7.82714   7
  -2  21  -1 18.1484 6.71010   8
   3 -21   1 -6.5515 5.43578   7
   3 -21   1 5.98060 7.37937   5
  -3  21   1 3.86287 3.96295   8
   3  21  -1 -0.5386 3.16410   8
  -3 -21  -1 -11.676 6.80850   5
  -3  21   1 -3.3050 5.26846   6
  -3 -21  -1 -13.585 5.71103   7
   3 -21  -1 -9.4163 7.54908   5
  -3 -21   1 9.96898 6.21251   7
  -3 -21   1 8.88282 6.65172   5
  -3  21  -1 4.00859 3.64042   8
  -3  21  -1 1.59154 5.14093   6
   3 -21  -1 2.78639 6.25696   7
   3  21   1 1.56469 4.24890   8
  -4  21   1 8.93722 4.68633   8
   4 -21   1 10.9490 9.51531   5
  -4 -21  -1 -11.880 7.60937   7
  -4  21   1 -2.2884 5.43566   6
   4 -21   1 -0.3841 6.66428   7
   4  21  -1 11.2781 4.68148   8
  -4 -21  -1 12.2657 9.62114   5
   4 -21  -1 -0.9794 6.43548   7
   4 -21  -1 -6.0446 9.52707   5
  -4  21  -1 -13.008 5.47733   6
   4  21   1 0.35365 3.14803   8
  -4 -21   1 1.43860 6.39778   5
  -4  21  -1 1.62609 4.65221   8
   5 -21   1 -17.351 6.97078   5
  -5 -21  -1 -6.9096 7.93180   5
  -5  21   1 0.57106 3.93162   8
  -5  21   1 -1.4852 5.46674   6
   5  21  -1 0.91412 3.99215   8
   5 -21   1 -13.100 5.66891   7
  -5 -21   1 -5.3811 12.0864   7
  -5 -21   1 0.81954 6.46594   5
   5  21   1 7.76196 4.63202   8
  -5  21  -1 0.92670 4.61159   8
  -5  21  -1 -0.4565 5.63247   6
   5 -21  -1 20.6321 9.26524   5
  -6  21   1 20.4117 6.62300   8
   6  21  -1 8.11952 5.66748   8
  -6  21   1 12.0243 7.16817   6
   6 -21   1 10.6998 7.59650   7
  -6 -21  -1 28.4971 12.1802   5
   6 -21  -1 -7.8329 10.1133   5
  -6  21  -1 3.40999 6.75772   6
  -6 -21   1 47.4867 16.3565   5
  -6  21  -1 18.6526 6.25024   8
   6 -21  -1 17.8139 8.49756   7
   6  21   1 2.09933 4.72962   8
   7 -21   1 4.59451 5.90925   7
  -7  21   1 1.03389 6.21941   6
  -7 -21  -1 7.69682 5.85693   5
   7  21  -1 -2.4299 3.85043   8
  -7  21   1 3.35971 3.75618   8
  -7  21  -1 4.29593 6.70449   6
   7  21   1 2.56903 3.98042   8
  -7 -21   1 2.62796 6.31540   5
  -7  21  -1 -5.9062 3.75031   8
   7 -21  -1 -4.1862 5.88437   7
  -8  21   1 25.3438 9.11450   6
  -8 -21  -1 18.6385 12.4035   5
   8  21  -1 10.7981 5.82469   8
   8 -21   1 19.3531 7.89306   7
  -8  21   1 26.7182 7.51122   8
   8  21   1 13.3216 6.11243   8
   8 -21  -1 26.1029 8.93320   7
  -8  21  -1 14.6878 7.43543   6
  -8  21  -1 6.98128 5.21075   8
  -8 -21   1 20.9354 9.77250   5
  -9  21   1 1.00922 4.03408   8
  -9  21   1 8.10946 6.21952   6
   9 -21   1 7.43317 7.02922   7
  -9 -21  -1 9.58971 7.64676   5
   9  21  -1 1.19809 4.41454   8
   9 -21  -1 10.8941 6.66424   7
  -9  21  -1 -4.1347 3.65948   8
   9  21   1 -4.1728 5.92772   8
  -9  21  -1 9.32568 6.27751   6
  -9 -21   1 -10.837 7.32357   5
   0 -22  -1 29.2568 9.66631   7
   0  22   1 18.9786 7.37049   8
   0  22  -1 35.2818 8.80029   8
   0  22   1 50.7427 13.0247   6
   0  22  -1 42.1500 11.8583   6
   0 -22   1 32.8900 13.2785   5
   0 -22   1 24.0580 10.1295   7
   1  22  -1 -0.0481 4.37948   8
  -1 -22  -1 -5.5215 7.75412   7
  -1  22   1 8.06597 5.99205   6
  -1  22   1 6.40766 5.01740   8
  -1 -22  -1 -5.6691 9.73555   5
   1 -22   1 -6.3231 6.71244   7
   1 -22   1 18.3223 10.2761   5
   1  22  -1 5.59278 7.32980   6
  -1  22  -1 18.1533 7.99030   6
   1 -22  -1 0.31809 9.19762   5
   1 -22  -1 -0.1558 6.98648   7
  -1 -22   1 6.07310 7.43802   5
   1  22   1 2.50661 7.54463   6
  -1 -22   1 16.3561 7.80338   7
  -1  22  -1 -5.5333 3.64226   8
   1  22   1 2.55671 4.48768   8
   2 -22   1 5.22661 9.39916   7
  -2 -22  -1 10.7377 8.59400   7
  -2 -22  -1 -4.8367 8.83817   5
   2 -22   1 10.5375 7.98056   5
  -2  22   1 11.4834 5.81519   8
  -2  22   1 13.4735 6.59750   6
  -2  22  -1 11.4814 7.22301   6
  -2 -22   1 16.0627 9.35942   5
  -2 -22   1 -2.1773 7.29919   7
   2 -22  -1 20.8909 9.71772   5
   3 -22   1 23.6176 10.7961   5
   3 -22   1 -1.9830 6.31248   7
  -3 -22  -1 4.60822 15.7530   7
   3  22  -1 -1.0904 4.06135   8
  -3 -22  -1 21.0580 8.12610   5
  -3  22   1 6.07677 7.18337   6
   3 -22  -1 9.83501 7.41090   7
  -3  22  -1 6.34468 8.06876   6
  -3 -22   1 -4.4905 8.61497   5
  -3  22  -1 17.3126 5.47054   8
  -3 -22   1 6.60223 8.73518   7
   3 -22  -1 -21.219 9.78629   5
   3  22   1 3.77230 4.35865   8
  -4  22   1 -12.730 5.37668   6
  -4 -22  -1 -10.226 6.55171   5
  -4  22   1 3.14829 4.61115   8
   4 -22   1 2.77408 6.19964   7
   4  22  -1 6.24371 4.24674   8
  -4  22  -1 0.47158 4.83985   8
   4  22   1 -5.8706 3.37185   8
  -4  22  -1 5.00356 7.39285   6
  -4 -22   1 -12.416 6.65209   5
   4 -22  -1 3.61661 9.72775   5
   4 -22  -1 -4.0703 5.40255   7
   5 -22   1 24.1603 8.62826   7
  -5 -22  -1 27.1508 11.4825   5
  -5  22   1 5.94261 5.09555   8
   5  22  -1 3.38766 5.48182   8
   5  22   1 14.6845 6.19927   8
  -5 -22   1 11.1472 7.65717   5
   5 -22  -1 7.83187 12.3323   5
  -5  22  -1 2.03638 6.51335   6
  -5  22  -1 -7.4880 4.45618   8
   5 -22  -1 11.1088 7.11455   7
  -6  22   1 -7.2788 3.19406   8
  -6 -22  -1 2.71803 8.12392   5
  -6  22   1 -4.2904 6.44560   6
   6  22  -1 0.96715 4.45383   8
   6 -22   1 7.46218 7.80138   7
   6 -22  -1 7.67273 5.95324   7
   6  22   1 1.54950 3.92788   8
  -6  22  -1 -8.3903 5.75891   6
   0   0   2 1943.10 38.8386   7
   0   0   2 1885.84 53.1243   1
   0   0   2 1700.04 80.3046   2
   0   0   2 1823.10 37.8023   6
   0   0  -2 1972.17 38.1077   7
   0   0  -2 2000.41 72.9100   2
   1   0  -2 502.991 11.5145   9
  -1   0   2 510.863 11.8426   6
   1   0   2 517.866 14.5090   5
  -1   0  -2 516.163 24.2726   3
  -1   0   2 506.977 24.4998   1
   1   0   2 565.010 20.7793   1
   1   0  -2 529.389 39.6476   2
   1   0  -2 471.173 11.8962   7
   1   0   2 511.123 11.0166   8
  -1   0  -2 502.306 11.3552   7
   1   0   2 500.485 11.3298   7
   2   0  -2 63.0978 19.4101   2
  -2   0   2 77.1917 9.58144   1
   2   0   2 89.8552 4.33820   5
   2   0   2 79.5041 2.88301   8
  -2   0   2 78.7507 3.58408   6
   2   0  -2 73.3195 3.44676   6
  -2   0  -2 76.0139 10.2230   3
  -2   0   2 77.7351 3.62146   7
  -2   0  -2 76.0627 4.32439   5
   2   0   2 42.0568 15.9012   2
  -2   0  -2 74.4829 2.92364   6
  -2   0  -2 76.2312 5.69828   1
  -2   0  -2 71.4208 2.73351   8
   2   0   2 74.7706 5.89666   1
   2   0  -2 77.2834 9.84916   1
   2   0   2 69.2734 2.78031   6
   3   0   2 3035.39 63.4336   6
  -3   0   2 3171.98 89.7923   1
  -3   0  -2 3058.84 66.6578   1
   3   0   2 3143.76 65.0790   5
   3   0   2 3313.04 138.339   2
   3   0  -2 3330.68 65.2259   7
  -3   0   2 2963.50 64.9944   7
   3   0  -2 3252.98 90.9607   1
   3   0  -2 3278.62 139.849   2
  -3   0   2 3130.24 66.4460   5
   3   0   2 3182.27 63.3242   8
   3   0   2 3290.56 67.0784   1
  -3   0   2 3244.39 64.9190   8
  -3   0  -2 3347.82 95.9218   3
  -3   0  -2 3147.45 63.6509   6
  -3   0  -2 3138.36 63.1049   8
  -3   0  -2 3127.24 65.6791   5
   4   0   2 2142.19 47.0368   5
  -4   0   2 2146.66 47.2238   6
   4   0  -2 2252.10 73.7493   1
   4   0   2 2243.46 124.031   2
   4   0  -2 2287.23 47.6077   7
  -4   0   2 2260.90 72.8890   1
  -4   0  -2 2208.60 46.1767   6
  -4   0   2 2231.01 48.6171   5
   4   0  -2 2286.43 125.833   2
   4   0   2 2174.23 45.5944   8
  -4   0  -2 2272.80 47.9583   5
  -4   0  -2 2183.55 45.4457   8
  -4   0  -2 2137.93 79.6771   3
  -5   0  -2 3974.58 124.023   3
  -5   0   2 3855.29 79.5684   8
   5   0  -2 3980.14 183.587   2
   5   0  -2 3764.71 79.8192   7
  -5   0   2 3788.92 109.296   1
  -5   0   2 4044.77 126.071   3
   5   0   2 3821.09 79.6792   7
  -5   0  -2 3826.96 80.4121   5
  -5   0  -2 3821.11 78.5008   6
  -5   0  -2 3817.53 77.6050   8
   5   0  -2 3860.61 110.986   1
  -5   0   2 3769.64 80.7792   5
   5   0   2 3838.95 179.666   2
  -5   0   2 3919.67 79.8074   6
   5   0   2 3737.73 78.9944   5
  -6   0   2 1499.11 35.6742   6
  -6   0   2 1543.62 35.6723   8
  -6   0  -2 1465.24 36.0062   5
   6   0   2 1534.78 35.7695   7
  -6   0   2 1428.50 59.8670   1
   6   0  -2 1566.69 36.1156   7
  -6   0  -2 1497.78 33.5421   8
  -6   0  -2 1500.93 34.6617   6
   6   0   2 1485.75 35.9363   5
   6   0   2 1536.82 116.468   2
  -6   0  -2 1549.30 74.1168   3
  -6   0   2 1505.30 74.0462   3
   6   0  -2 1468.12 115.119   2
  -6   0   2 1524.36 36.9493   5
   6   0  -2 1542.24 63.2718   1
  -7   0  -2 349.348 12.0973   6
  -7   0  -2 329.017 12.8031   5
   7   0  -2 308.765 65.8698   2
  -7   0   2 334.296 12.7042   6
  -7   0  -2 390.181 39.0224   3
  -7   0   2 323.185 26.5362   1
  -7   0   2 348.113 13.5381   5
   7   0   2 325.502 12.3209   7
  -7   0   2 349.595 37.0610   3
   7   0  -2 350.624 28.7756   1
   7   0   2 276.088 62.1306   2
   7   0  -2 336.556 12.6896   7
  -7   0   2 338.487 12.5300   8
  -7   0  -2 334.569 11.1576   8
   7   0   2 370.748 14.8192   1
  -8   0   2 512.321 47.1961   3
   8   0   2 550.663 20.1042   1
  -8   0   2 501.456 34.9833   1
  -8   0  -2 448.694 44.1989   3
  -8   0   2 559.109 18.1047   6
  -8   0  -2 547.455 19.6136   1
   8   0  -2 535.995 17.9383   7
  -8   0  -2 562.913 16.4041   8
   8   0  -2 554.341 38.2075   1
  -8   0   2 571.401 18.1299   8
  -8   0  -2 579.276 18.7701   5
  -8   0   2 561.269 19.1123   5
   8   0   2 525.707 17.4458   7
  -8   0  -2 561.837 17.3898   6
  -9   0   2 150.210 9.53124   5
  -9   0  -2 148.692 9.12270   5
  -9   0  -2 163.151 10.2865   1
   9   0   2 168.413 10.7675   1
   9   0   2 152.138 8.74670   7
  -9   0  -2 182.503 34.6248   3
  -9   0  -2 157.502 8.00251   8
  -9   0   2 168.767 9.22807   8
  -9   0   2 166.846 19.9176   1
  -9   0   2 150.015 31.3626   3
  -9   0  -2 184.681 9.20946   6
   9   0  -2 147.764 8.83719   7
   9   0  -2 172.488 20.8883   1
 -10   0  -2 1152.25 80.2781   3
  10   0   2 1246.26 33.4397   7
  10   0  -2 1258.74 33.9175   7
 -10   0  -2 1285.71 35.0113   5
 -10   0   2 1250.65 34.2436   6
 -10   0  -2 1239.13 33.2915   6
 -10   0   2 1224.69 35.0942   5
  10   0  -2 1200.99 61.8112   1
 -10   0  -2 1208.86 31.6497   8
 -10   0   2 1224.99 33.6525   8
 -10   0   2 1148.27 58.3365   1
 -10   0   2 1166.15 80.9388   3
 -11   0  -2 300.302 15.0230   5
 -11   0  -2 409.088 47.9289   3
 -11   0  -2 364.942 14.1955   8
 -11   0   2 347.096 15.2285   8
 -11   0   2 383.624 45.1055   3
 -11   0   2 313.615 14.8192   6
  11   0   2 317.595 14.1942   7
  11   0  -2 337.058 14.8432   7
  11   0  -2 385.559 34.4848   1
 -11   0  -2 372.315 15.1876   6
 -11   0   2 303.801 15.4806   5
 -11   0   2 332.333 28.8288   1
 -12   0  -2 29.6734 5.11371   8
 -12   0   2 27.2276 5.68694   5
  12   0  -2 25.2088 5.25246   7
 -12   0   2 17.2296 4.52336   6
  12   0   2 23.4000 4.77944   7
 -12   0  -2 26.3741 5.05283   6
 -12   0  -2 23.3212 5.25671   5
 -13   0   2 2.39246 2.58988   5
 -13   0  -2 4.43781 3.43964   5
 -13   0  -2 0.38474 1.94962   6
  13   0   2 0.05350 1.72739   7
  13   0  -2 3.95260 2.81234   7
 -13   0  -2 5.54338 2.70405   8
 -13   0   2 6.08097 2.89216   6
 -14   0   2 691.417 26.5387   6
  14   0  -2 692.951 25.6854   7
 -14   0  -2 723.645 26.2479   6
 -14   0  -2 704.172 24.9555   8
 -14   0  -2 719.207 27.6665   5
 -14   0   2 758.770 28.7230   5
  14   0   2 753.062 25.5820   7
 -15   0  -2 3.42964 2.74174   6
  15   0   2 4.74283 3.66076   7
 -15   0   2 11.8565 4.57114   5
 -15   0  -2 10.8402 3.53393   8
 -15   0   2 8.18679 4.15290   6
  15   0  -2 10.6085 3.94004   7
  16   0  -2 340.300 17.5668   7
 -16   0   2 336.251 18.4741   6
 -16   0  -2 378.610 19.7164   5
 -16   0   2 342.997 19.8396   5
 -16   0  -2 336.822 17.9697   6
  16   0   2 345.724 17.0858   7
 -17   0   2 81.6653 10.3369   5
  17   0  -2 68.2112 8.00779   7
 -17   0   2 79.4911 9.20947   6
 -17   0  -2 80.2976 11.4369   5
  17   0   2 63.8284 7.58077   7
 -17   0  -2 62.5947 9.59564   6
 -18   0   2 151.464 14.4180   5
 -18   0  -2 162.982 13.0303   6
  18   0  -2 151.148 7.40334   9
  18   0   2 159.037 11.6471   7
  18   0  -2 151.387 11.8934   7
 -18   0  -2 132.350 13.4277   5
 -18   0   2 154.838 13.0588   6
 -19   0  -2 5.91975 3.67913   6
 -19   0  -2 5.76647 4.78664   5
  19   0  -2 3.09318 2.92796   7
 -19   0   2 2.34853 3.76645   6
 -19   0   2 1.76040 4.95453   5
  19   0   2 5.61840 3.03449   7
  20   0  -2 277.275 17.0396   7
  20   0   2 289.904 16.6415   7
 -20   0   2 329.944 20.9366   6
 -20   0  -2 298.395 21.5133   5
 -20   0  -2 311.887 20.0027   6
 -20   0   2 299.563 20.4700   5
 -21   0  -2 -1.4193 3.16768   6
 -21   0   2 28.3467 8.06544   5
  21   0  -2 13.4017 4.80602   7
 -21   0   2 8.87058 4.60942   6
  21   0   2 6.63950 3.82109   7
  22   0  -2 9.73743 4.57575   7
  22   0   2 23.1072 5.89041   7
 -22   0  -2 16.1493 6.18678   6
 -22   0   2 12.1073 5.98516   6
  23   0  -2 7.69849 5.07316   7
 -23   0  -2 8.15179 4.87880   6
 -23   0   2 15.8731 6.32309   6
 -24   0  -2 244.255 19.3644   6
 -24   0   2 185.839 18.2841   6
   0  -1   2 0.21162 0.36954   7
   0  -1  -2 0.39673 0.21142   8
   0  -1  -2 -0.3437 1.85720   3
   0   1   2 1.26738 0.38465   8
   0   1   2 0.01318 4.35449   2
   0  -1  -2 3.13584 2.38203   1
   0   1  -2 0.14296 0.13760   6
   0  -1  -2 -0.4369 1.07395   5
   0  -1  -2 -4.7910 3.83506   2
   0   1  -2 0.12910 0.93579   1
   0   1   2 -0.2582 0.81335   5
   0  -1   2 -0.5904 1.44515   1
   0   1   2 0.05334 2.01849   1
   0  -1  -2 0.33940 0.44299   7
   0   1   2 1.08848 0.55997   7
   0   1  -2 0.68064 0.64735   8
   0   1  -2 -0.1531 0.50864   7
   0  -1   2 -0.6921 0.51436   5
   0  -1   2 0.53014 0.28676   6
   1  -1   2 1596.86 33.3711   8
  -1  -1  -2 1714.44 56.9400   2
   1   1  -2 1538.27 35.0003   5
   1   1  -2 1558.17 33.1235   7
  -1  -1  -2 1603.33 50.7745   3
  -1  -1  -2 1556.39 36.9079   5
   1  -1   2 1578.51 44.8633   1
  -1   1   2 1699.07 32.8646   8
   1  -1   2 1600.98 91.8769   2
  -1   1   2 1558.34 50.3581   1
   1   1  -2 1627.52 76.4244   2
  -1  -1  -2 1609.03 31.9155   7
  -1   1   2 1492.51 33.5920   7
  -1  -1   2 1569.48 34.6419   5
  -1   1  -2 1672.70 49.4238   3
   1  -1  -2 1661.92 82.2317   2
   1   1   2 1655.87 48.0986   1
  -1  -1   2 1667.37 51.9787   1
  -1  -1   2 1596.83 32.6559   6
   1  -1  -2 1542.22 33.6732   7
   1   1   2 1592.66 31.9782   7
   1   1   2 1744.48 57.4249   2
  -1   1  -2 1651.07 33.4853   8
  -2  -1  -2 4559.14 111.161   1
   2  -1   2 5067.38 95.7842   6
   2   1  -2 5162.92 100.006   5
  -2   1   2 4778.78 121.732   1
   2  -1   2 4844.44 106.572   1
   2  -1   2 5175.16 97.9589   5
  -2  -1  -2 4892.50 101.286   5
   2  -1   2 4884.60 193.317   2
   2   1  -2 4913.04 122.937   1
  -2   1   2 4740.65 98.3125   6
   2   1  -2 4876.38 97.3434   6
  -2  -1  -2 4828.56 125.663   3
   2  -1   2 4791.85 97.4492   8
   2   1  -2 4988.40 159.940   2
  -2   1  -2 4921.26 97.5133   8
   2  -1  -2 4977.09 180.241   2
   2  -1  -2 4855.38 98.5827   6
  -2  -1   2 5114.06 123.544   1
   2   1   2 4995.17 112.717   1
   2   1   2 5107.58 95.1687   8
  -2  -1   2 4790.75 97.4341   7
   2   1   2 4706.14 97.3697   6
   2   1   2 5028.78 95.9484   9
   2  -1  -2 4981.95 98.6281   7
  -2   1  -2 4862.14 120.508   3
  -2  -1   2 5043.36 97.5336   6
  -2   1  -2 5112.23 95.7373   6
  -2   1  -2 5159.03 106.896   1
   2   1   2 4998.89 95.4154   7
   2   1   2 4802.75 133.914   2
   2  -1  -2 4958.21 121.556   1
  -2  -1   2 5075.14 99.6060   5
   2  -1  -2 5026.05 97.4196   8
  -2  -1   2 4915.48 96.2857   9
   2   1   2 4982.52 100.659   5
   3  -1   2 35.9558 2.12560   5
   3  -1   2 22.7493 16.5621   2
  -3  -1  -2 44.7662 3.99708   5
   3  -1   2 45.4959 2.87497   8
   3   1  -2 44.4809 2.98100   7
  -3  -1  -2 48.9359 10.8007   3
   3   1  -2 43.8051 17.7428   2
  -3  -1  -2 45.6037 3.00842   6
   3  -1   2 44.3728 4.05633   1
  -3   1  -2 53.9040 10.8224   3
   3   1   2 40.2331 2.77141   6
  -3   1  -2 42.9766 2.64352   5
   3  -1  -2 83.0952 24.9979   2
   3   1   2 47.2875 11.3042   2
  -3  -1   2 41.9264 2.82583   7
  -3   1  -2 45.0152 2.93437   8
   4  -1   2 2734.10 56.8323   6
  -4   1   2 2752.68 85.9925   1
   4   1  -2 2749.82 86.7334   1
  -4   1   2 2584.05 58.4590   6
  -4  -1  -2 2778.18 58.1650   6
   4   1  -2 2892.76 58.0248   7
   4   1  -2 2822.09 129.989   2
  -4   1   2 2840.61 58.2521   8
   4  -1   2 2788.56 55.8692   5
   4   1  -2 2830.31 55.6545   9
  -4  -1  -2 2866.64 56.0800   8
  -4  -1  -2 2808.05 61.0114   5
   4  -1   2 2863.14 159.669   2
  -4  -1  -2 2673.07 94.4363   3
  -4  -1   2 2866.14 60.7305   5
  -4  -1   2 2801.51 85.7666   1
   4   1   2 2980.43 117.403   2
   4   1   2 2823.80 69.9284   1
  -4   1  -2 2858.01 56.8634   5
  -4   1  -2 2766.00 90.4415   3
   4  -1  -2 2714.39 154.150   2
   4   1   2 2727.52 60.1000   5
   4   1   2 2667.12 69.9709   1
   4   1   2 2835.68 56.7059   7
  -4   1  -2 2708.99 57.4515   8
  -4   1  -2 2789.16 56.7619   6
   4  -1  -2 2908.22 59.9327   7
   4  -1  -2 2776.12 84.9586   1
   4   1   2 2779.28 55.9249   8
  -5   1   2 1067.11 25.8943   8
  -5   1   2 1055.60 27.0171   5
  -5  -1  -2 1127.62 24.2460   8
  -5  -1  -2 1015.46 56.2512   3
  -5   1   2 1092.25 26.6146   6
   5   1  -2 1041.72 83.8980   2
   5  -1   2 1077.86 23.7848   5
   5   1  -2 1062.53 25.5747   7
  -5   1   2 1104.79 49.4399   1
   5  -1   2 1196.69 105.216   2
  -5   1   2 1128.18 56.4829   3
   5   1  -2 1099.25 50.0717   1
  -5  -1  -2 1071.00 28.5553   5
  -5  -1  -2 1058.69 25.8420   6
  -5  -1   2 1068.05 48.1694   1
  -5   1  -2 1080.72 25.2500   8
  -5  -1   2 1023.77 56.9481   3
  -5  -1   2 1022.76 27.8051   5
  -5   1  -2 1070.29 54.4804   3
   5  -1  -2 1045.18 27.1847   7
   5   1   2 1071.02 24.6175   7
   5   1   2 1066.54 36.0492   1
  -5  -1   2 1037.58 26.2686   6
   5  -1  -2 1162.93 49.6773   1
  -5   1  -2 1094.96 24.9463   6
   5   1   2 1072.03 35.7317   1
  -5   1  -2 1068.65 24.6099   5
   5  -1  -2 1060.29 98.2545   2
   5   1   2 1076.39 25.0755   8
   5   1   2 1151.81 77.9253   2
   6  -1   2 1108.46 28.8705   7
  -6  -1  -2 1034.03 36.7025   1
  -6  -1  -2 1005.05 61.0594   3
  -6   1   2 1076.33 27.6387   5
  -6  -1  -2 1094.65 27.0590   6
  -6  -1  -2 1083.82 29.5779   5
   6  -1   2 1310.45 118.029   2
   6   1  -2 988.903 50.5835   1
   6   1  -2 1103.20 26.7776   7
  -6   1   2 1052.24 58.9715   3
   6  -1   2 1128.30 24.7486   5
  -6   1   2 1082.21 27.0165   8
  -6   1   2 1034.33 49.4390   1
  -6   1   2 1066.07 27.3819   6
  -6  -1  -2 1104.22 25.2678   8
   6   1  -2 1083.90 96.6871   2
  -6   1  -2 1129.01 26.0353   5
  -6   1  -2 1065.03 58.1114   3
   6   1   2 1044.32 84.6633   2
  -6   1  -2 1080.70 26.0293   8
  -6   1  -2 1115.00 26.0705   6
  -6  -1   2 1047.72 62.2638   3
   6  -1  -2 1088.87 28.4850   7
  -6  -1   2 1084.40 27.5439   6
  -6  -1   2 1085.06 29.4235   5
   6  -1  -2 1092.19 50.5765   1
   6   1   2 1024.01 36.2594   1
   6  -1  -2 1073.71 111.814   2
   6   1   2 1094.70 25.6533   7
  -6  -1   2 1033.14 49.2231   1
  -7  -1  -2 754.871 23.6134   5
  -7   1   2 764.702 42.4390   1
  -7   1   2 767.942 21.8645   6
  -7  -1  -2 810.674 56.4645   3
  -7   1   2 787.484 21.6154   8
   7   1  -2 766.006 21.1336   7
  -7  -1  -2 780.010 30.9032   1
   7   1  -2 688.754 42.7539   1
   7  -1   2 763.937 19.1229   5
  -7  -1  -2 769.202 19.7424   8
   7   1  -2 852.787 87.6037   2
   7  -1   2 715.810 22.4709   7
   7  -1   2 676.595 90.5983   2
  -7  -1  -2 787.564 21.6341   6
  -7   1   2 737.721 21.5541   5
  -7   1   2 814.399 54.8954   3
  -7  -1   2 755.457 23.7221   5
  -7   1  -2 777.866 20.6160   6
  -7  -1   2 840.029 57.8760   3
   7  -1  -2 870.871 45.1710   1
  -7   1  -2 741.031 20.3439   5
  -7  -1   2 744.906 21.7929   6
   7  -1  -2 741.023 97.3697   2
  -7  -1   2 758.171 43.1376   1
   7   1   2 741.648 20.0428   7
  -7   1  -2 752.117 52.4189   3
  -7   1  -2 761.627 20.4288   8
   7   1   2 782.979 31.0064   1
   7  -1  -2 726.437 22.5122   7
   7   1   2 702.747 72.3232   2
  -8  -1  -2 1124.62 29.0356   6
   8   1  -2 1080.11 56.6764   1
  -8   1   2 1102.22 29.1832   5
  -8  -1  -2 1096.02 39.5695   1
  -8  -1  -2 1105.85 31.4583   5
  -8  -1  -2 951.906 66.5577   3
  -8  -1  -2 1070.12 26.8612   8
  -8   1   2 1056.89 68.0676   3
   8  -1   2 1038.50 29.8882   7
  -8   1   2 1053.04 52.5394   1
   8   1  -2 1086.95 28.2715   7
  -8   1   2 1101.09 28.9089   8
  -8   1   2 1057.70 28.8720   6
  -8   1  -2 1093.47 27.8676   6
   8  -1  -2 1124.96 30.3292   7
   8  -1  -2 1095.20 53.4172   1
  -8   1  -2 1099.14 67.9250   3
  -8  -1   2 1121.20 31.4992   5
  -8   1  -2 1074.68 27.3587   8
  -8  -1   2 1011.07 52.3969   1
   8   1   2 1072.35 27.1826   7
   8   1   2 1007.89 38.8978   1
  -8  -1   2 987.350 69.5963   3
  -8   1  -2 1117.08 27.9285   5
   9   1  -2 13.1805 7.55468   1
  -9   1   2 8.60993 2.70616   6
  -9   1   2 11.3721 9.03989   3
  -9  -1  -2 4.89810 2.59177   5
  -9  -1  -2 15.6272 3.07466   8
   9   1  -2 9.61909 2.80779   7
  -9   1   2 12.0151 3.02895   8
  -9   1   2 8.87386 2.80341   5
  -9   1   2 7.42105 5.96657   1
  -9  -1  -2 12.8209 4.30458   1
  -9  -1  -2 11.1036 3.09062   6
   9  -1   2 7.90376 2.50970   7
  -9  -1  -2 11.5144 10.7762   3
  -9   1  -2 10.2481 2.62011   6
   9  -1  -2 17.1431 7.34081   1
  -9  -1   2 13.2163 3.28250   6
  -9   1  -2 35.8531 11.9323   3
   9  -1  -2 6.50908 2.65700   7
  -9  -1   2 8.03935 3.31043   5
  -9   1  -2 13.9041 2.93700   8
  -9  -1   2 13.9910 11.5576   3
   9   1   2 12.0702 2.81087   7
  -9   1  -2 10.2297 2.64488   5
  -9  -1   2 0.48592 5.17077   1
 -10   1   2 62.8674 14.4325   1
 -10   1   2 58.3986 5.94271   6
  10   1  -2 46.1235 14.2645   1
 -10  -1  -2 55.8595 9.87448   1
  10  -1   2 55.4840 6.01124   7
 -10  -1  -2 64.8548 5.43850   8
 -10  -1  -2 37.0903 20.4179   3
  10   1  -2 57.8426 5.58003   7
 -10  -1  -2 62.2678 5.88384   6
 -10  -1  -2 63.2513 7.00857   5
 -10   1   2 66.8937 6.11901   8
 -10   1   2 59.8431 6.09772   5
  10  -1  -2 58.0490 6.18428   7
 -10  -1   2 61.6899 6.90325   5
  10   1   2 63.5402 5.34114   7
  10  -1  -2 71.5116 17.0378   1
 -10   1  -2 55.0942 5.39104   5
 -10  -1   2 77.2137 18.1407   1
 -10   1  -2 70.0862 5.56968   8
 -10  -1   2 24.5601 16.9083   3
 -10   1  -2 38.0376 18.0727   3
 -10   1  -2 58.6555 5.47332   6
 -10  -1   2 62.0672 6.09472   6
  10   1   2 57.4758 10.8412   1
 -11   1   2 9.00780 14.7045   3
 -11  -1  -2 29.9857 5.44396   6
 -11   1   2 27.8756 5.32245   6
 -11   1   2 27.7438 5.25913   5
 -11  -1  -2 28.2907 6.36361   5
 -11   1   2 36.7392 6.07725   8
 -11  -1  -2 22.6094 3.94690   8
 -11  -1  -2 -5.2747 14.8095   3
  11   1  -2 28.2376 5.03710   7
  11  -1   2 25.5941 5.42777   7
 -11   1   2 4.24189 9.87355   1
 -11   1  -2 32.6481 4.89890   8
 -11   1  -2 9.80983 13.8684   3
  11  -1  -2 30.1098 11.4490   1
 -11  -1   2 26.3467 4.84408   6
 -11  -1   2 23.4675 8.94450   1
 -11   1  -2 18.5706 4.01580   5
  11   1   2 32.2730 5.10933   7
 -11  -1   2 23.3092 5.29811   5
  11   1   2 19.4475 7.70443   1
 -11  -1   2 10.2083 18.4517   3
 -11   1  -2 34.9023 5.21094   6
  11  -1  -2 26.7456 5.32731   7
  12  -1   2 1076.17 33.4423   7
 -12  -1  -2 1143.04 36.4224   5
 -12   1   2 1151.05 33.9741   6
 -12   1   2 1162.28 34.2689   5
 -12  -1  -2 1083.15 32.9746   6
 -12  -1  -2 1095.95 31.3673   8
  12   1  -2 1045.78 31.6024   7
 -12   1   2 1075.43 32.9003   8
  12  -1  -2 1145.10 34.3703   7
 -12  -1   2 1129.15 36.4181   5
 -12   1  -2 1096.92 32.2733   6
 -12   1  -2 1076.09 32.2768   5
 -12   1  -2 1139.47 31.7997   8
 -12  -1   2 1090.37 33.7650   6
  12   1   2 1101.83 30.9215   7
  13   1  -2 178.748 10.9177   7
 -13   1   2 170.940 11.3871   6
 -13   1   2 193.234 11.9778   8
 -13  -1  -2 171.777 11.3421   6
 -13   1   2 194.857 12.4241   5
  13  -1   2 177.191 11.4614   7
 -13  -1  -2 181.896 13.0660   5
  13  -1  -2 187.040 12.1475   7
  13   1   2 180.927 10.1854   7
 -13  -1   2 177.278 11.7518   6
 -13   1  -2 166.048 10.5329   8
 -13  -1   2 156.866 12.7538   5
 -13   1  -2 168.049 11.1154   5
 -13   1  -2 168.383 10.8893   6
 -14   1   2 51.0182 7.72420   8
 -14   1   2 55.4708 6.84803   6
 -14   1   2 57.1229 7.14877   5
  14   1  -2 55.9406 6.38003   7
  14  -1   2 60.8753 7.20609   7
 -14  -1  -2 46.7404 7.16591   6
 -14  -1  -2 66.8048 10.1463   5
  14   1  -2 48.1758 3.56652   9
 -14  -1   2 52.1171 8.26838   6
  14  -1  -2 56.6060 8.86689   7
 -14  -1   2 47.9770 8.62704   5
  14   1   2 50.3004 5.65577   7
 -14   1  -2 49.0608 7.33136   5
 -14   1  -2 56.1666 8.17155   6
 -14   1  -2 52.7704 6.45764   8
  15   1  -2 74.2378 4.26171   9
 -15   1   2 80.2838 8.55075   6
  15   1  -2 81.3882 7.81907   7
 -15   1   2 76.1539 8.53750   5
 -15  -1  -2 80.2149 9.56546   5
 -15  -1  -2 69.4127 7.81211   6
  15  -1   2 59.1006 7.36939   7
 -15   1  -2 75.8794 7.72805   8
 -15   1  -2 61.8198 8.66340   5
  15  -1  -2 70.8997 8.10557   7
  15   1   2 70.7730 7.08467   7
 -15  -1   2 82.8160 9.58151   5
 -15  -1   2 73.7656 8.30934   6
 -15   1  -2 75.0456 7.47591   6
  16  -1   2 496.428 21.9286   7
 -16   1   2 460.498 22.0841   6
 -16  -1  -2 462.347 23.6250   5
  16   1  -2 514.857 21.2068   7
 -16   1   2 473.343 22.2998   5
 -16  -1  -2 509.519 22.6802   6
 -16   1  -2 491.171 21.2668   8
 -16  -1   2 450.812 22.0818   6
 -16  -1   2 465.456 24.6175   5
 -16   1  -2 509.793 22.0925   6
  16   1   2 456.090 19.2294   7
 -16   1  -2 487.277 21.6826   5
  16  -1  -2 459.241 21.6277   7
 -17   1   2 48.6949 8.77183   5
 -17  -1  -2 50.6859 9.66401   5
 -17  -1  -2 62.3419 9.84450   6
  17  -1   2 61.3311 7.43109   7
 -17   1   2 51.2160 8.73964   6
  17   1  -2 64.1096 7.43341   7
  17  -1  -2 65.7712 10.4095   7
 -17   1  -2 60.2262 9.35842   8
 -17   1  -2 53.6059 8.27857   6
  17   1   2 55.8448 6.82096   7
 -17  -1   2 40.9246 8.88941   5
 -17   1  -2 62.6564 9.28646   5
 -17  -1   2 52.2625 8.83940   6
 -18  -1  -2 362.147 22.4292   5
 -18   1   2 382.010 21.6513   5
 -18   1   2 433.200 22.3183   6
  18   1  -2 409.973 19.0761   7
  18  -1   2 410.577 20.3684   7
 -18  -1  -2 404.221 21.3955   6
 -18   1  -2 339.778 19.0485   5
 -18  -1   2 370.947 21.4019   6
  18  -1  -2 428.333 21.2860   7
  18   1   2 415.558 18.6447   7
 -18   1  -2 364.318 19.9611   6
 -18  -1   2 418.706 23.9374   5
 -19   1   2 22.7597 6.40712   6
  19   1  -2 23.8377 6.41859   7
 -19   1   2 16.1813 7.42208   5
  19  -1   2 25.8039 6.50647   7
 -19  -1  -2 26.8202 8.87050   5
 -19  -1  -2 24.3354 6.84424   6
 -19   1  -2 39.7746 8.42495   6
 -19  -1   2 35.1355 7.87691   6
 -19   1  -2 37.5526 8.47222   5
 -19  -1   2 37.3260 9.67088   5
  19  -1  -2 32.3459 6.89091   7
  19   1   2 34.3205 6.95609   7
 -20  -1  -2 38.3926 8.52770   6
  20   1  -2 36.4013 6.56842   7
 -20   1   2 27.3149 8.34427   5
 -20   1   2 34.6625 9.13747   6
 -20  -1  -2 32.1015 9.76643   5
  20  -1   2 38.9168 7.73675   7
  20  -1  -2 39.8833 8.18651   7
 -20  -1   2 33.1363 9.31614   5
  20   1   2 51.6739 8.10092   7
 -20  -1   2 34.7272 7.81305   6
 -20   1  -2 43.4432 8.29103   6
  21   1  -2 -2.4986 3.25328   7
 -21   1   2 9.42778 4.91192   6
  21  -1   2 -1.1732 2.86136   7
 -21  -1  -2 9.15912 5.61986   6
 -21   1  -2 -1.7828 3.49167   6
  21   1   2 5.30502 3.23057   7
  21  -1  -2 6.32519 4.73132   7
 -21  -1   2 6.07936 6.59654   5
 -21  -1   2 5.81690 4.43132   6
  22   1  -2 245.246 15.6911   7
 -22   1   2 213.784 18.0724   6
  22  -1   2 202.346 14.7081   7
 -22  -1  -2 249.420 18.7114   6
 -22  -1   2 282.198 29.6716   5
 -22  -1   2 239.724 19.0239   6
 -22   1  -2 266.599 19.1560   6
  22  -1  -2 229.547 16.1916   7
 -23   1   2 6.62366 5.06059   6
 -23  -1  -2 -1.1636 4.37781   6
  23  -1  -2 3.15996 3.74223   7
 -23   1  -2 6.03454 4.36523   6
 -23  -1   2 5.81679 4.30116   6
 -24   1   2 -5.9747 4.62655   6
 -24  -1  -2 3.25560 4.11818   6
 -24  -1   2 -4.1530 4.52614   6
  24  -1  -2 -0.9270 4.27415   7
 -24   1  -2 6.47758 5.30668   6
   0   2  -2 2450.25 73.2303   1
   0  -2  -2 2250.26 73.3069   1
   0  -2  -2 2664.47 58.0252   5
   0  -2   2 2471.14 131.087   2
   0  -2   2 2802.18 53.5012   5
   0   2   2 2567.52 75.3390   1
   0  -2  -2 2537.94 68.8409   3
   0  -2   2 2592.50 52.3181   7
   0  -2  -2 2624.73 105.840   2
   0   2   2 2606.61 51.1533   8
   0   2   2 2692.95 52.4631   7
   0  -2  -2 2698.85 52.3249   7
   0   2  -2 2428.25 52.8754   5
  -1   2   2 5.73408 3.70386   1
   1   2  -2 2.82346 2.19993   1
  -1  -2  -2 0.37146 3.29515   3
  -1  -2  -2 3.87761 0.69267   8
  -1   2   2 4.36390 1.85356   5
  -1  -2  -2 -5.0383 5.63541   2
   1   2  -2 3.09064 0.87160   6
   1  -2   2 -13.352 8.81826   2
  -1   2   2 0.66286 1.20322   6
   1  -2   2 8.47202 3.99635   1
   1   2  -2 4.15574 1.12357   7
  -1  -2  -2 6.15164 2.19871   5
  -1  -2  -2 0.62092 2.56403   1
   1  -2   2 4.16522 1.27397   8
   1   2   2 -1.5134 6.38507   2
  -1  -2   2 3.61848 0.97275   6
  -1  -2   2 7.77387 5.08101   1
  -1  -2   2 2.68985 0.92493   7
   1   2   2 1.43722 2.77326   1
   1   2   2 3.98232 0.75788   8
   1   2   2 2.99298 1.61187   5
  -1   2  -2 3.06515 1.21351   8
   1  -2  -2 3.87485 2.30234   5
   1  -2  -2 9.83630 4.75705   1
  -1   2  -2 3.80497 2.31836   3
  -2   2   2 232.160 19.0548   1
  -2   2   2 284.176 12.2084   5
   2  -2   2 177.092 45.7466   2
   2  -2   2 293.209 6.88609   5
   2  -2   2 260.918 7.18970   6
   2  -2   2 263.923 16.7317   1
  -2   2   2 244.217 7.85654   8
  -2  -2  -2 266.796 20.6586   3
   2   2  -2 256.903 7.90418   6
   2  -2   2 259.382 8.50174   8
   2   2  -2 279.466 7.97597   7
   2   2  -2 250.663 20.2465   1
  -2   2   2 262.478 9.27267   6
  -2  -2   2 264.776 8.13460   6
   2  -2  -2 265.541 20.0078   1
  -2   2  -2 291.297 18.1428   3
  -2  -2   2 292.131 10.1874   5
   2   2   2 266.020 10.6651   5
  -2  -2   2 277.175 21.0973   1
  -2   2  -2 266.780 16.5818   1
   2   2   2 266.258 18.9152   1
  -2  -2   2 264.918 7.79052   7
  -2   2  -2 256.883 6.81583   6
   2  -2  -2 211.886 45.0570   2
  -2   2  -2 266.710 8.60003   8
   2   2   2 274.303 6.32088   8
  -3  -2  -2 337.889 10.5681   6
   3  -2   2 350.300 18.4345   1
   3   2  -2 328.424 37.0767   2
  -3   2   2 343.903 10.1724   8
  -3   2   2 358.106 11.2029   6
  -3  -2  -2 323.326 12.9098   5
  -3   2   2 348.921 23.7981   1
   3   2  -2 336.645 9.56593   7
   3  -2   2 343.448 9.19524   6
  -3  -2  -2 324.963 26.4013   3
  -3  -2  -2 327.930 7.80890   9
   3   2  -2 354.196 25.2859   1
   3  -2   2 411.174 58.1759   2
   3  -2  -2 244.167 48.2714   2
   3  -2  -2 334.646 23.9396   1
  -3  -2   2 331.465 9.54500   7
  -3   2  -2 327.351 10.3803   8
  -3   2  -2 334.785 8.74119   6
   3   2   2 352.634 21.8233   1
  -3  -2   2 344.398 12.2915   5
  -3  -2   2 356.262 25.2091   1
  -3  -2   2 342.314 10.3639   6
  -3   2  -2 328.109 17.7081   1
  -3   2  -2 335.644 22.5725   3
   3  -2  -2 323.114 11.4227   7
   3   2   2 326.888 21.4868   1
  -4  -2  -2 2465.50 56.5123   5
   4   2  -2 2531.22 50.9510   7
  -4  -2  -2 2396.79 85.5380   2
   4  -2   2 2584.16 166.411   2
  -4   2   2 2473.79 51.9447   8
  -4   2   2 2497.45 80.3423   1
  -4  -2  -2 2324.28 52.2271   6
  -4  -2  -2 2293.56 87.5603   3
   4  -2   2 2394.05 50.5597   6
   4   2  -2 2440.85 117.529   2
   4   2  -2 2391.80 82.3195   1
  -4   2   2 2358.46 52.7345   6
   4  -2  -2 2382.20 153.709   2
  -4  -2   2 2364.30 48.7232   9
  -4   2  -2 2336.96 51.7657   8
  -4   2  -2 2426.20 50.1722   6
   4  -2  -2 2576.69 54.6574   7
   4   2   2 2367.61 49.0377   8
  -4   2  -2 2504.78 63.1751   1
  -4  -2   2 2488.26 82.0425   1
  -4  -2   2 2374.60 90.5864   3
  -4  -2   2 2514.14 55.5629   5
  -4   2  -2 2496.02 81.4741   3
  -4   2  -2 2469.86 63.1498   1
  -4  -2   2 2398.01 52.2517   6
   4   2   2 2469.20 73.6145   1
   4   2   2 2600.66 73.7491   1
   4   2   2 2510.32 76.2889   2
   5   2  -2 177.959 7.04599   7
  -5   2   2 188.772 7.77089   8
  -5  -2  -2 168.906 9.72782   5
   5   2  -2 177.186 19.6195   1
  -5  -2  -2 168.079 7.67879   6
   5  -2   2 119.788 45.3435   2
   5   2  -2 168.539 37.7532   2
  -5   2   2 166.180 7.78371   6
  -5   2   2 191.281 19.7761   1
  -5   2   2 183.766 20.9317   3
  -5  -2  -2 210.562 24.9281   3
  -5   2  -2 173.341 7.39061   8
   5   2   2 170.374 5.84460   8
  -5   2  -2 187.396 20.8070   3
  -5  -2   2 166.135 23.0088   3
  -5  -2   2 164.541 18.9035   1
   5  -2  -2 187.838 9.03285   7
   5   2   2 190.959 5.52915   7
   5   2   2 174.356 15.7256   1
   5  -2  -2 157.162 49.2330   2
  -5   2  -2 178.944 11.3154   1
  -5  -2   2 194.587 9.81029   5
   5   2   2 144.687 22.9850   2
   5  -2  -2 179.506 18.6596   1
  -5   2  -2 162.534 10.7141   1
  -5   2  -2 191.448 6.84271   6
  -5  -2   2 182.121 7.95446   6
  -6   2   2 1664.90 67.4537   1
  -6   2   2 1779.06 40.0599   8
  -6   2   2 1689.39 40.4324   6
  -6  -2  -2 1661.20 81.8328   3
   6   2  -2 1773.37 111.963   2
   6   2  -2 1674.35 70.7298   1
   6   2  -2 1783.79 38.9180   7
  -6  -2  -2 1697.86 59.3188   1
  -6  -2  -2 1848.48 45.0709   5
  -6   2   2 1726.28 76.3433   3
   6  -2   2 1711.27 152.179   2
  -6   2   2 1732.70 41.1394   5
  -6  -2  -2 1706.73 40.3656   6
   6   2   2 1760.36 36.5144   7
  -6  -2   2 1787.79 43.8591   5
   6   2   2 1682.67 58.4643   1
   6  -2  -2 1644.54 139.355   2
  -6   2  -2 1805.31 46.4600   1
  -6   2  -2 1742.61 38.3575   6
   6   2   2 1709.19 89.1654   2
  -6   2  -2 1662.20 45.9535   1
   6  -2  -2 1803.52 42.6442   7
  -6   2  -2 1723.79 39.5447   8
  -6  -2   2 1665.73 69.0525   1
  -6  -2   2 1754.25 40.7442   6
  -6  -2   2 1739.55 84.1640   3
   6  -2  -2 1631.00 65.8058   1
  -6   2  -2 1695.49 75.0201   3
  -7  -2  -2 230.208 12.3622   5
   7   2  -2 243.300 9.26269   7
  -7   2   2 195.103 21.9583   1
   7   2  -2 276.670 54.7588   2
   7   2  -2 250.528 25.2501   1
  -7   2   2 218.625 10.0414   6
  -7   2   2 213.226 27.5516   3
  -7  -2  -2 220.367 10.0220   6
   7  -2   2 241.508 11.9181   7
  -7   2   2 217.118 9.57419   5
   7  -2   2 175.654 63.5117   2
  -7  -2  -2 200.714 17.6592   1
  -7  -2  -2 291.640 33.1248   3
  -7   2   2 225.098 9.81609   8
   7   2   2 226.361 18.6552   1
  -7  -2   2 222.968 12.0023   5
  -7   2  -2 228.551 9.54019   8
   7   2   2 189.376 38.3641   2
   7  -2  -2 244.294 11.4888   7
  -7   2  -2 222.883 11.6945   1
  -7   2  -2 237.865 9.19547   6
   7  -2  -2 242.225 23.3680   1
  -7  -2   2 245.152 31.3575   3
   7   2   2 223.572 7.74743   7
  -7  -2   2 233.841 24.0298   1
   7  -2  -2 122.763 44.8145   2
  -7   2  -2 231.005 12.4325   1
  -7   2  -2 242.340 29.1319   3
   8  -2   2 518.309 19.2369   7
  -8  -2  -2 506.269 17.3468   6
  -8   2   2 497.914 16.9234   8
  -8   2   2 487.725 36.0054   1
  -8   2   2 513.599 16.6849   5
  -8  -2  -2 535.102 20.5058   5
   8   2  -2 514.577 15.8086   7
  -8  -2  -2 432.515 44.3427   3
  -8  -2  -2 490.054 29.3298   1
  -8   2   2 443.439 42.6155   3
  -8   2   2 518.041 17.4629   6
   8   2  -2 510.425 38.6542   1
  -8   2  -2 507.723 44.0858   3
  -8  -2   2 472.952 46.4458   3
  -8  -2   2 508.967 19.9890   5
  -8   2  -2 517.082 14.5481   5
  -8   2  -2 513.895 15.9850   6
   8  -2  -2 515.148 18.8166   7
  -8  -2   2 483.453 35.8373   1
  -8  -2   2 500.644 17.5786   6
   8  -2  -2 523.445 35.6553   1
   8   2   2 503.731 29.2637   1
   8   2   2 512.580 14.4768   7
  -8   2  -2 483.800 16.1040   8
  -9  -2  -2 298.151 13.0054   6
   9  -2   2 295.087 14.2422   7
  -9   2   2 283.162 12.6697   6
  -9   2   2 274.090 26.7360   1
  -9   2   2 280.398 12.1600   5
   9   2  -2 292.137 11.6176   7
  -9   2   2 308.134 12.7862   8
  -9   2   2 275.433 35.5798   3
   9   2  -2 289.550 30.1887   1
  -9  -2  -2 294.328 15.2147   5
  -9  -2  -2 304.016 22.9834   1
  -9  -2  -2 293.292 39.4116   3
  -9  -2   2 309.999 15.6029   5
   9  -2  -2 319.048 28.2306   1
  -9   2  -2 313.431 12.1352   6
   9   2   2 291.974 10.4130   7
  -9   2  -2 296.136 10.7910   5
  -9   2  -2 261.885 35.2649   3
  -9  -2   2 302.736 40.2491   3
  -9  -2   2 277.855 12.9697   6
   9   2   2 304.729 23.0935   1
   9  -2  -2 289.025 14.0066   7
  -9   2  -2 301.664 12.1771   8
  -9  -2   2 295.157 29.1686   1
 -10   2   2 846.137 24.8119   5
  10  -2   2 825.025 27.4276   7
 -10   2   2 819.898 25.2450   8
 -10  -2  -2 824.004 25.6637   6
 -10   2   2 789.630 47.7027   1
 -10  -2  -2 825.159 29.0860   5
 -10   2   2 835.845 25.5264   6
  10   2  -2 831.295 23.6776   7
 -10   2   2 708.950 60.8683   3
  10   2  -2 826.605 53.0488   1
 -10  -2  -2 719.769 65.3099   3
 -10  -2  -2 794.023 39.6916   1
  10  -2  -2 774.596 47.5391   1
 -10  -2   2 826.204 29.0694   5
  10  -2  -2 836.210 27.3182   7
 -10   2  -2 726.768 23.2807   8
  10   2   2 830.626 22.2350   7
 -10   2  -2 825.528 22.6991   5
 -10   2  -2 816.118 24.0320   6
  10   2   2 797.726 40.2357   1
 -10  -2   2 805.169 50.8999   1
 -10   2  -2 825.777 63.9629   3
 -10  -2   2 801.627 67.6437   3
 -11  -2  -2 156.712 10.0759   6
  11   2  -2 137.808 26.6839   1
  11  -2   2 172.900 11.3251   7
 -11   2   2 156.429 9.65095   5
  11   2  -2 143.675 8.62333   7
 -11   2   2 151.791 19.9459   1
 -11  -2  -2 143.792 11.7025   5
 -11   2   2 183.739 10.6911   6
 -11   2   2 185.003 10.5965   8
 -11  -2  -2 170.023 17.4178   1
 -11   2  -2 170.669 8.90584   5
  11  -2  -2 206.779 23.6294   1
 -11   2  -2 164.300 9.46368   6
 -11  -2   2 167.496 12.0928   5
 -11   2  -2 159.646 9.27333   8
  11   2   2 156.767 8.01746   7
 -11  -2   2 178.377 10.9608   6
  11  -2  -2 147.530 10.5194   7
  11   2   2 128.789 20.3996   1
 -11  -2   2 117.561 23.0325   1
 -12   2   2 9.37805 3.51328   8
 -12   2   2 12.6909 3.76200   5
 -12  -2  -2 13.5409 4.74500   5
 -12   2   2 15.0793 4.04581   6
  12  -2   2 15.3611 4.78226   7
 -12  -2  -2 24.4669 5.35025   6
  12   2  -2 23.8276 4.34411   7
  12  -2  -2 16.0937 4.59276   7
 -12   2  -2 21.1507 3.95109   5
 -12   2  -2 19.7617 4.15422   8
 -12  -2   2 11.5731 4.52947   5
  12   2   2 19.9633 3.71929   7
 -12   2  -2 16.4402 3.87974   6
 -12  -2   2 19.2284 4.81516   6
 -13   2   2 3.91047 2.61118   6
  13  -2   2 6.06550 3.10604   7
  13   2  -2 2.85236 2.63282   7
 -13   2   2 6.28834 2.79419   8
 -13  -2  -2 4.84635 2.94760   6
 -13  -2  -2 0.32469 3.33506   5
 -13   2   2 1.92120 2.84170   5
 -13   2  -2 8.54558 2.88366   5
  13  -2  -2 5.19414 3.09812   7
 -13   2  -2 6.02043 3.14625   6
 -13  -2   2 5.76838 3.70487   5
  13   2   2 7.01217 2.52906   7
 -13  -2   2 3.00354 2.57289   6
 -13   2  -2 2.88660 2.31006   8
 -14   2   2 683.346 26.1538   6
  14  -2   2 749.792 27.9617   7
 -14   2   2 721.319 25.9066   5
 -14  -2  -2 698.042 26.5676   6
  14   2  -2 716.121 23.9880   7
 -14   2   2 693.004 26.2428   8
 -14  -2  -2 738.620 31.1738   5
 -14  -2   2 681.070 26.9135   6
  14   2   2 716.126 22.7489   7
  14  -2  -2 710.168 27.5629   7
 -14   2  -2 738.672 24.0358   5
 -14  -2   2 706.870 30.4279   5
 -14   2  -2 713.575 25.3226   6
 -14   2  -2 708.717 25.0215   8
 -15  -2  -2 11.6944 4.28632   6
 -15   2   2 5.46649 3.99951   5
  15  -2   2 8.71692 3.70711   7
  15   2  -2 10.1802 3.52705   7
 -15   2   2 8.73286 3.95266   8
 -15  -2  -2 2.40057 5.12875   5
 -15   2   2 6.10130 3.31107   6
 -15   2  -2 14.6263 4.44908   6
  15  -2  -2 5.87394 3.40082   7
 -15   2  -2 17.2479 4.65020   5
 -15  -2   2 17.4418 5.59541   6
 -15  -2   2 17.8572 5.70190   5
 -15   2  -2 8.50992 3.55679   8
  15   2   2 13.0092 3.67995   7
  16  -2   2 131.168 11.3614   7
 -16  -2  -2 134.571 13.1786   5
 -16   2   2 153.256 11.9906   6
 -16   2   2 134.055 11.2951   5
  16   2  -2 158.951 10.8362   7
 -16  -2  -2 148.891 12.0986   6
 -16   2   2 140.626 11.6991   8
  16  -2  -2 145.219 11.9258   7
 -16   2  -2 144.706 11.1789   6
 -16   2  -2 147.877 10.6728   5
 -16  -2   2 165.088 14.5910   5
  16   2   2 153.823 9.66584   7
 -16   2  -2 139.895 11.0066   8
 -16  -2   2 146.226 12.3068   6
 -17  -2  -2 45.2435 9.63577   5
  17  -2   2 38.4719 7.73953   7
 -17   2   2 36.2182 7.41645   6
 -17  -2  -2 40.6707 8.28543   6
  17   2  -2 45.6405 7.65840   7
 -17   2   2 51.0077 8.90623   5
 -17  -2   2 37.8378 8.55642   5
 -17   2  -2 59.5544 9.42768   8
 -17   2  -2 54.5725 9.17073   6
  17   2   2 43.7235 6.85418   7
  17  -2  -2 52.6245 9.71448   7
 -17   2  -2 43.8749 7.61846   5
 -17  -2   2 50.4805 8.69158   6
 -18   2   2 169.904 13.5662   6
 -18   2   2 146.286 13.2601   5
  18   2  -2 143.921 10.9168   7
 -18  -2  -2 146.703 12.8111   6
 -18  -2  -2 150.950 15.3395   5
  18  -2   2 166.199 13.1893   7
 -18   2  -2 143.230 12.0683   6
  18  -2  -2 165.879 13.4771   7
 -18   2  -2 148.260 12.1286   5
 -18   2  -2 149.044 12.4349   8
 -18  -2   2 175.356 14.3504   6
 -18  -2   2 160.909 15.2133   5
  18   2   2 132.221 9.77598   7
 -19  -2  -2 -4.4121 5.15638   5
  19  -2   2 1.47215 2.74605   7
  19   2  -2 1.16357 2.92985   7
 -19   2   2 1.40969 5.18304   5
 -19   2   2 3.05508 2.82088   6
 -19  -2  -2 5.55664 4.41982   6
  19  -2  -2 5.25285 4.66756   7
  19   2   2 1.93010 2.90474   7
 -19  -2   2 10.3759 4.77959   6
 -19   2  -2 1.83585 3.42526   6
 -19  -2   2 -4.5537 4.28542   5
 -20  -2  -2 145.615 13.8695   6
  20  -2   2 135.124 12.0677   7
 -20  -2  -2 129.065 18.0474   5
 -20   2   2 145.083 15.4479   5
 -20   2   2 133.782 13.3800   6
  20   2  -2 127.393 11.0126   7
  20  -2  -2 148.108 13.3107   7
  20   2   2 151.562 10.3086   7
 -20  -2   2 134.896 15.8101   5
 -20  -2   2 135.587 13.8919   6
 -20   2  -2 160.695 13.6787   6
 -21  -2  -2 4.54893 3.70331   6
  21  -2   2 10.6632 4.80641   7
  21   2  -2 2.99043 3.88665   7
 -21  -2  -2 1.33149 8.48158   5
 -21  -2   2 -6.0593 3.64913   6
  21  -2  -2 6.89307 4.23719   7
 -21  -2   2 1.98973 7.00294   5
 -21   2  -2 10.8526 5.12823   6
  22   2  -2 8.87118 4.25616   7
  22  -2   2 8.17507 5.12765   7
 -22  -2  -2 17.2113 7.13917   6
 -22   2   2 9.60860 5.40128   6
 -22   2  -2 12.8020 5.81225   6
 -22  -2   2 10.0049 4.61152   6
  22  -2  -2 7.14223 5.27041   7
 -22  -2   2 21.6496 8.74414   5
 -23   2   2 2.12922 4.41237   6
 -23  -2  -2 6.78929 5.52065   6
  23  -2   2 -1.0449 4.54545   7
 -23   2  -2 9.87694 5.83944   6
  23  -2  -2 11.5781 5.76330   7
 -23  -2   2 13.3604 6.25707   6
 -24   2   2 55.4472 11.0565   6
 -24  -2  -2 54.2240 10.9343   6
  24  -2  -2 88.9237 13.4579   7
 -24  -2   2 80.7975 14.0643   6
 -24   2  -2 78.0413 13.4008   6
   0  -3  -2 -1.6392 11.0240   2
   0  -3  -2 1.24436 1.16674   7
   0   3  -2 3.92464 3.18609   1
   0   3  -2 -1.1118 0.74288   8
   0   3  -2 -0.4357 0.52925   6
   0  -3  -2 1.02428 0.74190   8
   0  -3  -2 0.94994 1.66376   5
   0  -3   2 -22.566 11.2791   2
   0   3   2 1.49380 4.03538   1
   0   3  -2 -0.2754 0.89613   5
   0   3   2 0.24855 0.78662   8
   0  -3  -2 0.34205 2.44064   3
   0  -3   2 0.58446 2.09975   1
   0  -3   2 -0.3295 0.98026   5
   0  -3  -2 -3.1375 2.51370   1
   1   3  -2 2750.35 87.6888   1
  -1  -3  -2 2798.80 87.4516   1
  -1  -3  -2 2751.44 55.6436   7
  -1  -3  -2 2755.53 113.613   2
  -1  -3  -2 2712.98 55.1325   8
  -1   3   2 2668.66 59.6853   7
   1   3  -2 2730.24 56.0544   6
   1  -3   2 2736.67 57.1990   5
   1  -3   2 2887.81 85.1997   1
  -1   3   2 2666.42 56.0910   8
  -1   3   2 2591.55 61.4797   5
   1  -3   2 2951.71 169.441   2
  -1  -3  -2 2840.22 80.1334   3
  -1  -3   2 2871.75 88.8539   1
   1  -3  -2 2920.02 148.674   2
   1   3   2 2761.68 55.1450   8
  -1   3  -2 2628.54 56.5691   5
   1  -3  -2 2695.95 56.2987   8
   1   3   2 2696.11 86.2481   1
  -1  -3   2 2790.03 56.4221   6
  -1  -3   2 2763.45 149.111   2
  -1  -3   2 2626.98 56.1787   7
  -1  -3   2 2780.48 59.4327   5
   1  -3  -2 2860.17 58.2300   7
   1  -3  -2 2604.53 62.9860   5
  -1   3  -2 2771.31 57.9126   8
  -2   3   2 11.3346 2.04380   8
   2   3  -2 7.86881 5.13825   1
   2  -3   2 -0.6381 21.2143   2
   2   3  -2 13.1580 1.93466   7
  -2  -3  -2 10.3781 1.18232   7
  -2   3   2 13.5979 6.91613   1
   2  -3   2 8.63221 5.50000   1
  -2  -3  -2 4.57263 2.53577   5
   2  -3   2 9.80586 1.82460   5
  -2  -3  -2 25.7844 10.0137   2
  -2   3   2 8.05455 2.31090   6
  -2  -3  -2 3.38204 4.70725   3
  -2   3   2 10.2737 2.87824   5
  -2   3  -2 10.9081 1.84868   6
   2  -3  -2 8.75659 2.14899   7
   2   3   2 16.4357 10.3536   2
   2  -3  -2 11.7337 3.75919   5
  -2   3  -2 11.3634 1.67587   5
   2   3   2 3.51950 3.82172   1
  -2   3  -2 9.83644 2.15108   8
   2   3   2 14.4920 1.54443   8
   2  -3  -2 5.65565 15.9327   2
  -2   3  -2 7.79355 4.41341   3
  -2  -3   2 10.3872 2.45281   5
  -2  -3   2 21.1380 9.43158   1
  -2  -3   2 11.9909 2.20349   6
  -2  -3   2 7.16249 1.43058   7
   2  -3  -2 6.80542 4.18787   1
   3   3  -2 405.492 11.4246   7
  -3  -3  -2 435.571 31.8139   3
  -3   3   2 414.041 12.4383   8
   3  -3   2 418.473 25.1078   1
  -3   3   2 409.284 16.2378   5
  -3   3   2 423.875 13.7780   6
  -3   3   2 369.646 27.7882   1
   3  -3   2 541.797 76.5670   2
   3   3  -2 447.049 31.1564   1
   3  -3   2 439.766 12.0942   6
  -3   3  -2 413.938 24.1665   3
  -3   3  -2 434.626 13.2109   8
  -3  -3   2 425.359 15.2828   5
   3   3   2 435.077 29.1577   1
   3  -3  -2 443.610 30.6563   1
   3  -3  -2 428.700 14.3462   7
  -3   3  -2 423.879 11.3668   6
  -3   3  -2 410.090 24.4941   1
   3  -3  -2 388.286 71.3954   2
  -3  -3   2 421.432 11.4553   7
  -3  -3   2 439.839 12.8564   6
   3   3   2 443.686 29.2619   1
  -3  -3   2 419.369 30.7116   1
   4  -3   2 155.971 46.2727   2
  -4  -3  -2 181.984 22.2520   3
   4   3  -2 225.878 23.3376   1
  -4   3   2 199.930 8.75003   6
   4   3  -2 208.764 7.16399   7
  -4   3   2 182.571 18.9533   1
  -4  -3  -2 204.893 11.1423   5
  -4  -3  -2 194.732 8.50168   6
   4  -3   2 195.161 7.50665   6
  -4   3   2 192.936 8.00516   8
  -4   3   2 216.531 11.5796   5
   4   3   2 228.552 21.0210   1
  -4  -3   2 197.685 21.3387   1
   4  -3  -2 199.182 20.1116   1
  -4   3  -2 211.167 16.7937   1
  -4   3  -2 197.430 6.98722   6
  -4  -3   2 190.328 22.5206   3
  -4   3  -2 204.580 18.7741   3
   4  -3  -2 198.174 9.62382   7
  -4  -3   2 199.838 8.30780   6
   4   3   2 224.924 20.6860   1
  -4   3  -2 194.191 16.2147   1
  -4   3  -2 197.283 8.30495   8
  -5   3   2 3.50014 1.57095   6
  -5  -3  -2 -0.0973 1.15671   6
  -5   3   2 6.71159 4.67298   1
   5   3  -2 2.25171 1.16609   7
  -5  -3  -2 1.21016 5.96111   3
  -5   3   2 2.78706 5.71684   3
   5   3  -2 2.05665 4.57303   1
   5   3  -2 -5.9648 14.3086   2
  -5  -3  -2 9.40273 10.5888   2
  -5  -3  -2 0.46532 1.78474   5
  -5   3   2 1.26328 1.40612   8
   5  -3   2 -31.972 19.5523   2
   5   3   2 3.43979 5.68245   2
  -5   3  -2 0.69218 1.26959   8
  -5   3  -2 4.30161 2.86748   1
   5   3   2 -0.6302 3.60630   1
  -5  -3   2 0.95418 1.68486   5
  -5   3  -2 2.51726 5.80556   3
  -5  -3   2 1.48888 0.70267   9
  -5   3  -2 2.55705 1.18764   6
   5  -3  -2 5.30052 3.76697   1
  -5  -3   2 9.72439 6.13080   3
   5   3   2 2.13234 0.92548   8
  -5  -3   2 5.94067 4.31514   1
   5  -3  -2 21.3148 21.6121   2
  -5   3  -2 -2.5564 1.70950   1
   5  -3  -2 0.79958 1.48935   7
  -5  -3   2 3.27876 1.62357   6
  -6   3   2 228.716 9.90604   6
  -6  -3  -2 202.990 12.0746   5
   6   3  -2 207.437 23.2743   1
   6   3  -2 199.513 7.77151   7
  -6  -3  -2 147.476 36.2508   2
  -6  -3  -2 150.470 26.6605   3
   6   3  -2 222.353 44.6334   2
  -6  -3  -2 199.405 20.4233   1
  -6   3   2 197.669 8.96009   8
  -6   3   2 196.990 21.8969   1
  -6   3   2 217.528 25.1209   3
   6  -3   2 155.479 62.0904   2
  -6   3  -2 199.427 7.96720   6
  -6   3  -2 207.478 23.7999   3
  -6  -3   2 186.435 26.9304   3
  -6   3  -2 193.024 15.3733   1
   6  -3  -2 219.374 11.1108   7
  -6  -3   2 224.007 12.0840   5
  -6   3  -2 194.018 15.1923   1
  -6  -3   2 216.245 9.75778   6
   6   3   2 198.419 23.4611   2
   6  -3  -2 169.309 20.0808   1
  -6   3  -2 204.934 9.08566   8
   6  -3  -2 126.830 59.4426   2
   6   3   2 191.712 19.5530   1
  -6  -3   2 224.434 23.8516   1
  -7   3   2 33.2702 12.8401   1
   7   3  -2 43.0674 12.8743   1
  -7  -3  -2 45.3696 11.4541   1
  -7   3   2 55.7654 4.96056   8
  -7  -3  -2 57.7782 6.80073   5
  -7  -3  -2 56.0479 5.11470   6
   7  -3   2 55.7774 6.13189   7
  -7   3   2 50.5568 16.0622   3
  -7   3   2 56.7560 5.10200   6
   7   3  -2 67.9715 24.8467   2
   7   3  -2 55.0244 4.07220   7
   7  -3   2 53.4139 43.0255   2
  -7  -3   2 53.0895 5.07706   6
  -7   3  -2 45.9029 8.47798   1
   7   3   2 40.3364 17.0239   2
  -7   3  -2 52.3940 4.17360   6
   7   3   2 65.8766 13.8748   1
  -7  -3   2 63.1813 16.4712   1
   7  -3  -2 46.4956 12.7594   1
  -7   3  -2 51.6711 4.80847   8
   7   3   2 53.3039 2.83564   7
   7  -3  -2 73.5344 36.5550   2
  -7  -3   2 50.2033 6.25509   5
  -7   3  -2 58.9061 8.06601   1
   7  -3  -2 51.8747 5.74138   7
  -7   3  -2 55.5490 15.7205   3
  -8   3   2 112.353 7.19920   8
  -8  -3  -2 101.239 9.30993   5
   8   3  -2 107.443 21.0085   1
  -8   3   2 132.628 18.3704   1
  -8  -3  -2 97.3836 7.19235   6
   8  -3   2 106.435 8.63964   7
  -8  -3  -2 118.404 28.2078   3
  -8   3   2 85.7691 21.3329   3
   8   3  -2 100.884 5.90199   7
  -8  -3  -2 79.4902 14.8962   1
  -8   3  -2 99.5747 22.2983   3
   8  -3  -2 109.680 8.44181   7
   8   3   2 106.720 4.65804   7
  -8  -3   2 99.5783 22.0893   1
  -8   3  -2 104.877 6.90109   8
  -8   3  -2 83.0696 10.0571   1
   8  -3  -2 113.732 16.5291   1
  -8  -3   2 87.1374 8.39022   5
  -8   3  -2 97.7304 10.6069   1
  -8  -3   2 105.513 7.44090   6
   8   3   2 89.1793 16.7467   1
  -8   3  -2 104.404 6.22771   6
   9   3  -2 538.520 17.1223   7
   9  -3   2 550.227 21.9909   7
  -9   3   2 570.324 49.9308   3
   9   3  -2 642.963 46.6096   1
  -9   3   2 565.324 17.9474   5
  -9   3   2 592.520 19.9091   6
  -9   3   2 651.931 43.3649   1
  -9  -3  -2 585.811 37.0184   1
  -9  -3  -2 571.535 20.1188   6
  -9  -3  -2 540.543 23.3697   5
  -9   3   2 568.552 19.3014   8
  -9  -3  -2 592.807 55.9798   3
   9  -3  -2 547.318 21.3228   7
   9   3   2 593.682 37.5983   1
  -9   3  -2 543.843 24.6363   1
   9   3   2 541.803 14.9110   7
  -9   3  -2 554.221 26.0477   1
  -9   3  -2 585.348 19.0641   8
  -9   3  -2 533.169 47.6060   3
  -9  -3   2 576.139 43.4669   1
  -9  -3   2 504.762 52.3659   3
  -9  -3   2 527.278 22.6907   5
  -9   3  -2 555.553 17.8224   6
   9  -3  -2 559.298 38.5569   1
 -10   3   2 126.783 23.6767   1
  10   3  -2 151.617 7.96754   7
 -10  -3  -2 141.815 17.8158   1
 -10   3   2 145.299 8.37955   5
  10  -3   2 142.816 10.5758   7
 -10  -3  -2 117.924 31.7967   3
 -10  -3  -2 134.111 9.18996   6
 -10   3   2 136.453 8.93460   6
  10   3  -2 137.389 26.5150   1
 -10  -3  -2 156.708 12.1162   5
 -10   3   2 132.685 8.73779   8
 -10   3   2 96.7996 22.5101   3
  10   3   2 128.780 20.8176   1
 -10   3  -2 110.994 10.5945   1
  10  -3  -2 130.313 10.0042   7
 -10   3  -2 150.867 11.3136   1
 -10  -3   2 129.023 10.7041   5
 -10  -3   2 137.492 9.41353   6
 -10  -3   2 100.413 29.8635   3
 -10  -3   2 162.158 22.4686   1
  10  -3  -2 88.4103 18.7786   1
  10   3   2 128.803 6.17813   7
 -10   3  -2 146.369 8.38096   6
 -10   3  -2 129.536 8.45317   8
 -10   3  -2 146.780 27.7397   3
 -11   3   2 483.883 18.5706   6
 -11  -3  -2 459.048 18.9470   6
 -11   3   2 468.646 18.3608   8
 -11   3   2 487.227 17.2360   5
  11  -3   2 467.869 20.7976   7
  11   3  -2 509.044 44.6501   1
 -11  -3  -2 447.667 33.3395   1
 -11  -3  -2 484.063 22.8734   5
 -11   3   2 437.873 36.9694   1
  11   3  -2 463.908 16.3062   7
  11  -3  -2 444.471 20.1944   7
 -11   3  -2 471.532 17.7784   8
  11   3   2 483.190 35.4450   1
 -11   3  -2 469.627 17.1762   6
  11  -3  -2 462.748 38.0407   1
 -11  -3   2 448.671 22.0334   5
 -11  -3   2 445.275 39.1685   1
 -11  -3   2 446.724 19.0477   6
  11   3   2 438.493 14.1518   7
  12   3  -2 219.333 10.9717   7
 -12   3   2 217.401 12.5833   8
 -12  -3  -2 229.136 16.2003   5
 -12   3   2 230.894 12.7006   6
 -12   3   2 228.697 11.7911   5
 -12  -3  -2 229.517 13.2600   6
  12  -3   2 222.879 14.1840   7
 -12   3  -2 208.982 11.4521   6
 -12  -3   2 235.562 15.9816   5
  12   3   2 224.963 9.48182   7
 -12   3  -2 222.002 12.0008   8
  12  -3  -2 230.215 14.2374   7
 -12  -3   2 220.688 13.3063   6
  13  -3   2 146.062 11.8974   7
 -13  -3  -2 144.923 10.9662   6
 -13  -3  -2 140.798 13.5768   5
 -13   3   2 163.630 11.0176   8
  13   3  -2 159.516 9.58689   7
 -13   3   2 159.967 10.1193   5
 -13   3   2 161.803 11.0197   6
 -13  -3   2 154.250 13.7541   5
 -13   3  -2 172.850 10.5461   6
 -13  -3   2 166.209 11.6957   6
  13  -3  -2 143.168 11.6014   7
 -13   3  -2 155.622 10.3729   8
  13   3   2 145.529 7.97321   7
 -14   3   2 10.4186 3.98497   5
 -14   3   2 8.39451 3.56102   8
 -14  -3  -2 11.9629 5.71174   5
 -14  -3  -2 10.8123 4.09065   6
 -14   3   2 8.57810 3.67158   6
  14  -3   2 2.86410 3.39962   7
  14   3  -2 9.96606 3.53967   7
 -14   3  -2 13.1399 3.71612   8
 -14  -3   2 2.78747 2.70716   6
  14  -3  -2 1.96275 3.60772   7
 -14   3  -2 5.31264 2.85392   6
  14   3   2 6.75400 2.62673   7
 -14  -3   2 9.74777 5.23900   5
 -15  -3  -2 94.1411 9.41473   6
  15   3  -2 88.3864 7.52240   7
 -15   3   2 92.2908 8.23124   5
 -15   3   2 82.8989 8.58799   6
 -15  -3  -2 81.2611 12.8100   5
  15  -3   2 85.0974 9.39377   7
 -15   3   2 83.4102 8.87275   8
  15  -3  -2 82.8289 9.54494   7
 -15   3  -2 70.4193 7.66392   6
 -15  -3   2 67.5274 8.38079   6
  15   3   2 80.8316 6.27178   7
 -15   3  -2 79.6474 7.93127   8
 -15  -3   2 80.4690 12.7851   5
 -16   3   2 66.5233 8.17381   5
 -16  -3  -2 67.7173 11.7915   5
  16   3  -2 79.5303 7.59284   7
  16  -3   2 74.8925 9.07213   7
 -16   3   2 72.8470 8.66087   8
 -16  -3  -2 66.2878 10.4590   6
 -16   3   2 58.8098 9.19273   6
 -16  -3   2 76.4585 12.2605   5
 -16  -3   2 64.4392 10.3547   6
  16  -3  -2 66.1445 10.5576   7
 -16   3  -2 62.4452 7.68118   8
 -16   3  -2 76.3911 8.05919   6
  16   3   2 70.2645 6.34184   7
 -17   3   2 11.8751 4.97858   8
  17  -3   2 9.45686 3.73974   7
 -17  -3  -2 4.33943 3.93785   6
 -17   3   2 6.67645 3.30708   6
 -17  -3  -2 24.0387 7.21155   5
 -17   3   2 6.34487 4.26405   5
  17   3  -2 10.5287 3.92491   7
  17   3   2 9.91885 3.83293   7
 -17   3  -2 5.76504 3.31948   8
 -17  -3   2 8.69670 4.14929   6
  17  -3  -2 6.88144 4.27038   7
 -17  -3   2 17.5053 6.21504   5
 -17   3  -2 8.20758 3.82196   6
  18  -3   2 19.0803 6.11264   7
  18   3  -2 28.2507 5.27081   7
 -18   3   2 22.2979 6.10212   8
 -18   3   2 28.1755 6.20165   5
 -18   3   2 13.0307 4.58615   6
 -18  -3  -2 28.7792 8.97355   5
 -18  -3  -2 24.2591 6.38113   6
 -18  -3   2 21.1777 6.43167   6
 -18   3  -2 24.0261 6.21815   6
 -18   3  -2 16.5887 5.25634   8
  18  -3  -2 13.4716 5.55841   7
 -18  -3   2 24.1280 7.92990   5
  18   3   2 20.6603 4.72658   7
 -19  -3  -2 2.02694 3.48652   6
  19  -3   2 1.71622 3.69329   7
 -19  -3  -2 3.40870 5.94021   5
 -19   3   2 12.6195 5.68893   5
 -19   3   2 -1.3340 2.83696   6
  19  -3  -2 4.85111 4.15191   7
  19   3   2 -0.4168 2.19845   7
 -19  -3   2 -4.0237 2.49906   6
 -19   3  -2 0.92977 3.03984   6
 -19   3  -2 1.31259 3.32434   8
 -19  -3   2 -0.2903 4.42035   5
 -20   3   2 17.2021 5.67204   6
  20  -3   2 29.9659 7.53517   7
 -20  -3  -2 11.2170 7.42591   5
  20   3  -2 7.28933 4.53602   7
 -20  -3  -2 19.7239 6.99734   6
 -20  -3   2 6.34293 4.93602   6
 -20  -3   2 9.96235 7.41261   5
 -20   3  -2 16.1311 6.47922   6
 -20   3  -2 10.4589 5.00268   8
  20  -3  -2 10.6236 5.00756   7
  21   3  -2 1.44701 3.28526   7
 -21  -3  -2 -2.9680 2.84713   6
 -21  -3  -2 -2.2041 8.10958   5
 -21   3   2 11.0949 5.75536   6
  21  -3   2 9.42629 4.42979   7
 -21   3  -2 -2.5380 3.03698   6
 -21  -3   2 1.75085 6.48752   5
  21  -3  -2 -0.7377 2.75760   7
 -21  -3   2 3.43987 4.48756   6
 -22  -3  -2 26.4514 7.93874   6
  22  -3   2 8.20594 5.39142   7
 -22  -3  -2 19.8640 14.1101   5
 -22   3   2 18.0766 6.19560   6
 -22   3  -2 15.3768 6.57013   6
 -22  -3   2 2.42500 7.92229   5
  22  -3  -2 12.3877 5.11271   7
 -22  -3   2 7.04106 5.87967   6
  23  -3   2 -7.6617 3.50796   7
 -23  -3  -2 0.77774 4.76671   6
 -23   3   2 3.37998 4.38000   6
 -23   3  -2 10.6394 5.58334   6
 -23  -3   2 -6.8961 3.68723   6
  23  -3  -2 3.25145 3.88814   7
 -23  -3   2 -3.5036 11.5477   5
   0   4  -2 199.990 8.44196   8
   0  -4  -2 189.890 15.2266   3
   0   4  -2 199.011 21.3061   1
   0  -4  -2 222.761 11.7839   5
   0  -4  -2 261.309 49.6367   2
   0  -4  -2 258.771 27.0676   1
   0  -4  -2 204.946 8.20002   7
   0  -4   2 147.434 44.7962   2
   0  -4   2 216.525 22.1691   1
   0   4   2 201.430 7.26054   8
   0  -4   2 201.731 9.19158   5
   0   4   2 260.808 29.8782   1
  -1  -4  -2 140.038 6.04268   7
  -1   4   2 153.412 18.9003   1
  -1  -4  -2 138.492 5.59234   8
   1  -4   2 157.230 49.6548   2
   1   4  -2 137.352 6.77811   8
  -1   4   2 138.503 6.04342   8
  -1  -4  -2 137.161 18.2124   1
  -1  -4  -2 172.974 16.3040   3
  -1  -4  -2 135.261 9.17773   5
  -1  -4  -2 155.016 33.4891   2
   1  -4   2 154.123 17.7024   1
   1  -4   2 155.218 7.35918   5
   1  -4  -2 149.618 9.67318   5
   1  -4  -2 136.908 7.07875   7
   1   4   2 141.479 5.61890   8
  -1  -4   2 98.5265 37.8710   2
  -1  -4   2 140.641 7.83136   5
  -1   4  -2 133.330 6.81938   8
  -1  -4   2 147.166 18.5934   1
  -1   4  -2 146.772 18.2301   1
   1  -4  -2 183.336 44.9628   2
   1  -4  -2 173.473 23.6518   1
  -1   4  -2 143.988 6.62269   5
   1   4   2 192.230 21.5191   1
   2   4  -2 310.510 10.9713   8
   2   4  -2 317.247 28.1367   1
   2  -4   2 318.071 10.7159   5
  -2   4   2 285.036 12.0306   6
  -2  -4  -2 331.036 15.0259   5
  -2  -4  -2 305.031 36.9903   2
  -2  -4  -2 329.481 25.4917   3
   2  -4   2 287.306 24.1243   1
  -2   4   2 366.147 29.4510   1
  -2  -4  -2 312.325 9.10765   8
   2  -4   2 336.328 71.0264   2
  -2  -4  -2 335.574 9.30557   7
   2   4   2 392.694 33.7960   1
   2  -4  -2 352.155 12.5699   7
  -2   4  -2 295.331 10.4278   6
   2  -4  -2 347.083 15.6432   5
  -2   4  -2 338.679 10.2529   5
  -2  -4   2 295.231 27.6163   1
   2  -4  -2 303.298 27.3425   1
  -2  -4   2 316.917 10.7111   6
  -2   4  -2 307.478 11.2916   8
  -2  -4   2 372.602 56.5966   2
   2   4   2 313.326 27.2574   1
   2   4   2 314.599 9.30441   8
   2  -4  -2 291.558 63.8972   2
  -3   4   2 781.377 22.1164   6
  -3  -4  -2 775.307 44.8308   3
  -3  -4  -2 685.070 46.1688   2
   3  -4   2 842.138 107.769   2
   3  -4   2 846.493 42.6100   1
   3   4  -2 712.864 44.9538   1
  -3   4   2 733.990 42.9725   1
   3  -4   2 771.487 18.9360   5
  -3  -4  -2 752.254 25.3940   5
   3   4  -2 740.197 18.5789   7
   3   4   2 770.864 18.1185   8
   3  -4  -2 748.085 93.6953   2
   3   4   2 736.234 47.1190   2
  -3  -4   2 774.334 45.0449   3
  -3   4  -2 768.225 32.8633   3
   3   4   2 828.472 45.5428   1
   3  -4  -2 777.511 44.9766   1
   3  -4  -2 743.231 25.8784   5
  -3  -4   2 737.175 23.6687   5
  -3   4  -2 765.298 40.2411   1
  -3   4  -2 689.236 18.8615   6
  -3   4  -2 775.791 21.0345   8
  -3  -4   2 775.130 20.4359   6
  -3   4  -2 722.965 17.7419   5
   3  -4  -2 740.933 22.3686   7
   3   4   2 759.058 43.9629   1
  -4  -4  -2 295.901 14.5754   5
  -4   4   2 267.889 10.2859   8
  -4   4   2 280.696 26.0501   1
   4   4  -2 308.881 29.5360   1
  -4   4   2 261.828 11.1832   6
   4   4  -2 276.243 8.91374   7
  -4  -4  -2 258.318 27.5356   3
  -4  -4  -2 263.448 15.7805   2
   4  -4   2 226.851 68.1200   2
  -4  -4   2 222.165 26.1583   3
  -4  -4   2 297.022 28.3489   1
  -4   4  -2 269.529 22.6296   1
  -4   4  -2 243.866 20.6920   3
  -4   4  -2 272.862 22.7396   1
   4  -4  -2 317.052 28.0016   1
  -4   4  -2 266.477 10.7076   8
  -4   4  -2 273.573 9.33698   6
   4  -4  -2 290.668 12.5181   7
  -4  -4   2 259.529 10.4517   6
  -4  -4   2 309.671 13.9219   5
   4   4   2 239.592 24.8788   1
   4  -4  -2 227.447 64.3272   2
   4   4   2 267.704 26.5440   1
  -5   4   2 179.545 19.5037   3
  -5  -4  -2 138.086 7.87881   6
   5   4  -2 138.250 19.7736   1
  -5   4   2 146.203 8.02885   6
   5   4  -2 144.914 6.14994   7
  -5  -4  -2 133.948 20.8989   3
  -5  -4  -2 138.148 10.5175   5
   5  -4   2 95.6478 47.1166   2
  -5   4   2 147.416 7.59155   8
  -5   4   2 150.505 18.7884   1
   5  -4  -2 87.4257 41.0549   2
  -5   4  -2 152.577 15.9679   1
  -5  -4   2 147.663 7.81771   6
   5   4   2 155.635 20.4012   1
  -5  -4   2 146.754 20.0798   1
  -5  -4   2 142.838 9.74351   5
  -5  -4   2 118.923 22.5742   3
  -5   4  -2 140.601 15.3936   1
   5  -4  -2 148.934 19.9698   1
  -5   4  -2 164.595 18.5134   3
  -5   4  -2 141.105 6.44978   6
  -5   4  -2 142.153 7.79215   8
  -6   4   2 32.8938 11.6127   1
  -6   4   2 30.7093 4.84772   6
   6  -4   2 -22.977 34.8679   2
  -6  -4  -2 21.9172 3.93321   6
  -6  -4  -2 25.4478 5.58408   5
  -6  -4  -2 10.3357 9.89675   3
   6   4  -2 30.0969 2.97808   7
  -6   4   2 29.9469 11.2848   3
  -6   4   2 33.2072 3.91551   8
   6   4  -2 22.4688 9.82725   1
  -6  -4   2 11.6508 9.00544   1
  -6  -4   2 21.7377 4.67524   5
  -6   4  -2 30.4596 11.4851   3
  -6  -4   2 17.5614 12.9950   3
   6  -4  -2 25.0881 4.63255   7
  -6   4  -2 34.7779 8.66645   1
  -6   4  -2 22.5670 8.01267   1
   6  -4  -2 34.1925 10.5001   1
  -6   4  -2 27.9230 3.09849   6
  -6   4  -2 32.9289 4.01323   8
  -6  -4   2 29.5784 1.95140   9
   6  -4  -2 61.0378 38.4560   2
   6   4   2 15.9798 7.35404   1
  -6  -4   2 28.8934 4.39252   6
  -7  -4  -2 73.0384 16.7774   1
  -7  -4  -2 63.4252 8.02092   5
  -7   4   2 81.5854 6.31781   6
   7   4  -2 82.3811 4.91727   7
  -7   4   2 65.3213 15.8372   1
   7   4  -2 88.8068 20.1815   1
  -7   4   2 64.3537 16.2220   3
  -7  -4  -2 85.6374 23.6544   3
  -7  -4  -2 73.0775 6.23502   6
  -7   4   2 78.2670 6.00346   8
   7  -4  -2 65.3555 6.74474   7
  -7  -4   2 85.7057 6.61319   6
  -7   4  -2 75.1098 5.09378   6
  -7   4  -2 77.2530 6.01822   8
  -7  -4   2 95.6060 8.52614   5
  -7  -4   2 66.3806 16.6875   1
  -7   4  -2 78.8362 11.2312   1
   7   4   2 72.1883 16.3099   1
  -7   4  -2 73.2183 13.7541   1
  -7   4  -2 83.8053 18.0632   3
   7  -4  -2 57.1529 14.2867   1
  -8  -4  -2 381.651 19.2736   5
   8   4  -2 383.411 12.3504   7
  -8   4   2 350.938 32.4172   1
  -8  -4  -2 314.902 29.4737   1
  -8  -4  -2 322.202 39.4040   3
   8   4  -2 372.122 36.1713   1
   8  -4   2 361.240 17.4979   7
  -8   4   2 363.999 14.5245   8
  -8   4   2 375.541 14.8786   6
  -8   4   2 428.522 38.7087   3
  -8  -4  -2 316.821 14.4649   6
  -8   4  -2 421.866 37.3433   3
  -8   4  -2 383.369 24.8981   1
  -8   4  -2 341.042 23.3144   1
  -8  -4   2 371.826 43.3628   3
   8  -4  -2 346.421 16.6612   7
  -8  -4   2 345.160 34.7106   1
  -8   4  -2 351.547 12.8286   6
   8  -4  -2 413.184 33.9674   1
  -8  -4   2 382.993 18.7012   5
   8   4   2 352.377 30.8646   1
  -8  -4   2 387.424 15.5059   6
  -8   4  -2 367.000 14.5156   8
  -9  -4  -2 15.3223 9.29476   1
   9   4  -2 40.4226 3.89444   7
   9  -4   2 38.9923 6.82162   7
  -9  -4  -2 44.0045 20.4738   3
  -9   4   2 32.7711 4.07498   5
  -9  -4  -2 35.5855 7.18899   5
  -9  -4  -2 31.3398 5.42711   6
   9   4  -2 41.4742 14.8770   1
  -9   4   2 40.9761 15.1908   1
  -9   4   2 46.7457 5.30004   6
  -9   4   2 36.1627 16.0311   3
  -9   4   2 41.3692 5.06325   8
  -9   4  -2 39.0163 9.26946   1
  -9  -4   2 40.7232 20.9141   3
   9   4   2 35.5574 2.55461   7
  -9  -4   2 31.8252 5.33720   6
   9  -4  -2 31.4099 12.0800   1
  -9   4  -2 33.5899 9.79985   1
  -9   4  -2 36.7784 4.17234   6
  -9   4  -2 39.3682 4.84719   8
  -9  -4   2 56.8927 16.1877   1
   9   4   2 36.9606 12.1798   1
  -9   4  -2 26.2875 13.8516   3
   9  -4  -2 38.8648 6.77032   7
  -9  -4   2 42.7000 8.09264   5
 -10  -4  -2 275.876 28.3151   1
 -10   4   2 311.803 31.7225   1
 -10   4   2 314.094 14.2871   8
 -10  -4  -2 300.944 18.3387   5
 -10   4   2 314.490 12.3736   5
 -10   4   2 282.400 38.0443   3
 -10   4   2 331.927 14.6739   6
 -10  -4  -2 307.765 45.4999   3
 -10  -4  -2 298.489 14.7273   6
  10  -4   2 331.106 17.3123   7
  10   4  -2 315.967 35.3949   1
  10   4  -2 296.879 11.5990   7
 -10   4  -2 252.947 36.8906   3
 -10  -4   2 296.460 17.7448   5
 -10  -4   2 302.353 14.7942   6
 -10   4  -2 305.408 13.8696   8
 -10  -4   2 308.056 33.8435   1
  10   4   2 283.427 30.0406   1
  10  -4  -2 316.793 16.4928   7
 -10   4  -2 308.183 21.9771   1
  10  -4  -2 363.321 32.8817   1
 -10  -4   2 205.373 41.2471   3
 -10   4  -2 320.231 12.9595   6
 -10   4  -2 278.230 20.4504   1
  10   4   2 304.572 9.40616   7
 -11   4   2 71.8422 6.98141   8
 -11   4   2 67.5797 5.83911   5
  11   4  -2 91.2847 20.0474   1
  11   4  -2 77.9976 5.84498   7
 -11   4   2 52.5345 14.8206   1
 -11   4   2 76.2834 7.21261   6
  11  -4   2 65.5529 8.16692   7
 -11  -4  -2 59.8902 6.88266   6
 -11  -4  -2 78.1221 9.81260   5
 -11   4  -2 66.1457 6.64860   8
  11  -4  -2 69.0626 7.76828   7
 -11  -4   2 69.1095 10.6243   5
 -11   4  -2 87.4282 11.5970   1
  11   4   2 85.9512 18.5075   1
  11   4   2 71.1943 4.29005   7
 -11   4  -2 85.0439 6.69597   6
 -11  -4   2 59.0368 18.7997   1
 -11  -4   2 77.1062 7.67376   6
  11  -4  -2 87.7062 20.2639   1
 -11   4  -2 78.0851 10.9263   1
  12  -4   2 11.2140 4.22240   7
 -12   4   2 11.2334 3.59723   6
  12   4  -2 4.32903 2.41046   7
 -12   4   2 8.93192 2.75375   5
 -12   4   2 10.7093 3.46901   8
 -12  -4  -2 5.47469 2.83108   6
 -12  -4  -2 4.42963 3.81258   5
 -12  -4   2 2.90324 2.54031   6
  12   4   2 8.53560 2.21006   7
 -12   4  -2 8.37989 3.28895   8
 -12  -4   2 10.4621 4.20377   5
 -12   4  -2 8.46139 3.21804   6
  12  -4  -2 2.15517 2.63367   7
  13  -4   2 51.3150 9.05671   7
 -13   4   2 57.9450 6.65303   6
 -13   4   2 60.7467 6.84325   8
 -13  -4  -2 38.9722 8.97418   5
 -13  -4  -2 46.4679 7.37314   6
 -13   4   2 45.3038 5.73900   5
  13   4  -2 39.8195 4.92919   7
 -13  -4   2 41.0540 8.87657   5
 -13  -4   2 58.8745 9.20036   6
 -13   4  -2 47.9119 7.09225   6
  13   4   2 47.9006 4.08493   7
  13  -4  -2 50.0047 8.48143   7
 -13   4  -2 51.3950 6.11726   8
 -14  -4  -2 11.4179 6.12830   5
  14   4  -2 18.7283 4.28311   7
 -14   4   2 15.0753 4.45167   6
  14  -4   2 24.5892 6.85026   7
 -14   4   2 12.9226 4.10222   8
 -14  -4  -2 16.4689 4.78386   6
 -14   4   2 15.5693 4.44409   5
 -14  -4   2 23.4556 5.90389   6
 -14   4  -2 16.3875 4.55850   6
  14   4   2 17.2041 3.22211   7
  14  -4  -2 10.8327 4.52780   7
 -14   4  -2 19.3171 4.33928   8
 -14  -4   2 14.1914 6.17490   5
  15   4  -2 38.0529 5.99872   7
 -15  -4  -2 29.1482 6.48530   6
  15  -4   2 29.0440 7.32274   7
 -15   4   2 35.0536 6.69167   8
 -15  -4  -2 31.5131 8.04539   5
 -15   4   2 41.4916 7.18428   6
 -15   4   2 31.6041 5.85202   5
 -15   4  -2 36.9902 6.54517   8
  15  -4  -2 31.6229 7.73707   7
  15   4   2 32.7536 3.98588   7
 -15  -4   2 34.7499 8.81640   5
 -15  -4   2 38.8635 7.70121   6
 -15   4  -2 40.6983 6.95201   6
 -16  -4  -2 3.63387 3.35008   6
 -16   4   2 0.15469 2.75227   6
  16  -4   2 4.84081 3.85946   7
 -16  -4  -2 8.48909 5.34246   5
 -16   4   2 8.34754 4.39324   8
 -16   4   2 -0.9658 3.05595   5
  16   4  -2 3.85549 2.61088   7
 -16  -4   2 9.24788 4.74989   6
  16   4   2 3.56068 2.08627   7
  16  -4  -2 0.15134 2.82697   7
 -16   4  -2 9.07501 3.57496   8
 -16   4  -2 6.75802 2.86313   6
 -16  -4   2 13.7397 6.53993   5
 -17  -4  -2 0.82775 2.55887   6
  17  -4   2 -2.0356 2.38142   7
 -17   4   2 0.43871 2.54337   6
  17   4  -2 1.46269 2.42834   7
 -17  -4  -2 2.62445 3.72179   5
 -17   4   2 0.65457 2.59887   8
 -17   4  -2 0.18938 2.16334   6
  17  -4  -2 2.28724 3.60605   7
 -17  -4   2 4.27494 4.34451   5
 -17  -4   2 -3.8844 1.86866   6
  17   4   2 1.29334 1.89664   7
 -17   4  -2 4.28569 3.03685   8
 -18   4   2 17.3357 5.67843   5
 -18   4   2 23.5116 6.25693   8
 -18   4   2 20.5434 5.82121   6
  18  -4   2 9.15042 4.79498   7
 -18  -4  -2 11.1226 6.32071   5
 -18  -4  -2 17.5609 5.78185   6
  18   4  -2 17.2465 3.99029   7
 -18   4  -2 8.02480 4.15308   6
 -18  -4   2 33.8003 9.49436   5
  18  -4  -2 21.3686 6.93348   7
 -18  -4   2 21.4647 6.03400   6
 -18   4  -2 18.8142 5.51729   8
  18   4   2 12.4683 3.61445   7
  19   4  -2 -3.6899 2.41185   7
 -19   4   2 6.54978 4.35323   8
 -19  -4  -2 14.5272 5.70947   6
 -19  -4  -2 1.30918 5.16517   5
  19  -4   2 3.57983 4.15554   7
 -19   4   2 -3.2855 2.62701   6
 -19   4  -2 4.92180 3.06863   8
 -19  -4   2 -2.6245 3.45487   6
 -19  -4   2 -2.3497 4.09799   5
 -19   4  -2 6.17841 3.47971   6
  19  -4  -2 0.59003 3.85917   7
 -20  -4  -2 1.16096 7.25573   5
  20   4  -2 11.9610 3.77357   7
 -20  -4  -2 15.6027 5.56468   6
 -20   4   2 12.7714 5.93482   6
 -20   4  -2 3.55103 3.76859   8
 -20  -4   2 18.9497 6.87716   6
  20  -4  -2 7.09001 5.14086   7
 -20  -4   2 20.8880 8.69897   5
 -21   4   2 -2.2751 3.18632   6
  21  -4   2 0.12242 3.74754   7
 -21  -4  -2 1.33761 4.10638   6
 -21  -4  -2 -8.3278 7.13917   5
  21  -4  -2 0.81509 3.35008   7
 -21  -4   2 -12.890 7.33956   5
 -21   4  -2 -1.8161 4.11425   8
 -21   4  -2 -6.7222 3.49821   6
 -21  -4   2 5.35547 4.14363   6
 -22  -4  -2 27.3427 12.9912   5
 -22   4   2 7.99964 5.07244   6
 -22  -4  -2 -2.6668 5.13193   6
  22  -4   2 3.41904 5.10367   7
 -22  -4   2 -3.3584 8.59159   5
 -22  -4   2 13.6953 6.21341   6
  22  -4  -2 17.3587 6.50999   7
 -22   4  -2 8.49130 4.25654   6
 -23   4   2 26.6848 7.81747   6
 -23  -4  -2 13.2502 6.42996   6
  23  -4   2 29.3097 7.75836   7
 -23  -4   2 39.1471 12.8696   5
 -23  -4   2 15.1878 6.51845   6
  23  -4  -2 16.5043 5.81342   7
 -23   4  -2 13.7134 5.92745   6
   0  -5  -2 -0.6870 4.78074   1
   0  -5   2 -1.2280 3.31193   1
   0  -5  -2 0.22693 1.87213   5
   0   5  -2 -0.4663 1.10199   8
   0   5   2 1.73926 1.25064   8
   0  -5  -2 1.08890 1.38364   7
   0   5   2 -2.1061 2.90500   1
   0  -5   2 0.23626 1.66827   5
   0  -5   2 23.9882 27.6287   2
   0  -5  -2 8.54636 3.94610   3
   0   5  -2 2.37662 2.68900   1
  -1   5   2 317.655 11.1303   8
  -1   5   2 323.000 30.7755   1
   1  -5   2 314.310 28.2557   1
  -1  -5  -2 336.807 11.5485   7
   1   5  -2 350.211 12.4766   8
  -1  -5  -2 281.363 55.5120   2
   1   5  -2 361.846 32.4608   1
  -1  -5  -2 347.694 16.3560   5
   1  -5   2 339.194 13.3175   5
  -1  -5  -2 359.279 24.8484   3
   1  -5   2 318.832 75.6059   2
   1  -5  -2 332.880 68.3487   2
   1   5   2 340.044 10.8407   8
   1  -5  -2 367.959 13.3890   7
   1   5   2 445.443 39.7838   1
  -1   5  -2 354.106 12.7387   8
  -1  -5   2 342.873 72.0560   2
   1  -5  -2 377.403 32.5903   1
  -1  -5   2 336.439 31.7139   1
  -1   5  -2 370.301 31.5441   1
  -1  -5   2 344.071 14.3932   5
   1  -5  -2 333.035 15.9118   5
  -2   5   2 1231.27 62.8603   1
   2  -5   2 1211.61 30.2575   5
  -2   5   2 1019.74 44.7209   3
  -2   5   2 1072.64 31.5973   6
  -2  -5  -2 1221.59 54.4362   3
  -2  -5  -2 1248.95 91.5364   2
   2   5  -2 1173.64 29.7228   8
   2  -5   2 1214.71 60.0623   1
   2  -5   2 1187.64 43.3861   3
   2  -5   2 1392.74 141.048   2
  -2   5   2 1179.74 28.9505   8
   2   5  -2 1195.35 62.7332   1
   2  -5  -2 1208.60 35.8793   5
  -2  -5   2 1192.30 62.6390   1
   2  -5  -2 1167.44 59.6503   1
   2   5   2 1214.73 27.6033   8
  -2  -5   2 1124.01 112.269   2
  -2  -5   2 1176.05 54.0898   3
   2   5   2 1038.51 58.5446   1
   2   5   2 1137.75 59.1007   1
  -2  -5   2 1248.99 34.0386   5
   2  -5  -2 1239.95 118.648   2
   2  -5  -2 1269.20 32.0333   7
  -3  -5  -2 674.217 61.0821   2
  -3   5   2 680.472 45.4444   1
  -3  -5  -2 741.116 45.0350   3
  -3   5   2 742.785 22.6802   6
  -3  -5  -2 661.736 25.5358   5
   3  -5   2 698.585 102.141   2
   3  -5   2 711.637 20.1453   5
   3   5  -2 816.636 51.0415   1
   3   5  -2 708.258 20.4427   8
   3  -5  -2 748.915 100.677   2
  -3  -5   2 718.916 24.5364   5
  -3  -5   2 704.096 90.7659   2
   3  -5  -2 722.764 22.8644   7
   3  -5  -2 698.585 26.0466   5
  -3  -5   2 788.565 46.0915   3
  -3   5  -2 705.931 18.8344   5
  -3  -5   2 751.395 49.0456   1
   3   5   2 770.993 48.2961   1
  -3   5  -2 723.537 30.5068   3
  -3   5  -2 724.932 20.0057   6
[truncated: 2,607,678 more chars]
