# Supplementary material for: Imidazo[1,5‐a]pyridines – A Versatile Platform for Structurally Distinct N‐Heterocyclic Olefins and π‐Extended Heterocycles
Source: Angew Chem Int Ed Engl. 2025 May 19;64(29):e202506305. doi: 10.1002/anie.202506305 (PMC12258668; doi:10.1002/anie.202506305)
Supplement: Supplementary file 2 — compound_8bCy [file ANIE-64-e202506305-s001.zip › compound_8bAu.cif]

data_mo_b3655_0m
_audit_creation_date               2025-02-18
_audit_creation_method
;
Olex2 1.5
(compiled 2023.08.24 svn.re1ec1418 for OlexSys, GUI svn.r6817)
;
_shelx_SHELXL_version_number       '2019/1'
_audit_contact_author_address      ?
_audit_contact_author_email        ?
_audit_contact_author_name         ''
_audit_contact_author_phone        ?
_publ_contact_author_id_orcid      ?
_publ_section_references
;
Dolomanov, O.V., Bourhis, L.J., Gildea, R.J, Howard, J.A.K. & Puschmann, H.
 (2009), J. Appl. Cryst. 42, 339-341.

Sheldrick, G.M. (2008). Acta Cryst. A64, 112-122.

Sheldrick, G.M. (2015). Acta Cryst. A71, 3-8.
;
# start Validation Reply Form
_vrf_PLAT201_mo_b3655_0m
;
PROBLEM: Isotropic non-H Atoms in Main Residue(s) ....... 2 Report
RESPONSE: A molecule within the two molecules of the asymmetric unit exhibits 
disorder in an iso-butyl group (C36A/C36B and C37A/C37B) of the triisobutylsilyl group. Despite multiple 
refinement cycles, the major occupancy component of the disordered structure 
cannot be refined anisotropically due to the insufficiently defined residual 
electron density at this position. Consequently, this results in the observed 
B-alert, which, however, is of limited relevance for the subsequent structural 
discussion, particularly regarding the imidazole and alkyne functionalities.
; 
# end Validation Reply Form
_chemical_name_common              ?
_chemical_name_systematic          ?
_chemical_formula_moiety           'C20 H30 Au Cl N2 Si'
_chemical_formula_sum              'C20 H30 Au Cl N2 Si'
_chemical_formula_weight           558.96
_chemical_melting_point            ?
loop_
  _atom_type_symbol
  _atom_type_description
  _atom_type_scat_dispersion_real
  _atom_type_scat_dispersion_imag
  _atom_type_scat_source
 'C' 'C' 0.0033 0.0016 'International Tables Vol C Tables 4.2.6.8 and 6.1.1.4'
 'H' 'H' 0.0000 0.0000 'International Tables Vol C Tables 4.2.6.8 and 6.1.1.4'
 'Au' 'Au' -2.0133 8.8022
 'International Tables Vol C Tables 4.2.6.8 and 6.1.1.4'
 'Cl' 'Cl' 0.1484 0.1585 'International Tables Vol C Tables 4.2.6.8 and 6.1.1.4'
 'N' 'N' 0.0061 0.0033 'International Tables Vol C Tables 4.2.6.8 and 6.1.1.4'
 'Si' 'Si' 0.0817 0.0704 'International Tables Vol C Tables 4.2.6.8 and 6.1.1.4'

_shelx_space_group_comment
;
The symmetry employed for this shelxl refinement is uniquely defined
by the following loop, which should always be used as a source of
symmetry information in preference to the above space-group names.
They are only intended as comments.
;
_space_group_crystal_system        'triclinic'
_space_group_IT_number             2
_space_group_name_H-M_alt          'P -1'
_space_group_name_Hall             '-P 1'
loop_
  _space_group_symop_operation_xyz
 'x, y, z'
 '-x, -y, -z'

_cell_length_a                     7.9123(10)
_cell_length_b                     16.636(2)
_cell_length_c                     18.742(3)
_cell_angle_alpha                  83.265(4)
_cell_angle_beta                   81.600(4)
_cell_angle_gamma                  87.008(3)
_cell_volume                       2422.1(6)
_cell_formula_units_Z              4
_cell_measurement_reflns_used      9903
_cell_measurement_temperature      100.0
_cell_measurement_theta_max        25.730
_cell_measurement_theta_min        2.212
_shelx_estimated_absorpt_T_max     0.695
_shelx_estimated_absorpt_T_min     0.237
_exptl_absorpt_coefficient_mu      6.238
_exptl_absorpt_correction_T_max    0.5630
_exptl_absorpt_correction_T_min    0.3916
_exptl_absorpt_correction_type     multi-scan
_exptl_absorpt_process_details
;
SADABS-2016/2 (Bruker,2016/2) was used for absorption correction.
wR2(int) was 0.1053 before and 0.0628 after correction.
The Ratio of minimum to maximum transmission is 0.6956.
The \l/2 correction factor is Not present.
;
_exptl_absorpt_special_details     ?
_exptl_crystal_colour              colourless
_exptl_crystal_colour_lustre       .
_exptl_crystal_colour_modifier     .
_exptl_crystal_colour_primary      colourless
_exptl_crystal_density_diffrn      1.533
_exptl_crystal_density_meas        ?
_exptl_crystal_density_method      ?
_exptl_crystal_description         plate
_exptl_crystal_F_000               1096
_exptl_crystal_size_max            0.324
_exptl_crystal_size_mid            0.152
_exptl_crystal_size_min            0.063
_exptl_transmission_factor_max     ?
_exptl_transmission_factor_min     ?
_diffrn_reflns_av_R_equivalents    0.0819
_diffrn_reflns_av_unetI/netI       0.0488
_diffrn_reflns_Laue_measured_fraction_full  0.999
_diffrn_reflns_Laue_measured_fraction_max  0.998
_diffrn_reflns_limit_h_max         10
_diffrn_reflns_limit_h_min         -10
_diffrn_reflns_limit_k_max         21
_diffrn_reflns_limit_k_min         -21
_diffrn_reflns_limit_l_max         23
_diffrn_reflns_limit_l_min         -23
_diffrn_reflns_number              70685
_diffrn_reflns_point_group_measured_fraction_full  0.999
_diffrn_reflns_point_group_measured_fraction_max  0.998
_diffrn_reflns_theta_full          25.242
_diffrn_reflns_theta_max           26.999
_diffrn_reflns_theta_min           2.211
_diffrn_ambient_temperature        100.00
_diffrn_detector                   'Bruker D8 VENTURE area detector'
_diffrn_detector_area_resol_mean   10.4167
_diffrn_detector_type              'CPAD PHOTON II area detector'
_diffrn_measured_fraction_theta_full  0.999
_diffrn_measured_fraction_theta_max  0.998
_diffrn_measurement_device         'four-circle diffractometer'
_diffrn_measurement_device_type    'Bruker D8 VENTURE microsource ab B1057'
_diffrn_measurement_method         '\w and \f scans'
_diffrn_radiation_monochromator    'HELIOS mirror optics'
_diffrn_radiation_probe            x-ray
_diffrn_radiation_type             MoK\a
_diffrn_radiation_wavelength       0.71073
_diffrn_source                     'microfocus sealed X-ray tube'
_diffrn_source_type                'Incoatec I\ms'
_reflns_Friedel_coverage           0.000
_reflns_Friedel_fraction_full      .
_reflns_Friedel_fraction_max       .
_reflns_number_gt                  7910
_reflns_number_total               10527
_reflns_special_details
;
 Reflections were merged by SHELXL according to the crystal
 class for the calculation of statistics and refinement.
 
 Structure factors included contributions from the .fab file.
 
 _reflns_Friedel_fraction is defined as the number of unique
 Friedel pairs measured divided by the number that would be
 possible theoretically, ignoring centric projections and
 systematic absences.
;
_reflns_threshold_expression       'I > 2\s(I)'
_computing_cell_refinement         'SAINT V8.41 (?, 2016)'
_computing_data_collection         ?
_computing_data_reduction          'SAINT V8.41 (?, 2016)'
_computing_molecular_graphics      'Olex2 1.5 (Dolomanov et al., 2009)'
_computing_publication_material    'Olex2 1.5 (Dolomanov et al., 2009)'
_computing_structure_refinement    'XL  (Sheldrick, 2008)'
_computing_structure_solution      'XT  (Sheldrick, 2015)'
_refine_diff_density_max           2.236
_refine_diff_density_min           -2.042
_refine_diff_density_rms           0.156
_refine_ls_extinction_coef         .
_refine_ls_extinction_method       none
_refine_ls_goodness_of_fit_ref     1.025
_refine_ls_hydrogen_treatment      constr
_refine_ls_matrix_type             full
_refine_ls_number_parameters       466
_refine_ls_number_reflns           10527
_refine_ls_number_restraints       0
_refine_ls_R_factor_all            0.0670
_refine_ls_R_factor_gt             0.0440
_refine_ls_restrained_S_all        1.025
_refine_ls_shift/su_max            0.002
_refine_ls_shift/su_mean           0.000
_refine_ls_structure_factor_coef   Fsqd
_refine_ls_weighting_details      
 'w=1/[\s^2^(Fo^2^)+(0.0282P)^2^+17.5645P] where P=(Fo^2^+2Fc^2^)/3'
_refine_ls_weighting_scheme        calc
_refine_ls_wR_factor_gt            0.0904
_refine_ls_wR_factor_ref           0.1008
_refine_special_details            ?
_olex2_refinement_description
;
1. Fixed Uiso
 At 1.2 times of:
  All C(H) groups, All C(H,H) groups
 At 1.5 times of:
  All C(H,H,H) groups
2. Others
 Sof(H35A)=Sof(C36B)=Sof(H36D)=Sof(H36E)=Sof(H36F)=Sof(C37B)=Sof(H37D)=
 Sof(H37E)=Sof(H37F)=1-FVAR(1)
 Sof(H35)=Sof(C37A)=Sof(H37A)=Sof(H37B)=Sof(H37C)=Sof(C36A)=Sof(H36A)=
 Sof(H36B)=Sof(H36C)=FVAR(1)
3.a Ternary CH refined with riding coordinates:
 C18(H18), C15(H15), C12(H12), C32(H32), C38(H38), C35(H35), C35(H35A)
3.b Secondary CH2 refined with riding coordinates:
 C2(H2A,H2B), C22(H22A,H22B)
3.c Aromatic/amide H refined with riding coordinates:
 C8(H8), C30(H30), C6(H6), C7(H7), C28(H28), C10(H10), C26(H26), C27(H27)
3.d Idealised Me refined as rotating group:
 C20(H20A,H20B,H20C), C17(H17A,H17B,H17C), C31(H31A,H31B,H31C), C13(H13A,H13B,
 H13C), C11(H11A,H11B,H11C), C16(H16A,H16B,H16C), C33(H33A,H33B,H33C), C14(H14A,
 H14B,H14C), C19(H19A,H19B,H19C), C34(H34A,H34B,H34C), C40(H40A,H40B,H40C),
 C39(H39A,H39B,H39C), C37A(H37A,H37B,H37C), C36A(H36A,H36B,H36C), C36B(H36D,
 H36E,H36F), C37B(H37D,H37E,H37F)
;
_atom_sites_solution_hydrogens     geom
_atom_sites_solution_primary       dual
_atom_sites_solution_secondary     ?
loop_
  _atom_site_label
  _atom_site_type_symbol
  _atom_site_fract_x
  _atom_site_fract_y
  _atom_site_fract_z
  _atom_site_U_iso_or_equiv
  _atom_site_adp_type
  _atom_site_occupancy
  _atom_site_site_symmetry_order
  _atom_site_calc_flag
  _atom_site_refinement_flags_posn
  _atom_site_refinement_flags_adp
  _atom_site_refinement_flags_occupancy
  _atom_site_disorder_assembly
  _atom_site_disorder_group
 Au2 Au -0.21378(3) 0.49422(2) 0.61374(2) 0.03328(8) Uani 1 1 d . . . . .
 Au1 Au -0.73554(3) -0.01607(2) 0.59635(2) 0.03466(8) Uani 1 1 d . . . . .
 Cl2 Cl 0.0080(2) 0.58232(10) 0.59842(11) 0.0395(4) Uani 1 1 d . . . . .
 Si1 Si -0.5989(3) 0.02067(12) 0.83256(11) 0.0323(4) Uani 1 1 d . . . . .
 Cl1 Cl -0.9027(3) -0.12802(13) 0.62202(17) 0.0693(8) Uani 1 1 d . . . . .
 Si2 Si -0.3008(4) 0.4038(2) 0.87243(16) 0.0659(8) Uani 1 1 d . . . . .
 C8 C -0.8618(8) 0.3532(4) 0.5806(4) 0.0324(15) Uani 1 1 d . . . . .
 H8 H -0.912955 0.395522 0.551442 0.039 Uiso 1 1 calc R U . . .
 N2 N -0.7213(6) 0.2179(3) 0.5952(3) 0.0248(11) Uani 1 1 d . . . . .
 C30 C -0.2953(9) 0.2603(4) 0.5062(5) 0.0429(19) Uani 1 1 d . . . . .
 H30 H -0.289734 0.241585 0.459928 0.051 Uiso 1 1 calc R U . . .
 C2 C -0.5733(9) 0.0804(4) 0.5738(4) 0.0297(15) Uani 1 1 d . . . . .
 H2A H -0.517180 0.085661 0.616863 0.036 Uiso 1 1 calc R U . . .
 H2B H -0.483044 0.069904 0.533173 0.036 Uiso 1 1 calc R U . . .
 N1 N -0.7137(7) 0.1784(3) 0.4884(3) 0.0303(12) Uani 1 1 d . . . . .
 C1 C -0.6681(8) 0.1566(4) 0.5544(4) 0.0297(14) Uani 1 1 d . . . . .
 C6 C -0.7728(8) 0.2972(4) 0.6938(4) 0.0318(15) Uani 1 1 d . . . . .
 H6 H -0.765077 0.304229 0.742774 0.038 Uiso 1 1 calc R U . . .
 C7 C -0.8454(9) 0.3615(4) 0.6501(4) 0.0341(16) Uani 1 1 d . . . . .
 H7 H -0.882473 0.410543 0.669800 0.041 Uiso 1 1 calc R U . . .
 C9 C -0.8013(8) 0.2800(4) 0.5519(4) 0.0294(14) Uani 1 1 d . . . . .
 C28 C -0.1536(9) 0.1433(4) 0.5791(5) 0.043(2) Uani 1 1 d . . . . .
 H28 H -0.126886 0.108675 0.541882 0.052 Uiso 1 1 calc R U . . .
 C29 C -0.2377(9) 0.2201(4) 0.5646(5) 0.0408(18) Uani 1 1 d . . . . .
 N4 N -0.2739(7) 0.2711(3) 0.6210(4) 0.0344(14) Uani 1 1 d . . . . .
 C20 C -0.7612(11) 0.1262(5) 0.9308(4) 0.047(2) Uani 1 1 d . . . . .
 H20A H -0.757722 0.170616 0.891395 0.071 Uiso 1 1 calc R U . . .
 H20B H -0.763901 0.148416 0.977139 0.071 Uiso 1 1 calc R U . . .
 H20C H -0.863797 0.095187 0.932193 0.071 Uiso 1 1 calc R U . . .
 C10 C -0.7948(9) 0.2540(4) 0.4851(4) 0.0334(15) Uani 1 1 d . . . . .
 H10 H -0.837882 0.282416 0.444237 0.040 Uiso 1 1 calc R U . . .
 C26 C -0.1474(9) 0.1719(4) 0.7011(5) 0.0432(19) Uani 1 1 d . . . . .
 H26 H -0.115469 0.153949 0.747404 0.052 Uiso 1 1 calc R U . . .
 C5 C -0.7139(8) 0.2259(4) 0.6689(4) 0.0296(14) Uani 1 1 d . . . . .
 C18 C -0.6011(9) 0.0702(4) 0.9177(4) 0.0348(16) Uani 1 1 d . . . . .
 H18 H -0.607500 0.026292 0.959195 0.042 Uiso 1 1 calc R U . . .
 C17 C -0.8423(13) -0.0890(6) 0.9124(5) 0.065(3) Uani 1 1 d . . . . .
 H17A H -0.743952 -0.115926 0.932629 0.098 Uiso 1 1 calc R U . . .
 H17B H -0.927051 -0.129185 0.910044 0.098 Uiso 1 1 calc R U . . .
 H17C H -0.893775 -0.048162 0.943444 0.098 Uiso 1 1 calc R U . . .
 C21 C -0.3522(9) 0.3415(4) 0.5943(5) 0.0382(18) Uani 1 1 d . . . . .
 C31 C -0.4317(11) 0.3972(5) 0.4750(5) 0.049(2) Uani 1 1 d . . . . .
 H31A H -0.428721 0.377709 0.427500 0.074 Uiso 1 1 calc R U . . .
 H31B H -0.361914 0.445080 0.469914 0.074 Uiso 1 1 calc R U . . .
 H31C H -0.549924 0.411545 0.494276 0.074 Uiso 1 1 calc R U . . .
 C3 C -0.6220(9) 0.1052(4) 0.7601(4) 0.0329(15) Uani 1 1 d . . . . .
 C24 C -0.2570(10) 0.2983(5) 0.7465(5) 0.0438(19) Uani 1 1 d . . . . .
 C13 C -0.3694(10) -0.0653(5) 0.7344(4) 0.0432(18) Uani 1 1 d . . . . .
 H13A H -0.453120 -0.106385 0.733346 0.065 Uiso 1 1 calc R U . . .
 H13B H -0.253652 -0.088732 0.723264 0.065 Uiso 1 1 calc R U . . .
 H13C H -0.387105 -0.019294 0.698161 0.065 Uiso 1 1 calc R U . . .
 C15 C -0.7831(11) -0.0478(5) 0.8357(5) 0.048(2) Uani 1 1 d . . . . .
 H15 H -0.737826 -0.092438 0.806013 0.057 Uiso 1 1 calc R U . . .
 C11 C -0.6829(10) 0.1280(5) 0.4291(4) 0.0430(19) Uani 1 1 d . . . . .
 H11A H -0.560107 0.124681 0.411536 0.065 Uiso 1 1 calc R U . . .
 H11B H -0.744231 0.151802 0.389450 0.065 Uiso 1 1 calc R U . . .
 H11C H -0.723607 0.073523 0.446305 0.065 Uiso 1 1 calc R U . . .
 C12 C -0.3918(10) -0.0364(4) 0.8096(4) 0.0342(15) Uani 1 1 d . . . . .
 H12 H -0.298888 0.002213 0.809236 0.041 Uiso 1 1 calc R U . . .
 C23 C -0.2720(11) 0.3366(5) 0.7979(5) 0.050(2) Uani 1 1 d . . . . .
 C22 C -0.4056(9) 0.4137(4) 0.6299(5) 0.0415(19) Uani 1 1 d . . . . .
 H22A H -0.437692 0.398280 0.682636 0.050 Uiso 1 1 calc R U . . .
 H22B H -0.507314 0.439655 0.610445 0.050 Uiso 1 1 calc R U . . .
 C27 C -0.1127(10) 0.1202(4) 0.6451(5) 0.049(2) Uani 1 1 d . . . . .
 H27 H -0.059404 0.068312 0.654864 0.058 Uiso 1 1 calc R U . . .
 C16 C -0.9329(11) -0.0097(6) 0.8021(5) 0.063(3) Uani 1 1 d . . . . .
 H16A H -0.987368 0.032391 0.831054 0.094 Uiso 1 1 calc R U . . .
 H16B H -1.015608 -0.051184 0.800723 0.094 Uiso 1 1 calc R U . . .
 H16C H -0.893688 0.014461 0.752615 0.094 Uiso 1 1 calc R U . . .
 C33 C -0.1325(14) 0.2762(6) 0.9559(6) 0.071(3) Uani 1 1 d . . . . .
 H33A H -0.243561 0.257910 0.981040 0.106 Uiso 1 1 calc R U . . .
 H33B H -0.045246 0.262938 0.987916 0.106 Uiso 1 1 calc R U . . .
 H33C H -0.101955 0.249083 0.911861 0.106 Uiso 1 1 calc R U . . .
 C4 C -0.6576(9) 0.1595(4) 0.7157(4) 0.0321(15) Uani 1 1 d . . . . .
 C32 C -0.1430(13) 0.3672(7) 0.9354(6) 0.069(3) Uani 1 1 d . . . . .
 H32 H -0.028484 0.381470 0.907952 0.083 Uiso 1 1 calc R U . . .
 C14 C -0.3638(11) -0.1072(5) 0.8677(4) 0.0457(19) Uani 1 1 d . . . . .
 H14A H -0.369918 -0.086813 0.914990 0.069 Uiso 1 1 calc R U . . .
 H14B H -0.251131 -0.133272 0.855075 0.069 Uiso 1 1 calc R U . . .
 H14C H -0.452550 -0.146789 0.869984 0.069 Uiso 1 1 calc R U . . .
 C38 C -0.252(3) 0.5098(7) 0.8274(8) 0.114(6) Uani 1 1 d . . . . .
 H38 H -0.311437 0.517666 0.783362 0.137 Uiso 1 1 calc R U . . .
 N3 N -0.3633(8) 0.3331(3) 0.5252(4) 0.0378(15) Uani 1 1 d . . . . .
 C19 C -0.4378(10) 0.1151(5) 0.9170(4) 0.0401(17) Uani 1 1 d . . . . .
 H19A H -0.340843 0.076101 0.918206 0.060 Uiso 1 1 calc R U . . .
 H19B H -0.448959 0.145002 0.959642 0.060 Uiso 1 1 calc R U . . .
 H19C H -0.418662 0.153169 0.872826 0.060 Uiso 1 1 calc R U . . .
 C34 C -0.1620(19) 0.4125(7) 1.0033(7) 0.102(5) Uani 1 1 d . . . . .
 H34A H -0.152034 0.470721 0.988508 0.153 Uiso 1 1 calc R U . . .
 H34B H -0.071931 0.393269 1.032539 0.153 Uiso 1 1 calc R U . . .
 H34C H -0.274111 0.402267 1.031988 0.153 Uiso 1 1 calc R U . . .
 C40 C -0.301(2) 0.5830(8) 0.8676(9) 0.123(6) Uani 1 1 d . . . . .
 H40A H -0.425014 0.593221 0.871767 0.184 Uiso 1 1 calc R U . . .
 H40B H -0.242679 0.630283 0.840940 0.184 Uiso 1 1 calc R U . . .
 H40C H -0.267189 0.572963 0.916214 0.184 Uiso 1 1 calc R U . . .
 C39 C -0.060(3) 0.5162(9) 0.7999(8) 0.148(9) Uani 1 1 d . . . . .
 H39A H 0.000625 0.525218 0.840182 0.221 Uiso 1 1 calc R U . . .
 H39B H -0.041915 0.561636 0.761649 0.221 Uiso 1 1 calc R U . . .
 H39C H -0.015894 0.465850 0.780457 0.221 Uiso 1 1 calc R U . . .
 C25 C -0.2261(9) 0.2472(4) 0.6901(5) 0.0420(19) Uani 1 1 d . . . . .
 C35 C -0.5277(16) 0.4142(7) 0.9109(8) 0.087(4) Uani 1 1 d . . . . .
 H35 H -0.539680 0.452025 0.949201 0.105 Uiso 0.783(13) 1 calc R U P A 1
 H35A H -0.575130 0.469215 0.895119 0.105 Uiso 0.217(13) 1 calc R U P A 2
 C37A C -0.5827(17) 0.3342(8) 0.9440(7) 0.066(4) Uiso 0.783(13) 1 d . . P A 1
 H37A H -0.705254 0.337046 0.962099 0.099 Uiso 0.783(13) 1 calc R U P A 1
 H37B H -0.518880 0.316184 0.984342 0.099 Uiso 0.783(13) 1 calc R U P A 1
 H37C H -0.560972 0.295690 0.907628 0.099 Uiso 0.783(13) 1 calc R U P A 1
 C36A C -0.629(2) 0.4489(10) 0.8509(9) 0.087(5) Uiso 0.783(13) 1 d . . P A 1
 H36A H -0.626459 0.409655 0.815638 0.130 Uiso 0.783(13) 1 calc R U P A 1
 H36B H -0.577766 0.499123 0.826628 0.130 Uiso 0.783(13) 1 calc R U P A 1
 H36C H -0.747317 0.460362 0.871724 0.130 Uiso 0.783(13) 1 calc R U P A 1
 C36B C -0.658(5) 0.331(2) 0.881(2) 0.042(9) Uiso 0.217(13) 1 d . . P A 2
 H36D H -0.580086 0.294203 0.853258 0.063 Uiso 0.217(13) 1 calc R U P A 2
 H36E H -0.741112 0.356258 0.850504 0.063 Uiso 0.217(13) 1 calc R U P A 2
 H36F H -0.718645 0.299789 0.923979 0.063 Uiso 0.217(13) 1 calc R U P A 2
 C37B C -0.594(5) 0.389(2) 0.991(2) 0.044(10) Uiso 0.217(13) 1 d . . P A 2
 H37D H -0.588968 0.329846 1.000518 0.066 Uiso 0.217(13) 1 calc R U P A 2
 H37E H -0.712740 0.409036 1.001821 0.066 Uiso 0.217(13) 1 calc R U P A 2
 H37F H -0.523254 0.412165 1.021513 0.066 Uiso 0.217(13) 1 calc R U P A 2

loop_
  _atom_site_aniso_label
  _atom_site_aniso_U_11
  _atom_site_aniso_U_22
  _atom_site_aniso_U_33
  _atom_site_aniso_U_23
  _atom_site_aniso_U_13
  _atom_site_aniso_U_12
 Au2 0.02682(14) 0.02276(13) 0.05013(19) -0.00343(12) -0.00663(13) 0.00229(10)
 Au1 0.02771(15) 0.02916(14) 0.04746(19) -0.01256(12) -0.00054(13) 0.00104(11)
 Cl2 0.0367(9) 0.0280(8) 0.0548(12) 0.0001(8) -0.0123(9) -0.0045(7)
 Si1 0.0369(11) 0.0335(10) 0.0268(10) 0.0009(8) -0.0073(8) -0.0046(8)
 Cl1 0.0477(13) 0.0443(11) 0.114(2) -0.0277(13) 0.0136(13) -0.0166(10)
 Si2 0.0475(15) 0.098(2) 0.0512(16) -0.0146(15) -0.0072(13) 0.0195(15)
 C8 0.021(3) 0.032(3) 0.043(4) 0.000(3) -0.003(3) 0.000(3)
 N2 0.019(3) 0.024(2) 0.032(3) -0.002(2) -0.006(2) -0.001(2)
 C30 0.031(4) 0.026(3) 0.072(6) -0.008(4) -0.006(4) -0.002(3)
 C2 0.029(3) 0.028(3) 0.032(4) -0.009(3) -0.002(3) 0.001(3)
 N1 0.026(3) 0.040(3) 0.026(3) -0.004(2) -0.007(2) 0.004(2)
 C1 0.023(3) 0.031(3) 0.034(4) -0.005(3) 0.000(3) -0.002(3)
 C6 0.027(3) 0.029(3) 0.041(4) -0.010(3) -0.006(3) 0.002(3)
 C7 0.031(4) 0.028(3) 0.042(4) -0.005(3) -0.002(3) 0.000(3)
 C9 0.020(3) 0.032(3) 0.033(4) 0.002(3) -0.002(3) 0.001(3)
 C28 0.025(4) 0.026(3) 0.078(6) -0.004(4) -0.008(4) -0.003(3)
 C29 0.030(4) 0.027(3) 0.066(6) -0.008(4) -0.006(4) -0.005(3)
 N4 0.017(3) 0.024(3) 0.060(4) -0.001(3) -0.002(3) -0.003(2)
 C20 0.048(5) 0.052(5) 0.039(5) -0.008(4) -0.001(4) 0.010(4)
 C10 0.027(4) 0.041(4) 0.030(4) 0.000(3) -0.001(3) 0.009(3)
 C26 0.030(4) 0.032(4) 0.062(5) 0.010(4) 0.000(4) -0.003(3)
 C5 0.023(3) 0.031(3) 0.035(4) -0.003(3) -0.002(3) -0.005(3)
 C18 0.036(4) 0.038(4) 0.029(4) 0.002(3) -0.005(3) -0.001(3)
 C17 0.071(7) 0.070(6) 0.055(6) 0.018(5) -0.021(5) -0.028(5)
 C21 0.025(4) 0.026(3) 0.062(5) 0.002(3) -0.004(3) -0.002(3)
 C31 0.042(5) 0.034(4) 0.072(6) -0.004(4) -0.017(4) 0.002(3)
 C3 0.038(4) 0.036(4) 0.026(4) -0.006(3) -0.004(3) -0.004(3)
 C24 0.034(4) 0.037(4) 0.057(5) 0.005(4) -0.002(4) -0.001(3)
 C13 0.044(5) 0.048(4) 0.040(4) -0.010(4) -0.011(4) 0.007(4)
 C15 0.052(5) 0.047(5) 0.044(5) 0.009(4) -0.012(4) -0.017(4)
 C11 0.040(4) 0.058(5) 0.034(4) -0.016(4) -0.011(3) 0.017(4)
 C12 0.039(4) 0.033(4) 0.030(4) -0.001(3) -0.006(3) -0.003(3)
 C23 0.039(5) 0.047(5) 0.059(6) 0.011(4) -0.002(4) 0.000(4)
 C22 0.028(4) 0.027(3) 0.068(6) 0.004(4) -0.009(4) 0.001(3)
 C27 0.029(4) 0.024(3) 0.090(7) 0.003(4) -0.005(4) -0.003(3)
 C16 0.046(5) 0.083(7) 0.056(6) 0.020(5) -0.013(5) -0.024(5)
 C33 0.075(7) 0.072(7) 0.070(7) -0.007(6) -0.029(6) 0.004(6)
 C4 0.031(4) 0.038(4) 0.029(4) -0.008(3) -0.006(3) -0.005(3)
 C32 0.054(6) 0.084(7) 0.065(7) 0.006(6) -0.006(5) -0.009(5)
 C14 0.048(5) 0.045(4) 0.039(5) 0.002(4) 0.000(4) 0.005(4)
 C38 0.203(18) 0.063(7) 0.102(11) -0.037(8) -0.093(12) 0.035(10)
 N3 0.028(3) 0.028(3) 0.058(4) -0.005(3) -0.005(3) -0.001(2)
 C19 0.051(5) 0.041(4) 0.029(4) -0.002(3) -0.007(3) -0.006(4)
 C34 0.127(12) 0.075(8) 0.119(11) -0.012(8) -0.074(10) 0.022(8)
 C40 0.139(14) 0.078(9) 0.154(15) -0.030(10) -0.011(12) -0.015(9)
 C39 0.28(3) 0.088(11) 0.074(10) -0.035(8) 0.010(14) -0.031(15)
 C25 0.024(4) 0.034(4) 0.066(6) 0.004(4) -0.003(4) -0.007(3)
 C35 0.079(8) 0.061(7) 0.124(11) -0.028(7) -0.012(8) 0.012(6)

_geom_special_details
;
 All esds (except the esd in the dihedral angle between two l.s. planes)
 are estimated using the full covariance matrix.  The cell esds are taken
 into account individually in the estimation of esds in distances, angles
 and torsion angles; correlations between esds in cell parameters are only
 used when they are defined by crystal symmetry.  An approximate (isotropic)
 treatment of cell esds is used for estimating esds involving l.s. planes.
;
loop_
  _geom_bond_atom_site_label_1
  _geom_bond_atom_site_label_2
  _geom_bond_distance
  _geom_bond_site_symmetry_2
  _geom_bond_publ_flag
 Au2 Cl2 2.3091(17) . ?
 Au2 C22 2.042(7) . ?
 Au1 Cl1 2.304(2) . ?
 Au1 C2 2.074(6) . ?
 Si1 C18 1.878(7) . ?
 Si1 C3 1.857(8) . ?
 Si1 C15 1.886(8) . ?
 Si1 C12 1.871(8) . ?
 Si2 C23 1.870(10) . ?
 Si2 C32 1.872(11) . ?
 Si2 C38 1.896(16) . ?
 Si2 C35 1.841(13) . ?
 C8 H8 0.9500 . ?
 C8 C7 1.352(10) . ?
 C8 C9 1.421(9) . ?
 N2 C1 1.358(8) . ?
 N2 C9 1.418(8) . ?
 N2 C5 1.413(9) . ?
 C30 H30 0.9500 . ?
 C30 C29 1.340(11) . ?
 C30 N3 1.363(9) . ?
 C2 H2A 0.9900 . ?
 C2 H2B 0.9900 . ?
 C2 C1 1.475(9) . ?
 N1 C1 1.343(9) . ?
 N1 C10 1.380(8) . ?
 N1 C11 1.455(9) . ?
 C6 H6 0.9500 . ?
 C6 C7 1.418(10) . ?
 C6 C5 1.361(9) . ?
 C7 H7 0.9500 . ?
 C9 C10 1.365(10) . ?
 C28 H28 0.9500 . ?
 C28 C29 1.425(10) . ?
 C28 C27 1.332(12) . ?
 C29 N4 1.420(10) . ?
 N4 C21 1.373(9) . ?
 N4 C25 1.409(10) . ?
 C20 H20A 0.9800 . ?
 C20 H20B 0.9800 . ?
 C20 H20C 0.9800 . ?
 C20 C18 1.540(10) . ?
 C10 H10 0.9500 . ?
 C26 H26 0.9500 . ?
 C26 C27 1.421(12) . ?
 C26 C25 1.377(10) . ?
 C5 C4 1.423(10) . ?
 C18 H18 1.0000 . ?
 C18 C19 1.523(10) . ?
 C17 H17A 0.9800 . ?
 C17 H17B 0.9800 . ?
 C17 H17C 0.9800 . ?
 C17 C15 1.537(12) . ?
 C21 C22 1.456(10) . ?
 C21 N3 1.335(10) . ?
 C31 H31A 0.9800 . ?
 C31 H31B 0.9800 . ?
 C31 H31C 0.9800 . ?
 C31 N3 1.472(10) . ?
 C3 C4 1.206(10) . ?
 C24 C23 1.205(12) . ?
 C24 C25 1.420(12) . ?
 C13 H13A 0.9800 . ?
 C13 H13B 0.9800 . ?
 C13 H13C 0.9800 . ?
 C13 C12 1.526(10) . ?
 C15 H15 1.0000 . ?
 C15 C16 1.499(12) . ?
 C11 H11A 0.9800 . ?
 C11 H11B 0.9800 . ?
 C11 H11C 0.9800 . ?
 C12 H12 1.0000 . ?
 C12 C14 1.537(10) . ?
 C22 H22A 0.9900 . ?
 C22 H22B 0.9900 . ?
 C27 H27 0.9500 . ?
 C16 H16A 0.9800 . ?
 C16 H16B 0.9800 . ?
 C16 H16C 0.9800 . ?
 C33 H33A 0.9800 . ?
 C33 H33B 0.9800 . ?
 C33 H33C 0.9800 . ?
 C33 C32 1.519(14) . ?
 C32 H32 1.0000 . ?
 C32 C34 1.537(16) . ?
 C14 H14A 0.9800 . ?
 C14 H14B 0.9800 . ?
 C14 H14C 0.9800 . ?
 C38 H38 1.0000 . ?
 C38 C40 1.510(17) . ?
 C38 C39 1.54(2) . ?
 C19 H19A 0.9800 . ?
 C19 H19B 0.9800 . ?
 C19 H19C 0.9800 . ?
 C34 H34A 0.9800 . ?
 C34 H34B 0.9800 . ?
 C34 H34C 0.9800 . ?
 C40 H40A 0.9800 . ?
 C40 H40B 0.9800 . ?
 C40 H40C 0.9800 . ?
 C39 H39A 0.9800 . ?
 C39 H39B 0.9800 . ?
 C39 H39C 0.9800 . ?
 C35 H35 1.0000 . ?
 C35 H35A 1.0000 . ?
 C35 C37A 1.460(16) . ?
 C35 C36A 1.516(19) . ?
 C35 C36B 1.95(4) . ?
 C35 C37B 1.53(4) . ?
 C37A H37A 0.9800 . ?
 C37A H37B 0.9800 . ?
 C37A H37C 0.9800 . ?
 C36A H36A 0.9800 . ?
 C36A H36B 0.9800 . ?
 C36A H36C 0.9800 . ?
 C36B H36D 0.9800 . ?
 C36B H36E 0.9800 . ?
 C36B H36F 0.9800 . ?
 C37B H37D 0.9800 . ?
 C37B H37E 0.9800 . ?
 C37B H37F 0.9800 . ?

loop_
  _geom_angle_atom_site_label_1
  _geom_angle_atom_site_label_2
  _geom_angle_atom_site_label_3
  _geom_angle
  _geom_angle_site_symmetry_1
  _geom_angle_site_symmetry_3
  _geom_angle_publ_flag
 C22 Au2 Cl2 178.0(2) . . ?
 C2 Au1 Cl1 176.81(19) . . ?
 C18 Si1 C15 113.8(4) . . ?
 C3 Si1 C18 105.3(3) . . ?
 C3 Si1 C15 107.1(3) . . ?
 C3 Si1 C12 109.4(3) . . ?
 C12 Si1 C18 111.0(3) . . ?
 C12 Si1 C15 109.9(4) . . ?
 C23 Si2 C32 107.2(5) . . ?
 C23 Si2 C38 106.2(5) . . ?
 C32 Si2 C38 110.9(6) . . ?
 C35 Si2 C23 111.0(5) . . ?
 C35 Si2 C32 118.2(6) . . ?
 C35 Si2 C38 102.6(7) . . ?
 C7 C8 H8 120.6 . . ?
 C7 C8 C9 118.8(7) . . ?
 C9 C8 H8 120.6 . . ?
 C1 N2 C9 108.8(6) . . ?
 C1 N2 C5 131.2(6) . . ?
 C5 N2 C9 119.9(5) . . ?
 C29 C30 H30 126.2 . . ?
 C29 C30 N3 107.6(8) . . ?
 N3 C30 H30 126.2 . . ?
 Au1 C2 H2A 109.4 . . ?
 Au1 C2 H2B 109.4 . . ?
 H2A C2 H2B 108.0 . . ?
 C1 C2 Au1 111.0(4) . . ?
 C1 C2 H2A 109.4 . . ?
 C1 C2 H2B 109.4 . . ?
 C1 N1 C10 110.9(6) . . ?
 C1 N1 C11 124.0(6) . . ?
 C10 N1 C11 125.1(6) . . ?
 N2 C1 C2 129.4(6) . . ?
 N1 C1 N2 106.9(6) . . ?
 N1 C1 C2 123.7(6) . . ?
 C7 C6 H6 118.5 . . ?
 C5 C6 H6 118.5 . . ?
 C5 C6 C7 123.1(7) . . ?
 C8 C7 C6 120.2(6) . . ?
 C8 C7 H7 119.9 . . ?
 C6 C7 H7 119.9 . . ?
 N2 C9 C8 120.3(6) . . ?
 C10 C9 C8 133.1(7) . . ?
 C10 C9 N2 106.5(6) . . ?
 C29 C28 H28 120.1 . . ?
 C27 C28 H28 120.1 . . ?
 C27 C28 C29 119.9(8) . . ?
 C30 C29 C28 134.7(8) . . ?
 C30 C29 N4 106.4(6) . . ?
 N4 C29 C28 118.9(8) . . ?
 C21 N4 C29 108.5(7) . . ?
 C21 N4 C25 130.4(7) . . ?
 C25 N4 C29 121.0(6) . . ?
 H20A C20 H20B 109.5 . . ?
 H20A C20 H20C 109.5 . . ?
 H20B C20 H20C 109.5 . . ?
 C18 C20 H20A 109.5 . . ?
 C18 C20 H20B 109.5 . . ?
 C18 C20 H20C 109.5 . . ?
 N1 C10 H10 126.6 . . ?
 C9 C10 N1 106.9(6) . . ?
 C9 C10 H10 126.6 . . ?
 C27 C26 H26 119.1 . . ?
 C25 C26 H26 119.1 . . ?
 C25 C26 C27 121.9(8) . . ?
 N2 C5 C4 120.6(6) . . ?
 C6 C5 N2 117.4(6) . . ?
 C6 C5 C4 121.8(7) . . ?
 Si1 C18 H18 107.4 . . ?
 C20 C18 Si1 110.8(5) . . ?
 C20 C18 H18 107.4 . . ?
 C19 C18 Si1 111.9(5) . . ?
 C19 C18 C20 111.5(6) . . ?
 C19 C18 H18 107.4 . . ?
 H17A C17 H17B 109.5 . . ?
 H17A C17 H17C 109.5 . . ?
 H17B C17 H17C 109.5 . . ?
 C15 C17 H17A 109.5 . . ?
 C15 C17 H17B 109.5 . . ?
 C15 C17 H17C 109.5 . . ?
 N4 C21 C22 129.2(8) . . ?
 N3 C21 N4 105.5(6) . . ?
 N3 C21 C22 125.2(7) . . ?
 H31A C31 H31B 109.5 . . ?
 H31A C31 H31C 109.5 . . ?
 H31B C31 H31C 109.5 . . ?
 N3 C31 H31A 109.5 . . ?
 N3 C31 H31B 109.5 . . ?
 N3 C31 H31C 109.5 . . ?
 C4 C3 Si1 172.2(7) . . ?
 C23 C24 C25 173.4(9) . . ?
 H13A C13 H13B 109.5 . . ?
 H13A C13 H13C 109.5 . . ?
 H13B C13 H13C 109.5 . . ?
 C12 C13 H13A 109.5 . . ?
 C12 C13 H13B 109.5 . . ?
 C12 C13 H13C 109.5 . . ?
 Si1 C15 H15 105.9 . . ?
 C17 C15 Si1 112.7(6) . . ?
 C17 C15 H15 105.9 . . ?
 C16 C15 Si1 115.2(6) . . ?
 C16 C15 C17 110.5(8) . . ?
 C16 C15 H15 105.9 . . ?
 N1 C11 H11A 109.5 . . ?
 N1 C11 H11B 109.5 . . ?
 N1 C11 H11C 109.5 . . ?
 H11A C11 H11B 109.5 . . ?
 H11A C11 H11C 109.5 . . ?
 H11B C11 H11C 109.5 . . ?
 Si1 C12 H12 106.7 . . ?
 C13 C12 Si1 113.4(5) . . ?
 C13 C12 H12 106.7 . . ?
 C13 C12 C14 110.7(6) . . ?
 C14 C12 Si1 112.2(5) . . ?
 C14 C12 H12 106.7 . . ?
 C24 C23 Si2 175.1(8) . . ?
 Au2 C22 H22A 109.5 . . ?
 Au2 C22 H22B 109.5 . . ?
 C21 C22 Au2 110.9(5) . . ?
 C21 C22 H22A 109.5 . . ?
 C21 C22 H22B 109.5 . . ?
 H22A C22 H22B 108.1 . . ?
 C28 C27 C26 121.0(7) . . ?
 C28 C27 H27 119.5 . . ?
 C26 C27 H27 119.5 . . ?
 C15 C16 H16A 109.5 . . ?
 C15 C16 H16B 109.5 . . ?
 C15 C16 H16C 109.5 . . ?
 H16A C16 H16B 109.5 . . ?
 H16A C16 H16C 109.5 . . ?
 H16B C16 H16C 109.5 . . ?
 H33A C33 H33B 109.5 . . ?
 H33A C33 H33C 109.5 . . ?
 H33B C33 H33C 109.5 . . ?
 C32 C33 H33A 109.5 . . ?
 C32 C33 H33B 109.5 . . ?
 C32 C33 H33C 109.5 . . ?
 C3 C4 C5 174.0(8) . . ?
 Si2 C32 H32 105.4 . . ?
 C33 C32 Si2 115.5(7) . . ?
 C33 C32 H32 105.4 . . ?
 C33 C32 C34 110.9(9) . . ?
 C34 C32 Si2 113.1(8) . . ?
 C34 C32 H32 105.4 . . ?
 C12 C14 H14A 109.5 . . ?
 C12 C14 H14B 109.5 . . ?
 C12 C14 H14C 109.5 . . ?
 H14A C14 H14B 109.5 . . ?
 H14A C14 H14C 109.5 . . ?
 H14B C14 H14C 109.5 . . ?
 Si2 C38 H38 106.3 . . ?
 C40 C38 Si2 121.0(13) . . ?
 C40 C38 H38 106.3 . . ?
 C40 C38 C39 105.5(13) . . ?
 C39 C38 Si2 110.4(10) . . ?
 C39 C38 H38 106.3 . . ?
 C30 N3 C31 124.6(7) . . ?
 C21 N3 C30 111.9(7) . . ?
 C21 N3 C31 123.4(6) . . ?
 C18 C19 H19A 109.5 . . ?
 C18 C19 H19B 109.5 . . ?
 C18 C19 H19C 109.5 . . ?
 H19A C19 H19B 109.5 . . ?
 H19A C19 H19C 109.5 . . ?
 H19B C19 H19C 109.5 . . ?
 C32 C34 H34A 109.5 . . ?
 C32 C34 H34B 109.5 . . ?
 C32 C34 H34C 109.5 . . ?
 H34A C34 H34B 109.5 . . ?
 H34A C34 H34C 109.5 . . ?
 H34B C34 H34C 109.5 . . ?
 C38 C40 H40A 109.5 . . ?
 C38 C40 H40B 109.5 . . ?
 C38 C40 H40C 109.5 . . ?
 H40A C40 H40B 109.5 . . ?
 H40A C40 H40C 109.5 . . ?
 H40B C40 H40C 109.5 . . ?
 C38 C39 H39A 109.5 . . ?
 C38 C39 H39B 109.5 . . ?
 C38 C39 H39C 109.5 . . ?
 H39A C39 H39B 109.5 . . ?
 H39A C39 H39C 109.5 . . ?
 H39B C39 H39C 109.5 . . ?
 N4 C25 C24 121.8(7) . . ?
 C26 C25 N4 117.4(8) . . ?
 C26 C25 C24 120.8(8) . . ?
 Si2 C35 H35 109.2 . . ?
 Si2 C35 H35A 110.3 . . ?
 Si2 C35 C36B 110.2(13) . . ?
 C37A C35 Si2 107.6(9) . . ?
 C37A C35 H35 109.2 . . ?
 C37A C35 C36A 112.8(11) . . ?
 C36A C35 Si2 108.8(11) . . ?
 C36A C35 H35 109.2 . . ?
 C36B C35 H35A 110.3 . . ?
 C37B C35 Si2 123.0(17) . . ?
 C37B C35 H35A 110.3 . . ?
 C37B C35 C36B 91.1(19) . . ?
 C35 C37A H37A 109.5 . . ?
 C35 C37A H37B 109.5 . . ?
 C35 C37A H37C 109.5 . . ?
 H37A C37A H37B 109.5 . . ?
 H37A C37A H37C 109.5 . . ?
 H37B C37A H37C 109.5 . . ?
 C35 C36A H36A 109.5 . . ?
 C35 C36A H36B 109.5 . . ?
 C35 C36A H36C 109.5 . . ?
 H36A C36A H36B 109.5 . . ?
 H36A C36A H36C 109.5 . . ?
 H36B C36A H36C 109.5 . . ?
 C35 C36B H36D 109.5 . . ?
 C35 C36B H36E 109.5 . . ?
 C35 C36B H36F 109.5 . . ?
 H36D C36B H36E 109.5 . . ?
 H36D C36B H36F 109.5 . . ?
 H36E C36B H36F 109.5 . . ?
 C35 C37B H37D 109.5 . . ?
 C35 C37B H37E 109.5 . . ?
 C35 C37B H37F 109.5 . . ?
 H37D C37B H37E 109.5 . . ?
 H37D C37B H37F 109.5 . . ?
 H37E C37B H37F 109.5 . . ?

loop_
  _geom_torsion_atom_site_label_1
  _geom_torsion_atom_site_label_2
  _geom_torsion_atom_site_label_3
  _geom_torsion_atom_site_label_4
  _geom_torsion
  _geom_torsion_site_symmetry_1
  _geom_torsion_site_symmetry_2
  _geom_torsion_site_symmetry_3
  _geom_torsion_site_symmetry_4
  _geom_torsion_publ_flag
 Au1 C2 C1 N2 102.2(7) . . . . ?
 Au1 C2 C1 N1 -79.9(7) . . . . ?
 C8 C9 C10 N1 176.9(7) . . . . ?
 N2 C9 C10 N1 0.2(7) . . . . ?
 C30 C29 N4 C21 -0.4(8) . . . . ?
 C30 C29 N4 C25 -178.7(6) . . . . ?
 C1 N2 C9 C8 -177.0(6) . . . . ?
 C1 N2 C9 C10 0.3(7) . . . . ?
 C1 N2 C5 C6 177.4(6) . . . . ?
 C1 N2 C5 C4 -6.8(10) . . . . ?
 C1 N1 C10 C9 -0.5(8) . . . . ?
 C7 C8 C9 N2 -1.6(10) . . . . ?
 C7 C8 C9 C10 -178.0(7) . . . . ?
 C7 C6 C5 N2 2.2(10) . . . . ?
 C7 C6 C5 C4 -173.6(6) . . . . ?
 C9 C8 C7 C6 -1.6(10) . . . . ?
 C9 N2 C1 C2 177.6(6) . . . . ?
 C9 N2 C1 N1 -0.6(7) . . . . ?
 C9 N2 C5 C6 -5.3(9) . . . . ?
 C9 N2 C5 C4 170.5(6) . . . . ?
 C28 C29 N4 C21 179.2(6) . . . . ?
 C28 C29 N4 C25 0.9(10) . . . . ?
 C29 C30 N3 C21 -0.1(9) . . . . ?
 C29 C30 N3 C31 176.4(7) . . . . ?
 C29 C28 C27 C26 -1.7(11) . . . . ?
 C29 N4 C21 C22 -176.5(7) . . . . ?
 C29 N4 C21 N3 0.3(7) . . . . ?
 C29 N4 C25 C26 -1.7(9) . . . . ?
 C29 N4 C25 C24 178.2(6) . . . . ?
 N4 C21 C22 Au2 89.9(8) . . . . ?
 N4 C21 N3 C30 -0.1(8) . . . . ?
 N4 C21 N3 C31 -176.7(6) . . . . ?
 C10 N1 C1 N2 0.7(7) . . . . ?
 C10 N1 C1 C2 -177.6(6) . . . . ?
 C5 N2 C1 C2 -4.9(11) . . . . ?
 C5 N2 C1 N1 176.9(6) . . . . ?
 C5 N2 C9 C8 5.1(9) . . . . ?
 C5 N2 C9 C10 -177.6(6) . . . . ?
 C5 C6 C7 C8 1.3(11) . . . . ?
 C18 Si1 C15 C17 -31.9(8) . . . . ?
 C18 Si1 C15 C16 96.1(7) . . . . ?
 C18 Si1 C12 C13 -169.7(5) . . . . ?
 C18 Si1 C12 C14 63.9(6) . . . . ?
 C21 N4 C25 C26 -179.6(7) . . . . ?
 C21 N4 C25 C24 0.3(11) . . . . ?
 C3 Si1 C18 C20 54.1(6) . . . . ?
 C3 Si1 C18 C19 -71.1(6) . . . . ?
 C3 Si1 C15 C17 -147.9(7) . . . . ?
 C3 Si1 C15 C16 -19.9(8) . . . . ?
 C3 Si1 C12 C13 -53.9(6) . . . . ?
 C3 Si1 C12 C14 179.7(5) . . . . ?
 C15 Si1 C18 C20 -62.9(6) . . . . ?
 C15 Si1 C18 C19 171.9(5) . . . . ?
 C15 Si1 C12 C13 63.5(6) . . . . ?
 C15 Si1 C12 C14 -62.9(6) . . . . ?
 C11 N1 C1 N2 -178.5(6) . . . . ?
 C11 N1 C1 C2 3.1(10) . . . . ?
 C11 N1 C10 C9 178.7(7) . . . . ?
 C12 Si1 C18 C20 172.5(5) . . . . ?
 C12 Si1 C18 C19 47.3(6) . . . . ?
 C12 Si1 C15 C17 93.3(7) . . . . ?
 C12 Si1 C15 C16 -138.7(7) . . . . ?
 C23 Si2 C32 C33 -45.8(9) . . . . ?
 C23 Si2 C32 C34 -175.1(8) . . . . ?
 C23 Si2 C38 C40 165.7(12) . . . . ?
 C23 Si2 C38 C39 -70.5(10) . . . . ?
 C23 Si2 C35 C37A 63.8(10) . . . . ?
 C23 Si2 C35 C36A -58.7(10) . . . . ?
 C23 Si2 C35 C36B 15.1(15) . . . . ?
 C23 Si2 C35 C37B 120.3(18) . . . . ?
 C22 C21 N3 C30 176.8(7) . . . . ?
 C22 C21 N3 C31 0.3(11) . . . . ?
 C27 C28 C29 C30 -179.7(8) . . . . ?
 C27 C28 C29 N4 0.9(10) . . . . ?
 C27 C26 C25 N4 1.0(10) . . . . ?
 C27 C26 C25 C24 -179.0(7) . . . . ?
 C32 Si2 C38 C40 -78.2(15) . . . . ?
 C32 Si2 C38 C39 45.6(11) . . . . ?
 C32 Si2 C35 C37A -60.7(11) . . . . ?
 C32 Si2 C35 C36A 176.8(8) . . . . ?
 C32 Si2 C35 C36B -109.4(14) . . . . ?
 C32 Si2 C35 C37B -4.1(19) . . . . ?
 C38 Si2 C32 C33 -161.4(9) . . . . ?
 C38 Si2 C32 C34 69.3(10) . . . . ?
 C38 Si2 C35 C37A 176.9(9) . . . . ?
 C38 Si2 C35 C36A 54.4(10) . . . . ?
 C38 Si2 C35 C36B 128.2(14) . . . . ?
 C38 Si2 C35 C37B -126.5(18) . . . . ?
 N3 C30 C29 C28 -179.2(8) . . . . ?
 N3 C30 C29 N4 0.3(8) . . . . ?
 N3 C21 C22 Au2 -86.3(8) . . . . ?
 C25 N4 C21 C22 1.6(12) . . . . ?
 C25 N4 C21 N3 178.4(6) . . . . ?
 C25 C26 C27 C28 0.8(11) . . . . ?
 C35 Si2 C32 C33 80.5(10) . . . . ?
 C35 Si2 C32 C34 -48.8(10) . . . . ?
 C35 Si2 C38 C40 49.1(14) . . . . ?
 C35 Si2 C38 C39 172.8(10) . . . . ?

_smtbx_masks_special_details       ?
loop_
  _smtbx_masks_void_nr
  _smtbx_masks_void_average_x
  _smtbx_masks_void_average_y
  _smtbx_masks_void_average_z
  _smtbx_masks_void_volume
  _smtbx_masks_void_count_electrons
  _smtbx_masks_void_content
 1 -0.080 0.300 0.234 195.8 49.5 ?
 2 -0.690 0.700 0.766 195.8 42.8 ?

_smtbx_masks_void_probe_radius     1.2
_smtbx_masks_void_truncation_radius  1.2
_shelx_res_file
;
TITL mo_b3655_0m_a.res in P-1
    mo_b3655_0m.res
    created by SHELXL-2019/1 at 14:44:19 on 18-Feb-2025
REM Old TITL mo_B3655_0m in P-1 #2
REM SHELXT solution in P-1: R1 0.305, Rweak 0.151, Alpha 0.215
REM <I/s> 0.000 for 0 systematic absences, Orientation as input
REM Formula found by SHELXT: C68 O8 Si4 Cl2 Au2 N29
CELL 0.71073 7.9123 16.6358 18.7421 83.265 81.6 87.008
ZERR 4 0.001 0.0022 0.0026 0.004 0.004 0.003
LATT 1
SFAC C H Au Cl N Si
UNIT 80 120 4 4 8 4

L.S. 10 0 0
PLAN  25
SIZE 0.063 0.152 0.324
TEMP -173.15
CONF
list 4
MORE -1
ABIN
BOND $H
fmap 2
acta
OMIT -3 54
REM <olex2.extras>
REM <HklSrc "%.\\mo_B3655_0m.hkl">
REM </olex2.extras>

WGHT    0.028200   17.564499
FVAR       0.27032   0.78308
AU2   3   -0.213777    0.494224    0.613737    11.00000    0.02682    0.02276 =
         0.05013   -0.00343   -0.00663    0.00229
AU1   3   -0.735542   -0.016069    0.596351    11.00000    0.02771    0.02916 =
         0.04746   -0.01256   -0.00054    0.00104
CL2   4    0.007986    0.582322    0.598422    11.00000    0.03668    0.02802 =
         0.05484    0.00009   -0.01230   -0.00454
SI1   6   -0.598916    0.020666    0.832556    11.00000    0.03689    0.03354 =
         0.02676    0.00089   -0.00732   -0.00460
CL1   4   -0.902681   -0.128021    0.622017    11.00000    0.04768    0.04426 =
         0.11444   -0.02773    0.01358   -0.01661
SI2   6   -0.300847    0.403824    0.872431    11.00000    0.04752    0.09833 =
         0.05122   -0.01464   -0.00722    0.01948
C8    1   -0.861848    0.353187    0.580588    11.00000    0.02063    0.03243 =
         0.04269    0.00020   -0.00304    0.00010
AFIX  43
H8    2   -0.912955    0.395522    0.551442    11.00000   -1.20000
AFIX   0
N2    5   -0.721317    0.217881    0.595157    11.00000    0.01917    0.02396 =
         0.03185   -0.00173   -0.00643   -0.00100

C30   1   -0.295283    0.260348    0.506203    11.00000    0.03052    0.02585 =
         0.07235   -0.00755   -0.00568   -0.00227
AFIX  43
H30   2   -0.289734    0.241585    0.459928    11.00000   -1.20000
AFIX   0

C2    1   -0.573260    0.080426    0.573828    11.00000    0.02894    0.02796 =
         0.03248   -0.00866   -0.00184    0.00055
AFIX  23
H2A   2   -0.517180    0.085661    0.616863    11.00000   -1.20000
H2B   2   -0.483044    0.069904    0.533173    11.00000   -1.20000
AFIX   0
N1    5   -0.713707    0.178417    0.488417    11.00000    0.02591    0.03979 =
         0.02579   -0.00380   -0.00709    0.00359
C1    1   -0.668054    0.156625    0.554397    11.00000    0.02333    0.03110 =
         0.03365   -0.00467    0.00008   -0.00163
C6    1   -0.772849    0.297187    0.693799    11.00000    0.02653    0.02908 =
         0.04113   -0.00964   -0.00629    0.00249
AFIX  43
H6    2   -0.765077    0.304229    0.742774    11.00000   -1.20000
AFIX   0
C7    1   -0.845351    0.361472    0.650130    11.00000    0.03114    0.02809 =
         0.04235   -0.00542   -0.00197   -0.00006
AFIX  43
H7    2   -0.882473    0.410543    0.669800    11.00000   -1.20000
AFIX   0
C9    1   -0.801314    0.279982    0.551932    11.00000    0.02046    0.03213 =
         0.03343    0.00232   -0.00171    0.00075

C28   1   -0.153622    0.143292    0.579142    11.00000    0.02520    0.02642 =
         0.07820   -0.00444   -0.00754   -0.00259
AFIX  43
H28   2   -0.126886    0.108675    0.541882    11.00000   -1.20000
AFIX   0
C29   1   -0.237659    0.220097    0.564567    11.00000    0.03040    0.02659 =
         0.06601   -0.00773   -0.00570   -0.00497
N4    5   -0.273914    0.271070    0.620976    11.00000    0.01693    0.02396 =
         0.06049   -0.00127   -0.00172   -0.00265

C20   1   -0.761182    0.126198    0.930799    11.00000    0.04787    0.05223 =
         0.03925   -0.00772   -0.00103    0.00980
AFIX 137
H20A  2   -0.757722    0.170616    0.891395    11.00000   -1.50000
H20B  2   -0.763901    0.148416    0.977139    11.00000   -1.50000
H20C  2   -0.863797    0.095187    0.932193    11.00000   -1.50000
AFIX   0
C10   1   -0.794812    0.253963    0.485149    11.00000    0.02717    0.04064 =
         0.02962   -0.00009   -0.00132    0.00866
AFIX  43
H10   2   -0.837882    0.282416    0.444237    11.00000   -1.20000
AFIX   0

C26   1   -0.147422    0.171856    0.701066    11.00000    0.02988    0.03216 =
         0.06214    0.01050   -0.00005   -0.00325
AFIX  43
H26   2   -0.115469    0.153949    0.747404    11.00000   -1.20000
AFIX   0

C5    1   -0.713885    0.225893    0.668872    11.00000    0.02278    0.03097 =
         0.03475   -0.00330   -0.00194   -0.00476
C18   1   -0.601090    0.070211    0.917711    11.00000    0.03604    0.03819 =
         0.02894    0.00163   -0.00476   -0.00120
AFIX  13
H18   2   -0.607500    0.026292    0.959195    11.00000   -1.20000
AFIX   0
C17   1   -0.842341   -0.089001    0.912400    11.00000    0.07145    0.06998 =
         0.05452    0.01836   -0.02085   -0.02784
AFIX 137
H17A  2   -0.743952   -0.115926    0.932629    11.00000   -1.50000
H17B  2   -0.927051   -0.129185    0.910044    11.00000   -1.50000
H17C  2   -0.893775   -0.048162    0.943444    11.00000   -1.50000
AFIX   0

C21   1   -0.352192    0.341536    0.594338    11.00000    0.02470    0.02602 =
         0.06152    0.00226   -0.00382   -0.00225
C31   1   -0.431687    0.397220    0.475031    11.00000    0.04241    0.03428 =
         0.07249   -0.00363   -0.01685    0.00199
AFIX 137
H31A  2   -0.428721    0.377709    0.427500    11.00000   -1.50000
H31B  2   -0.361914    0.445080    0.469914    11.00000   -1.50000
H31C  2   -0.549924    0.411545    0.494276    11.00000   -1.50000
AFIX   0

C3    1   -0.622040    0.105152    0.760135    11.00000    0.03776    0.03610 =
         0.02566   -0.00610   -0.00422   -0.00400
C24   1   -0.257022    0.298312    0.746509    11.00000    0.03364    0.03668 =
         0.05726    0.00467   -0.00186   -0.00073
C13   1   -0.369415   -0.065291    0.734368    11.00000    0.04448    0.04762 =
         0.03953   -0.00987   -0.01124    0.00703
AFIX 137
H13A  2   -0.453120   -0.106385    0.733346    11.00000   -1.50000
H13B  2   -0.253652   -0.088732    0.723264    11.00000   -1.50000
H13C  2   -0.387105   -0.019294    0.698161    11.00000   -1.50000
AFIX   0
C15   1   -0.783136   -0.047809    0.835692    11.00000    0.05196    0.04703 =
         0.04429    0.00897   -0.01187   -0.01687
AFIX  13
H15   2   -0.737826   -0.092438    0.806013    11.00000   -1.20000
AFIX   0
C11   1   -0.682897    0.127988    0.429081    11.00000    0.04036    0.05765 =
         0.03355   -0.01618   -0.01134    0.01699
AFIX 137
H11A  2   -0.560107    0.124681    0.411536    11.00000   -1.50000
H11B  2   -0.744231    0.151802    0.389450    11.00000   -1.50000
H11C  2   -0.723607    0.073523    0.446305    11.00000   -1.50000
AFIX   0
C12   1   -0.391791   -0.036421    0.809643    11.00000    0.03882    0.03350 =
         0.03028   -0.00106   -0.00623   -0.00265
AFIX  13
H12   2   -0.298888    0.002213    0.809236    11.00000   -1.20000
AFIX   0

C23   1   -0.271998    0.336645    0.797927    11.00000    0.03947    0.04666 =
         0.05865    0.01140   -0.00249    0.00030
C22   1   -0.405573    0.413746    0.629940    11.00000    0.02772    0.02745 =
         0.06774    0.00396   -0.00929    0.00141
AFIX  23
H22A  2   -0.437692    0.398280    0.682636    11.00000   -1.20000
H22B  2   -0.507314    0.439655    0.610445    11.00000   -1.20000
AFIX   0
C27   1   -0.112660    0.120156    0.645097    11.00000    0.02912    0.02441 =
         0.08952    0.00308   -0.00490   -0.00250
AFIX  43
H27   2   -0.059404    0.068312    0.654864    11.00000   -1.20000
AFIX   0

C16   1   -0.932919   -0.009739    0.802114    11.00000    0.04640    0.08251 =
         0.05622    0.02020   -0.01315   -0.02382
AFIX 137
H16A  2   -0.987368    0.032391    0.831054    11.00000   -1.50000
H16B  2   -1.015608   -0.051184    0.800723    11.00000   -1.50000
H16C  2   -0.893688    0.014461    0.752615    11.00000   -1.50000
AFIX   0

C33   1   -0.132516    0.276221    0.955873    11.00000    0.07458    0.07186 =
         0.07011   -0.00701   -0.02855    0.00430
AFIX 137
H33A  2   -0.243561    0.257910    0.981040    11.00000   -1.50000
H33B  2   -0.045246    0.262938    0.987916    11.00000   -1.50000
H33C  2   -0.101955    0.249083    0.911861    11.00000   -1.50000
AFIX   0

C4    1   -0.657615    0.159482    0.715744    11.00000    0.03103    0.03784 =
         0.02936   -0.00765   -0.00557   -0.00550
C32   1   -0.143034    0.367242    0.935419    11.00000    0.05410    0.08443 =
         0.06540    0.00619   -0.00576   -0.00942
AFIX  13
H32   2   -0.028484    0.381470    0.907952    11.00000   -1.20000
AFIX   0

C14   1   -0.363812   -0.107241    0.867682    11.00000    0.04815    0.04540 =
         0.03942    0.00168   -0.00011    0.00465
AFIX 137
H14A  2   -0.369918   -0.086813    0.914990    11.00000   -1.50000
H14B  2   -0.251131   -0.133272    0.855075    11.00000   -1.50000
H14C  2   -0.452550   -0.146789    0.869984    11.00000   -1.50000
AFIX   0

C38   1   -0.252165    0.509803    0.827411    11.00000    0.20251    0.06270 =
         0.10185   -0.03678   -0.09305    0.03508
AFIX  13
H38   2   -0.311437    0.517666    0.783362    11.00000   -1.20000
AFIX   0
N3    5   -0.363328    0.333103    0.525217    11.00000    0.02810    0.02771 =
         0.05751   -0.00473   -0.00539   -0.00093

C19   1   -0.437829    0.115126    0.917036    11.00000    0.05063    0.04107 =
         0.02924   -0.00199   -0.00743   -0.00626
AFIX 137
H19A  2   -0.340843    0.076101    0.918206    11.00000   -1.50000
H19B  2   -0.448959    0.145002    0.959642    11.00000   -1.50000
H19C  2   -0.418662    0.153169    0.872826    11.00000   -1.50000
AFIX   0

C34   1   -0.161995    0.412472    1.003259    11.00000    0.12653    0.07459 =
         0.11938   -0.01218   -0.07400    0.02204
AFIX 137
H34A  2   -0.152034    0.470721    0.988508    11.00000   -1.50000
H34B  2   -0.071931    0.393269    1.032539    11.00000   -1.50000
H34C  2   -0.274111    0.402267    1.031988    11.00000   -1.50000
AFIX   0
C40   1   -0.301052    0.582991    0.867611    11.00000    0.13851    0.07829 =
         0.15380   -0.03038   -0.01113   -0.01493
AFIX 137
H40A  2   -0.425014    0.593221    0.871767    11.00000   -1.50000
H40B  2   -0.242679    0.630283    0.840940    11.00000   -1.50000
H40C  2   -0.267189    0.572963    0.916214    11.00000   -1.50000
AFIX   0
C39   1   -0.059893    0.516208    0.799932    11.00000    0.27873    0.08814 =
         0.07433   -0.03515    0.00969   -0.03082
AFIX 137
H39A  2    0.000625    0.525218    0.840182    11.00000   -1.50000
H39B  2   -0.041915    0.561636    0.761649    11.00000   -1.50000
H39C  2   -0.015894    0.465850    0.780457    11.00000   -1.50000
AFIX   0
C25   1   -0.226102    0.247173    0.690055    11.00000    0.02407    0.03353 =
         0.06583    0.00422   -0.00349   -0.00735
C35   1   -0.527702    0.414173    0.910924    11.00000    0.07906    0.06078 =
         0.12387   -0.02815   -0.01194    0.01167
PART 1
AFIX  13
H35   2   -0.539680    0.452025    0.949201    21.00000   -1.20000
AFIX  13
PART 2
H35A  2   -0.575130    0.469215    0.895119   -21.00000   -1.20000
AFIX   0
PART 1
C37A  1   -0.582724    0.334201    0.943964    21.00000    0.06578
AFIX 137
H37A  2   -0.705254    0.337046    0.962099    21.00000   -1.50000
H37B  2   -0.518880    0.316184    0.984342    21.00000   -1.50000
H37C  2   -0.560972    0.295690    0.907628    21.00000   -1.50000
AFIX   0
C36A  1   -0.628748    0.448899    0.850922    21.00000    0.08664
AFIX 137
H36A  2   -0.626459    0.409655    0.815638    21.00000   -1.50000
H36B  2   -0.577766    0.499123    0.826628    21.00000   -1.50000
H36C  2   -0.747317    0.460362    0.871724    21.00000   -1.50000
AFIX   0
PART 2
C36B  1   -0.658122    0.330716    0.880933   -21.00000    0.04199
AFIX 137
H36D  2   -0.580086    0.294203    0.853258   -21.00000   -1.50000
H36E  2   -0.741112    0.356258    0.850504   -21.00000   -1.50000
H36F  2   -0.718645    0.299789    0.923979   -21.00000   -1.50000
AFIX   0
C37B  1   -0.594141    0.389045    0.990885   -21.00000    0.04375
AFIX 137
H37D  2   -0.588968    0.329846    1.000518   -21.00000   -1.50000
H37E  2   -0.712740    0.409036    1.001821   -21.00000   -1.50000
H37F  2   -0.523254    0.412165    1.021513   -21.00000   -1.50000
AFIX   0
HKLF 4


REM  mo_b3655_0m_a.res in P-1
REM wR2 = 0.1008, GooF = S = 1.025, Restrained GooF = 1.025 for all data
REM R1 = 0.0440 for 7910 Fo > 4sig(Fo) and 0.0670 for all 10527 data
REM 466 parameters refined using 0 restraints

END

WGHT      0.0280     17.7571

REM Highest difference peak  2.236,  deepest hole -2.042,  1-sigma level  0.156
Q1    1  -0.7574  0.0047  0.5583  11.00000  0.05    2.24
Q2    1  -0.2465  0.4671  0.5801  11.00000  0.05    1.75
Q3    1  -0.1849  0.5084  0.5476  11.00000  0.05    1.57
Q4    1  -0.7188  0.0069  0.6290  11.00000  0.05    1.51
Q5    1  -0.7768 -0.0287  0.6708  11.00000  0.05    1.36
Q6    1  -0.4711  0.5215  0.8064  11.00000  0.05    1.32
Q7    1  -0.3246  0.4914  0.6250  11.00000  0.05    1.25
Q8    1  -0.8317 -0.0256  0.6067  11.00000  0.05    1.19
Q9    1  -0.3132  0.5121  0.5606  11.00000  0.05    1.16
Q10   1  -0.2418  0.4890  0.6779  11.00000  0.05    1.13
Q11   1  -0.5115  0.3469  0.9178  11.00000  0.05    1.06
Q12   1  -0.6691  0.4549  0.8099  11.00000  0.05    1.01
Q13   1  -0.8635 -0.0365  0.5711  11.00000  0.05    1.01
Q14   1  -0.9233 -0.1085  0.5803  11.00000  0.05    1.01
Q15   1  -1.1498 -0.0300  0.8257  11.00000  0.05    0.97
Q16   1  -0.0933  0.5057  0.6532  11.00000  0.05    0.97
Q17   1  -0.3276  0.3614  0.8739  11.00000  0.05    0.96
Q18   1  -0.8475 -0.0594  0.7815  11.00000  0.05    0.94
Q19   1  -0.5792  0.3216  0.9768  11.00000  0.05    0.93
Q20   1  -0.6537  0.4306  0.8742  11.00000  0.05    0.93
Q21   1  -0.1188  0.4960  0.6073  11.00000  0.05    0.90
Q22   1  -0.6753 -0.0726  0.6403  11.00000  0.05    0.87
Q23   1  -0.6664 -0.0519  0.6451  11.00000  0.05    0.87
Q24   1  -0.2250  0.5356  0.6532  11.00000  0.05    0.85
Q25   1  -0.3385  0.4805  0.8498  11.00000  0.05    0.83
;
_shelx_res_checksum                90612
_shelx_hkl_file
;
  -1   0   0 55.6640 12.7373   3
  -1   0   0 57.8484 3.37129  10
  -1   0   0 62.8062 8.06803   1
  -1   0   0 60.7372 9.22993   7
  -1   0   0 61.9797 12.2827   5
  -2   0   0 8420.33 383.806   3
  -2   0   0 8110.92 352.594  10
  -2   0   0 8117.91 371.205   8
  -2   0   0 8386.27 377.965   5
   2   0   0 8382.64 352.646  10
  -3   0   0 11.4468 3.16116  10
  -3   0   0 0.82773 20.8638   5
  -3   0   0 48.0974 24.6572   3
  -3   0   0 1.30443 21.4479   8
   3   0   0 5.88634 2.92282  10
  -4   0   0 1711.80 131.855   3
  -4   0   0 1797.30 76.4969  10
  -4   0   0 1696.00 81.8746   2
  -4   0   0 1768.57 123.473   5
  -4   0   0 1707.34 80.7388   2
   4   0   0 1722.19 76.1404  10
  -5   0   0 207.328 13.0054  10
  -5   0   0 135.364 17.4002   2
  -5   0   0 169.027 54.1875   5
  -5   0   0 179.956 18.2500   2
   5   0   0 165.279 12.2934  10
  -6   0   0 390.354 92.9863   3
  -6   0   0 551.922 37.9468   2
  -6   0   0 621.854 29.4385  10
  -6   0   0 473.641 89.7677   5
  -6   0   0 564.401 36.8692   2
   6   0   0 597.267 29.3577  10
  -7   0   0 5.44448 19.6137   2
  -7   0   0 -0.6030 11.8588   2
  -7   0   0 10.6321 7.14864  10
   7   0   0 7.91354 7.27551  10
  -8   0   0 102.560 11.1910   9
  -8   0   0 108.663 21.2561   2
   8   0   0 92.0301 12.4667  10
  -9   0   0 12.5977 6.64846   9
  -9   0   0 -8.7229 17.3449   2
  -9   0   0 0.00393 9.35052  10
  -9   0   0 40.6931 15.8644   2
   9   0   0 5.68817 10.2264  10
 -10   0   0 21.9282 11.6151  10
 -10   0   0 58.2553 21.7483   2
 -10   1   0 114.450 24.1110   2
 -10   1   0 114.534 15.3572  10
 -10   1   0 134.306 25.7415   2
  -9   1   0 473.066 26.8903   9
  -9   1   0 506.458 45.1279   2
  -8   1   0 186.659 17.6697  10
  -8   1   0 179.135 24.7399   2
   7  -1   0 732.061 37.1961  10
  -7   1   0 815.607 37.0883  10
  -7   1   0 615.736 45.0380   2
   6  -1   0 338.812 19.7445  10
  -6   1   0 322.155 19.5215  10
   5  -1   0 1299.14 56.7994  10
  -5   1   0 1068.01 110.120   5
  -5   1   0 1052.06 153.604   3
  -5   1   0 1201.06 101.853   8
  -5   1   0 1321.13 96.8929   7
  -5   1   0 1331.60 56.5756  10
   4  -1   0 96.4831 8.24383  10
  -4   1   0 110.912 37.3673   8
  -4   1   0 105.801 12.3965   4
  -4   1   0 89.3865 8.22618  10
  -4   1   0 142.674 32.7641   7
  -4   1   0 44.4000 40.2304   3
   3  -1   0 642.125 30.8098  10
  -3   1   0 691.511 30.8372  10
  -3   1   0 732.494 34.6751   4
  -3   1   0 636.775 62.3300   8
  -3   1   0 742.466 56.5922   7
  -3   1   0 662.466 86.6292   3
  -3   1   0 619.384 59.3855   5
  -3   1   0 697.446 30.4051  11
   2  -1   0 607.782 26.6853  10
  -2   1   0 592.493 57.0509   3
  -2   1   0 609.385 29.4039   4
  -2   1   0 599.310 26.5988  10
  -2   1   0 634.393 53.3547   5
  -2   1   0 567.683 43.2110   7
  -2   1   0 586.979 26.3356  11
  -2   1   0 611.140 51.4051   8
   1  -1   0 1461.49 63.8217   6
  -1   1   0 1503.49 79.6248   3
  -1   1   0 1362.92 74.1010   7
  -1   1   0 1507.21 75.3443   8
  -1   1   0 1417.33 72.3391   5
  -1   1   0 1366.33 61.8874  10
  -1   1   0 1515.35 63.9050   6
  -1  -1   0 10.8453 5.20205   1
  -1  -1   0 15.5864 3.51095   2
  -1  -1   0 0.27231 8.73617   5
   1   1   0 17.7881 3.59673   2
   1   1   0 14.9242 6.11830   1
   1   1   0 14.4135 12.1567   3
  -2  -1   0 169.010 22.5374   1
  -2  -1   0 219.912 34.6840   3
  -2  -1   0 204.204 10.4890  10
  -2  -1   0 210.704 16.2322   2
  -2  -1   0 201.402 13.8100   2
  -2  -1   0 171.489 32.6189   5
   2   1   0 204.800 13.2660   2
   2   1   0 218.220 14.2536   2
   2   1   0 259.138 25.4887   1
   2   1   0 200.411 11.1313  10
  -3  -1   0 839.902 92.7412   5
  -3  -1   0 903.559 43.9094   2
  -3  -1   0 889.915 44.9077   2
  -3  -1   0 882.360 39.1275  10
  -3  -1   0 847.577 57.8856   1
  -3  -1   0 871.630 77.6304   3
   3   1   0 953.684 60.5333   1
   3   1   0 784.796 39.8376  10
  -4  -1   0 22.6824 18.9143   1
  -4  -1   0 19.4415 32.5231   3
  -4  -1   0 5.22957 6.53505   2
  -4  -1   0 -1.5379 6.53676   2
  -4  -1   0 58.4955 33.2103   5
  -4  -1   0 9.32210 4.21807  10
   4   1   0 -2.7964 19.1563   1
   4   1   0 11.1609 4.02293  10
  -5  -1   0 703.650 42.4532   2
  -5  -1   0 790.421 35.3012  10
  -5  -1   0 629.254 92.5747   5
  -5  -1   0 721.837 43.6297   2
  -5  -1   0 667.784 101.910   3
  -5  -1   0 819.172 67.7086   1
   5   1   0 747.724 35.0291  10
   5   1   0 696.906 65.5257   1
  -6  -1   0 666.548 42.1486   2
  -6  -1   0 639.715 31.6471  10
  -6  -1   0 424.661 99.9501   3
  -6  -1   0 627.053 48.6411   2
  -6  -1   0 620.987 107.225   5
   6   1   0 615.843 31.3628  10
  -7  -1   0 377.240 20.6014   9
  -7  -1   0 413.047 23.3302  10
  -7  -1   0 322.292 33.4401   2
   7   1   0 391.055 23.4146  10
  -8  -1   0 187.050 27.9277   2
  -8  -1   0 168.917 14.6071   9
  -8  -1   0 215.312 18.7800  10
   8   1   0 173.487 17.9464  10
  -9  -1   0 373.955 25.7336  10
  -9  -1   0 297.387 20.0215   9
  -9  -1   0 251.232 34.9368   2
  -9  -1   0 309.828 40.3655   2
   9   1   0 306.464 24.8246  10
 -10  -1   0 149.790 29.4042   2
 -10  -1   0 184.308 21.3797  10
 -10  -1   0 133.742 28.9015   2
 -10   2   0 31.4034 12.0009  10
  -9   2   0 3.94928 6.24958   9
  -9   2   0 -17.990 8.70535  10
  -8   2   0 58.9933 10.0556  10
  -7   2   0 8.40346 6.84725  10
  -6   2   0 266.149 16.7237  10
  -6   2   0 239.471 58.0657   7
   5  -2   0 328.049 17.6406  10
  -5   2   0 301.357 21.6791   6
  -5   2   0 274.920 22.8482   4
  -5   2   0 349.066 59.4822   5
  -5   2   0 302.558 16.6437  10
  -5   2   0 191.090 79.6727   3
  -5   2   0 297.186 57.1572   8
  -5   2   0 172.451 90.1360   7
   4  -2   0 1358.70 57.6020  10
  -4   2   0 1094.07 116.215   3
  -4   2   0 1219.85 97.3396   5
  -4   2   0 1311.70 57.0177  10
  -4   2   0 1301.03 62.6497   4
  -4   2   0 1302.18 56.6898  11
  -4   2   0 1274.98 96.3983   7
  -4   2   0 1302.66 62.0125   6
  -4   2   0 1267.84 103.428   8
  -3   2   0 66.9414 24.3516   5
  -3   2   0 46.9763 33.0156   3
  -3   2   0 30.8781 22.3848   7
  -3   2   0 58.4916 32.1255   8
  -3   2   0 60.5765 9.29628   4
  -3   2   0 71.3599 9.80858   6
  -3   2   0 61.8730 5.23600  11
  -3   2   0 60.2731 5.51484  10
   2  -2   0 6566.06 278.782   6
  -2   2   0 6664.54 308.969   8
  -2   2   0 6729.17 278.597   6
  -2   2   0 6214.23 274.672  10
  -2   2   0 6240.06 309.715   3
  -2   2   0 6400.30 310.816   5
  -2   2   0 6315.87 301.444   7
   1  -2   0 220.988 13.2180   6
  -1   2   0 243.763 25.1096   8
  -1   2   0 203.428 26.7307   5
  -1   2   0 214.639 25.4222   3
  -1   2   0 218.880 14.4215   6
  -1   2   0 206.386 25.4857   7
   0  -2   0 4545.58 199.043   6
   0  -2   0 4463.60 197.107  10
   0  -2   0 4864.38 211.311   5
   0  -2   0 4647.00 199.459   2
   0   2   0 4583.94 199.180   2
   0   2   0 4696.71 213.706   7
   0   2   0 4518.44 197.162   9
   0   2   0 4636.86 197.123  10
   0   2   0 4639.07 199.623   2
   0   2   0 4706.30 207.753   1
   0   2   0 4654.58 213.275   3
  -1  -2   0 284.493 17.3699   2
  -1  -2   0 288.157 13.8926   9
  -1  -2   0 306.167 26.5918   7
  -1  -2   0 295.356 13.9873  10
  -1  -2   0 328.645 35.1982   5
  -1  -2   0 313.576 26.3900   1
  -1  -2   0 330.046 18.7030   2
   1   2   0 301.155 13.9946  10
   1   2   0 295.298 13.8622   9
   1   2   0 294.430 26.5530   1
   1   2   0 326.437 27.5024   7
  -2  -2   0 104.842 25.6885   5
  -2  -2   0 108.170 20.3325   1
  -2  -2   0 102.681 6.13348   9
  -2  -2   0 98.4631 6.73365  10
  -2  -2   0 119.080 11.0831   2
   2   2   0 115.288 21.7647   1
   2   2   0 105.071 6.67833  10
   2   2   0 90.7353 8.36315   4
   2   2   0 93.9350 10.8422   2
   2   2   0 110.829 10.8235   2
  -3  -2   0 16.9340 6.84985   2
  -3  -2   0 -9.2427 14.0214   1
  -3  -2   0 -3.8892 5.21432   2
  -3  -2   0 7.72900 3.44904  10
  -3  -2   0 -24.241 25.6260   3
  -3  -2   0 29.5567 23.6861   5
   3   2   0 6.32731 3.17955  10
   3   2   0 14.2681 16.2370   1
   3   2   0 1.50515 4.98574   2
   3   2   0 16.8064 6.73471   2
  -4  -2   0 638.943 40.5452   2
  -4  -2   0 753.359 60.7710   1
  -4  -2   0 549.696 79.1652   3
  -4  -2   0 733.579 40.7577   2
  -4  -2   0 657.906 79.9590   5
  -4  -2   0 735.203 33.2434  10
   4   2   0 697.831 32.9540  10
   4   2   0 808.928 63.9802   1
  -5  -2   0 645.954 39.3332   2
  -5  -2   0 499.924 61.6041   1
  -5  -2   0 486.146 87.3270   5
  -5  -2   0 620.704 29.7898  10
  -5  -2   0 634.263 39.4967   2
   5   2   0 617.700 64.3631   1
   5   2   0 580.135 29.4665  10
  -6  -2   0 649.081 76.0485   1
  -6  -2   0 881.908 39.4897  10
  -6  -2   0 797.932 37.6705   9
  -6  -2   0 774.784 122.155   3
  -6  -2   0 836.639 49.6971   2
   6   2   0 749.621 78.6209   1
   6   2   0 800.802 38.9004  10
  -7  -2   0 119.994 14.2418  10
  -7  -2   0 75.9102 49.3986   1
  -7  -2   0 97.4743 10.8735   9
  -7  -2   0 107.738 21.2892   2
   7   2   0 97.2873 11.2594  10
   7   2   0 100.434 48.1661   1
  -8  -2   0 50.2299 15.8823   2
  -8  -2   0 25.0130 17.1989   2
  -8  -2   0 43.1096 9.83727  10
   8   2   0 43.7841 10.0045  10
  -9  -2   0 32.0996 10.7101  10
  -9  -2   0 -21.865 17.7070   2
  -9  -2   0 -15.842 17.4455   2
   9   2   0 3.38606 9.89757  10
 -10  -2   0 8.97552 25.0607   2
 -10  -2   0 1.82688 10.5738  10
  10   2   0 -19.646 10.9463  10
 -10   3   0 108.117 14.9977  10
  -9   3   0 376.037 25.6822  10
  -8   3   0 199.462 17.0658  10
  -7   3   0 737.060 36.5644  10
  -6   3   0 26.0581 56.2219   7
  -6   3   0 79.0478 8.54661  11
  -6   3   0 85.2162 72.9444   3
  -6   3   0 87.3694 54.2794   5
  -6   3   0 99.2949 10.5383  10
  -6   3   0 67.9883 15.1866   4
  -6   3   0 78.2445 13.7391   6
  -5   3   0 1035.03 45.4113  10
  -5   3   0 921.484 52.8892   4
  -5   3   0 1101.45 52.9459   6
  -5   3   0 977.614 135.388   8
  -5   3   0 948.340 45.1928  11
  -5   3   0 996.726 97.6031   7
  -4   3   0 25.3121 4.09324  11
  -4   3   0 22.8185 4.30804  10
  -4   3   0 -16.977 38.8127   5
  -4   3   0 14.1993 7.40110   6
  -4   3   0 32.4693 39.4505   3
  -4   3   0 26.9918 41.0555   8
  -4   3   0 19.7798 7.91012   4
  -3   3   0 1635.85 98.5110   5
  -3   3   0 1432.17 72.0021   6
  -3   3   0 1734.80 119.075   3
  -3   3   0 1530.49 66.7792  10
  -3   3   0 1467.01 103.665   7
  -3   3   0 1503.67 114.139   8
   2  -3   0 277.284 19.5923   6
  -2   3   0 405.552 43.5766   8
  -2   3   0 351.663 44.6887   3
  -2   3   0 306.174 19.6082   6
  -2   3   0 388.098 42.1911   7
   1  -3   0 1145.27 52.3344   6
  -1   3   0 1147.35 47.7878   9
  -1   3   0 1084.12 69.0406   8
  -1   3   0 1109.55 74.7960   5
  -1   3   0 1093.04 52.0408   6
  -1   3   0 1104.73 73.2902   7
  -1   3   0 1075.26 70.9147   3
   0  -3   0 239.875 10.9711  10
   0  -3   0 227.322 10.7947   9
   0  -3   0 237.490 29.3263   5
   0  -3   0 229.945 13.7897   6
   0  -3   0 221.771 14.2412   2
   0   3   0 216.239 13.4872   6
   0   3   0 268.694 33.6531   7
   0   3   0 213.504 22.1997   1
   0   3   0 232.696 13.9250   2
   0   3   0 243.280 10.8910  10
   0   3   0 231.179 10.9195   9
   0   3   0 170.586 29.9536   3
  -1  -3   0 340.149 17.1752   6
  -1  -3   0 328.355 20.1307   2
  -1  -3   0 327.633 15.3657  10
  -1  -3   0 348.397 37.3379   5
  -1  -3   0 341.451 32.1478   1
  -1  -3   0 321.257 19.1812   2
  -1  -3   0 313.001 15.3322   9
   1   3   0 301.785 40.7035   3
   1   3   0 334.830 31.3546   1
   1   3   0 318.050 17.1032   6
   1   3   0 348.203 20.3573   2
   1   3   0 319.609 19.1801   2
   1   3   0 306.271 33.1015   7
   1   3   0 321.453 15.3437   9
  -2  -3   0 581.525 26.6023  10
  -2  -3   0 614.799 57.8564   5
  -2  -3   0 597.234 31.6770   2
  -2  -3   0 554.251 48.7497   1
  -2  -3   0 566.941 26.3563   9
  -2  -3   0 563.029 32.2170   2
   2   3   0 580.303 32.1455   2
   2   3   0 557.626 26.4858  10
   2   3   0 613.504 33.3603   2
   2   3   0 555.057 30.8604   4
   2   3   0 610.215 68.1038   3
  -3  -3   0 113.378 14.6827   2
  -3  -3   0 115.481 7.71500   9
  -3  -3   0 120.299 35.1132   5
  -3  -3   0 85.0122 26.7664   1
  -3  -3   0 108.448 8.97413  10
   3   3   0 114.654 14.4020   2
   3   3   0 110.317 11.7809   4
   3   3   0 114.423 8.62742  10
   3   3   0 115.359 13.8585   2
  -4  -3   0 93.0738 7.61290   9
  -4  -3   0 38.6886 37.1329   5
  -4  -3   0 87.8240 9.34555  10
  -4  -3   0 79.6894 13.9163   2
  -4  -3   0 80.0932 39.7770   3
  -4  -3   0 101.123 28.1957   1
   4   3   0 104.360 15.3295   2
   4   3   0 77.9723 8.77582  10
   4   3   0 78.4367 12.5450   2
   4   3   0 117.765 34.4855   1
  -5  -3   0 233.756 13.7843   9
  -5  -3   0 158.897 58.7779   3
  -5  -3   0 244.531 15.4710  10
  -5  -3   0 260.519 46.8181   1
  -5  -3   0 218.503 27.3143   2
  -5  -3   0 208.029 55.5034   5
   5   3   0 237.329 15.0190  10
   5   3   0 202.533 42.9746   1
   5   3   0 229.286 21.9249   2
  -6  -3   0 225.579 81.5458   3
  -6  -3   0 341.909 20.0891  10
  -6  -3   0 319.054 30.2674   2
  -6  -3   0 272.880 78.5046   5
  -6  -3   0 307.844 17.7295   9
   6   3   0 263.641 56.2733   1
   6   3   0 294.237 19.2801  10
  -7  -3   0 549.196 86.6916   1
  -7  -3   0 589.413 31.2304   9
  -7  -3   0 661.475 47.6159   2
  -7  -3   0 564.279 42.2696   2
  -7  -3   0 651.999 33.2492  10
   7   3   0 622.252 33.0349  10
   7   3   0 694.093 89.4961   1
  -8  -3   0 277.485 18.0951   9
  -8  -3   0 309.334 35.9802   2
  -8  -3   0 241.925 31.3725   2
  -8  -3   0 224.147 25.8291  10
   8   3   0 240.589 20.4649  10
  -9  -3   0 403.741 43.8177   2
  -9  -3   0 500.326 31.0980  10
  -9  -3   0 521.535 47.7074   2
   9   3   0 433.572 30.0866  10
 -10  -3   0 120.368 16.2659  10
 -10  -3   0 171.822 35.2925   2
  10   3   0 99.6210 17.0417  10
  -9   4   0 27.7161 9.47581  10
  -8   4   0 14.5406 7.63161  10
  -7   4   0 40.7457 8.25812  11
  -7   4   0 46.4437 14.7358   6
  -7   4   0 29.1048 7.29464  10
  -7   4   0 17.6121 14.4494   4
  -6   4   0 223.487 26.6607   6
  -6   4   0 178.627 14.4939  11
  -6   4   0 215.434 69.7515   7
  -6   4   0 235.164 14.5629  10
  -6   4   0 85.3694 76.3896   3
  -6   4   0 198.331 66.6967   5
  -6   4   0 241.026 25.1303   4
  -5   4   0 94.6146 9.45478  10
  -5   4   0 163.379 45.8679   5
  -5   4   0 32.7196 78.3090   8
  -5   4   0 113.712 15.3944   6
  -5   4   0 96.3463 14.9751   4
  -5   4   0 132.312 60.1177   3
  -4   4   0 1279.13 54.0030  10
  -4   4   0 1157.94 104.227   7
  -4   4   0 1042.26 122.612   3
  -4   4   0 1331.77 62.4068   6
  -4   4   0 972.106 132.582   8
   3  -4   0 138.764 15.3418   6
  -3   4   0 138.344 8.38359  10
  -3   4   0 85.3967 28.1718   5
  -3   4   0 128.084 40.9447   3
  -3   4   0 74.2300 61.0835   7
  -3   4   0 128.141 14.1769   6
   2  -4   0 4890.06 217.210   6
  -2   4   0 4839.13 248.705   3
  -2   4   0 4856.18 217.037   6
  -2   4   0 5079.53 271.634   7
  -2   4   0 5073.41 243.008   5
  -2   4   0 4958.93 248.384   8
   1  -4   0 60.1528 8.86338   6
   1  -4   0 40.0311 3.22772   9
  -1   4   0 9.54777 18.0594   7
  -1   4   0 39.5292 11.9173   1
  -1   4   0 27.4056 16.9006   8
  -1   4   0 46.0767 9.65917   2
  -1   4   0 41.4445 3.50655   9
  -1   4   0 58.5961 6.59156   2
  -1   4   0 60.9447 20.2531   3
  -1   4   0 53.9982 7.87376   6
   0  -4   0 3454.94 167.933   1
   0  -4   0 3261.56 140.473  10
   0  -4   0 3260.93 140.487   9
   0  -4   0 3251.65 144.319   6
   0  -4   0 3555.26 168.906   5
   0  -4   0 3218.64 144.905   2
   0  -4   0 3238.83 144.281   2
   0   4   0 3354.72 160.270   1
   0   4   0 3279.26 144.622   2
   0   4   0 3260.19 140.606   9
   0   4   0 3254.76 144.189   6
   0   4   0 3047.19 140.355  10
   0   4   0 3228.46 172.288   7
   0   4   0 3246.38 171.103   3
   0   4   0 3360.60 145.700   2
  -1  -4   0 566.515 26.4519   9
  -1  -4   0 579.141 31.2486   2
  -1  -4   0 568.420 26.4293  10
  -1  -4   0 664.141 55.8768   5
  -1  -4   0 569.780 46.6869   1
  -1  -4   0 578.920 32.1450   2
  -1  -4   0 586.484 29.0629   6
   1   4   0 578.019 26.4392  10
   1   4   0 608.194 31.7191   2
   1   4   0 547.770 32.1097   2
   1   4   0 639.745 60.3944   3
   1   4   0 590.243 47.5670   1
   1   4   0 554.712 26.4496   9
   1   4   0 590.765 29.0933   6
   1   4   0 577.778 51.3048   7
  -2  -4   0 5554.41 261.993   1
  -2  -4   0 5106.11 229.346  10
  -2  -4   0 5218.45 229.443   9
  -2  -4   0 5241.11 236.753   2
  -2  -4   0 5280.51 235.618   2
  -2  -4   0 5703.43 276.051   5
   2   4   0 5208.40 229.423  10
   2   4   0 5472.04 237.133   2
   2   4   0 5280.00 233.250   4
   2   4   0 5384.87 281.082   3
   2   4   0 5368.39 237.885   2
   2   4   0 5382.96 260.184   7
   2   4   0 5552.06 260.932   1
  -3  -4   0 1144.07 82.5945   1
  -3  -4   0 1214.42 96.4080   5
  -3  -4   0 1131.51 58.9187   2
  -3  -4   0 1027.93 56.7684   2
  -3  -4   0 1059.38 50.2447  10
   3   4   0 1111.70 50.3092  10
   3   4   0 1107.36 53.9762   4
   3   4   0 1178.41 58.4975   2
   3   4   0 1114.44 59.1667   2
   3   4   0 1076.68 117.642   3
   3   4   0 1223.98 82.8272   1
  -4  -4   0 4848.70 226.251   2
  -4  -4   0 5089.97 260.455   1
  -4  -4   0 5071.66 230.635   2
  -4  -4   0 4908.84 217.545   9
  -4  -4   0 4853.74 280.026   5
  -4  -4   0 5391.04 218.209  10
  -4  -4   0 4690.47 270.314   3
   4   4   0 5042.71 227.608   2
   4   4   0 5622.49 265.967   1
   4   4   0 5201.99 226.595   2
   4   4   0 4892.87 217.770  10
  -5  -4   0 650.565 41.1503   2
  -5  -4   0 716.207 77.3700   1
  -5  -4   0 560.833 90.6356   3
  -5  -4   0 683.944 97.4970   5
  -5  -4   0 658.999 32.5959  10
  -5  -4   0 716.072 44.2615   2
  -5  -4   0 618.723 31.4265   9
   5   4   0 652.420 41.2301   2
   5   4   0 655.546 39.2000   2
   5   4   0 700.042 73.4155   1
   5   4   0 621.017 32.1768  10
  -6  -4   0 1150.72 67.4777   2
  -6  -4   0 1221.35 56.2862   9
  -6  -4   0 1357.78 57.5604  10
  -6  -4   0 1066.41 102.856   1
  -6  -4   0 1358.50 71.6226   2
  -6  -4   0 1007.55 132.879   5
   6   4   0 1282.05 61.0513  10
   6   4   0 1062.79 106.510   1
  -7  -4   0 227.780 18.2899  10
  -7  -4   0 168.567 27.8924   2
  -7  -4   0 223.436 64.3867   1
  -7  -4   0 157.506 24.4153   2
   7   4   0 189.741 17.0824  10
   7   4   0 113.308 55.9537   1
  -8  -4   0 50.4036 17.5594   2
  -8  -4   0 24.9980 19.2640   2
  -8  -4   0 48.3631 10.6788  10
   8   4   0 55.1334 11.0878  10
  -9  -4   0 21.5671 19.1175   2
  -9  -4   0 17.3663 10.5901  10
  -9  -4   0 40.0569 22.8139   2
 -10  -4   0 14.5081 25.8641   2
 -10  -4   0 25.6479 12.1945  10
  -9   5   0 474.284 28.5003  10
  -8   5   0 74.0998 10.0299  10
  -8   5   0 61.8498 18.8257   6
  -7   5   0 1083.01 62.7108   6
  -7   5   0 1041.50 49.3549  10
  -7   5   0 1053.91 50.3813  11
  -6   5   0 22.9534 6.14356  11
  -6   5   0 18.9186 12.3951   4
  -6   5   0 33.4374 6.21084  10
  -6   5   0 46.2057 12.3683   6
  -5   5   0 1736.28 84.2074   6
  -5   5   0 1646.39 139.585   7
  -5   5   0 1528.48 83.2555   4
  -5   5   0 1680.98 73.4072  11
  -5   5   0 1769.49 163.019   3
  -5   5   0 1702.62 72.7419  10
  -5   5   0 1464.73 123.865   5
  -4   5   0 8.38449 3.87075  10
  -4   5   0 37.6629 69.2754   5
  -4   5   0 -12.956 35.6032   3
  -4   5   0 -33.083 40.3760   7
  -4   5   0 17.6174 8.74228   6
  -4   5   0 39.2954 57.6415   8
   3  -5   0 4528.70 195.752   6
  -3   5   0 4512.36 241.247   3
  -3   5   0 4300.23 194.930   6
  -3   5   0 4258.49 242.285   7
  -3   5   0 4216.86 221.481   5
   2  -5   0 4.16452 6.19336   6
  -2   5   0 -25.425 22.6014   3
  -2   5   0 8.61770 6.01289   6
  -2   5   0 7.35083 24.0274   5
  -2   5   0 -3.0785 23.4304   7
  -2   5   0 -1.4421 22.2195   8
   1  -5   0 1050.31 47.2404   9
   1  -5   0 1131.47 67.0162   1
   1  -5   0 1110.16 53.9117   6
   1  -5   0 1115.55 51.1934   2
  -1   5   0 1064.22 51.3460   2
  -1   5   0 1075.20 47.5851   9
  -1   5   0 1065.10 53.6303   6
  -1   5   0 1093.69 67.0561   1
  -1   5   0 1165.28 83.9077   3
  -1   5   0 1128.58 80.0446   8
  -1   5   0 1060.74 52.4344   2
   0  -5   0 330.752 16.6819   9
   0  -5   0 366.706 37.5103   1
   0  -5   0 365.174 21.6029   6
   0  -5   0 364.269 44.4922   5
   0  -5   0 359.820 22.4784   2
   0  -5   0 364.521 17.0421  10
   0  -5   0 353.151 21.2264   2
   0   5   0 357.594 35.8700   1
   0   5   0 376.049 47.3670   7
   0   5   0 358.886 16.9147  10
   0   5   0 362.393 21.7920   2
   0   5   0 335.614 21.2431   6
   0   5   0 308.882 46.0939   3
   0   5   0 366.743 22.9105   2
   0   5   0 350.982 16.9702   9
  -1  -5   0 226.842 15.2590   6
  -1  -5   0 218.879 36.4689   1
  -1  -5   0 199.510 11.5827   9
  -1  -5   0 223.660 18.4006   2
  -1  -5   0 230.898 12.0166  10
  -1  -5   0 245.189 40.5075   5
  -1  -5   0 215.242 16.9607   2
   1   5   0 191.760 40.2489   7
   1   5   0 219.906 11.8112  10
   1   5   0 240.290 15.6334   6
   1   5   0 224.092 17.2190   2
   1   5   0 201.985 11.7385   9
   1   5   0 225.401 18.4594   2
   1   5   0 218.501 33.8666   1
  -2  -5   0 49.0116 5.35685   9
  -2  -5   0 46.4008 22.1785   1
  -2  -5   0 36.6878 5.62760  10
  -2  -5   0 35.0682 9.56751   2
  -2  -5   0 39.7280 9.49408   2
  -2  -5   0 30.1976 26.3185   5
  -2  -5   0 60.2042 8.77909   6
   2   5   0 50.3519 5.31520   9
   2   5   0 74.7085 25.4670   7
   2   5   0 49.6278 5.48425  10
   2   5   0 27.1452 19.8576   1
  -3  -5   0 48.9607 6.32394  10
  -3  -5   0 40.7657 9.94429   2
  -3  -5   0 84.6727 27.0699   1
  -3  -5   0 117.492 35.9786   5
  -3  -5   0 40.2014 5.72432   9
  -3  -5   0 55.4707 12.3160   2
   3   5   0 55.0513 6.39855  10
   3   5   0 115.026 45.9290   3
   3   5   0 55.3252 12.3120   2
   3   5   0 55.6312 10.3577   4
   3   5   0 88.7276 28.5826   1
   3   5   0 48.2252 12.2047   2
  -4  -5   0 164.750 11.4123   9
  -4  -5   0 181.456 12.7999  10
  -4  -5   0 145.833 21.7012   2
  -4  -5   0 155.627 42.6510   1
   4   5   0 163.203 20.9699   2
   4   5   0 221.467 58.0091   1
   4   5   0 149.409 16.6645   4
   4   5   0 131.241 19.8779   2
   4   5   0 162.707 11.9132  10
  -5  -5   0 154.351 58.2421   5
  -5  -5   0 108.868 18.6344   2
  -5  -5   0 163.037 13.1140  10
  -5  -5   0 116.972 43.1725   1
  -5  -5   0 118.937 19.6653   2
  -5  -5   0 128.492 10.8281   9
  -5  -5   0 110.326 53.7707   3
   5   5   0 130.963 12.1495  10
   5   5   0 163.724 27.6144   2
   5   5   0 152.160 21.0722   2
   5   5   0 156.380 46.4387   1
  -6  -5   0 178.441 53.6248   1
  -6  -5   0 130.048 13.8816  10
  -6  -5   0 134.267 22.6347   2
  -6  -5   0 118.897 11.5404   9
  -6  -5   0 92.6623 18.0654   2
  -6  -5   0 98.2956 60.5854   3
   6   5   0 112.034 25.3594   2
   6   5   0 112.459 17.7109   2
   6   5   0 106.382 12.9546  10
   6   5   0 148.964 50.1706   1
  -7  -5   0 912.078 61.0228   2
  -7  -5   0 880.618 43.0353  10
  -7  -5   0 794.409 54.8339   2
  -7  -5   0 802.002 41.3607   9
  -7  -5   0 760.952 124.192   1
   7   5   0 814.424 42.5316  10
   7   5   0 863.246 106.964   1
  -8  -5   0 183.154 18.8707  10
  -8  -5   0 124.185 26.1969   2
  -8  -5   0 156.764 28.8250   2
   8   5   0 140.343 15.5838  10
  -9  -5   0 153.043 30.4564   2
  -9  -5   0 197.090 21.1586  10
   9   5   0 181.408 20.9159  10
  -9   6   0 0.56682 7.93872  10
  -9   6   0 -15.310 21.1341   6
  -8   6   0 19.2788 9.20989  11
  -8   6   0 25.4875 7.80077  10
  -8   6   0 -16.281 16.0247   4
  -8   6   0 5.55045 17.3946   6
  -7   6   0 78.8523 9.13793  10
  -7   6   0 73.3255 19.5009   4
  -7   6   0 84.7008 10.5792  11
  -7   6   0 71.1454 19.0717   6
  -6   6   0 140.979 12.9998  11
  -6   6   0 148.646 22.1373   4
  -6   6   0 154.936 23.0910   6
  -6   6   0 157.258 12.3983  10
  -5   6   0 0.72424 9.69856   6
  -5   6   0 -3.8806 4.51759  11
  -5   6   0 -2.9866 4.19858  10
  -5   6   0 32.0155 55.3108   7
  -5   6   0 51.9550 46.1951   5
  -5   6   0 -128.41 68.6613   8
  -5   6   0 -23.601 53.6808   3
  -4   6   0 253.355 63.7101   3
  -4   6   0 388.678 18.8420  10
  -4   6   0 278.573 64.0924   5
  -4   6   0 262.771 69.3908   7
  -4   6   0 583.361 96.7104   8
  -4   6   0 400.817 29.1091   6
   3  -6   0 38.0498 16.1188   6
  -3   6   0 71.7297 37.3883   7
  -3   6   0 -15.930 31.1290   3
  -3   6   0 9.19929 7.83913   6
  -3   6   0 6.68720 31.1942   5
  -3   6   0 -4.3626 37.2721   8
   2  -6   0 2212.64 105.587   6
  -2   6   0 2372.39 152.941   7
  -2   6   0 2176.21 100.587   2
  -2   6   0 2186.40 105.337   6
  -2   6   0 2314.34 102.191   2
  -2   6   0 2409.63 144.163   3
  -2   6   0 2198.29 96.8810   9
   1  -6   0 26.2208 33.6244   5
   1  -6   0 47.0380 9.70067   6
   1  -6   0 46.1415 4.05574   9
   1  -6   0 47.9699 7.78198   2
  -1   6   0 37.6190 17.7367   1
  -1   6   0 31.2813 8.06342   2
  -1   6   0 15.9564 21.8732   8
  -1   6   0 32.6424 3.97196   9
  -1   6   0 51.4427 9.47294   6
  -1   6   0 42.5887 4.41377  10
  -1   6   0 23.2524 25.5409   3
  -1   6   0 98.4928 33.4984   7
  -1   6   0 40.9475 7.92511   2
   0  -6   0 2339.12 99.4112  10
   0  -6   0 2191.76 126.717   1
   0  -6   0 2339.83 106.318   2
   0  -6   0 2241.95 104.762   2
   0  -6   0 2214.24 99.2598   9
   0  -6   0 2193.18 104.931   6
   0  -6   0 2388.71 137.020   5
   0   6   0 2162.92 126.289   1
   0   6   0 2278.45 105.251   6
   0   6   0 2336.33 99.5787   9
   0   6   0 2293.81 144.261   7
   0   6   0 2550.92 147.388   3
   0   6   0 2312.03 105.580   2
   0   6   0 2309.73 99.3756  10
   0   6   0 2352.32 107.389   2
  -1  -6   0 47.3786 20.0725   1
  -1  -6   0 49.8675 9.62017   2
  -1  -6   0 31.7855 4.44668   9
  -1  -6   0 34.9879 9.13827   2
  -1  -6   0 36.0457 4.80262  10
  -1  -6   0 40.6561 7.92401   6
   1   6   0 67.4686 25.5359   7
   1   6   0 38.6856 4.95348   9
   1   6   0 50.4725 5.77415  10
   1   6   0 36.8095 25.0476   1
   1   6   0 46.5802 10.3607   2
   1   6   0 53.3708 8.63007   6
   1   6   0 5.33732 30.7777   3
   1   6   0 34.7625 8.75571   2
  -2  -6   0 4424.98 197.398   6
  -2  -6   0 4501.26 194.315   9
  -2  -6   0 4400.70 202.286   2
  -2  -6   0 4687.76 249.707   5
  -2  -6   0 4566.81 194.240  10
  -2  -6   0 4437.77 203.967   2
   2   6   0 4358.81 233.114   1
   2   6   0 4438.16 194.132  10
   2   6   0 4616.43 238.459   7
   2   6   0 4522.94 194.141   9
   2   6   0 4662.37 204.882   2
   2   6   0 4530.40 197.589   6
   2   6   0 4535.48 256.847   3
  -3  -6   0 1337.21 72.0801   2
  -3  -6   0 1423.94 74.3302   2
  -3  -6   0 1325.03 62.9075   9
  -3  -6   0 1384.77 63.0208  10
  -3  -6   0 1493.01 106.109   1
  -3  -6   0 1235.02 117.335   5
   3   6   0 1420.62 69.2672   4
   3   6   0 1452.70 74.0504   2
   3   6   0 1498.57 108.784   7
   3   6   0 1385.93 63.0924  10
   3   6   0 1643.37 108.934   1
   3   6   0 1339.86 134.650   3
  -4  -6   0 896.255 53.7903   2
  -4  -6   0 960.663 56.1061   2
  -4  -6   0 1024.94 44.8224  10
  -4  -6   0 1017.84 92.5131   1
  -4  -6   0 928.511 44.2293   9
  -4  -6   0 1008.81 111.052   5
   4   6   0 951.625 44.5181  10
   4   6   0 947.385 56.0468   2
   4   6   0 966.898 50.0175   4
   4   6   0 867.717 68.7561   2
   4   6   0 764.825 130.946   3
  -5  -6   0 241.919 28.8120   2
  -5  -6   0 187.184 71.0990   5
  -5  -6   0 237.653 25.4498   2
  -5  -6   0 185.891 50.5268   1
  -5  -6   0 243.759 15.6291   9
  -5  -6   0 132.686 59.3058   3
  -5  -6   0 264.196 17.0844  10
   5   6   0 244.785 26.1794   2
   5   6   0 311.127 63.1134   1
   5   6   0 254.355 26.9892   2
   5   6   0 257.270 16.6222  10
  -6  -6   0 339.158 24.0545   9
  -6  -6   0 431.814 23.3872  10
  -6  -6   0 332.021 70.3230   1
  -6  -6   0 307.411 31.7868   2
  -6  -6   0 407.860 38.2687   2
   6   6   0 329.907 31.4054   2
   6   6   0 253.133 63.3159   1
   6   6   0 390.246 23.0311  10
   6   6   0 387.673 34.3442   2
  -7  -6   0 213.488 17.8747   9
  -7  -6   0 206.707 78.9095   1
   7   6   0 177.113 18.3985  10
   7   6   0 235.240 29.6362   2
   7   6   0 245.757 68.9757   1
  -8  -6   0 76.6113 22.3072   2
  -8  -6   0 84.2274 12.9478  10
  -8  -6   0 66.6646 22.7427   2
   8   6   0 70.5082 12.5549  10
  -9  -6   0 80.1207 25.6345   2
  -9  -6   0 34.3323 11.7717  10
   9   6   0 47.9985 12.1707  10
  -9   7   0 312.668 41.2393   6
  -9   7   0 374.454 23.8242  10
  -8   7   0 75.4134 12.2086  11
  -8   7   0 144.344 28.1825   4
  -8   7   0 91.8814 23.5637   6
  -8   7   0 86.4695 10.6811  10
  -7   7   0 811.548 57.4112   6
  -7   7   0 783.166 39.5970  11
  -7   7   0 846.147 56.4916   4
  -7   7   0 729.547 37.5497  10
  -6   7   0 101.905 10.6634  11
  -6   7   0 95.5545 19.0478   6
  -6   7   0 82.3281 18.4726   4
  -6   7   0 86.6352 10.1525  10
  -5   7   0 1327.71 144.216   7
  -5   7   0 1126.96 159.949   8
  -5   7   0 1303.96 69.0555   6
  -5   7   0 1188.79 55.9512  10
  -5   7   0 1147.41 140.280   3
  -5   7   0 1398.04 116.949   5
   4  -7   0 60.2181 14.6084   6
  -4   7   0 62.0336 13.6596   6
  -4   7   0 56.5693 6.63622  10
  -4   7   0 3.12010 54.6365   8
  -4   7   0 37.3680 40.6421   5
  -4   7   0 36.5971 53.0414   7
   3  -7   0 3110.53 136.207   6
  -3   7   0 2686.52 172.166   5
  -3   7   0 3010.05 185.883   3
  -3   7   0 2864.91 194.478   7
  -3   7   0 2682.93 186.444   8
  -3   7   0 2890.79 135.077   6
   2  -7   0 44.0756 11.2821   6
   2  -7   0 58.4388 19.0097   1
  -2   7   0 11.2899 30.2985   3
  -2   7   0 40.1909 34.2531   7
  -2   7   0 23.9676 7.70964   2
  -2   7   0 72.2891 23.9142   1
  -2   7   0 39.1190 4.32850   9
  -2   7   0 74.7770 39.7483   5
  -2   7   0 94.8937 34.6737   8
  -2   7   0 30.1155 7.32535   2
  -2   7   0 53.7495 11.2660   6
   1  -7   0 372.896 40.8211   1
   1  -7   0 410.814 58.1725   5
   1  -7   0 329.202 16.5513   9
   1  -7   0 352.855 22.6765   2
   1  -7   0 353.662 25.0945   6
   1  -7   0 332.862 20.8544   2
  -1   7   0 383.396 24.9790   6
  -1   7   0 356.086 23.0063   2
  -1   7   0 396.396 61.2683   3
  -1   7   0 304.075 55.2500   8
  -1   7   0 332.679 24.0316   2
  -1   7   0 369.939 17.4869  10
  -1   7   0 402.222 62.5674   7
  -1   7   0 331.433 40.8213   1
  -1   7   0 334.288 17.2083   9
   0  -7   0 272.617 21.5771   2
   0  -7   0 256.909 20.1831   6
   0  -7   0 343.038 41.3716   1
   0  -7   0 188.906 43.0282   5
   0  -7   0 281.594 19.6248   2
   0  -7   0 251.554 13.4928   9
   0   7   0 264.307 14.0615   9
   0   7   0 265.982 20.2749   2
   0   7   0 267.826 21.6517   2
   0   7   0 256.071 39.4904   1
   0   7   0 258.750 13.9760  10
   0   7   0 269.896 54.5088   7
   0   7   0 233.834 20.0085   6
  -1  -7   0 238.746 13.5298   9
  -1  -7   0 216.703 40.8490   1
  -1  -7   0 242.939 20.4603   2
  -1  -7   0 344.079 61.0515   5
  -1  -7   0 258.378 14.0877  10
  -1  -7   0 242.448 18.6872   6
  -1  -7   0 259.022 22.1394   2
   1   7   0 236.592 13.5745  10
   1   7   0 320.635 62.1860   3
   1   7   0 232.671 21.8945   2
   1   7   0 238.008 20.5242   2
   1   7   0 240.007 19.0646   6
   1   7   0 228.140 50.9312   7
   1   7   0 229.892 13.6976   9
  -2  -7   0 153.613 11.3737  10
  -2  -7   0 93.1929 40.3443   5
  -2  -7   0 171.861 15.6319   6
  -2  -7   0 154.580 10.8856   9
  -2  -7   0 171.879 21.0451   2
  -2  -7   0 191.615 18.7960   2
  -2  -7   0 158.724 43.1553   1
   2   7   0 219.593 47.9782   7
   2   7   0 99.2299 53.1030   3
   2   7   0 168.046 41.1135   1
   2   7   0 176.774 16.2063   6
   2   7   0 173.926 11.3404   9
   2   7   0 195.427 22.5706   2
   2   7   0 161.083 20.0922   2
   2   7   0 160.173 11.2357  10
  -3  -7   0 78.2226 14.9558   2
  -3  -7   0 25.0018 30.0584   1
  -3  -7   0 40.8307 12.2515   2
  -3  -7   0 58.1664 7.11940  10
  -3  -7   0 51.2095 6.73232   9
   3   7   0 66.8008 53.3527   3
   3   7   0 59.9407 32.1774   1
   3   7   0 44.1631 13.2868   2
   3   7   0 32.4331 37.3382   7
   3   7   0 67.1183 15.2665   2
   3   7   0 57.2892 6.97992  10
  -4  -7   0 37.8818 33.4396   1
  -4  -7   0 14.6304 5.89467  10
  -4  -7   0 11.7085 11.4693   2
  -4  -7   0 -38.717 48.0814   5
  -4  -7   0 26.9160 10.7627   2
  -4  -7   0 4.11214 4.42940   9
   4   7   0 8.83271 8.75159   4
   4   7   0 47.1144 66.6951   3
   4   7   0 17.6905 12.0844   2
   4   7   0 36.7669 31.5359   1
   4   7   0 9.70409 5.40352  10
   4   7   0 3.79213 10.9832   2
  -5  -7   0 252.331 16.3594   9
  -5  -7   0 295.349 30.7141   2
  -5  -7   0 168.354 53.3225   1
  -5  -7   0 209.067 26.0363   2
  -5  -7   0 157.819 65.2780   3
  -5  -7   0 194.376 71.8764   5
  -5  -7   0 274.540 17.8469  10
   5   7   0 287.030 29.2956   2
   5   7   0 216.936 16.9772  10
   5   7   0 263.712 24.6543   4
   5   7   0 234.917 28.4050   2
   5   7   0 297.950 61.2413   1
  -6  -7   0 58.8175 9.77261  10
  -6  -7   0 38.8389 17.4538   2
  -6  -7   0 35.4564 14.1126   2
  -6  -7   0 -20.549 48.8961   1
  -6  -7   0 29.6809 7.66887   9
   6   7   0 33.8303 8.77960  10
   6   7   0 34.4575 16.7024   2
   6   7   0 34.5884 51.0608   1
   6   7   0 24.6166 15.6318   2
  -7  -7   0 249.644 37.5636   2
  -7  -7   0 250.201 20.3436  10
  -7  -7   0 257.620 31.1325   2
  -7  -7   0 135.865 83.5943   1
   7   7   0 288.267 31.9801   2
   7   7   0 174.044 27.4814   2
   7   7   0 222.049 19.7891  10
  -8  -7   0 119.276 14.5738  10
  -8  -7   0 58.3273 24.4418   2
   8   7   0 122.554 17.4830  10
  -9  -7   0 69.7836 13.4469  10
  -9  -7   0 61.2022 24.7701   2
   9   7   0 74.5726 18.3324  10
  -9   8   0 -8.9824 7.72730  10
  -9   8   0 12.4504 22.6205   4
  -8   8   0 188.841 15.9184  10
  -8   8   0 142.160 17.5829  11
  -8   8   0 224.004 32.1485   6
  -7   8   0 1.56558 6.15048  10
  -7   8   0 23.5361 15.0669   4
  -7   8   0 -2.4777 6.84937  11
  -7   8   0 7.69698 16.7565   6
  -6   8   0 -5.7836 14.6303   6
  -6   8   0 14.6407 6.80130  11
  -6   8   0 -18.111 10.7388   4
  -5   8   0 188.672 84.9937   8
  -5   8   0 20.5043 12.8183   6
  -5   8   0 43.0874 67.8244   7
  -5   8   0 53.5895 61.3738   3
   4  -8   0 153.700 23.4119   6
  -4   8   0 81.6904 59.3915   7
  -4   8   0 137.599 68.4171   5
  -4   8   0 184.365 22.7887   6
  -4   8   0 150.755 61.7609   3
   3  -8   0 3.72047 9.93220   6
  -3   8   0 -52.296 37.9427   5
  -3   8   0 38.6546 45.4866   7
  -3   8   0 51.1912 45.1436   8
  -3   8   0 10.0018 3.10632   9
  -3   8   0 1.15929 8.65452   6
  -3   8   0 -48.090 37.1713   3
   2  -8   0 2062.88 99.2832   6
   2  -8   0 2168.74 117.698   1
  -2   8   0 1984.29 88.2784   9
  -2   8   0 2002.14 96.1679   2
  -2   8   0 1950.38 153.690   7
  -2   8   0 1978.48 94.3770   2
  -2   8   0 2216.57 125.690   1
  -2   8   0 1973.26 146.762   3
  -2   8   0 1942.14 143.935   8
  -2   8   0 2003.88 98.4614   6
   1  -8   0 16.9813 5.98169   2
   1  -8   0 -5.4539 18.5703   1
   1  -8   0 22.8727 3.49470   9
   1  -8   0 25.6680 9.35369   6
   1  -8   0 28.5157 8.46308   2
  -1   8   0 17.2028 8.31577   2
  -1   8   0 6.00668 28.7072   8
  -1   8   0 17.5879 32.9855   3
  -1   8   0 17.0677 3.94509   9
  -1   8   0 17.5421 9.45332   6
  -1   8   0 -22.111 29.6439   7
  -1   8   0 15.5678 7.63800   2
  -1   8   0 49.6625 21.8166   1
  -1   8   0 19.8423 4.18579  10
   0  -8   0 3582.59 157.270   9
   0  -8   0 3763.57 166.619   2
   0  -8   0 3526.75 164.350   2
   0  -8   0 3937.95 199.275   1
   0  -8   0 3705.54 165.869   6
   0  -8   0 3715.59 211.282   5
   0   8   0 3576.53 164.886   6
   0   8   0 3645.60 157.611   9
   0   8   0 3786.60 222.722   7
   0   8   0 3657.49 157.252  10
   0   8   0 3778.91 221.674   3
   0   8   0 3352.12 167.031   2
   0   8   0 3812.28 166.269   2
   0   8   0 3287.85 193.383   1
  -1  -8   0 1048.07 55.8708   2
  -1  -8   0 1058.04 47.4147  10
  -1  -8   0 1059.05 86.0614   1
  -1  -8   0 1010.53 53.6184   6
  -1  -8   0 1052.48 47.3104   9
  -1  -8   0 883.361 100.092   5
   1   8   0 1046.56 58.3322   2
   1   8   0 1014.01 47.1601  10
   1   8   0 923.841 95.1703   7
   1   8   0 1074.41 47.6473   9
   1   8   0 1021.52 106.718   3
   1   8   0 1042.26 96.2465   1
   1   8   0 1122.37 57.6927   2
   1   8   0 1056.65 53.9470   6
  -2  -8   0 2221.27 155.761   5
  -2  -8   0 2076.47 107.981   2
  -2  -8   0 2223.79 143.388   1
  -2  -8   0 2073.17 97.0216   9
  -2  -8   0 2119.38 101.986   6
  -2  -8   0 2209.88 107.470   2
  -2  -8   0 2289.82 97.1289  10
   2   8   0 2322.33 110.702   2
   2   8   0 2057.04 154.634   7
   2   8   0 2200.13 97.0347  10
   2   8   0 2142.64 107.056   2
   2   8   0 2319.81 103.019   6
   2   8   0 2305.08 169.482   3
   2   8   0 2289.12 97.2636   9
   2   8   0 2229.00 143.157   1
  -3  -8   0 607.935 42.1931   2
  -3  -8   0 572.877 29.1108  10
  -3  -8   0 558.694 32.5578   6
  -3  -8   0 600.141 39.6115   2
  -3  -8   0 518.472 91.6924   5
  -3  -8   0 702.138 76.7289   1
  -3  -8   0 533.449 28.6122   9
   3   8   0 521.471 72.3660   1
   3   8   0 641.427 43.1770   2
   3   8   0 598.030 41.7871   2
   3   8   0 459.693 79.0960   7
   3   8   0 554.208 28.8528  10
   3   8   0 625.976 107.914   3
   3   8   0 622.698 37.9490   4
  -4  -8   0 1002.74 136.618   1
  -4  -8   0 1154.11 68.0100   2
  -4  -8   0 1088.59 130.081   5
  -4  -8   0 1147.13 66.4264   2
  -4  -8   0 1168.35 54.4478   9
  -4  -8   0 1220.68 54.6248  10
   4   8   0 1163.56 69.5984   2
   4   8   0 941.554 120.304   7
   4   8   0 1162.89 54.4603  10
   4   8   0 1215.09 62.9721   4
   4   8   0 1199.92 156.217   3
   4   8   0 1298.27 69.8561   2
   4   8   0 1183.03 109.289   1
  -5  -8   0 383.562 37.5795   2
  -5  -8   0 392.694 85.5949   5
  -5  -8   0 427.734 23.9727  10
  -5  -8   0 452.676 82.9602   1
  -5  -8   0 423.272 35.6672   2
  -5  -8   0 383.618 22.8599   9
   5   8   0 369.777 23.3851  10
   5   8   0 408.188 31.2666   4
   5   8   0 393.734 36.3132   2
   5   8   0 521.826 83.8252   1
   5   8   0 386.641 36.4639   2
  -6  -8   0 1313.14 60.0121  10
  -6  -8   0 1277.44 78.8884   2
  -6  -8   0 1244.70 76.9462   2
  -6  -8   0 1305.97 141.630   1
   6   8   0 1194.42 75.0128   2
   6   8   0 1243.66 59.4504  10
   6   8   0 1221.91 73.9258   2
   6   8   0 1031.54 145.231   1
  -7  -8   0 216.180 35.1215   2
  -7  -8   0 230.394 20.6363  10
  -7  -8   0 192.664 30.3946   2
   7   8   0 250.785 32.7096   2
   7   8   0 217.829 19.6762  10
   7   8   0 246.378 32.5003   2
  -8  -8   0 248.579 22.7074  10
  -8  -8   0 285.572 42.3355   2
   8   8   0 177.628 29.3781   2
   8   8   0 201.018 21.3125  10
   8   8   0 187.884 29.1990   2
  -9  -8   0 18.3482 24.6187   2
  -9   9   0 239.884 24.9083  11
  -9   9   0 305.652 20.2952  10
  -9   9   0 222.864 39.4049   4
  -8   9   0 123.012 13.7489  10
  -8   9   0 90.7828 33.2652   6
  -8   9   0 111.061 27.9673   4
  -8   9   0 113.100 14.1761  11
  -7   9   0 719.293 37.2086  11
  -7   9   0 655.615 53.2133   4
  -7   9   0 679.342 34.0170  10
  -7   9   0 684.384 55.5089   6
  -6   9   0 -13.295 16.4970   6
  -6   9   0 16.3383 5.82613  10
  -6   9   0 16.5639 7.57158  11
  -6   9   0 20.0353 14.0754   4
  -5   9   0 1461.32 67.8294  10
  -5   9   0 1612.50 84.5319   6
  -4   9   0 66.4867 55.4583   3
  -4   9   0 -72.284 46.8563   5
  -4   9   0 19.0549 12.6383   6
  -4   9   0 -117.12 63.7152   7
   3  -9   0 1863.67 91.9624   6
  -3   9   0 1717.34 77.7653   9
  -3   9   0 1777.07 91.0203   6
  -3   9   0 1972.20 166.989   7
  -3   9   0 1689.43 84.2086   2
  -3   9   0 1776.47 147.442   3
  -3   9   0 1884.54 86.5519   2
  -3   9   0 1588.11 145.285   5
  -3   9   0 1793.77 146.034   8
   2  -9   0 34.1919 23.8646   1
   2  -9   0 49.3535 12.8115   6
  -2   9   0 16.1995 52.1891   5
  -2   9   0 30.2549 9.02390   2
  -2   9   0 45.6052 5.50250   9
  -2   9   0 29.1054 9.80605   2
  -2   9   0 28.2149 11.4048   6
  -2   9   0 71.9247 44.0956   7
  -2   9   0 21.0450 38.0281   8
  -2   9   0 46.9155 5.77962  10
  -2   9   0 59.7992 27.2574   1
  -2   9   0 -21.818 39.5238   3
   1  -9   0 1469.53 72.4609   2
   1  -9   0 1662.67 132.753   5
   1  -9   0 1479.32 66.4564   9
   1  -9   0 1534.23 77.6340   6
   1  -9   0 1527.42 74.7576   2
   1  -9   0 1540.11 101.545   1
  -1   9   0 1474.61 77.5704   2
  -1   9   0 1500.69 67.0871  10
  -1   9   0 1452.37 127.588   3
  -1   9   0 1467.39 123.918   8
  -1   9   0 1507.49 67.4319   9
  -1   9   0 1470.99 103.379   1
  -1   9   0 1585.46 77.7344   6
  -1   9   0 1601.18 76.4054   2
   0  -9   0 134.632 18.9299   2
   0  -9   0 159.428 16.8037   2
   0  -9   0 173.548 37.8296   1
   0  -9   0 136.953 17.9012   6
   0  -9   0 58.0937 44.8704   5
   0  -9   0 117.571 9.08420   9
   0   9   0 135.163 18.4361   2
   0   9   0 131.580 48.7187   7
   0   9   0 123.784 10.2084   9
   0   9   0 189.188 40.8297   1
   0   9   0 144.391 17.1760   2
   0   9   0 157.508 21.8824   6
   0   9   0 164.584 53.8816   3
   0   9   0 154.697 42.4501   8
   0   9   0 132.663 10.2741  10
  -1  -9   0 353.415 55.3419   1
  -1  -9   0 348.832 18.8152  10
  -1  -9   0 345.177 29.3359   2
  -1  -9   0 289.412 58.5522   5
  -1  -9   0 325.587 29.4866   6
  -1  -9   0 328.555 18.0871   9
   1   9   0 342.238 18.6868   9
   1   9   0 392.786 28.7429   2
   1   9   0 384.837 71.1388   7
   1   9   0 311.881 25.6319   6
   1   9   0 303.995 28.6423   2
   1   9   0 339.366 76.3449   3
   1   9   0 331.353 18.4950  10
   1   9   0 299.926 54.3671   1
  -2  -9   0 192.621 12.9335   9
  -2  -9   0 174.426 19.4091   6
  -2  -9   0 229.098 25.4892   2
  -2  -9   0 251.972 51.1344   1
  -2  -9   0 202.213 14.1205  10
  -2  -9   0 205.367 22.6191   2
  -2  -9   0 240.293 57.3288   5
   2   9   0 169.825 23.2520   2
   2   9   0 169.046 46.0845   1
   2   9   0 190.082 19.7638   6
   2   9   0 178.086 66.4040   3
   2   9   0 202.303 13.6401  10
   2   9   0 233.353 23.3983   2
   2   9   0 160.279 54.9135   7
  -3  -9   0 103.560 48.1984   5
  -3  -9   0 27.1070 11.9640   2
  -3  -9   0 28.3906 8.85717   6
  -3  -9   0 15.9013 5.86046  10
  -3  -9   0 15.6338 5.00538   9
  -3  -9   0 -2.6106 8.39969   2
   3   9   0 17.0108 33.1190   1
   3   9   0 18.4557 5.70975  10
   3   9   0 19.7344 11.7555   2
   3   9   0 4.28138 11.8457   2
   3   9   0 9.86905 10.5942   4
  -4  -9   0 77.7713 57.0036   5
   4   9   0 43.7105 71.0254   3
   4   9   0 26.3260 56.1494   7
   4   9   0 37.4039 38.4675   1
  -5  -9   0 24.7590 16.2283   2
  -5  -9   0 26.3964 8.28094  10
  -5  -9   0 115.211 55.9496   1
  -5  -9   0 23.3900 14.0514   2
  -5  -9   0 31.9254 66.8515   5
  -5  -9   0 17.5076 7.01752   9
   5   9   0 28.7810 46.5231   1
   5   9   0 -2.2565 12.1108   4
   5   9   0 23.8381 14.3209   2
   5   9   0 3.67057 101.958   3
   5   9   0 25.3186 14.9166   2
   5   9   0 37.9130 8.27220  10
  -6  -9   0 141.865 28.5834   2
  -6  -9   0 170.551 26.9818   2
   6   9   0 152.564 16.6216  10
   6   9   0 117.438 22.2646   4
   6   9   0 169.995 27.6417   2
   6   9   0 142.322 24.7875   2
  -7  -9   0 50.4370 21.9029   2
  -7  -9   0 61.5631 12.0361  10
   7   9   0 47.2963 17.7363   2
   7   9   0 54.1716 11.6784  10
   7   9   0 69.5831 19.1955   2
  -8  -9   0 17.0059 22.5318   2
  -8  -9   0 39.1906 11.7883  10
   8   9   0 29.2359 21.1863   2
   8   9   0 64.7732 13.3583  10
   8   9   0 40.3933 19.4645   2
  -9  -9   0 94.5239 15.9583  10
  -9  -9   0 101.139 28.9783   2
  -8  10   0 48.3380 8.80226  10
  -8  10   0 29.1159 24.4283   4
  -8  10   0 44.9733 10.9601  11
  -7  10   0 9.58713 8.49443  11
  -7  10   0 -15.941 20.7759   6
  -7  10   0 -0.5926 6.57836  10
  -7  10   0 24.8608 16.3198   4
  -6  10   0 21.4574 6.13281  10
  -6  10   0 17.7937 18.2807   6
  -6  10   0 28.3882 14.2425   4
  -6  10   0 24.1448 8.29001  11
  -5  10   0 -4.4788 14.5934   6
  -5  10   0 1.74817 5.09616  10
   4 -10   0 262.137 29.9593   6
  -4  10   0 256.766 14.4362   9
  -4  10   0 351.596 84.5542   8
  -4  10   0 159.806 68.5039   3
  -4  10   0 182.040 68.4776   5
  -4  10   0 299.728 30.6402   6
   3 -10   0 3.88670 11.1018   6
  -3  10   0 13.1609 11.0451   6
  -3  10   0 -69.505 46.3960   8
  -3  10   0 92.5968 61.3451   7
  -3  10   0 11.3115 8.80521   2
  -3  10   0 1.36551 3.58213   9
  -3  10   0 5.18511 7.20371   2
  -3  10   0 1.81299 4.49833  10
  -3  10   0 -41.738 51.4864   5
  -3  10   0 -60.810 47.9860   3
   2 -10   0 998.412 77.2627   1
   2 -10   0 950.745 54.8599   6
  -2  10   0 869.954 86.1373   1
  -2  10   0 715.350 98.9704   8
  -2  10   0 836.196 41.5595   9
  -2  10   0 876.931 112.149   3
  -2  10   0 984.372 52.9132   2
  -2  10   0 877.742 53.8001   6
  -2  10   0 1073.33 119.303   7
  -2  10   0 926.011 52.4731   2
  -2  10   0 891.786 41.6409  10
   1 -10   0 119.975 16.5655   2
   1 -10   0 95.4353 59.9012   5
   1 -10   0 120.952 35.3446   1
   1 -10   0 168.234 16.2046   2
   1 -10   0 164.003 20.8684   6
   1 -10   0 144.159 9.32011   9
  -1  10   0 139.595 19.8554   6
  -1  10   0 131.013 21.0154   2
  -1  10   0 143.622 52.1349   8
  -1  10   0 156.979 55.5561   7
  -1  10   0 211.734 42.2231   1
  -1  10   0 146.576 53.4466   3
  -1  10   0 124.637 18.0561   2
  -1  10   0 128.347 10.6092   9
  -1  10   0 139.920 10.5883  10
   0 -10   0 1800.07 89.4549   2
   0 -10   0 1707.02 77.2666   9
   0 -10   0 1816.43 88.0496   6
   0 -10   0 1919.57 145.098   5
   0 -10   0 1714.03 86.0245   2
   0 -10   0 1823.06 123.964   1
   0  10   0 1806.49 138.983   8
   0  10   0 1646.59 77.4489  10
   0  10   0 2015.74 156.865   3
   0  10   0 1804.64 155.437   7
   0  10   0 1613.49 122.320   1
   0  10   0 1685.00 90.2842   2
   0  10   0 1723.38 88.2470   2
   0  10   0 1728.43 87.6189   6
   0  10   0 1732.62 78.1016   9
  -1 -10   0 265.908 27.5617   2
  -1 -10   0 251.352 15.0755   9
  -1 -10   0 260.572 24.3085   2
  -1 -10   0 241.785 23.2590   6
  -1 -10   0 251.516 16.1413  10
  -1 -10   0 303.600 57.6212   1
   1  10   0 278.562 24.2057   6
   1  10   0 257.187 17.4814   9
   1  10   0 235.377 59.3747   7
   1  10   0 227.104 15.0833  10
   1  10   0 243.570 26.3269   2
   1  10   0 192.482 50.5790   1
   1  10   0 209.997 68.1022   3
  -2 -10   0 965.133 55.8897   2
  -2 -10   0 908.950 43.7658   9
  -2 -10   0 905.645 119.082   5
  -2 -10   0 896.518 50.9397   6
  -2 -10   0 974.819 58.0941   2
  -2 -10   0 927.473 43.9233  10
  -2 -10   0 997.435 92.9230   1
   2  10   0 881.938 43.6957  10
   2  10   0 857.722 122.014   3
   2  10   0 1010.10 44.3602   9
   2  10   0 855.939 57.2148   2
   2  10   0 994.572 56.6779   2
   2  10   0 955.849 113.737   7
   2  10   0 775.508 89.7337   1
  -3 -10   0 373.047 21.4410  10
  -3 -10   0 379.833 71.6735   1
  -3 -10   0 394.270 85.1977   5
  -3 -10   0 381.749 35.4738   2
  -3 -10   0 338.552 20.6135   9
  -3 -10   0 366.996 31.9947   2
   3  10   0 375.428 32.0540   4
   3  10   0 352.521 82.4409   7
   3  10   0 365.834 21.0266   9
   3  10   0 413.809 36.6517   2
   3  10   0 374.909 69.7566   1
   3  10   0 350.441 21.3935  10
   3  10   0 501.385 98.3681   3
   3  10   0 335.472 33.9707   2
  -4 -10   0 1464.53 71.2423   9
  -4 -10   0 1467.39 85.1687   2
  -4 -10   0 1704.82 90.6134   2
  -4 -10   0 1411.60 75.0022   6
  -4 -10   0 1285.86 154.384   5
  -4 -10   0 1636.91 143.112   1
  -4 -10   0 1636.08 71.7888  10
   4  10   0 1637.98 83.3811   4
   4  10   0 1261.81 186.595   3
   4  10   0 1673.23 91.6994   2
   4  10   0 1557.45 71.4995  10
   4  10   0 1569.80 137.692   1
   4  10   0 1653.35 89.5070   2
  -5 -10   0 501.017 28.9304  10
  -5 -10   0 515.323 92.7766   1
  -5 -10   0 574.609 47.2010   2
   5  10   0 531.590 45.8711   2
   5  10   0 456.578 85.7467   1
   5  10   0 498.970 44.0764   2
   5  10   0 457.342 28.1090  10
  -6 -10   0 455.287 28.1569  10
  -6 -10   0 528.267 56.0572   2
   6  10   0 356.901 98.2044   1
   6  10   0 481.969 42.8664   2
   6  10   0 403.222 27.2771  10
   6  10   0 467.041 44.6852   2
  -7 -10   0 199.232 37.1246   2
  -7 -10   0 221.526 20.8724  10
   7  10   0 289.453 49.4778   2
   7  10   0 190.683 31.7730   2
   7  10   0 243.603 28.8680  10
  -8 -10   0 20.4469 25.3440   2
  -8 -10   0 36.2145 11.7141  10
   8  10   0 32.5716 20.2278   2
  -9 -10   0 63.5838 29.8628   2
  -9 -10   0 51.8188 13.8517  10
  -8  11   0 3.50191 7.10807  10
  -8  11   0 -7.6747 8.58531  11
  -8  11   0 36.2630 23.1785   4
  -7  11   0 517.835 27.3188  10
  -7  11   0 511.339 48.9203   4
  -7  11   0 549.527 44.3315  11
  -6  11   0 18.4308 18.4066   6
  -6  11   0 14.6676 8.27573  11
  -5  11   0 988.343 46.5675  10
  -5  11   0 1021.34 66.7617   6
   4 -11   0 48.8015 18.2003   6
  -4  11   0 60.9640 15.3426   2
  -4  11   0 73.2933 7.58568   9
  -4  11   0 82.6188 13.5776   2
  -4  11   0 76.9650 19.3054   6
   3 -11   0 1240.46 93.5779   1
   3 -11   0 1312.96 72.2734   6
  -3  11   0 1196.85 68.0961   2
  -3  11   0 1295.00 67.7442   2
  -3  11   0 933.679 132.744   8
  -3  11   0 1310.44 55.6703  10
  -3  11   0 1164.40 55.3806   9
  -3  11   0 1055.87 180.367   7
  -3  11   0 1233.49 70.7139   6
   2 -11   0 52.2798 32.1098   1
   2 -11   0 12.5304 11.9906   6
  -2  11   0 -75.852 56.1216   7
  -2  11   0 34.9549 53.4034   3
  -2  11   0 -1.8404 33.1506   1
  -2  11   0 8.89610 4.97280  10
  -2  11   0 13.2976 11.3630   6
  -2  11   0 -91.568 54.0559   5
  -2  11   0 10.4591 9.60355   2
  -2  11   0 54.7564 49.0558   8
  -2  11   0 17.8828 18.6744   2
  -2  11   0 26.0606 5.28207   9
   1 -11   0 1158.75 62.1159   6
   1 -11   0 1055.64 47.5376   9
   1 -11   0 1006.49 54.9814   2
   1 -11   0 1014.28 57.2426   2
   1 -11   0 939.057 130.335   5
  -1  11   0 1091.17 62.0081   2
  -1  11   0 1281.35 139.957   7
  -1  11   0 1059.12 123.882   3
  -1  11   0 1011.68 60.2248   6
  -1  11   0 1007.83 48.2210  10
  -1  11   0 1080.83 48.9266   9
  -1  11   0 971.522 92.4611   1
  -1  11   0 1142.00 59.9962   2
  -1  11   0 951.860 113.288   8
   0 -11   0 411.083 96.5306   5
   0 -11   0 394.782 33.5138   2
   0 -11   0 439.817 33.5308   6
   0 -11   0 422.729 69.7477   1
   0 -11   0 470.474 22.2306   9
   0 -11   0 444.102 31.4162   2
   0  11   0 466.659 33.8162   2
   0  11   0 352.481 85.1526   7
   0  11   0 424.079 35.8765   2
   0  11   0 436.086 23.2916   9
   0  11   0 393.324 22.4313  10
   0  11   0 301.895 79.0723   3
   0  11   0 446.837 34.2627   6
   0  11   0 345.706 77.1056   8
  -1 -11   0 556.802 96.2686   5
  -1 -11   0 494.339 25.9616  10
  -1 -11   0 460.436 34.4585   6
  -1 -11   0 513.719 39.0661   2
  -1 -11   0 507.792 25.2804   9
  -1 -11   0 483.654 35.6430   2
   1  11   0 503.017 37.2057   2
   1  11   0 500.749 99.2179   3
   1  11   0 504.934 26.0594   9
   1  11   0 415.316 69.0584   1
   1  11   0 449.600 25.2985  10
   1  11   0 465.404 39.0719   2
   1  11   0 539.191 91.5674   7
   1  11   0 504.657 35.4096   6
  -2 -11   0 174.336 26.1499   2
  -2 -11   0 138.457 13.1060  10
  -2 -11   0 137.014 11.7155   9
  -2 -11   0 165.036 20.5666   6
  -2 -11   0 140.725 49.1234   1
  -2 -11   0 185.087 66.7772   5
  -2 -11   0 131.535 22.0073   2
   2  11   0 116.928 11.9388  10
   2  11   0 90.8553 71.0310   3
   2  11   0 137.828 20.7435   6
   2  11   0 130.596 23.1549   2
   2  11   0 141.152 12.6432   9
   2  11   0 141.345 63.1731   7
   2  11   0 164.719 23.8413   2
   2  11   0 98.1621 46.1573   1
  -3 -11   0 135.379 23.3456   2
  -3 -11   0 121.496 11.4141   9
  -3 -11   0 27.1903 48.7019   1
  -3 -11   0 95.5529 64.9440   5
  -3 -11   0 127.627 17.9416   6
  -3 -11   0 121.269 13.4290  10
  -3 -11   0 131.734 21.2182   2
   3  11   0 152.998 23.7274   4
   3  11   0 119.874 12.7296  10
   3  11   0 -6.0285 66.7833   7
   3  11   0 114.791 12.2571   9
   3  11   0 88.7936 20.8915   2
  -4 -11   0 62.2662 20.1033   2
  -4 -11   0 13.3373 62.9651   5
  -4 -11   0 43.0311 12.1107   6
  -4 -11   0 54.0638 8.89089   9
  -4 -11   0 51.4479 16.4643   2
  -4 -11   0 37.3954 8.88612  10
  -4 -11   0 -44.522 52.6226   1
   4  11   0 37.4076 16.3244   4
   4  11   0 57.5016 18.8500   2
   4  11   0 46.6286 8.85056  10
   4  11   0 110.705 50.8243   1
   4  11   0 37.9487 17.5551   2
   4  11   0 9.73481 79.2896   3
  -5 -11   0 -8.7272 66.2935   1
  -5 -11   0 34.1051 14.2395   2
  -5 -11   0 10.0485 8.22407  10
  -5 -11   0 6.25731 16.7725   2
   5  11   0 17.7123 15.7562   4
   5  11   0 3.79814 7.38632  10
   5  11   0 0.57311 14.0637   2
   5  11   0 75.9404 54.7220   1
  -6 -11   0 -62.456 98.5077   1
  -6 -11   0 38.8031 10.3533  10
  -6 -11   0 62.4904 23.3223   2
   6  11   0 62.3490 72.4416   1
   6  11   0 41.9423 19.2513   2
   6  11   0 29.6025 18.7674   4
   6  11   0 54.6139 19.0145   2
   6  11   0 52.1570 10.4622  10
  -7 -11   0 42.9616 23.8936   2
  -7 -11   0 42.2345 11.3635  10
   7  11   0 59.4817 22.2497   2
   7  11   0 35.2922 11.3281  10
   7  11   0 49.7590 22.5962   2
   7  11   0 48.2323 21.4334   4
  -8 -11   0 1.27197 10.1871  10
  -8 -11   0 -16.654 19.9451   2
   8  11   0 -10.151 20.3907   2
  -8  12   0 83.0575 13.7816  11
  -8  12   0 117.601 32.1066   4
  -7  12   0 13.4315 21.5424   4
  -7  12   0 -9.5088 8.04787  11
  -6  12   0 146.024 13.5016  10
  -5  12   0 0.88440 6.46763  10
  -5  12   0 16.9353 5.58099   9
  -5  12   0 0.36254 17.9240   6
   4 -12   0 14.1580 16.2991   6
  -4  12   0 22.4694 10.6846   2
  -4  12   0 38.1844 6.66933  10
  -4  12   0 61.0639 18.6273   6
  -4  12   0 26.7021 5.86801   9
   3 -12   0 74.1511 19.9538   6
   3 -12   0 31.6403 37.5491   1
  -3  12   0 83.6946 10.1238  10
  -3  12   0 158.140 72.4932   3
  -3  12   0 96.9772 82.1208   7
  -3  12   0 158.984 74.7967   8
  -3  12   0 73.0797 15.5268   2
  -3  12   0 14.2955 38.5986   1
  -3  12   0 78.7422 16.5248   2
  -3  12   0 80.8468 19.0384   6
  -3  12   0 154.746 77.5512   5
  -3  12   0 85.6511 9.58243   9
   2 -12   0 246.138 50.7010   1
   2 -12   0 191.520 27.4293   6
  -2  12   0 241.887 75.7898   1
  -2  12   0 210.641 27.4615   6
  -2  12   0 251.949 27.3276   2
  -2  12   0 101.444 70.9460   5
  -2  12   0 187.443 66.3775   3
  -2  12   0 237.275 88.2608   7
  -2  12   0 215.592 24.2651   2
  -2  12   0 244.081 15.5186   9
  -2  12   0 225.220 14.6881  10
  -2  12   0 202.845 70.2537   8
   1 -12   0 62.1740 13.0859   2
   1 -12   0 69.9894 7.70084   9
   1 -12   0 85.6716 17.8670   6
  -1  12   0 62.9083 15.3151   6
  -1  12   0 45.5620 14.2506   2
  -1  12   0 57.8368 38.5151   1
  -1  12   0 85.5594 17.7586   2
  -1  12   0 41.1537 58.9885   3
  -1  12   0 61.7189 7.68249  10
  -1  12   0 62.5585 8.12163   9
  -1  12   0 100.045 52.5714   8
  -1  12   0 66.5065 65.6808   7
   0 -12   0 1312.95 71.4293   2
   0 -12   0 1314.54 71.2864   6
   0 -12   0 1251.67 145.171   5
   0 -12   0 1233.61 114.411   1
   0 -12   0 1359.11 57.8642   9
   0 -12   0 1303.28 68.4214   2
   0  12   0 1111.50 143.098   7
   0  12   0 1337.37 71.8277   2
   0  12   0 1175.22 147.127   3
   0  12   0 1193.75 73.7700   2
   0  12   0 1191.53 57.8032  10
   0  12   0 1198.31 133.076   8
   0  12   0 1260.15 70.4959   6
   0  12   0 1284.69 58.7818   9
   0  12   0 1228.24 109.339   1
  -1 -12   0 124.713 22.0968   2
  -1 -12   0 106.957 12.2976  10
  -1 -12   0 97.1410 18.1092   6
  -1 -12   0 111.341 18.8922   2
  -1 -12   0 103.659 64.3377   5
  -1 -12   0 125.119 10.5920   9
   1  12   0 80.6111 9.57016  10
   1  12   0 72.0311 63.7901   7
   1  12   0 118.604 12.0939   9
   1  12   0 103.594 21.0431   2
   1  12   0 85.8793 44.7876   1
   1  12   0 125.666 19.9438   6
   1  12   0 119.055 70.4134   3
  -2 -12   0 853.477 49.7989   6
  -2 -12   0 852.581 105.103   1
  -2 -12   0 756.195 52.0219   2
  -2 -12   0 838.300 40.2325  10
  -2 -12   0 706.809 121.833   5
  -2 -12   0 786.403 55.3939   2
   2  12   0 753.878 55.4853   2
   2  12   0 756.806 127.979   7
   2  12   0 806.515 54.3716   2
   2  12   0 805.692 40.1781  10
   2  12   0 901.000 40.7350   9
   2  12   0 838.363 50.5425   6
   2  12   0 701.028 98.0581   1
  -3 -12   0 245.865 16.4008   9
  -3 -12   0 297.328 77.8452   1
  -3 -12   0 230.126 32.0798   2
  -3 -12   0 159.671 22.6250   6
  -3 -12   0 150.475 77.6765   5
  -3 -12   0 238.809 17.3923  10
  -3 -12   0 189.156 26.4329   2
   3  12   0 215.972 61.4595   1
   3  12   0 208.902 16.3421   9
   3  12   0 168.743 15.9496  10
   3  12   0 231.418 30.4754   2
   3  12   0 81.6149 86.5303   3
   3  12   0 172.363 80.7410   7
   3  12   0 274.205 31.2775   4
  -4 -12   0 1187.20 76.3079   2
  -4 -12   0 1052.25 71.0596   2
  -4 -12   0 1002.99 60.8006   6
  -4 -12   0 1069.21 144.592   1
  -4 -12   0 1270.25 56.7284  10
   4  12   0 1294.25 86.6717   2
   4  12   0 1244.27 77.6657   2
   4  12   0 1224.71 70.5681   4
   4  12   0 1097.05 55.6298  10
   4  12   0 1157.63 129.932   1
  -5 -12   0 659.964 125.105   1
  -5 -12   0 706.301 36.8794  10
  -5 -12   0 805.653 72.4794   2
   5  12   0 712.631 57.7729   2
   5  12   0 838.506 121.657   1
   5  12   0 625.449 36.4605  10
   5  12   0 634.059 55.2102   2
   5  12   0 612.343 49.3824   4
  -6 -12   0 253.001 40.1967   2
  -6 -12   0 254.937 21.6621  10
   6  12   0 255.178 34.8944   4
   6  12   0 256.379 44.8705   2
   6  12   0 274.388 38.1839   2
  -7 -12   0 90.7286 28.9275   2
  -7 -12   0 109.178 15.4030  10
   7  12   0 138.204 16.3028  10
   7  12   0 58.3059 25.5387   4
   7  12   0 84.5627 25.4727   2
  -8 -12   0 71.2255 26.8067   2
   8  12   0 22.1674 23.6463   2
  -7  13   0 349.843 25.0287  11
  -7  13   0 227.032 39.8207   4
  -6  13   0 5.26383 5.48770   9
  -6  13   0 8.68678 6.42220  10
  -5  13   0 853.610 52.9273   2
  -5  13   0 897.170 42.0993   9
  -5  13   0 926.181 42.3090  10
  -5  13   0 847.007 57.4301   2
   4 -13   0 42.2190 24.8390   6
  -4  13   0 29.2624 16.4235   2
  -4  13   0 37.7305 14.2419   2
  -4  13   0 35.9651 7.56435  10
  -4  13   0 40.0104 7.04619   9
  -4  13   0 78.1290 20.6188   6
   3 -13   0 1055.09 103.130   1
   3 -13   0 1270.15 75.9714   6
  -3  13   0 1229.67 56.1054  10
  -3  13   0 1059.88 107.562   1
  -3  13   0 1330.58 69.4008   2
  -3  13   0 1322.05 59.5239   9
  -3  13   0 1244.89 72.4471   2
  -3  13   0 1136.34 73.2768   6
   2 -13   0 92.5926 19.7987   6
   2 -13   0 77.5980 39.6272   1
  -2  13   0 65.0961 16.7655   2
  -2  13   0 75.8248 9.06475   9
  -2  13   0 58.1295 8.36079  10
  -2  13   0 69.3680 16.6132   2
   1 -13   0 1465.20 174.210   5
   1 -13   0 1469.83 77.9631   2
   1 -13   0 1512.39 82.6056   6
   1 -13   0 1530.30 81.5005   2
   1 -13   0 1461.74 65.8203   9
  -1  13   0 1454.74 164.863   3
  -1  13   0 1435.75 83.3481   2
  -1  13   0 1538.99 67.7665   9
  -1  13   0 1595.49 177.141   7
  -1  13   0 1335.80 125.016   1
  -1  13   0 1478.43 66.8778  10
  -1  13   0 1423.85 154.094   8
  -1  13   0 1446.47 80.7332   2
  -1  13   0 1425.11 81.2784   6
   0 -13   0 622.093 89.1882   1
   0 -13   0 546.709 28.1141   9
   0 -13   0 585.327 42.4485   2
   0 -13   0 723.265 128.934   5
   0 -13   0 576.578 39.2540   2
   0 -13   0 555.908 41.6907   6
   0  13   0 662.307 109.888   8
   0  13   0 553.385 45.0469   2
   0  13   0 403.902 113.426   3
   0  13   0 541.397 41.1393   6
   0  13   0 589.275 43.1886   2
   0  13   0 556.526 29.7617   9
   0  13   0 553.606 29.0497  10
   0  13   0 467.906 85.0832   1
  -1 -13   0 383.052 33.0803   6
  -1 -13   0 378.198 36.7489   2
  -1 -13   0 412.058 81.4043   1
  -1 -13   0 298.119 82.8151   5
  -1 -13   0 382.191 21.1732   9
  -1 -13   0 307.402 31.4723   2
   1  13   0 272.887 73.7766   8
   1  13   0 365.259 22.2387   9
   1  13   0 388.692 98.1948   7
   1  13   0 446.233 35.5578   2
   1  13   0 371.818 32.9121   6
   1  13   0 282.681 91.6235   3
   1  13   0 468.167 83.9515   1
  -2 -13   0 47.4159 15.7430   2
  -2 -13   0 63.0330 9.87954  10
  -2 -13   0 73.9492 9.59153   9
  -2 -13   0 43.9719 17.5722   2
  -2 -13   0 68.1721 16.6490   6
  -2 -13   0 -22.387 64.6468   5
  -2 -13   0 96.9143 61.3877   1
   2  13   0 60.4507 9.64073   9
   2  13   0 206.076 83.3605   7
   2  13   0 75.2925 18.8013   2
   2  13   0 89.4800 19.7482   2
   2  13   0 55.1484 15.9562   6
   2  13   0 7.20025 48.3256   1
   2  13   0 122.855 83.6601   3
   2  13   0 55.6755 8.90870  10
  -3 -13   0 374.680 36.4572   2
  -3 -13   0 345.468 31.7651   6
  -3 -13   0 384.209 88.9627   1
  -3 -13   0 344.392 39.9839   2
  -3 -13   0 343.758 23.2128  10
   3  13   0 247.738 71.0456   1
   3  13   0 366.578 38.7710   2
   3  13   0 404.733 37.1973   4
   3  13   0 408.100 23.0653   9
   3  13   0 338.527 22.7587  10
  -4 -13   0 27.8834 12.0748   6
  -4 -13   0 139.006 70.7207   1
  -4 -13   0 -6.4442 15.6519   2
  -4 -13   0 17.1843 15.2227   2
  -4 -13   0 9.53020 8.43168  10
   4  13   0 11.1925 16.3364   2
   4  13   0 -15.173 15.0267   2
   4  13   0 -109.19 59.7462   1
   4  13   0 7.48533 7.43986  10
   4  13   0 17.3286 16.9125   4
  -5 -13   0 -16.760 17.3061   2
  -5 -13   0 10.3238 9.04002  10
  -5 -13   0 135.620 91.4388   1
   5  13   0 21.3190 15.0354   4
   5  13   0 30.2697 62.7078   1
   5  13   0 -2.0903 17.1302   2
  -6 -13   0 5.23272 8.92229  10
  -6 -13   0 29.6489 20.4037   2
   6  13   0 -13.136 8.27320  10
   6  13   0 20.2786 18.8953   4
   6  13   0 -0.2675 15.8349   2
  -7 -13   0 27.4735 10.9108  10
  -7 -13   0 51.2733 25.2117   2
   7  13   0 41.2940 21.7831   2
   7  13   0 30.1872 22.9046   4
  -8 -13   0 15.9373 12.0423  10
  -8 -13   0 -3.5671 24.8179   2
   8  13   0 -9.4238 23.1128   2
  -7  14   0 17.9052 22.1903   4
  -7  14   0 10.3661 10.0512  11
  -6  14   0 85.3345 10.0391  10
  -6  14   0 82.0631 9.65812  10
  -5  14   0 3.73429 5.98665   9
  -5  14   0 5.11902 6.78295  10
  -5  14   0 20.7755 17.7931   2
  -5  14   0 -0.0969 12.0659   2
   4 -14   0 54.0927 20.6956   6
  -4  14   0 22.7752 13.9605   2
  -4  14   0 49.0926 18.1276   2
  -4  14   0 21.5573 6.82258   9
  -4  14   0 37.3520 8.10801  10
  -3  14   0 1.44787 19.2694   6
  -3  14   0 59.7507 50.8852   1
  -3  14   0 5.98945 5.79627   9
  -3  14   0 16.1301 11.7687   2
  -3  14   0 1.49772 6.44057  10
  -3  14   0 -4.9678 13.9846   2
   2 -14   0 233.248 33.1031   6
  -2  14   0 290.203 30.4831   2
  -2  14   0 302.150 18.2998  10
  -2  14   0 231.512 32.5476   2
  -2  14   0 283.390 18.6369   9
  -2  14   0 216.423 32.1140   6
   1 -14   0 47.4998 13.3716   2
   1 -14   0 -9.3993 40.6023   1
   1 -14   0 70.9644 7.55985   9
   1 -14   0 32.3918 16.8281   6
  -1  14   0 89.8687 20.2864   2
  -1  14   0 59.1487 9.36588   9
  -1  14   0 45.4003 16.0959   2
  -1  14   0 55.6887 17.6509   6
  -1  14   0 65.8200 9.04967  10
  -1  14   0 -1.3861 45.8475   1
   0 -14   0 517.245 26.9477   9
   0 -14   0 485.931 41.4479   2
   0 -14   0 503.900 41.9178   6
   0 -14   0 525.228 86.7958   1
   0 -14   0 553.365 38.6251   2
   0  14   0 568.913 37.2417  10
   0  14   0 517.030 41.7009   6
   0  14   0 477.880 45.1085   2
   0  14   0 531.415 28.9758   9
   0  14   0 536.740 43.4313   2
  -1 -14   0 136.723 60.6817   1
  -1 -14   0 112.552 20.4681   6
  -1 -14   0 111.382 19.3538   2
  -1 -14   0 89.1957 10.7394   9
  -1 -14   0 91.7494 20.5863   2
   1  14   0 111.881 21.4693   2
   1  14   0 71.0087 55.1725   1
   1  14   0 99.0187 11.4877   9
   1  14   0 64.0623 23.0780   2
   1  14   0 95.9276 10.9577  10
   1  14   0 98.5010 20.2247   6
  -2 -14   0 451.137 43.3274   2
  -2 -14   0 341.700 87.2734   1
  -2 -14   0 402.747 36.1411   6
  -2 -14   0 420.736 58.7126   2
  -2 -14   0 466.916 25.9246   9
  -2 -14   0 437.635 26.1526  10
   2  14   0 461.065 37.5522   6
   2  14   0 400.975 42.0022   2
   2  14   0 465.348 26.4767   9
   2  14   0 424.281 25.7141  10
   2  14   0 476.230 41.8356   2
   2  14   0 395.911 84.7847   1
  -3 -14   0 570.618 105.968   1
  -3 -14   0 503.725 47.9829   2
  -3 -14   0 502.096 38.9394   6
  -3 -14   0 563.342 45.5637   2
  -3 -14   0 485.777 32.4018  10
   3  14   0 590.918 50.5375   2
   3  14   0 502.602 98.2730   1
   3  14   0 525.368 29.4498   9
   3  14   0 476.940 44.1039   4
   3  14   0 525.617 50.3670   2
   3  14   0 462.445 29.0070  10
  -4 -14   0 321.947 42.5864   2
  -4 -14   0 487.530 109.439   1
  -4 -14   0 338.249 32.1343   6
   4  14   0 408.910 25.1582  10
   4  14   0 326.669 39.3126   4
   4  14   0 422.711 45.6813   2
   4  14   0 358.395 97.2539   1
  -5 -14   0 227.220 29.2477   6
  -5 -14   0 283.276 22.5367  10
  -5 -14   0 383.945 44.9034   2
   5  14   0 337.828 38.3347   4
   5  14   0 252.314 30.0576  10
   5  14   0 274.940 40.2438   2
  -6 -14   0 158.054 19.1138  10
  -6 -14   0 167.536 34.0713   2
   6  14   0 135.637 30.5065   2
   6  14   0 136.727 27.5920   4
   6  14   0 158.416 17.8653  10
  -7 -14   0 88.1313 15.4589  10
  -7 -14   0 118.681 33.0866   2
   7  14   0 78.5839 29.1253   4
   7  14   0 117.814 28.9026   2
  -7  15   0 278.235 24.9111  11
  -6  15   0 7.56983 7.29109  10
  -6  15   0 2.08961 6.22136   9
  -6  15   0 1.39458 6.33973  10
  -5  15   0 571.976 52.7539   2
  -5  15   0 684.064 34.3431   9
  -5  15   0 697.583 33.6731  10
  -5  15   0 635.167 47.0702   2
   4 -15   0 85.1064 25.3672   6
  -4  15   0 52.0073 8.92470  10
  -4  15   0 61.1947 9.50827   9
  -4  15   0 10.0150 21.0463   2
  -4  15   0 44.0449 15.8806   2
   3 -15   0 1110.12 118.181   1
   3 -15   0 1045.67 74.2388   6
  -3  15   0 1067.28 71.4005   2
  -3  15   0 1117.68 67.1793   2
  -3  15   0 916.442 125.115   1
  -3  15   0 1072.54 51.7761   9
  -3  15   0 1132.59 51.2603  10
   2 -15   0 181.348 32.9923   6
   2 -15   0 224.715 62.1083   1
  -2  15   0 182.234 16.1191   9
  -2  15   0 199.775 28.6873   2
  -2  15   0 147.848 15.1190  10
  -2  15   0 188.319 29.2586   2
   1 -15   0 677.175 52.3361   6
   1 -15   0 603.543 45.2392   2
   1 -15   0 654.460 43.7478   2
   1 -15   0 636.619 32.3022   9
  -1  15   0 743.991 54.9533   2
  -1  15   0 690.657 35.3229   9
  -1  15   0 555.929 90.6784   1
  -1  15   0 651.625 49.2407   2
  -1  15   0 682.035 35.6680  10
  -1  15   0 717.981 52.0786   6
   0 -15   0 95.3970 21.0562   2
   0 -15   0 86.0835 21.1924   6
   0 -15   0 70.1383 57.6285   1
   0 -15   0 101.025 19.1391   2
   0 -15   0 115.526 11.0133   9
   0  15   0 118.977 23.8508   2
   0  15   0 122.542 14.3323   9
   0  15   0 72.7836 56.9703   1
   0  15   0 89.8620 10.9487  10
   0  15   0 150.955 24.8215   6
   0  15   0 142.830 29.3788   2
  -1 -15   0 332.021 34.4307   2
  -1 -15   0 337.622 37.7063   2
  -1 -15   0 369.589 21.5377   9
  -1 -15   0 415.788 91.2393   1
  -1 -15   0 367.975 36.7163   6
   1  15   0 377.886 38.3305   2
   1  15   0 343.708 22.7308  10
   1  15   0 357.541 41.2182   2
   1  15   0 391.088 23.6862   9
   1  15   0 350.688 82.5225   1
  -2 -15   0 271.039 91.5270   1
  -2 -15   0 237.658 34.7978   2
  -2 -15   0 216.469 29.2846   6
  -2 -15   0 241.984 31.5474   2
  -2 -15   0 204.310 24.3035  10
   2  15   0 164.469 74.3904   1
   2  15   0 187.801 18.0350  10
   2  15   0 232.038 29.7368   6
   2  15   0 273.339 37.8817   2
   2  15   0 219.461 18.7388   9
  -3 -15   0 168.912 31.3949   2
  -3 -15   0 176.045 18.5232  10
  -3 -15   0 148.119 24.1545   6
  -3 -15   0 165.836 93.7818   1
   3  15   0 172.254 16.9072  10
   3  15   0 167.085 30.6876   4
   3  15   0 160.249 32.2437   2
  -4 -15   0 55.6655 23.5258   2
  -4 -15   0 42.1245 16.5172   6
  -4 -15   0 53.1911 11.2172  10
   4  15   0 52.9364 22.9144   2
   4  15   0 58.1159 23.5283   4
   4  15   0 48.2258 10.7010  10
  -5 -15   0 10.1732 13.4034   6
  -5 -15   0 -8.6366 8.52530  10
  -5 -15   0 -0.8200 18.9709   2
   5  15   0 7.82492 9.21564  10
   5  15   0 -5.2150 16.8608   2
  -6 -15   0 2.03173 9.27282  10
  -6 -15   0 -0.2589 19.9598   2
   6  15   0 22.8119 20.3682   2
   6  15   0 -5.4278 25.0846   4
  -7 -15   0 33.3481 27.6735   2
  -7 -15   0 16.1385 11.3505  10
   7  15   0 -44.803 25.8280   4
   7  15   0 10.5325 21.3743   2
  -6  16   0 131.113 14.1458   9
  -6  16   0 93.1185 11.0705  10
  -6  16   0 80.5027 28.8797   2
  -6  16   0 103.278 10.8727  10
  -6  16   0 92.5379 21.5385   2
  -5  16   0 -5.4428 6.61549   9
  -5  16   0 11.9171 7.62891  10
  -5  16   0 -7.3567 13.5277   2
  -4  16   0 54.5134 9.67016  10
  -4  16   0 66.1500 18.4086   2
  -4  16   0 115.478 26.1331   2
  -4  16   0 63.7760 9.93116   9
   3 -16   0 -15.943 16.8209   6
  -3  16   0 4.43666 11.2909  10
  -3  16   0 -23.409 19.1862   2
  -3  16   0 19.7742 7.90551   9
  -3  16   0 1.47773 14.7873   2
   2 -16   0 33.1035 19.1891   6
  -2  16   0 41.6775 8.93725   9
  -2  16   0 41.8895 8.39045  10
  -2  16   0 36.1172 16.4436   2
  -2  16   0 47.0392 24.9538   2
   1 -16   0 10.5205 15.5211   6
   1 -16   0 -61.826 54.8570   1
   1 -16   0 -22.886 13.5137   2
   1 -16   0 7.69656 12.2807   2
  -1  16   0 -10.180 6.12028  10
  -1  16   0 119.769 66.4050   1
  -1  16   0 -10.880 13.5019   2
  -1  16   0 31.7193 18.3901   2
  -1  16   0 5.76983 7.28768   9
   0 -16   0 96.6420 22.2226   2
   0 -16   0 90.8201 11.1131   9
   0 -16   0 165.707 70.4541   1
   0 -16   0 91.2089 18.9299   2
   0  16   0 74.1632 10.7787  10
   0  16   0 102.019 22.7486   2
   0  16   0 -17.603 66.1271   1
   0  16   0 89.9962 23.7235   6
   0  16   0 125.743 14.8089   9
   0  16   0 93.0414 25.2111   2
  -1 -16   0 197.986 29.5426   6
  -1 -16   0 221.828 33.4134   2
  -1 -16   0 186.224 28.7254   2
  -1 -16   0 142.329 77.5089   1
   1  16   0 249.187 35.8032   2
   1  16   0 183.972 17.5140  10
   1  16   0 227.480 18.6719   9
   1  16   0 184.093 28.2145   6
   1  16   0 157.307 76.3783   1
  -2 -16   0 164.651 28.9563   2
  -2 -16   0 134.459 88.1580   1
  -2 -16   0 149.248 25.2775   6
   2  16   0 177.488 17.4883  10
   2  16   0 169.052 82.4841   1
  -3 -16   0 409.744 44.7419   2
  -3 -16   0 341.485 36.7568   6
  -3 -16   0 325.923 25.0346  10
   3  16   0 350.524 45.2239   2
   3  16   0 332.551 24.1333  10
   3  16   0 392.258 43.0840   4
  -4 -16   0 340.824 36.2786   6
  -4 -16   0 321.238 44.9769   2
  -4 -16   0 350.982 25.4020  10
   4  16   0 328.409 46.2858   2
   4  16   0 310.932 44.2205   4
   4  16   0 312.281 24.4731  10
  -5 -16   0 117.553 15.2614  10
  -5 -16   0 121.919 32.4115   2
  -5 -16   0 121.238 21.4935   6
   5  16   0 92.1355 29.7967   4
   5  16   0 67.1025 27.9595   2
  -6 -16   0 165.798 34.2255   2
   6  16   0 136.609 35.1152   4
   6  16   0 205.867 38.8800   2
  -7 -16   0 214.972 42.3550   2
  -7 -16   0 246.625 24.6204  10
   7  16   0 209.064 42.3915   4
   7  16   0 170.350 36.0777   2
  -5  17   0 393.219 25.9171   9
  -5  17   0 419.748 43.7394   2
  -5  17   0 429.039 27.7606  10
  -4  17   0 35.0472 9.63688   9
  -4  17   0 50.6223 11.0781  10
  -4  17   0 87.2416 21.5638   2
  -4  17   0 39.7882 24.6631   2
   3 -17   0 530.963 56.1571   6
  -3  17   0 622.699 33.9184   9
  -3  17   0 751.624 62.0168   2
  -3  17   0 623.986 50.4153   2
  -3  17   0 572.239 32.7927  10
   2 -17   0 70.3223 23.9600   6
  -2  17   0 79.3822 10.9539  10
  -2  17   0 79.0317 12.0188   9
  -2  17   0 54.2485 29.2473   2
  -2  17   0 73.7575 21.1050   2
   1 -17   0 391.764 22.3082   9
   1 -17   0 331.147 36.9746   2
   1 -17   0 416.803 35.6260   2
   1 -17   0 428.418 43.9460   6
  -1  17   0 369.677 24.5170  10
  -1  17   0 446.127 26.5967   9
  -1  17   0 524.903 55.4855   2
   0 -17   0 119.619 25.6584   6
   0 -17   0 110.326 12.3325   9
   0 -17   0 84.1105 22.1354   2
   0 -17   0 103.385 21.8003   2
   0  17   0 110.807 25.7421   2
   0  17   0 140.279 15.1261   9
   0  17   0 108.925 12.9756  10
  -1 -17   0 511.361 47.7724   2
  -1 -17   0 506.311 46.8560   6
  -1 -17   0 435.984 42.6382   2
   1  17   0 468.611 29.0666  10
   1  17   0 542.827 30.5900   9
   1  17   0 451.015 47.2758   2
  -2 -17   0 237.035 36.5618   2
   2  17   0 239.045 20.3443  10
   2  17   0 215.211 37.1832   6
  -3 -17   0 106.862 24.9519   2
  -3 -17   0 76.9659 21.0457   6
  -3 -17   0 98.8685 13.7187  10
   3  17   0 102.759 15.2723  10
   3  17   0 54.6005 22.6317   2
  -4 -17   0 9.44146 15.2073   6
  -4 -17   0 15.2386 10.4430  10
  -4 -17   0 -1.0840 20.7297   2
   4  17   0 -2.9402 8.93250  10
   4  17   0 -10.810 19.2359   2
  -5 -17   0 6.16088 20.5162   2
  -5 -17   0 -8.0881 16.0657   6
  -5 -17   0 -1.1044 9.79050  10
   5  17   0 4.49873 20.5431   2
  -6 -17   0 24.3564 11.9997  10
   6  17   0 43.0018 25.6679   2
  -5  18   0 -6.3998 22.8561   2
  -5  18   0 17.0826 8.59677   9
  -5  18   0 -1.3831 8.18783  10
  -4  18   0 87.4464 23.9492   2
  -4  18   0 71.4898 11.3023  10
  -4  18   0 50.2296 10.4805   9
   3 -18   0 26.4633 21.7642   6
  -3  18   0 25.1626 8.87024  10
  -3  18   0 18.2341 9.29057   9
  -3  18   0 25.5420 17.7720   2
   2 -18   0 53.4562 23.6218   6
  -2  18   0 27.9707 9.14437  10
  -2  18   0 34.4231 9.98823   9
  -2  18   0 3.02761 17.7172   2
   1 -18   0 -0.0728 17.4292   6
   1 -18   0 6.68716 16.3168   2
   1 -18   0 6.90986 5.98449   9
   1 -18   0 2.47006 15.0371   2
  -1  18   0 13.1064 8.07983  10
  -1  18   0 12.8235 16.5955   2
  -1  18   0 8.43776 8.93870   9
   0 -18   0 19.8292 17.9463   2
   0 -18   0 15.8240 17.3376   2
   0 -18   0 66.4797 22.7060   6
   0  18   0 67.9998 12.7042   9
   0  18   0 53.4568 10.8564  10
   0  18   0 37.0893 20.8620   2
  -1 -18   0 -24.830 15.6018   6
  -1 -18   0 0.50258 18.6658   2
   1  18   0 9.02448 9.10244   9
   1  18   0 23.7578 9.22758  10
   1  18   0 20.6358 18.4472   2
  -2 -18   0 156.047 28.9786   6
  -2 -18   0 197.104 34.5008   2
   2  18   0 187.583 19.6501   9
  -3 -18   0 55.9340 20.1858   6
  -3 -18   0 40.7995 23.3282   2
   3  18   0 36.2228 22.8490   2
   3  18   0 77.2943 13.0661  10
  -4 -18   0 106.082 30.9241   2
  -4 -18   0 124.413 16.2851  10
   4  18   0 149.671 36.9909   2
  -5 -18   0 35.1718 29.4421   2
  -5 -18   0 91.3449 25.3442   6
  -5 -18   0 74.4900 15.4358  10
   5  18   0 47.0003 29.8861   2
  -4  19   0 6.49946 8.59032  10
  -4  19   0 10.8767 8.91453   9
  -4  19   0 44.1208 21.9845   2
  -3  19   0 388.161 48.5649   2
  -3  19   0 398.055 26.5787  10
  -3  19   0 443.467 28.8852   9
   2 -19   0 46.4191 25.1234   6
  -2  19   0 75.0905 23.3100   2
  -2  19   0 79.0215 11.8252  10
   1 -19   0 243.828 37.0620   2
   1 -19   0 340.422 44.5959   6
  -1  19   0 323.100 40.7628   2
  -1  19   0 275.501 22.8039  10
  -1  19   0 350.949 25.0297   9
   0 -19   0 138.413 27.5859   2
   0 -19   0 99.0904 28.5638   6
   0 -19   0 122.319 25.3472   2
   0  19   0 127.264 14.3692  10
  -1 -19   0 233.606 36.0324   2
  -1 -19   0 277.536 40.9609   6
   1  19   0 274.533 23.8255   9
  -2 -19   0 267.228 38.4508   6
  -2 -19   0 230.234 36.9400   2
   2  19   0 272.215 23.2481   9
   2  19   0 227.690 21.9908  10
  -3 -19   0 32.4952 20.4326   6
  -3 -19   0 38.5895 24.6638   2
   3  19   0 67.7893 26.0962   2
  -4 -19   0 36.8918 20.6991   6
  -4 -19   0 42.3480 24.8115   2
   4  19   0 9.20279 22.2655   2
  -5 -19   0 10.7739 11.2191  10
  -5 -19   0 -2.3331 25.6632   2
   5  19   0 -48.784 23.0952   2
  -3  20   0 25.6004 10.7752   9
  -3  20   0 10.3261 9.34542  10
  -3  20   0 20.4582 20.5452   2
   2 -20   0 2.25473 20.9854   6
  -2  20   0 10.7453 9.17793  10
  -2  20   0 -8.7778 8.89863   9
  -2  20   0 13.9861 19.2626   2
   1 -20   0 5.41382 18.1684   2
   1 -20   0 4.03377 7.18055   9
   1 -20   0 13.0792 20.1993   2
   1 -20   0 22.7518 22.5039   6
  -1  20   0 17.5641 21.0174   2
  -1  20   0 3.80249 9.80467   9
  -1  20   0 25.4094 9.74470  10
   0 -20   0 11.8476 20.1594   6
   0  20   0 7.63097 10.0077  10
   0  20   0 -0.8609 18.3532   2
   0  20   0 -7.3650 9.03286   9
  -1 -20   0 -29.222 18.5812   2
  -1 -20   0 3.69189 19.1799   6
   1  20   0 0.14767 9.72557   9
   1  20   0 20.5747 10.3634  10
  -2 -20   0 73.6357 27.8352   2
  -2 -20   0 55.4924 23.1158   6
   2  20   0 104.644 31.9213   2
  -3 -20   0 136.427 29.4562   6
  -3 -20   0 70.6366 28.9750   2
  -4 -20   0 72.2223 27.7069   6
   4  20   0 42.4665 27.5828   2
   1 -21   0 130.742 29.0676   2
   1 -21   0 199.510 35.7496   2
  -1  21   0 205.395 22.3601   9
  -1  21   0 137.472 32.4643   2
  -1  21   0 138.043 16.7472  10
   0 -21   0 258.962 40.6663   6
   0 -21   0 247.147 37.4589   2
   0  21   0 226.690 22.9783  10
   0  21   0 291.321 25.1424   9
  -1 -21   0 144.091 30.7199   2
  -1 -21   0 115.258 31.2292   6
   1  21   0 155.155 18.4632   9
  -2 -21   0 125.822 30.5844   6
  -2 -21   0 76.2692 28.3238   2
   2  21   0 56.7833 29.7150   2
   2  21  -1 110.438 32.0528   2
  -1 -21   1 123.832 31.4537   6
  -1 -21   1 122.431 29.7993   2
   0  21  -1 54.1693 13.4724   9
   0 -21   1 85.7991 26.5723   2
  -1  21  -1 110.304 15.7860  10
   1 -21   1 91.7749 27.8192   2
   1 -21   1 183.514 35.3457   2
  -3 -20   1 20.8922 23.2351   2
   2  20  -1 22.5956 21.4538   2
  -2 -20   1 -13.407 21.1178   2
   1  20  -1 80.0216 14.4974   9
   1  20  -1 73.5459 27.1557   2
   1  20  -1 50.7777 12.5971  10
  -1 -20   1 89.2345 26.5877   6
  -1 -20   1 59.9317 26.4983   2
   0  20  -1 48.3981 12.3860   9
   0 -20   1 37.2649 23.0326   6
  -1  20  -1 26.9480 11.3737   9
  -1  20  -1 33.5450 22.5353   2
   1 -20   1 -2.6874 21.1734   2
   1 -20   1 39.6425 10.1738   9
   1 -20   1 -4.0607 22.0150   6
   1 -20   1 17.6315 19.8658   2
  -2  20  -1 111.037 28.7867   2
  -2  20  -1 88.4807 13.2491  10
  -2  20  -1 123.044 15.7437   9
  -3  20  -1 59.6125 11.6273  10
  -3  20  -1 67.1897 25.5923   2
  -3  20  -1 70.0321 14.1762   9
   4  19  -1 101.062 37.3023   2
  -4 -19   1 124.560 34.0633   2
   3  19  -1 147.718 35.2921   2
  -3 -19   1 126.595 32.3797   2
  -3 -19   1 149.734 29.3372   6
   2  19  -1 207.222 21.0375  10
   2  19  -1 227.165 39.7506   2
  -2 -19   1 188.034 35.1681   2
  -2 -19   1 200.435 33.1807   6
   1  19  -1 338.073 24.6678  10
   1  19  -1 349.371 26.0467   9
  -1 -19   1 287.464 42.3047   2
  -1 -19   1 237.309 38.0551   6
   0  19  -1 89.5162 14.0866   9
   0  19  -1 87.8647 12.9921  10
   0 -19   1 88.5322 23.0174   2
   0 -19   1 82.1742 25.5370   6
   0 -19   1 62.4019 22.8397   2
  -1  19  -1 382.037 26.1131  10
  -1  19  -1 423.645 27.9496   9
  -1  19  -1 461.964 48.5990   2
   1 -19   1 373.935 48.2249   6
   1 -19   1 295.988 40.2331   2
  -2  19  -1 29.7317 20.6454   2
  -2  19  -1 19.9313 9.65625  10
  -3  19  -1 226.217 22.2391  10
  -3  19  -1 301.342 39.4497   2
  -3  19  -1 336.805 24.4815   9
  -4  19  -1 -4.1462 8.44147  10
  -4  19  -1 -5.3796 8.47438   9
  -4  19  -1 12.7052 18.8790   2
   5  18  -1 26.3855 25.9596   2
  -5 -18   1 1.96369 26.5671   2
  -5 -18   1 23.2364 11.4338  10
   4  18  -1 71.6941 27.5588   2
  -4 -18   1 41.2861 25.8017   2
   3  18  -1 -8.7662 8.50496  10
   3  18  -1 -13.640 19.3614   2
  -3 -18   1 -25.725 18.9654   2
  -3 -18   1 20.8843 18.1922   6
   2  18  -1 16.1364 8.68903  10
   2  18  -1 25.8077 20.9026   2
  -2 -18   1 6.54022 19.8416   2
  -2 -18   1 10.0298 18.5704   6
   1  18  -1 35.9856 10.6593  10
   1  18  -1 71.1288 12.2075   9
  -1 -18   1 48.9149 21.8135   6
  -1 -18   1 52.7568 23.0328   2
   0  18  -1 3.05362 8.20391  10
   0  18  -1 11.9329 17.8075   2
   0  18  -1 10.8253 11.5511   9
   0 -18   1 39.7254 22.0773   6
   0 -18   1 2.94492 17.2344   2
   0 -18   1 -1.9882 17.1840   2
  -1  18  -1 1.80665 17.0883   2
  -1  18  -1 16.1768 8.43861  10
  -1  18  -1 3.90896 9.02257   9
   1 -18   1 13.5114 6.18598   9
   1 -18   1 -29.001 17.3327   6
   1 -18   1 -1.3405 16.0149   2
  -2  18  -1 119.191 13.9434  10
  -2  18  -1 97.0911 24.9892   2
  -2  18  -1 143.221 16.8629   9
   2 -18   1 113.306 28.9312   6
  -3  18  -1 52.4501 10.8729  10
  -3  18  -1 59.6324 11.4745   9
  -3  18  -1 59.6486 20.7965   2
  -4  18  -1 270.875 40.9737   2
  -4  18  -1 302.097 22.5613  10
  -4  18  -1 283.155 22.2763   9
  -5  18  -1 15.8287 8.62943   9
  -5  18  -1 10.5286 9.24485  10
   6  17  -1 92.1133 30.3518   2
  -6 -17   1 122.628 39.8457   2
  -6 -17   1 88.4302 15.8521  10
   5  17  -1 230.203 43.2910   2
  -5 -17   1 253.941 40.6547   2
  -5 -17   1 248.498 24.3022  10
   4  17  -1 236.824 22.4278  10
   4  17  -1 195.668 39.4428   2
  -4 -17   1 188.737 37.0304   2
  -4 -17   1 226.324 33.0110   6
  -4 -17   1 162.699 20.4326  10
   3  17  -1 420.365 50.3262   2
   3  17  -1 380.406 27.7857  10
  -3 -17   1 410.670 41.0920   6
  -3 -17   1 477.644 49.7827   2
   2  17  -1 463.484 51.0240   2
   2  17  -1 450.566 46.1865   6
   2  17  -1 439.745 28.7551  10
  -2 -17   1 476.122 48.9840   2
   1  17  -1 652.053 35.0324   9
   1  17  -1 544.107 33.7078  10
  -1 -17   1 577.308 48.0784   2
  -1 -17   1 641.740 52.8563   6
  -1 -17   1 611.759 53.2126   2
   0  17  -1 168.419 16.7302  10
   0  17  -1 172.836 17.8723   9
   0  17  -1 209.597 32.3250   2
   0 -17   1 172.801 28.2243   2
   0 -17   1 151.835 28.5423   6
   0 -17   1 151.911 14.1613   9
   0 -17   1 122.481 23.2522   2
  -1  17  -1 527.442 49.2035   2
  -1  17  -1 504.210 29.4139   9
  -1  17  -1 482.111 28.7257  10
   1 -17   1 433.919 41.3814   2
   1 -17   1 484.369 25.7894   9
   1 -17   1 483.933 39.5520   2
   1 -17   1 485.867 48.4579   6
  -2  17  -1 12.8270 22.9904   2
  -2  17  -1 30.2274 19.1418   2
  -2  17  -1 16.6142 8.57730  10
  -2  17  -1 32.8219 9.54218   9
   2 -17   1 -12.004 18.1150   6
  -3  17  -1 367.323 49.2580   2
  -3  17  -1 424.593 26.1580   9
  -3  17  -1 383.055 25.5923  10
  -3  17  -1 448.671 42.9717   2
  -4  17  -1 4.33782 8.30950  10
  -4  17  -1 23.3907 18.4076   2
  -4  17  -1 10.7827 8.05261   9
  -4  17  -1 36.8621 25.3105   2
  -5  17  -1 81.2642 21.4568   2
  -5  17  -1 80.0251 11.8126   9
  -5  17  -1 67.4529 11.0738  10
   6  16  -1 184.675 33.1384   4
   6  16  -1 109.506 32.7252   2
  -6 -16   1 85.4845 23.4664  10
  -6 -16   1 135.855 34.2428   2
   5  16  -1 34.9792 25.7000   2
   5  16  -1 55.5563 25.4157   4
  -5 -16   1 33.9687 25.3437   2
  -5 -16   1 64.4447 13.3372  10
   4  16  -1 22.9807 23.1557   2
   4  16  -1 67.1281 12.9266  10
   4  16  -1 61.6878 27.0496   4
  -4 -16   1 15.2204 20.8386   2
  -4 -16   1 36.2107 17.9524   6
  -4 -16   1 67.3575 12.7874  10
   3  16  -1 12.0447 18.4251   2
  -3 -16   1 12.2790 14.5185   6
  -3 -16   1 7.63402 17.8045   2
  -3 -16   1 0.68434 8.71700  10
   2  16  -1 -0.2186 14.5191   6
   2  16  -1 -0.6073 7.43267  10
   2  16  -1 3.75136 7.87448   9
  -2 -16   1 -0.1359 14.1241   6
  -2 -16   1 6.30876 18.6302   2
   1  16  -1 -64.386 64.4983   1
   1  16  -1 -26.676 13.5347   6
   1  16  -1 -0.5202 7.84566   9
   1  16  -1 -5.0597 6.60686  10
  -1 -16   1 -9.4538 14.5022   6
  -1 -16   1 -47.309 69.8703   1
  -1 -16   1 4.31151 13.9201   2
  -1 -16   1 15.9176 13.0960   2
   0  16  -1 24.9488 8.06171  10
   0  16  -1 29.1340 18.1224   2
   0  16  -1 23.2455 8.65407   9
   0  16  -1 11.9609 21.8329   6
   0  16  -1 3.54847 18.1591   2
   0  16  -1 38.0824 65.6337   1
   0 -16   1 45.8797 15.1582   2
   0 -16   1 -39.422 60.7382   1
   0 -16   1 21.8280 6.62249   9
   0 -16   1 11.0166 16.1586   2
  -1  16  -1 13.3366 7.61469   9
  -1  16  -1 42.5444 64.8656   1
  -1  16  -1 8.82238 6.95916  10
  -1  16  -1 -0.1114 14.6233   2
  -1  16  -1 16.7353 18.9695   2
   1 -16   1 26.4785 16.0757   6
   1 -16   1 -9.4199 14.0705   2
   1 -16   1 -70.730 55.9136   1
   1 -16   1 2.41971 5.22252   9
   1 -16   1 11.4185 12.3691   2
  -2  16  -1 182.499 16.6212  10
  -2  16  -1 195.085 35.8728   2
  -2  16  -1 199.284 29.5719   2
  -2  16  -1 188.602 16.9353   9
   2 -16   1 169.238 31.3369   6
  -3  16  -1 19.9008 15.1878   2
  -3  16  -1 15.8820 21.1610   2
  -3  16  -1 28.5844 8.51028  10
  -3  16  -1 38.7576 8.69251   9
  -4  16  -1 367.124 23.3903   9
  -4  16  -1 355.646 23.7542  10
  -4  16  -1 393.003 46.8770   2
  -4  16  -1 432.495 37.8473   2
  -5  16  -1 18.6554 7.51082   9
  -5  16  -1 -28.309 20.9137   2
  -5  16  -1 24.4541 10.6366  10
  -5  16  -1 2.02766 14.4057   2
  -6  16  -1 293.768 40.1925   2
  -6  16  -1 391.160 38.1145   2
  -6  16  -1 311.033 23.3072  10
  -6  16  -1 356.600 50.4782   4
  -6  16  -1 416.955 23.1397   9
   7  15  -1 4.52627 23.1795   2
  -7 -15   1 32.7865 12.2817  10
   6  15  -1 45.2339 25.1547   2
   6  15  -1 56.5440 28.6482   4
  -6 -15   1 51.8724 27.9153   2
  -6 -15   1 80.6527 13.8932  10
   5  15  -1 154.060 16.7009  10
   5  15  -1 102.136 28.9579   2
  -5 -15   1 120.268 30.0704   2
   4  15  -1 461.531 53.4518   4
   4  15  -1 424.185 49.7845   2
   4  15  -1 385.487 32.5877  10
  -4 -15   1 404.009 46.6731   2
  -4 -15   1 430.622 28.5735  10
  -4 -15   1 413.854 37.7062   6
   3  15  -1 348.883 24.4127  10
   3  15  -1 379.525 43.7506   2
  -3 -15   1 382.924 25.7210  10
  -3 -15   1 322.272 101.129   1
  -3 -15   1 383.220 36.0437   6
  -3 -15   1 378.515 43.1108   2
   2  15  -1 196.369 18.0048  10
   2  15  -1 231.746 43.5910   2
   2  15  -1 182.426 78.8235   1
   2  15  -1 207.766 29.9742   6
  -2 -15   1 223.694 32.6850   2
  -2 -15   1 307.007 36.9493   2
  -2 -15   1 198.383 27.6682   6
  -2 -15   1 140.010 84.9108   1
   1  15  -1 264.133 78.6346   1
   1  15  -1 421.745 39.9365   2
   1  15  -1 367.829 24.0737  10
   1  15  -1 435.612 25.1799   9
   1  15  -1 342.363 41.9574   2
  -1 -15   1 348.108 35.5644   2
  -1 -15   1 425.750 90.5627   1
  -1 -15   1 419.156 41.4014   2
  -1 -15   1 430.199 23.2953   9
  -1 -15   1 425.067 39.5099   6
   0  15  -1 73.5236 22.4154   2
   0  15  -1 60.5352 9.67618  10
   0  15  -1 60.0858 10.0942   9
   0  15  -1 59.8287 18.8845   6
   0  15  -1 82.3461 20.9251   2
   0  15  -1 -6.1717 55.1641   1
   0 -15   1 56.8518 7.97320   9
   0 -15   1 46.5700 16.8983   2
   0 -15   1 25.5269 57.9425   1
   0 -15   1 57.4743 16.3170   2
   0 -15   1 99.5425 22.0110   6
  -1  15  -1 997.550 66.5399   2
  -1  15  -1 954.745 117.761   1
  -1  15  -1 1137.41 51.5796   9
  -1  15  -1 1012.73 72.0968   2
  -1  15  -1 1023.57 50.4381  10
   1 -15   1 1070.06 60.1171   2
   1 -15   1 977.778 61.9694   2
   1 -15   1 1104.73 69.2118   6
   1 -15   1 1080.93 48.7884   9
  -2  15  -1 27.0198 8.29069  10
  -2  15  -1 18.2461 13.8957   2
  -2  15  -1 40.8823 77.3148   1
  -2  15  -1 30.9315 8.14127   9
  -2  15  -1 77.1939 21.4705   2
   2 -15   1 24.3627 52.2333   1
   2 -15   1 18.2628 17.2856   6
  -3  15  -1 516.039 41.2383   2
  -3  15  -1 441.888 27.1074   9
  -3  15  -1 499.545 30.0770  10
  -3  15  -1 531.383 45.6646   2
   3 -15   1 579.685 50.1533   6
  -4  15  -1 -3.4503 12.9518   2
  -4  15  -1 20.6018 7.48959   9
  -4  15  -1 27.2800 8.27615  10
  -5  15  -1 305.089 21.1303  10
  -5  15  -1 342.351 20.5871   9
  -5  15  -1 260.883 35.1889   2
  -5  15  -1 327.179 32.8080   2
  -6  15  -1 29.5859 20.1953   4
  -6  15  -1 23.3190 8.97257  10
  -6  15  -1 18.5554 7.92344  10
  -6  15  -1 8.16900 7.47533   9
  -6  15  -1 20.0754 11.1305  11
  -7  15  -1 53.6763 13.1057  11
  -7  15  -1 64.1334 10.3634  10
  -7  15  -1 51.0788 9.23908  10
   7  14  -1 90.7978 29.8653   2
   7  14  -1 104.298 28.2159   4
  -7 -14   1 92.4804 32.3594   2
  -7 -14   1 141.225 25.7057  10
   6  14  -1 129.530 30.7320   2
   6  14  -1 147.977 20.3583  10
   6  14  -1 120.211 25.8400   4
  -6 -14   1 184.139 20.2233  10
  -6 -14   1 129.486 30.8673   2
   5  14  -1 189.083 19.4813  10
   5  14  -1 191.451 32.1705   4
   5  14  -1 237.710 40.5405   2
  -5 -14   1 261.901 21.2444  10
  -5 -14   1 206.343 34.9013   2
   4  14  -1 97.8426 25.3090   4
   4  14  -1 100.553 13.0367  10
   4  14  -1 93.3032 26.7587   2
   4  14  -1 42.4529 82.6962   1
  -4 -14   1 116.121 13.8403  10
  -4 -14   1 63.8518 23.4976   2
  -4 -14   1 170.630 95.5576   1
  -4 -14   1 94.4275 19.1873   6
   3  14  -1 40.6957 20.7928   2
   3  14  -1 18.8271 8.35685  10
   3  14  -1 96.1970 71.9847   1
   3  14  -1 -3.8222 17.7950   2
  -3 -14   1 52.4535 75.5199   1
  -3 -14   1 29.6860 15.8660   2
  -3 -14   1 34.9833 17.8197   2
  -3 -14   1 9.07003 8.74640  10
  -3 -14   1 36.7576 15.4884   6
   2  14  -1 25.5789 7.97463   9
   2  14  -1 -0.8274 16.7012   2
   2  14  -1 77.0211 56.0082   1
   2  14  -1 11.2238 7.23041  10
   2  14  -1 6.88806 13.7819   6
  -2 -14   1 30.4605 14.6070   6
  -2 -14   1 19.5069 59.7416   1
  -2 -14   1 25.7279 9.17273   9
  -2 -14   1 22.0800 16.5535   2
   1  14  -1 0.77817 12.7188   6
   1  14  -1 8.33850 7.08907   9
   1  14  -1 11.3248 13.1206   2
   1  14  -1 6.47286 52.2548   1
   1  14  -1 7.41069 6.72207  10
  -1 -14   1 20.3394 52.9578   1
  -1 -14   1 5.06866 14.2169   2
  -1 -14   1 8.30495 5.39319   9
  -1 -14   1 13.6986 10.7498   2
  -1 -14   1 10.7684 13.8577   6
   0  14  -1 113.246 12.9135  10
   0  14  -1 94.9502 11.0836   9
   0  14  -1 55.0117 17.9179   6
   0  14  -1 12.9959 54.1798   1
   0  14  -1 105.745 20.9419   2
   0  14  -1 89.7833 20.6976   2
   0 -14   1 93.1461 17.4199   2
   0 -14   1 30.1492 51.1795   1
   0 -14   1 102.883 10.3854   9
   0 -14   1 82.4858 19.0592   2
   0 -14   1 66.1766 18.7543   6
  -1  14  -1 68.2138 18.8658   6
  -1  14  -1 53.2761 10.7925  10
  -1  14  -1 65.4217 19.2902   2
  -1  14  -1 72.5813 9.83512   9
  -1  14  -1 67.5291 17.8040   2
  -1  14  -1 70.3073 51.8857   1
   1 -14   1 40.6886 15.4283   2
   1 -14   1 45.0537 13.4425   2
   1 -14   1 73.9849 8.97351   9
  -2  14  -1 154.659 14.3191   9
  -2  14  -1 180.532 25.8388   2
  -2  14  -1 149.920 26.4034   2
  -2  14  -1 169.194 15.1553  10
  -2  14  -1 173.540 25.9203   6
   2 -14   1 222.065 30.9000   6
   2 -14   1 167.103 52.8490   1
  -3  14  -1 1.09737 6.50079  10
  -3  14  -1 20.3953 15.8051   2
  -3  14  -1 22.4357 54.5786   1
   3 -14   1 22.2300 25.2034   6
  -4  14  -1 316.627 19.5753   9
  -4  14  -1 346.526 20.5447  10
  -4  14  -1 257.012 34.9879   2
  -4  14  -1 306.302 31.2615   2
  -5  14  -1 25.2013 8.05988  10
  -5  14  -1 34.3128 14.2677   2
  -5  14  -1 33.9990 9.27986   9
  -5  14  -1 30.8765 18.5497   2
  -6  14  -1 480.078 25.7482   9
  -6  14  -1 477.356 50.4434   4
  -6  14  -1 491.234 26.6319  10
  -6  14  -1 495.520 31.4495  11
  -6  14  -1 422.826 26.1639  10
  -7  14  -1 -1.6261 7.01245  10
  -7  14  -1 7.38513 20.0289   4
  -7  14  -1 -1.0899 6.86694  10
  -7  14  -1 -9.4123 9.29899  11
   8  13  -1 -27.307 23.3494   2
  -8 -13   1 24.3373 12.6266  10
   7  13  -1 25.0144 23.2200   2
   7  13  -1 27.0712 24.1986   4
  -7 -13   1 38.6702 25.5599   2
  -7 -13   1 33.6616 12.1419  10
   6  13  -1 37.2124 11.0396  10
   6  13  -1 25.6619 19.8104   4
   6  13  -1 77.9381 24.7758   2
  -6 -13   1 51.7485 23.4082   2
  -6 -13   1 30.8194 11.1313  10
   5  13  -1 155.189 31.4180   2
   5  13  -1 153.842 15.8982  10
   5  13  -1 121.159 23.9178   4
  -5 -13   1 128.600 15.1497  10
  -5 -13   1 159.502 31.7026   2
   4  13  -1 371.821 37.3466   4
   4  13  -1 233.445 80.0442   1
   4  13  -1 422.676 44.3903   2
   4  13  -1 379.365 43.9396   2
   4  13  -1 339.909 23.5108  10
  -4 -13   1 409.112 100.134   1
  -4 -13   1 385.873 39.7899   2
  -4 -13   1 376.628 24.9871  10
  -4 -13   1 341.922 31.1319   6
   3  13  -1 733.128 46.8235   6
   3  13  -1 629.042 53.2933   2
   3  13  -1 724.413 56.2077   2
   3  13  -1 645.182 35.4447  10
  -3 -13   1 691.424 45.4513   6
  -3 -13   1 692.160 36.2298  10
  -3 -13   1 828.618 122.982   1
  -3 -13   1 609.422 50.1517   2
  -3 -13   1 654.084 53.8049   2
   2  13  -1 8.44958 59.1453   8
   2  13  -1 76.4605 53.4876   1
   2  13  -1 61.6512 9.33629   9
   2  13  -1 55.1462 9.07539  10
   2  13  -1 75.5723 80.1952   3
   2  13  -1 199.243 85.0382   7
   2  13  -1 53.5949 20.2793   2
   2  13  -1 55.9149 16.2078   6
  -2 -13   1 67.0127 18.7321   2
  -2 -13   1 50.9807 15.2985   6
  -2 -13   1 69.8530 9.16267   9
  -2 -13   1 151.681 70.9644   5
  -2 -13   1 47.9185 53.7954   1
  -2 -13   1 60.7466 9.69894  10
  -2 -13   1 50.8605 16.3540   2
   1  13  -1 1006.87 47.0597   9
   1  13  -1 928.277 46.3891  10
   1  13  -1 919.344 108.363   1
   1  13  -1 981.965 58.4843   6
   1  13  -1 1013.48 141.290   7
   1  13  -1 914.377 62.8775   2
   1  13  -1 806.475 123.261   8
   1  13  -1 990.149 61.3047   2
   1  13  -1 986.756 154.074   3
  -1 -13   1 971.209 142.036   5
  -1 -13   1 986.525 46.1119   9
  -1 -13   1 980.192 59.3408   2
  -1 -13   1 1057.23 118.185   1
  -1 -13   1 958.371 58.4384   6
  -1 -13   1 941.340 61.5213   2
   0  13  -1 226.605 27.4921   2
   0  13  -1 173.636 14.9032  10
   0  13  -1 117.070 76.8719   3
   0  13  -1 132.648 64.8561   8
   0  13  -1 203.077 28.5858   2
   0  13  -1 233.195 58.7373   1
   0  13  -1 220.446 80.4062   7
   0  13  -1 190.107 25.6288   6
   0  13  -1 198.857 15.3815   9
   0 -13   1 181.685 13.0395   9
   0 -13   1 137.617 77.5129   5
   0 -13   1 203.585 23.4879   2
   0 -13   1 205.269 26.4060   6
   0 -13   1 177.709 26.4592   2
   0 -13   1 166.293 61.2135   1
  -1  13  -1 2312.95 193.781   8
  -1  13  -1 2199.52 167.122   1
  -1  13  -1 2444.95 105.432   9
  -1  13  -1 2258.25 121.376   2
  -1  13  -1 2503.46 221.213   7
  -1  13  -1 2337.37 104.756  10
  -1  13  -1 2251.10 119.386   6
  -1  13  -1 2106.36 199.530   3
  -1  13  -1 2445.22 119.472   2
   1 -13   1 2472.72 119.495   2
   1 -13   1 2388.48 120.529   6
   1 -13   1 2358.54 103.514   9
   1 -13   1 2444.01 116.286   2
   1 -13   1 2491.94 216.650   5
  -2  13  -1 175.297 14.4445  10
  -2  13  -1 198.483 25.4286   2
  -2  13  -1 209.360 27.5915   2
  -2  13  -1 201.214 14.7476   9
   2 -13   1 166.768 48.2280   1
   2 -13   1 183.544 27.6344   6
  -3  13  -1 926.247 58.1974   2
  -3  13  -1 994.684 43.1470  10
  -3  13  -1 913.486 54.0614   2
  -3  13  -1 803.981 97.9920   1
  -3  13  -1 793.530 59.8648   6
  -3  13  -1 924.513 45.8206   9
   3 -13   1 784.938 89.0352   1
   3 -13   1 860.176 61.1831   6
  -4  13  -1 0.87963 10.8070   2
  -4  13  -1 17.1069 6.19973   9
  -4  13  -1 32.4747 26.1524   6
  -4  13  -1 18.3848 6.91534  10
  -5  13  -1 442.816 24.7277  10
  -5  13  -1 412.389 38.0645   2
  -5  13  -1 438.647 23.3484   9
  -6  13  -1 31.7098 19.0008   4
  -6  13  -1 9.93689 7.22805  10
  -6  13  -1 26.7120 10.7911  11
  -7  13  -1 82.0468 10.1063  10
  -7  13  -1 106.151 27.3434   4
   8  12  -1 115.896 31.6161   2
  -8 -12   1 203.766 39.7334   2
   7  12  -1 87.3873 29.9598   4
   7  12  -1 89.1953 25.5037   2
  -7 -12   1 140.241 16.5452  10
  -7 -12   1 95.3990 30.8151   2
   6  12  -1 162.692 27.9674   4
   6  12  -1 179.264 25.4152  10
   6  12  -1 167.801 41.2454   2
  -6 -12   1 205.544 20.0936  10
  -6 -12   1 148.490 32.1410   2
   5  12  -1 485.022 47.1195   2
   5  12  -1 351.146 38.5988   4
   5  12  -1 259.225 89.0139   1
   5  12  -1 378.947 26.0736  10
   5  12  -1 440.184 46.5181   2
  -5 -12   1 477.893 47.3543   2
  -5 -12   1 439.633 27.1133  10
  -5 -12   1 438.493 107.742   1
   4  12  -1 491.524 46.5384   2
   4  12  -1 379.357 80.1834   1
   4  12  -1 489.586 40.6065   4
   4  12  -1 481.120 45.5362   2
   4  12  -1 457.756 26.7786  10
  -4 -12   1 455.439 95.1306   1
  -4 -12   1 385.543 31.8339   6
  -4 -12   1 516.703 39.7920  10
  -4 -12   1 385.675 40.0731   2
  -4 -12   1 486.279 45.6423   2
   3  12  -1 -24.928 83.1727   3
   3  12  -1 35.3926 8.17908  10
   3  12  -1 60.4635 18.3504   2
   3  12  -1 36.5710 13.4226   6
   3  12  -1 28.2588 15.3594   2
   3  12  -1 -81.961 67.3050   7
   3  12  -1 -17.944 44.9085   1
  -3 -12   1 34.2702 7.36979   9
  -3 -12   1 10.7359 54.7066   1
  -3 -12   1 15.7727 11.1612   6
  -3 -12   1 -54.588 64.6243   5
  -3 -12   1 21.3254 15.2815   2
  -3 -12   1 28.1682 8.30833  10
  -3 -12   1 21.4156 14.5475   2
   2  12  -1 327.962 36.5127   2
   2  12  -1 261.314 66.8023   1
   2  12  -1 398.249 97.6637   7
   2  12  -1 350.893 22.1676  10
   2  12  -1 403.831 32.4042   6
   2  12  -1 419.828 22.6245   9
  -2 -12   1 368.527 22.8750  10
  -2 -12   1 359.949 85.0888   5
  -2 -12   1 397.439 23.6662   9
  -2 -12   1 373.704 33.4425   2
  -2 -12   1 383.052 31.0368   6
  -2 -12   1 364.051 36.6666   2
  -2 -12   1 405.295 76.5053   1
   1  12  -1 166.520 70.5907   3
   1  12  -1 41.4860 16.6670   2
   1  12  -1 28.9179 6.83494  10
   1  12  -1 27.0755 41.3428   1
   1  12  -1 13.4938 47.2361   8
   1  12  -1 25.9633 6.98208   9
   1  12  -1 30.1939 13.5356   2
   1  12  -1 37.0692 12.8033   6
  -1 -12   1 34.8570 15.1436   2
  -1 -12   1 91.7649 59.3972   5
  -1 -12   1 38.8519 6.88233   9
  -1 -12   1 43.9058 13.9240   2
  -1 -12   1 32.3792 12.9058   6
   0  12  -1 54.3966 15.3747   6
   0  12  -1 90.4936 19.6855   2
   0  12  -1 49.2504 40.0729   1
   0  12  -1 75.0529 16.7380   2
   0  12  -1 93.0384 10.6421  10
   0  12  -1 74.4341 49.3627   8
   0  12  -1 65.8976 8.75887   9
   0  12  -1 122.156 62.9606   7
   0  12  -1 82.5190 60.4295   3
   0 -12   1 79.6542 14.9312   2
   0 -12   1 54.6543 67.7551   5
   0 -12   1 70.1728 16.2160   6
   0 -12   1 100.018 9.20170   9
   0 -12   1 65.9594 16.5585   2
   0 -12   1 69.9738 45.5520   1
  -1  12  -1 -8.3472 9.09619   2
  -1  12  -1 7.34910 11.3914   2
  -1  12  -1 8.06746 5.29796   9
  -1  12  -1 64.8092 57.0329   3
  -1  12  -1 73.5930 66.1649   7
  -1  12  -1 -27.845 34.3237   1
  -1  12  -1 31.8943 52.2223   8
  -1  12  -1 5.92629 5.47952  10
   1 -12   1 2.03399 8.53650   2
   1 -12   1 9.92853 4.07321   9
   1 -12   1 -5.0024 11.1331   6
   1 -12   1 -14.955 15.1291   2
   1 -12   1 -21.248 32.9050   1
   1 -12   1 -78.416 69.6890   5
  -2  12  -1 406.454 34.7065   2
  -2  12  -1 240.201 103.630   5
  -2  12  -1 395.595 100.102   7
  -2  12  -1 309.151 78.5230   8
  -2  12  -1 422.177 22.5189   9
  -2  12  -1 399.410 31.7046   2
  -2  12  -1 397.264 21.9809  10
  -2  12  -1 300.186 80.5035   3
  -2  12  -1 367.752 34.9409   6
   2 -12   1 416.454 36.4830   6
   2 -12   1 437.929 66.4826   1
  -3  12  -1 24.4065 6.49049  10
  -3  12  -1 2.72843 16.9277   6
  -3  12  -1 -59.013 36.2530   1
  -3  12  -1 5.43758 9.64288   2
   3 -12   1 -45.048 34.6486   1
   3 -12   1 17.0787 15.1756   6
  -4  12  -1 588.329 29.6820  10
  -4  12  -1 615.004 29.1006   9
  -4  12  -1 575.544 47.3592   6
  -4  12  -1 543.584 38.4820   2
  -5  12  -1 63.8173 27.9456   6
  -5  12  -1 54.9084 7.08018   9
  -6  12  -1 453.899 25.9437  10
  -6  12  -1 509.931 30.2199  11
  -6  12  -1 475.385 48.2827   4
  -7  12  -1 -5.7594 8.87487  11
  -7  12  -1 -3.8180 17.0292   4
  -7  12  -1 0.14797 6.40688  10
  -8  12  -1 312.470 20.4692  10
  -8  12  -1 268.948 24.4486  11
  -8  12  -1 188.094 41.7001   4
   8  11  -1 30.0446 28.1989   2
   8  11  -1 -44.936 35.5956   2
  -8 -11   1 26.6302 10.8031  10
  -8 -11   1 19.7067 23.2885   2
   7  11  -1 26.2557 10.7867  10
   7  11  -1 17.1247 21.4041   2
   7  11  -1 21.5352 17.0503   2
  -7 -11   1 6.98244 9.22587  10
  -7 -11   1 14.4263 20.6738   2
   6  11  -1 36.4628 10.3174  10
   6  11  -1 20.5608 21.5435   4
   6  11  -1 35.4802 18.7169   2
   6  11  -1 46.5368 20.1703   2
  -6 -11   1 36.2722 10.2837  10
  -6 -11   1 36.6891 20.6866   2
   5  11  -1 296.277 36.9730   2
   5  11  -1 280.857 43.6646   2
   5  11  -1 197.834 30.3247   4
   5  11  -1 234.763 19.6432  10
   5  11  -1 298.583 81.7567   1
  -5 -11   1 283.492 20.5941  10
  -5 -11   1 252.540 31.8753   2
  -5 -11   1 278.618 37.5644   2
   4  11  -1 204.714 28.0874   4
   4  11  -1 170.981 16.0913  10
   4  11  -1 183.294 31.2031   2
   4  11  -1 225.161 31.6288   2
   4  11  -1 157.605 58.5509   1
  -4 -11   1 187.728 31.2825   2
  -4 -11   1 222.259 17.8114  10
  -4 -11   1 197.139 72.9800   1
   3  11  -1 603.591 46.7033   2
   3  11  -1 335.899 113.482   3
   3  11  -1 593.420 29.2625  10
   3  11  -1 502.413 103.078   7
   3  11  -1 517.698 84.5527   1
   3  11  -1 466.243 42.5243   2
   3  11  -1 591.170 39.7275   6
  -3 -11   1 500.764 28.3042   9
  -3 -11   1 581.068 44.4029   2
  -3 -11   1 500.423 155.642   5
  -3 -11   1 494.101 39.8931   2
  -3 -11   1 534.876 88.8054   1
  -3 -11   1 533.378 29.0675  10
  -3 -11   1 514.268 34.5471   6
   2  11  -1 105.594 11.7199  10
   2  11  -1 127.665 68.6604   3
   2  11  -1 134.091 50.0280   1
   2  11  -1 194.605 63.3793   7
   2  11  -1 151.309 20.0743   6
   2  11  -1 109.412 21.4351   2
   2  11  -1 117.581 11.9552   9
  -2 -11   1 190.207 50.4594   1
  -2 -11   1 120.107 18.3432   6
  -2 -11   1 121.993 21.1545   2
  -2 -11   1 130.807 13.0239  10
  -2 -11   1 129.363 22.8658   2
  -2 -11   1 127.783 11.3350   9
  -2 -11   1 128.719 60.2066   5
   1  11  -1 1414.93 74.3175   6
   1  11  -1 1443.88 77.2282   2
   1  11  -1 1293.87 78.0766   2
   1  11  -1 1274.30 114.865   1
   1  11  -1 1322.71 63.8167  10
   1  11  -1 1460.48 147.271   7
   1  11  -1 1458.29 64.5560   9
   1  11  -1 1386.00 130.991   8
   1  11  -1 1421.94 151.712   3
  -1 -11   1 1435.86 63.9717   9
  -1 -11   1 1598.88 142.873   5
  -1 -11   1 1414.26 74.1777   6
  -1 -11   1 1407.02 75.4614   2
  -1 -11   1 1437.05 78.0699   2
   0  11  -1 377.091 30.2085   6
   0  11  -1 322.410 19.1278   9
   0  11  -1 366.294 74.9533   3
   0  11  -1 465.546 68.3727   1
   0  11  -1 197.200 67.4414   7
   0  11  -1 343.454 29.2877   2
   0  11  -1 294.509 18.6006  10
   0  11  -1 328.154 69.3791   8
   0  11  -1 290.080 31.1111   2
   0 -11   1 330.949 28.7932   6
   0 -11   1 327.897 17.9774   9
   0 -11   1 372.092 27.6779   2
   0 -11   1 312.677 30.1649   2
   0 -11   1 278.595 57.9331   1
  -1  11  -1 2453.59 116.604  10
  -1  11  -1 2672.68 194.328   8
  -1  11  -1 2772.07 210.775   7
  -1  11  -1 2697.53 117.203   9
  -1  11  -1 2793.90 128.614   2
  -1  11  -1 2502.41 163.610   1
  -1  11  -1 2622.81 196.106   3
  -1  11  -1 2497.04 128.772   6
  -1  11  -1 2862.44 132.263   2
   1 -11   1 2695.59 116.048   9
   1 -11   1 2728.62 124.100   2
   1 -11   1 2680.47 126.013   2
   1 -11   1 2824.60 130.773   6
   1 -11   1 2554.99 204.419   5
  -2  11  -1 58.3949 67.6933   7
  -2  11  -1 19.8136 9.98513   2
  -2  11  -1 20.8041 5.66644  10
  -2  11  -1 17.8354 11.4155   6
  -2  11  -1 18.8152 60.4829   5
  -2  11  -1 14.7721 13.0075   2
  -2  11  -1 9.24003 4.57030   9
  -2  11  -1 -65.093 50.8541   3
  -2  11  -1 -8.9107 47.6480   8
  -2  11  -1 36.5688 50.4205   1
   2 -11   1 -16.885 30.0451   1
   2 -11   1 -3.5492 10.5893   6
  -3  11  -1 1231.25 56.2768  10
  -3  11  -1 1263.28 188.460   7
  -3  11  -1 1202.24 71.8112   2
  -3  11  -1 1214.44 55.8314   9
  -3  11  -1 1335.46 68.5515   2
  -3  11  -1 933.858 135.318   3
  -3  11  -1 1281.51 98.9210   1
  -3  11  -1 1253.78 71.2934   6
   3 -11   1 1274.97 72.8117   6
  -4  11  -1 70.0970 18.2197   6
  -4  11  -1 49.2317 11.4405   2
  -4  11  -1 50.7506 6.48160   9
  -4  11  -1 60.9189 13.9296   2
  -5  11  -1 627.040 50.4360   6
  -6  11  -1 32.9389 9.70202  11
  -6  11  -1 19.9454 16.2033   4
  -6  11  -1 41.5655 7.88134  10
  -7  11  -1 309.296 23.3752  11
  -7  11  -1 280.990 18.6105  10
  -7  11  -1 209.883 36.1564   4
  -8  11  -1 6.94355 9.45424  11
  -8  11  -1 3.00886 7.78694  10
   9  10  -1 166.754 37.1100   2
   9  10  -1 115.824 32.6570   2
  -9 -10   1 128.234 36.8961   2
  -9 -10   1 109.747 16.7815  10
   8  10  -1 181.118 38.0109   2
  -8 -10   1 227.907 40.0464   2
  -8 -10   1 214.098 22.5079  10
   7  10  -1 399.253 28.5329  10
   7  10  -1 373.616 48.9402   2
   7  10  -1 296.221 39.3204   2
  -7 -10   1 324.011 25.5733  10
  -7 -10   1 335.376 46.0648   2
   6  10  -1 405.068 37.8426   4
   6  10  -1 500.424 46.2752   2
   6  10  -1 519.062 48.0276   2
   6  10  -1 437.658 27.5129  10
   6  10  -1 310.886 92.1442   1
  -6 -10   1 373.122 51.0703   2
  -6 -10   1 478.904 28.8101  10
   5  10  -1 408.979 40.7119   2
   5  10  -1 319.815 23.0130  10
   5  10  -1 369.893 36.3164   4
   5  10  -1 376.671 85.4614   1
   5  10  -1 358.165 39.1744   2
  -5 -10   1 356.033 83.9397   1
  -5 -10   1 281.504 34.0207   2
  -5 -10   1 419.679 24.7008  10
  -5 -10   1 414.848 41.8978   2
   4  10  -1 734.492 45.9276   4
   4  10  -1 672.323 34.2477  10
   4  10  -1 822.991 129.243   7
   4  10  -1 665.464 50.0340   2
   4  10  -1 600.500 92.9035   1
   4  10  -1 681.822 51.4606   2
   4  10  -1 501.152 124.947   3
  -4 -10   1 630.796 100.822   1
  -4 -10   1 704.357 34.2595  10
  -4 -10   1 577.527 46.0564   2
  -4 -10   1 665.182 51.0216   2
  -4 -10   1 637.636 118.686   5
  -4 -10   1 588.083 33.4553   9
   3  10  -1 19.3854 10.9302   6
   3  10  -1 18.0650 13.9643   2
   3  10  -1 -101.87 62.5809   3
   3  10  -1 25.0566 13.3195   2
   3  10  -1 23.9190 35.9436   1
   3  10  -1 25.3360 53.4559   7
  -3 -10   1 23.2132 42.1924   1
  -3 -10   1 18.8910 12.9323   2
  -3 -10   1 24.2794 9.91296   6
  -3 -10   1 8.07173 56.1702   5
  -3 -10   1 26.1752 7.11488  10
  -3 -10   1 6.55866 10.0001   2
  -3 -10   1 21.1641 5.91422   9
   2  10  -1 250.068 55.1407   1
   2  10  -1 273.547 27.9636   6
   2  10  -1 301.770 17.3092   9
   2  10  -1 256.320 28.4163   2
   2  10  -1 260.957 74.5079   7
   2  10  -1 263.666 69.8478   3
   2  10  -1 274.117 17.0445  10
  -2 -10   1 271.406 23.9805   6
  -2 -10   1 293.632 18.0569  10
  -2 -10   1 271.230 68.5066   5
  -2 -10   1 272.091 16.6886   9
  -2 -10   1 307.536 30.3580   2
  -2 -10   1 242.062 26.9268   2
  -2 -10   1 324.613 60.9001   1
   1  10  -1 19.9321 31.4147   1
   1  10  -1 62.6733 7.93563   9
   1  10  -1 29.9819 53.9080   3
   1  10  -1 59.5995 13.6403   6
   1  10  -1 62.4951 7.56233  10
   1  10  -1 51.0892 14.9841   2
   1  10  -1 87.7204 17.2123   2
  -1 -10   1 54.7437 32.7914   1
  -1 -10   1 43.5635 45.9562   5
  -1 -10   1 63.9633 14.2248   2
  -1 -10   1 58.5775 7.92529  10
  -1 -10   1 69.7942 8.20219   9
  -1 -10   1 49.3559 12.8811   6
  -1 -10   1 76.3894 16.9337   2
   0  10  -1 71.4665 46.2434   8
   0  10  -1 101.148 9.39163   9
   0  10  -1 45.1831 47.3868   7
   0  10  -1 55.6740 12.8714   2
   0  10  -1 23.0798 51.6356   3
   0  10  -1 59.4992 33.5182   1
   0  10  -1 75.3729 14.6552   6
   0  10  -1 80.9587 9.06100  10
   0  10  -1 87.5638 17.4373   2
   0 -10   1 84.1385 14.6396   6
   0 -10   1 75.9250 7.86636   9
   0 -10   1 68.0627 12.8373   2
   0 -10   1 78.9408 14.7787   2
   0 -10   1 76.8342 32.5113   1
  -1  10  -1 101.112 16.7948   6
  -1  10  -1 24.6704 45.9740   8
  -1  10  -1 85.2698 25.7641   2
  -1  10  -1 154.075 56.1770   7
  -1  10  -1 191.895 40.3700   1
  -1  10  -1 119.097 17.4583   2
  -1  10  -1 98.1933 9.79724  10
  -1  10  -1 113.187 9.80702   9
   1 -10   1 120.345 19.0725   6
   1 -10   1 83.1772 35.6672   1
   1 -10   1 106.776 8.11310   9
   1 -10   1 123.908 14.6788   2
   1 -10   1 124.059 16.3824   2
   1 -10   1 198.571 63.9077   5
  -2  10  -1 28.4284 5.84304  10
  -2  10  -1 67.0153 47.4818   3
  -2  10  -1 -51.941 57.6359   5
  -2  10  -1 107.303 48.7533   8
  -2  10  -1 24.0717 10.2164   2
  -2  10  -1 29.7775 11.9108   6
  -2  10  -1 37.0180 11.4495   2
  -2  10  -1 21.7923 4.82510   9
  -2  10  -1 -19.633 42.4325   1
   2 -10   1 20.1148 12.4608   6
  -3  10  -1 16.2504 55.0717   3
  -3  10  -1 32.4581 12.3828   2
  -3  10  -1 66.3572 64.2650   7
  -3  10  -1 46.1311 5.73350   9
  -3  10  -1 37.8470 10.4236   2
  -3  10  -1 28.8321 12.5302   6
  -3  10  -1 131.300 62.6334   5
  -3  10  -1 -34.785 51.4833   8
   3 -10   1 29.5584 13.8579   6
  -4  10  -1 123.866 9.27161   9
  -4  10  -1 86.0772 61.6292   3
  -4  10  -1 129.517 21.2808   6
  -4  10  -1 86.9415 62.3915   5
  -4  10  -1 124.063 73.4442   8
  -5  10  -1 15.4156 6.65836  10
  -5  10  -1 14.1571 15.6632   6
  -6  10  -1 108.736 12.9158  11
  -6  10  -1 129.554 25.5214   6
  -6  10  -1 118.702 12.3535  10
  -6  10  -1 119.390 24.5316   4
  -7  10  -1 34.5399 8.41396  10
  -7  10  -1 36.0921 9.82558  11
  -7  10  -1 46.4025 19.8625   4
  -8  10  -1 321.046 44.9793   4
  -8  10  -1 291.722 20.1209  10
  -8  10  -1 235.278 26.4244  11
  -9  -9   1 -14.659 22.5579   2
  -9  -9   1 -0.2274 12.9987  10
   8   9  -1 -1.0103 20.4591   2
   8   9  -1 35.2265 11.2134  10
   8   9  -1 12.8813 21.9498   2
  -8  -9   1 48.6974 11.9826  10
  -8  -9   1 21.8631 20.3988   2
   7   9  -1 73.0515 21.9272   2
   7   9  -1 52.1457 11.8092  10
   7   9  -1 73.2720 21.3608   2
  -7  -9   1 34.9024 22.5276   2
   6   9  -1 24.5996 16.9875   2
   6   9  -1 46.2457 15.8608   4
   6   9  -1 48.4762 86.8818   1
   6   9  -1 32.2008 9.64628  10
   6   9  -1 27.7538 17.5065   2
  -6  -9   1 45.6597 18.4010   2
  -6  -9   1 42.9233 10.1312  10
  -6  -9   1 -61.474 68.8985   1
  -6  -9   1 17.0564 21.3630   2
   5   9  -1 215.701 68.8344   1
   5   9  -1 300.123 32.8490   2
   5   9  -1 191.859 30.8610   2
   5   9  -1 283.864 26.1729   4
   5   9  -1 204.526 17.9373  10
  -5  -9   1 236.782 17.2949   9
  -5  -9   1 268.445 18.6426  10
  -5  -9   1 181.928 30.2074   2
  -5  -9   1 218.383 28.2851   2
  -5  -9   1 250.894 68.7522   1
   4   9  -1 125.296 18.5993   4
   4   9  -1 110.911 20.8171   2
   4   9  -1 112.259 12.3701  10
   4   9  -1 86.1870 20.9998   2
   4   9  -1 115.897 51.2164   1
   4   9  -1 164.373 81.7543   3
  -4  -9   1 100.342 67.0399   5
  -4  -9   1 76.7837 17.9412   2
  -4  -9   1 96.1501 10.6912  10
  -4  -9   1 68.9634 19.8439   2
  -4  -9   1 103.115 12.1171   9
  -4  -9   1 105.312 61.9862   1
   3   9  -1 806.738 53.2010   2
   3   9  -1 860.064 55.0580   2
   3   9  -1 938.094 124.394   3
   3   9  -1 831.661 105.395   7
   3   9  -1 786.673 38.4506  10
   3   9  -1 746.349 86.8165   1
  -3  -9   1 827.723 38.6880  10
  -3  -9   1 719.755 42.3243   6
  -3  -9   1 736.928 38.0690   9
  -3  -9   1 897.901 99.0592   1
  -3  -9   1 815.942 53.4941   2
  -3  -9   1 743.476 49.4561   2
   2   9  -1 252.780 72.1731   3
   2   9  -1 290.301 16.4836   9
   2   9  -1 269.042 22.5196   6
   2   9  -1 273.662 53.7128   1
   2   9  -1 280.807 27.3829   2
   2   9  -1 219.109 68.3318   7
   2   9  -1 258.416 16.1645  10
  -2  -9   1 293.845 26.1180   2
  -2  -9   1 286.748 28.7346   2
  -2  -9   1 237.343 15.6196   9
  -2  -9   1 252.278 62.5233   5
  -2  -9   1 260.762 16.7106  10
  -2  -9   1 262.898 22.2228   6
   1   9  -1 3452.21 165.379   2
   1   9  -1 3247.71 220.155   7
   1   9  -1 3561.57 163.241   2
   1   9  -1 3505.19 159.528   6
   1   9  -1 3394.66 151.848  10
   1   9  -1 3623.17 230.359   3
   1   9  -1 3555.87 152.269   9
  -1  -9   1 3600.32 203.415   1
  -1  -9   1 3565.45 152.105  10
  -1  -9   1 3588.13 164.449   2
  -1  -9   1 3422.77 165.608   6
  -1  -9   1 3322.08 215.356   5
  -1  -9   1 3541.61 163.092   2
  -1  -9   1 3542.35 152.026   9
   0   9  -1 67.9819 14.0102   6
   0   9  -1 68.0108 46.2517   7
   0   9  -1 114.294 32.9481   1
   0   9  -1 89.4329 14.4346   2
   0   9  -1 85.8209 15.9022   2
   0   9  -1 32.0660 43.2988   3
   0   9  -1 46.6807 38.4175   8
   0   9  -1 60.2701 7.29734   9
   0   9  -1 78.1879 8.56069  10
   0  -9   1 68.2364 7.15017   9
   0  -9   1 115.686 34.4965   1
   0  -9   1 95.3350 47.5020   5
   0  -9   1 75.3954 14.1571   2
   0  -9   1 86.3146 14.0851   6
   0  -9   1 69.2833 12.4008   2
  -1   9  -1 3078.12 147.250   2
  -1   9  -1 3196.26 145.223   2
  -1   9  -1 3194.29 146.919   6
  -1   9  -1 3310.02 205.085   3
  -1   9  -1 3160.90 238.165   7
  -1   9  -1 2997.25 175.249   1
  -1   9  -1 3102.03 136.637  10
  -1   9  -1 3143.51 136.713   9
  -1   9  -1 3039.45 197.561   8
   1  -9   1 3393.25 177.596   1
   1  -9   1 3215.96 144.017   2
   1  -9   1 3133.47 147.120   6
   1  -9   1 3083.91 141.848   2
   1  -9   1 3101.67 206.504   5
   1  -9   1 3144.68 135.833   9
  -2   9  -1 35.8242 10.8489   2
  -2   9  -1 -12.577 43.6963   7
  -2   9  -1 69.2223 59.8795   5
  -2   9  -1 40.2254 12.2465   6
  -2   9  -1 10.9367 40.1674   8
  -2   9  -1 38.4088 5.79457  10
  -2   9  -1 52.9874 10.7192   2
  -2   9  -1 38.6513 41.1916   3
  -2   9  -1 38.9470 5.23473   9
  -2   9  -1 94.5429 44.3464   1
   2  -9   1 2.57652 22.9560   1
  -3   9  -1 2290.48 112.650   6
  -3   9  -1 2108.32 186.968   8
  -3   9  -1 2393.31 107.495   2
  -3   9  -1 2176.02 98.3518   9
  -3   9  -1 2173.61 193.603   3
  -3   9  -1 2160.90 104.676   2
  -3   9  -1 2405.22 185.787   7
   3  -9   1 2382.67 113.638   6
  -4   9  -1 127.024 54.8719   5
  -4   9  -1 128.664 68.9525   8
  -4   9  -1 -70.117 58.4883   7
  -4   9  -1 18.6642 13.2401   6
  -4   9  -1 15.1372 50.5479   3
  -5   9  -1 1107.10 50.7451  10
  -5   9  -1 1085.39 66.4030   6
  -6   9  -1 18.5216 18.0839   6
  -6   9  -1 -9.2021 12.7796   4
  -6   9  -1 -9.1317 5.44740  10
  -6   9  -1 3.40736 6.70136  11
  -7   9  -1 546.618 31.2723  11
  -7   9  -1 537.170 51.4746   6
  -7   9  -1 501.885 27.9819  10
  -7   9  -1 540.316 48.5866   4
  -8   9  -1 57.7566 23.5339   4
  -8   9  -1 30.5734 8.33772  10
  -8   9  -1 24.2175 10.1479  11
  -9   9  -1 28.2263 12.0135  11
  -9   9  -1 32.4927 9.76443  10
  -9   9  -1 9.92904 27.1625   4
  -9  -8   1 118.593 16.4087  10
  -9  -8   1 79.8152 32.2688   2
   8   8  -1 383.998 45.0242   2
   8   8  -1 436.575 29.7403  10
   8   8  -1 440.364 43.3084   2
  -8  -8   1 440.069 29.8171  10
  -8  -8   1 550.415 51.0510   2
   7   8  -1 458.307 28.3632  10
   7   8  -1 413.168 41.9035   2
   7   8  -1 451.910 42.0886   2
  -7  -8   1 472.626 28.7659  10
  -7  -8   1 382.076 42.0714   2
   6   8  -1 1007.77 67.3906   2
   6   8  -1 1055.12 52.9164  10
   6   8  -1 1063.18 68.9861   2
  -6  -8   1 1017.48 139.474   1
  -6  -8   1 1170.28 74.2842   2
  -6  -8   1 1160.42 54.1630  10
   5   8  -1 248.432 31.1473   2
   5   8  -1 258.454 24.6003   4
   5   8  -1 244.733 18.7890  10
   5   8  -1 297.437 31.8077   2
  -5  -8   1 270.640 17.8366   9
  -5  -8   1 224.919 86.1825   5
  -5  -8   1 336.057 72.3991   1
  -5  -8   1 303.181 30.1724   2
  -5  -8   1 275.910 19.2620  10
  -5  -8   1 304.340 34.3276   2
   4   8  -1 685.161 47.8489   2
   4   8  -1 673.816 32.7153  10
   4   8  -1 673.877 46.8187   2
   4   8  -1 606.075 120.808   3
   4   8  -1 632.294 84.2512   1
   4   8  -1 635.035 39.5922   4
   4   8  -1 625.332 105.394   7
  -4  -8   1 597.367 31.7296   9
  -4  -8   1 576.672 42.4742   2
  -4  -8   1 626.790 46.1414   2
  -4  -8   1 670.026 32.6023  10
  -4  -8   1 496.304 98.4231   5
   3   8  -1 103.288 57.4517   7
   3   8  -1 16.9443 57.4961   3
   3   8  -1 114.183 21.0593   2
   3   8  -1 115.214 10.7325  10
   3   8  -1 49.4685 35.1672   1
   3   8  -1 138.553 21.7941   2
  -3  -8   1 98.8447 11.1612  10
  -3  -8   1 99.8689 9.73701   9
  -3  -8   1 67.6390 39.9519   1
  -3  -8   1 104.276 18.3924   2
  -3  -8   1 97.8417 13.7448   6
  -3  -8   1 108.629 19.5822   2
   2   8  -1 1606.12 71.3764   9
   2   8  -1 1605.26 117.083   1
   2   8  -1 1784.71 142.152   3
   2   8  -1 1528.61 130.819   7
   2   8  -1 1558.25 71.2855  10
   2   8  -1 1578.65 83.9445   2
   2   8  -1 1630.55 76.7270   6
  -2  -8   1 1645.98 136.171   5
  -2  -8   1 1580.80 71.3473  10
  -2  -8   1 1525.79 83.1652   2
  -2  -8   1 1491.54 71.1971   9
  -2  -8   1 1584.81 76.5466   6
  -2  -8   1 1774.38 120.378   1
  -2  -8   1 1626.36 81.9196   2
   1   8  -1 27.3402 27.0570   1
   1   8  -1 6.10854 3.79503   9
   1   8  -1 -8.5356 38.3317   3
   1   8  -1 -9.9719 31.8981   7
   1   8  -1 5.78581 3.92249  10
   1   8  -1 -6.9322 7.17512   6
   1   8  -1 -7.6703 7.05455   2
   1   8  -1 10.2669 7.98827   2
  -1  -8   1 2.97553 7.44259   6
  -1  -8   1 3.95176 4.41652  10
  -1  -8   1 8.44862 7.81858   2
  -1  -8   1 5.34501 3.57682   9
  -1  -8   1 23.3009 24.8330   1
  -1  -8   1 37.1210 35.5592   5
   0   8  -1 370.384 26.4443   6
   0   8  -1 373.293 19.2858  10
   0   8  -1 415.652 27.5611   2
   0   8  -1 404.635 70.3812   3
   0   8  -1 381.945 19.4662   9
   0   8  -1 324.967 67.7817   7
   0   8  -1 377.021 50.8454   1
   0   8  -1 323.399 59.1793   8
   0   8  -1 348.129 28.1784   2
   0  -8   1 383.879 27.9447   6
   0  -8   1 390.708 26.1543   2
   0  -8   1 347.610 20.4760   9
   0  -8   1 393.961 64.8582   5
   0  -8   1 412.563 28.3378   2
   0  -8   1 347.549 48.1515   1
  -1   8  -1 32.4780 39.1905   7
  -1   8  -1 -3.2631 2.91421   9
  -1   8  -1 -12.811 19.1541   1
  -1   8  -1 0.37811 5.86388   2
  -1   8  -1 1.51633 3.55830  10
  -1   8  -1 11.0821 32.3648   3
  -1   8  -1 2.01497 27.8982   8
  -1   8  -1 -2.2228 6.53267   2
   1  -8   1 2.22472 2.31938   9
   1  -8   1 5.65744 4.84279   2
   1  -8   1 7.55927 6.52095   2
   1  -8   1 -31.010 16.3850   1
   1  -8   1 -10.560 6.65982   6
  -2   8  -1 197.127 57.5426   5
  -2   8  -1 170.344 10.4896   9
  -2   8  -1 192.074 18.4066   2
  -2   8  -1 141.043 44.8025   3
  -2   8  -1 173.819 16.4154   2
  -2   8  -1 113.321 49.5399   7
  -2   8  -1 116.332 46.2739   1
  -2   8  -1 189.972 20.6630   6
   2  -8   1 205.680 21.3991   6
   2  -8   1 227.154 35.3720   1
  -3   8  -1 323.209 66.7787   5
  -3   8  -1 296.557 61.9185   3
  -3   8  -1 321.646 73.9791   7
  -3   8  -1 300.627 27.0827   6
  -3   8  -1 323.763 15.8242   9
  -3   8  -1 326.893 69.3151   8
   3  -8   1 330.650 28.8569   6
  -4   8  -1 304.575 28.8440   6
  -4   8  -1 281.706 70.6594   3
  -4   8  -1 267.462 81.5021   8
  -4   8  -1 220.129 71.0696   7
  -5   8  -1 44.1103 52.7210   5
  -5   8  -1 61.6736 8.67437  11
  -5   8  -1 50.6058 7.46928  10
  -5   8  -1 55.4701 15.5625   6
  -5   8  -1 71.9212 72.8909   7
  -5   8  -1 -33.995 84.1572   8
  -6   8  -1 439.973 39.7755   4
  -6   8  -1 455.749 26.0027  11
  -6   8  -1 504.459 40.7063   6
  -6   8  -1 397.997 23.1323  10
  -7   8  -1 32.3208 8.78986  11
  -7   8  -1 16.8790 16.1854   4
  -7   8  -1 21.1390 7.47035  10
  -8   8  -1 628.734 37.2928  11
  -8   8  -1 667.581 34.6672  10
  -8   8  -1 603.055 56.8953   4
  -8   8  -1 783.748 60.4515   6
  -9   8  -1 45.6481 10.1190  10
  -9   8  -1 16.8925 24.3362   4
  -9   8  -1 37.9724 12.4008  11
   9   7  -1 7.90646 12.9193  10
  -9  -7   1 -15.902 9.40648  10
  -9  -7   1 42.7452 25.7177   2
   8   7  -1 -15.474 11.5350  10
  -8  -7   1 16.5144 18.4616   2
  -8  -7   1 14.3277 10.0946  10
   7   7  -1 53.4682 17.5820   2
  -7  -7   1 65.1061 73.9378   1
  -7  -7   1 33.1725 15.2734   2
   6   7  -1 170.478 26.1377   2
   6   7  -1 163.560 16.4622  10
   6   7  -1 194.816 29.0214   2
   6   7  -1 121.333 59.5310   1
  -6  -7   1 156.635 14.7068   9
  -6  -7   1 208.272 67.8923   1
  -6  -7   1 188.617 30.3752   2
  -6  -7   1 207.547 17.6264  10
  -6  -7   1 216.180 27.4490   2
   5   7  -1 270.539 57.2137   1
   5   7  -1 159.525 14.2649  10
   5   7  -1 144.155 19.8024   4
   5   7  -1 173.879 25.4865   2
   5   7  -1 174.485 26.8904   2
  -5  -7   1 145.749 24.7331   2
  -5  -7   1 162.026 54.0391   1
  -5  -7   1 167.720 14.8157   9
  -5  -7   1 137.432 22.6301   2
  -5  -7   1 175.281 15.0427  10
   4   7  -1 240.977 26.9062   2
   4   7  -1 84.5196 74.7593   3
   4   7  -1 213.078 26.4051   2
   4   7  -1 316.311 62.0558   1
   4   7  -1 368.916 95.1539   7
   4   7  -1 250.323 21.3386   4
   4   7  -1 240.694 15.9057  10
  -4  -7   1 203.703 23.7716   2
  -4  -7   1 238.263 15.9176  10
  -4  -7   1 261.023 55.4540   1
  -4  -7   1 266.235 67.4600   5
  -4  -7   1 247.981 27.2635   2
  -4  -7   1 213.275 14.6495   9
   3   7  -1 323.820 28.5975   2
   3   7  -1 212.483 74.7065   3
   3   7  -1 309.116 65.4304   7
   3   7  -1 299.670 17.1396  10
   3   7  -1 321.128 29.3381   2
   3   7  -1 308.961 57.1948   1
  -3  -7   1 298.930 17.4579  10
  -3  -7   1 266.925 64.5779   5
  -3  -7   1 314.070 28.5987   2
  -3  -7   1 279.155 25.3507   2
  -3  -7   1 267.932 16.6118   9
  -3  -7   1 201.620 50.6127   1
   2   7  -1 288.672 16.6826  10
   2   7  -1 296.350 65.0930   3
   2   7  -1 307.126 26.4127   2
   2   7  -1 277.947 20.6999   6
   2   7  -1 321.905 52.1624   1
   2   7  -1 335.875 28.0729   2
  -2  -7   1 280.505 16.6949  10
  -2  -7   1 408.887 53.6759   1
  -2  -7   1 292.849 16.5142   9
  -2  -7   1 299.172 24.7144   2
  -2  -7   1 392.658 65.0089   5
  -2  -7   1 284.868 26.5074   2
  -2  -7   1 314.694 21.1012   6
   1   7  -1 4751.21 250.778   7
   1   7  -1 4676.47 253.758   3
   1   7  -1 4355.10 194.074   6
   1   7  -1 4353.61 199.171   2
   1   7  -1 4425.26 188.740   9
   1   7  -1 4281.99 188.524  10
   1   7  -1 4345.92 197.309   2
  -1  -7   1 4378.95 196.987   2
  -1  -7   1 4355.00 198.472   2
  -1  -7   1 4222.61 188.543   9
  -1  -7   1 4407.36 229.470   1
  -1  -7   1 4203.57 193.816   6
  -1  -7   1 4319.38 188.528  10
  -1  -7   1 4415.24 244.937   5
   0   7  -1 56.0716 34.4201   3
   0   7  -1 42.3573 5.29341   9
   0   7  -1 5.57348 28.9602   7
   0   7  -1 45.5128 10.6347   2
   0   7  -1 57.0333 10.7147   6
   0   7  -1 63.0045 10.6897   2
   0   7  -1 68.9176 24.0906   1
   0   7  -1 63.4449 27.5307   8
   0   7  -1 42.6254 5.15690  10
   0  -7   1 61.1069 23.6555   1
   0  -7   1 38.4650 9.55128   2
   0  -7   1 48.3150 9.64066   6
   0  -7   1 -20.610 32.4950   5
   0  -7   1 40.5671 4.76617   9
   0  -7   1 56.9839 9.83677   2
  -1   7  -1 2716.18 165.218   8
  -1   7  -1 2607.38 113.920   9
  -1   7  -1 2574.81 121.845   6
  -1   7  -1 2537.59 142.752   1
  -1   7  -1 2685.18 174.689   7
  -1   7  -1 2468.17 121.214   2
  -1   7  -1 2665.54 120.314   2
  -1   7  -1 2991.53 166.620   3
  -1   7  -1 2682.70 114.146  10
   1  -7   1 2562.75 122.083   6
   1  -7   1 2726.73 143.243   1
   1  -7   1 2615.60 118.085   2
   1  -7   1 2641.38 119.246   2
   1  -7   1 2562.55 113.293   9
   1  -7   1 2627.72 169.186   5
  -2   7  -1 127.622 13.0402   2
  -2   7  -1 131.275 8.21566   9
  -2   7  -1 185.035 43.1753   8
  -2   7  -1 135.629 17.0761   6
  -2   7  -1 100.136 50.5924   5
  -2   7  -1 136.360 14.2342   2
  -2   7  -1 133.557 40.1032   3
   2  -7   1 182.392 29.4625   1
   2  -7   1 131.811 17.8123   6
  -3   7  -1 2876.77 131.720   6
  -3   7  -1 2750.92 189.891   7
  -3   7  -1 2787.75 191.468   8
  -3   7  -1 2672.84 174.765   3
  -3   7  -1 2492.20 191.662   5
   3  -7   1 2995.45 132.578   6
  -4   7  -1 -5.3843 42.5037   3
  -4   7  -1 62.0030 53.2741   7
  -4   7  -1 -27.834 40.8064   5
  -4   7  -1 23.9117 11.8743   6
  -4   7  -1 63.8615 58.1359   8
  -5   7  -1 955.600 113.668   5
  -5   7  -1 970.188 127.985   3
  -5   7  -1 1039.44 61.3576   4
  -5   7  -1 1034.26 58.9978   6
  -5   7  -1 1002.21 46.0603  10
  -5   7  -1 837.247 133.066   7
  -5   7  -1 1010.04 47.1587  11
  -6   7  -1 145.234 13.7828  11
  -6   7  -1 118.202 12.0832  10
  -6   7  -1 155.968 23.4873   6
  -6   7  -1 171.137 24.0537   4
  -7   7  -1 453.241 43.8853   6
  -7   7  -1 483.439 44.0680   4
  -7   7  -1 493.439 26.5664  10
  -7   7  -1 516.187 28.7276  11
  -8   7  -1 88.0702 11.0852  10
  -8   7  -1 54.7951 22.9135   4
  -8   7  -1 89.0042 13.0462  11
  -9   7  -1 48.1285 26.6602   6
  -9   7  -1 56.0124 26.4987   4
  -9   7  -1 73.1650 11.4413  10
   9   6  -1 48.2330 12.9334  10
  -9  -6   1 73.8725 13.4887  10
  -9  -6   1 58.1271 26.2766   2
   8   6  -1 294.213 22.5165  10
  -8  -6   1 257.075 38.7629   2
  -8  -6   1 271.265 23.3136  10
   7   6  -1 374.131 37.9288   2
   7   6  -1 389.614 34.9173   2
   7   6  -1 277.987 97.1425   1
   7   6  -1 382.041 24.6283  10
  -7  -6   1 425.014 89.9144   1
  -7  -6   1 329.271 32.9141  10
  -7  -6   1 369.523 41.4219   2
   6   6  -1 357.743 34.3203   2
   6   6  -1 433.052 37.0953   2
   6   6  -1 287.142 69.2676   1
   6   6  -1 444.638 24.5388  10
  -6  -6   1 461.651 24.9370  10
  -6  -6   1 374.354 38.8731   2
  -6  -6   1 315.105 72.3063   1
  -6  -6   1 410.365 23.1875   9
  -6  -6   1 361.759 33.9029   2
   5   6  -1 81.0539 17.4159   2
   5   6  -1 55.0467 15.5392   2
   5   6  -1 115.240 44.1751   1
   5   6  -1 71.7002 9.23769  10
  -5  -6   1 60.1646 15.3330   2
  -5  -6   1 28.9097 52.2296   3
  -5  -6   1 78.7456 19.2381   2
  -5  -6   1 48.9306 54.6389   5
  -5  -6   1 99.6007 11.6215  10
  -5  -6   1 38.1363 41.2877   1
  -5  -6   1 72.1928 8.59419   9
   4   6  -1 559.703 89.6809   1
   4   6  -1 660.376 30.7789  10
   4   6  -1 660.737 43.2967   2
   4   6  -1 615.292 42.3388   2
   4   6  -1 640.019 35.3274   4
  -4  -6   1 575.048 41.4692   2
  -4  -6   1 585.998 30.0119   9
  -4  -6   1 597.228 77.2061   1
  -4  -6   1 637.236 30.7603  10
  -4  -6   1 557.277 39.4645   2
  -4  -6   1 556.966 92.5883   5
   3   6  -1 230.159 14.8877  10
   3   6  -1 313.932 55.4987   1
   3   6  -1 259.826 24.5001   2
   3   6  -1 262.584 56.7516   7
   3   6  -1 210.275 70.9993   3
   3   6  -1 260.720 25.6604   2
  -3  -6   1 326.907 58.2351   1
  -3  -6   1 240.236 24.9859   2
  -3  -6   1 256.121 14.9196   9
  -3  -6   1 260.304 15.5486  10
   2   6  -1 3336.53 155.174   2
   2   6  -1 3282.51 144.763  10
   2   6  -1 3299.78 185.875   1
   2   6  -1 3413.65 193.261   7
   2   6  -1 3399.57 147.944   6
   2   6  -1 3391.38 207.609   3
   2   6  -1 3499.88 157.151   2
  -2  -6   1 3311.66 153.352   2
  -2  -6   1 3272.11 147.803   6
  -2  -6   1 3281.88 144.887   9
  -2  -6   1 3303.75 197.306   5
  -2  -6   1 3338.99 154.786   2
  -2  -6   1 3371.86 144.818  10
   1   6  -1 25.0910 9.23339   2
   1   6  -1 18.6995 3.89610   9
   1   6  -1 21.7955 6.99835   6
   1   6  -1 45.3853 36.8149   1
   1   6  -1 -14.242 27.6648   7
   1   6  -1 32.3413 31.0266   3
   1   6  -1 20.4268 7.36209   2
   1   6  -1 19.2041 3.98110  10
  -1  -6   1 -13.672 27.1398   5
  -1  -6   1 44.9036 23.1786   1
  -1  -6   1 25.7500 9.29732   2
  -1  -6   1 22.9183 7.73403   2
  -1  -6   1 29.0873 7.32060   6
  -1  -6   1 16.1736 7.57167  10
  -1  -6   1 23.9660 3.90716   9
   0   6  -1 1875.93 81.9778   9
   0   6  -1 1884.45 89.4860   2
   0   6  -1 1984.82 127.503   3
   0   6  -1 1884.67 88.1507   2
   0   6  -1 1867.91 126.720   8
   0   6  -1 1917.08 87.7867   6
   0   6  -1 1838.31 110.604   1
   0  -6   1 1901.33 88.6639   2
   0  -6   1 1790.73 87.1018   2
   0  -6   1 2076.90 140.629   5
   0  -6   1 1820.18 109.854   1
   0  -6   1 1818.19 81.6690   9
   0  -6   1 1877.89 87.7680   6
  -1   6  -1 32.8347 3.80824   9
  -1   6  -1 61.6594 26.5582   8
  -1   6  -1 38.2167 29.6972   7
  -1   6  -1 16.2957 27.2055   3
  -1   6  -1 19.2682 6.99753   2
  -1   6  -1 19.5718 6.46439   2
  -1   6  -1 11.5875 7.49848   6
   1  -6   1 26.5581 6.70314   2
   1  -6   1 17.2998 8.01858   6
   1  -6   1 31.2493 6.02701   2
   1  -6   1 26.0478 2.95243   9
  -2   6  -1 52.2298 9.86361   6
  -2   6  -1 7.23711 30.2568   3
  -2   6  -1 29.2569 34.8354   5
  -2   6  -1 47.5806 31.1121   7
   2  -6   1 38.2590 9.55414   6
  -3   6  -1 31.4751 38.3352   7
  -3   6  -1 -51.651 49.9479   5
  -3   6  -1 34.6717 37.1780   8
  -3   6  -1 41.0149 32.2602   3
   3  -6   1 27.1544 10.2589   6
  -4   6  -1 158.039 63.0480   8
  -4   6  -1 96.0318 47.5432   3
  -4   6  -1 117.024 56.7159   7
  -4   6  -1 224.570 18.3824  10
  -4   6  -1 167.283 20.8867   6
  -5   6  -1 150.909 58.0275   3
  -5   6  -1 142.404 11.9922  11
  -5   6  -1 123.236 20.8215   4
  -5   6  -1 182.588 68.3057   7
  -5   6  -1 244.610 83.6845   8
  -5   6  -1 129.976 11.2162  10
  -5   6  -1 126.540 18.7249   6
  -5   6  -1 80.2185 49.9408   5
  -6   6  -1 253.435 16.7497  10
  -6   6  -1 255.136 17.8650  11
  -6   6  -1 309.935 28.8028   6
  -7   6  -1 30.7435 15.6048   4
  -7   6  -1 26.2677 7.37112  10
  -7   6  -1 27.2966 15.9627   6
  -7   6  -1 11.9471 7.22627  11
  -8   6  -1 237.591 36.2968   4
  -8   6  -1 309.117 20.2744  10
  -8   6  -1 264.760 38.3779   6
  -8   6  -1 253.104 21.4819  11
  -9   6  -1 20.7093 20.1897   4
  -9   6  -1 46.7280 9.92832  10
  -9   6  -1 23.2794 26.6978   6
   9   5  -1 46.0225 11.6523  10
  -9  -5   1 13.2425 10.9860  10
  -9  -5   1 2.65240 21.8966   2
   8   5  -1 71.7898 12.2998  10
  -8  -5   1 78.2083 12.5762  10
  -8  -5   1 65.1305 19.1507   2
  -8  -5   1 84.5060 22.2999   2
   7   5  -1 57.5332 10.2166  10
   7   5  -1 6.19832 56.9871   1
  -7  -5   1 47.3649 10.0409  10
  -7  -5   1 65.2612 62.8851   1
  -7  -5   1 44.1137 15.9409   2
  -7  -5   1 32.3350 7.72182   9
  -7  -5   1 30.6513 16.8235   2
   6   5  -1 14.3703 7.34635  10
   6   5  -1 15.5521 14.8000   2
   6   5  -1 18.4131 11.5764   2
  -6  -5   1 30.9733 61.6281   3
  -6  -5   1 25.6039 11.3649   2
  -6  -5   1 25.4385 7.77411  10
  -6  -5   1 27.7252 6.41902   9
  -6  -5   1 19.5310 15.1191   2
  -6  -5   1 -26.302 46.8370   1
   5   5  -1 203.605 23.1410   2
   5   5  -1 163.349 46.2920   1
   5   5  -1 170.555 13.4856  10
   5   5  -1 168.055 24.1690   2
  -5  -5   1 160.782 23.6291   2
  -5  -5   1 174.375 12.5774   9
  -5  -5   1 185.206 14.3873  10
  -5  -5   1 146.612 60.9310   3
  -5  -5   1 162.506 61.8669   5
  -5  -5   1 153.447 20.9372   2
  -5  -5   1 227.507 49.7007   1
   4   5  -1 27.4564 14.3705   2
   4   5  -1 17.6482 10.6050   2
   4   5  -1 14.3177 5.49390  10
  -4  -5   1 27.9865 5.48051   9
  -4  -5   1 95.4135 37.7510   3
  -4  -5   1 23.5295 11.5491   2
  -4  -5   1 34.0744 6.30275  10
  -4  -5   1 22.1808 9.37875   2
  -4  -5   1 41.6614 32.0967   1
   3   5  -1 691.582 43.4143   2
   3   5  -1 719.371 37.5175   4
   3   5  -1 726.481 33.4323  10
   3   5  -1 741.951 100.680   3
   3   5  -1 651.094 68.9893   1
   3   5  -1 700.334 87.7810   7
   3   5  -1 718.965 42.8001   2
  -3  -5   1 636.679 40.8012   2
  -3  -5   1 668.909 33.1036   9
  -3  -5   1 746.087 45.7146   2
  -3  -5   1 736.674 33.6291  10
  -3  -5   1 776.932 70.3905   1
   2   5  -1 5.10190 29.7706   3
   2   5  -1 22.0985 27.5496   7
   2   5  -1 8.77009 8.06525   2
   2   5  -1 15.2456 3.92521  10
   2   5  -1 13.0352 20.4031   1
   2   5  -1 16.1306 7.80297   2
  -2  -5   1 39.2630 25.7335   5
  -2  -5   1 6.83072 3.74879  10
  -2  -5   1 10.5976 5.04146   6
  -2  -5   1 19.3385 8.65180   2
   1   5  -1 1936.68 89.4229   2
   1   5  -1 2005.26 125.265   7
   1   5  -1 1905.48 90.9865   2
   1   5  -1 2044.09 115.665   1
   1   5  -1 1889.76 86.5065   6
   1   5  -1 1893.63 83.1451   9
  -1  -5   1 1917.60 83.1294  10
  -1  -5   1 1852.99 83.0944   9
  -1  -5   1 1918.44 90.7229   2
  -1  -5   1 1817.42 111.294   1
  -1  -5   1 2042.15 137.392   5
  -1  -5   1 1831.41 86.4068   6
  -1  -5   1 1869.04 89.1294   2
   0   5  -1 228.503 17.4240   2
   0   5  -1 248.987 43.6661   7
   0   5  -1 210.152 31.5700   1
   0   5  -1 228.582 12.1830   9
   0   5  -1 241.911 16.8418   6
   0   5  -1 264.888 44.7667   8
   0   5  -1 251.595 16.9830   2
   0   5  -1 267.079 42.4222   3
   0   5  -1 231.819 12.3058  10
   0  -5   1 269.455 35.9415   1
   0  -5   1 238.057 16.9534   6
   0  -5   1 276.339 44.3086   5
   0  -5   1 228.525 11.8835   9
   0  -5   1 227.152 17.4264   2
   0  -5   1 234.382 16.3338   2
  -1   5  -1 4534.51 227.929   3
  -1   5  -1 4428.89 191.523   9
  -1   5  -1 4388.85 212.438   1
  -1   5  -1 4590.23 234.175   5
  -1   5  -1 4457.42 195.613   2
  -1   5  -1 4409.95 196.410   2
  -1   5  -1 4626.01 234.218   8
  -1   5  -1 4500.91 198.046   6
  -1   5  -1 4649.50 239.942   7
   1  -5   1 4526.59 212.164   1
   1  -5   1 4280.26 191.113   9
   1  -5   1 4396.72 197.859   6
   1  -5   1 4521.45 194.969   2
   1  -5   1 4514.30 197.062   2
  -2   5  -1 191.786 16.8089   6
  -2   5  -1 160.104 42.8582   5
  -2   5  -1 183.097 43.2849   7
  -2   5  -1 173.443 40.6146   8
  -2   5  -1 205.594 39.4211   3
   2  -5   1 177.473 17.2539   6
  -3   5  -1 3813.35 205.638   3
  -3   5  -1 3605.13 211.239   7
  -3   5  -1 3539.78 163.449   6
  -3   5  -1 3524.62 198.904   5
  -4   5  -1 100.572 48.0927   7
  -4   5  -1 156.072 12.1372  10
  -4   5  -1 142.689 54.7586   5
  -4   5  -1 165.365 11.1259  11
  -4   5  -1 109.350 46.6098   3
  -4   5  -1 105.342 64.9041   8
  -4   5  -1 181.295 19.2846   6
  -5   5  -1 1485.95 162.261   8
  -5   5  -1 1832.35 78.5329  10
  -5   5  -1 1705.79 95.7878   4
  -5   5  -1 1490.94 145.872   7
  -5   5  -1 1863.79 79.3828  11
  -5   5  -1 1809.53 135.354   5
  -5   5  -1 1952.16 90.0639   6
  -6   5  -1 204.973 14.5810  10
  -6   5  -1 219.032 24.2183   6
  -6   5  -1 218.793 15.4092  11
  -6   5  -1 217.766 25.1613   4
  -6   5  -1 291.560 82.1811   8
  -6   5  -1 108.231 72.0262   3
  -6   5  -1 89.6003 62.0413   5
  -7   5  -1 713.665 51.3802   4
  -7   5  -1 626.566 48.3744   6
  -7   5  -1 777.764 35.5504  10
  -7   5  -1 684.051 36.1575  11
  -8   5  -1 43.2494 9.10635  10
  -8   5  -1 72.2576 19.6675   6
  -8   5  -1 39.4102 19.0146   4
  -9   5  -1 194.693 18.5271  10
  -9   5  -1 191.746 29.7641   6
   9   4  -1 53.6114 20.5362  10
  -9  -4   1 80.7489 13.4796  10
  -9  -4   1 101.643 31.7673   2
   8   4  -1 557.592 32.6890  10
  -8  -4   1 562.945 49.0707   2
  -8  -4   1 574.526 32.7954  10
   7   4  -1 226.561 18.6183  10
  -7  -4   1 202.456 27.7590   2
  -7  -4   1 252.400 66.2483   1
  -7  -4   1 253.387 18.9805  10
  -7  -4   1 255.468 33.0432   2
  -7  -4   1 235.968 16.7408   9
   6   4  -1 1519.02 76.6939   2
   6   4  -1 1501.27 80.9509   2
   6   4  -1 1638.20 125.490   1
  -6  -4   1 1352.47 120.208   1
  -6  -4   1 1255.24 157.852   3
  -6  -4   1 1651.79 85.6359   2
  -6  -4   1 1476.05 69.0115   9
  -6  -4   1 1656.57 70.1098  10
  -6  -4   1 1412.46 155.296   5
   5   4  -1 388.238 29.5410   2
   5   4  -1 401.235 63.4992   1
   5   4  -1 414.245 31.2847   2
   5   4  -1 378.135 21.2416  10
  -5  -4   1 273.487 66.0566   5
  -5  -4   1 402.759 33.1349   2
  -5  -4   1 424.425 21.9988  10
  -5  -4   1 398.583 76.5815   3
  -5  -4   1 371.149 20.3373   9
  -5  -4   1 282.233 56.2361   1
   4   4  -1 4561.89 202.250  10
   4   4  -1 4790.92 213.346   2
   4   4  -1 4918.82 269.356   1
   4   4  -1 4889.40 211.732   2
  -4  -4   1 4947.41 219.976   2
  -4  -4   1 4239.96 262.798   5
  -4  -4   1 5024.83 278.358   3
  -4  -4   1 4608.45 245.431   1
  -4  -4   1 4275.62 201.822   9
  -4  -4   1 4740.50 202.398  10
   3   4  -1 151.318 13.0218   4
   3   4  -1 184.216 38.4702   1
   3   4  -1 151.051 17.5189   2
   3   4  -1 159.622 10.5245  10
   3   4  -1 192.027 59.9803   7
   3   4  -1 162.054 18.7454   2
  -3  -4   1 150.855 33.3765   1
  -3  -4   1 135.088 10.4974  10
  -3  -4   1 136.585 9.56237   9
  -3  -4   1 126.243 38.2773   5
  -3  -4   1 154.721 18.3479   2
   2   4  -1 9539.34 467.115   3
   2   4  -1 9019.17 416.412   1
   2   4  -1 8514.21 381.846  10
   2   4  -1 9118.98 422.173   7
   2   4  -1 8871.16 389.797   2
   2   4  -1 9212.67 391.446   2
  -2  -4   1 9214.34 430.479   5
  -2  -4   1 8385.54 381.767   9
  -2  -4   1 8742.57 381.886  10
  -2  -4   1 8667.58 389.445   2
  -2  -4   1 8839.91 388.466   2
  -2  -4   1 9460.72 422.554   1
   1   4  -1 114.239 12.4962   2
   1   4  -1 115.319 9.67728   6
   1   4  -1 68.4580 29.9781   3
   1   4  -1 106.687 6.96582  10
   1   4  -1 120.762 30.2104   7
   1   4  -1 93.8568 6.66392   9
   1   4  -1 160.322 27.3806   1
  -1  -4   1 91.2876 10.8263   2
  -1  -4   1 116.109 24.4224   1
  -1  -4   1 111.690 12.5950   2
  -1  -4   1 100.264 9.41374   6
  -1  -4   1 105.211 6.85521   9
  -1  -4   1 99.2699 7.17376  10
  -1  -4   1 140.287 29.4563   5
   0   4  -1 899.856 44.5095   6
   0   4  -1 889.320 45.6077   2
   0   4  -1 890.888 40.7172   9
   0   4  -1 949.409 41.0167  10
   0   4  -1 929.649 68.5141   3
   0   4  -1 962.856 72.6003   7
   0   4  -1 990.359 60.8500   1
   0   4  -1 921.548 44.8952   2
   0   4  -1 963.944 67.4237   8
   0  -4   1 912.490 45.3316   2
   0  -4   1 947.218 61.1621   1
   0  -4   1 919.612 44.7211   6
   0  -4   1 892.870 44.4980   2
   0  -4   1 1006.95 72.1825   5
   0  -4   1 902.630 40.6367   9
  -1   4  -1 77.6704 4.83474   9
  -1   4  -1 93.1483 17.3139   1
  -1   4  -1 75.8532 10.2763   6
  -1   4  -1 96.1518 23.3519   3
  -1   4  -1 83.3161 7.84106   2
  -1   4  -1 82.0862 25.1520   8
  -1   4  -1 52.9370 26.2753   7
  -1   4  -1 61.7738 25.8351   5
   1  -4   1 84.2273 16.6655   1
   1  -4   1 77.0990 4.36901   9
   1  -4   1 70.4334 10.3368   6
  -2   4  -1 300.361 53.3784   7
  -2   4  -1 387.967 23.9843   6
  -2   4  -1 368.385 51.6771   5
  -2   4  -1 368.080 45.8205   3
  -2   4  -1 302.632 51.4472   8
   2  -4   1 399.243 24.2946   6
  -3   4  -1 -57.121 34.2533   8
  -3   4  -1 1.38664 23.5358   5
  -3   4  -1 16.4076 6.82741   6
  -3   4  -1 12.5408 3.78733  10
  -3   4  -1 18.3584 23.7433   3
  -4   4  -1 124.448 14.5171  11
  -4   4  -1 102.031 16.0595   4
  -4   4  -1 51.7061 78.5049   5
  -4   4  -1 45.4445 37.3192   7
  -4   4  -1 183.560 98.9096   8
  -4   4  -1 99.9853 8.90905  10
  -5   4  -1 20.9168 5.36826  11
  -5   4  -1 3.35812 50.9585   3
  -5   4  -1 17.9396 10.3915   6
  -5   4  -1 -30.024 43.1639   7
  -5   4  -1 8.32524 8.92362   4
  -5   4  -1 37.3823 54.4813   8
  -5   4  -1 82.7431 40.6107   5
  -5   4  -1 29.3365 5.75510  10
  -6   4  -1 118.338 12.1182  11
  -6   4  -1 126.721 71.2044   3
  -6   4  -1 202.138 62.1715   5
  -6   4  -1 149.791 21.0254   6
  -6   4  -1 79.4331 63.5169   7
  -6   4  -1 121.500 20.4590   4
  -6   4  -1 95.2327 71.7159   8
  -7   4  -1 37.3020 7.88731  10
  -7   4  -1 30.4085 16.3092   4
  -7   4  -1 26.1704 14.1675   6
  -8   4  -1 388.515 24.0848  10
  -9   4  -1 31.8694 9.90427  10
  10   3  -1 90.7596 15.3994  10
 -10  -3   1 74.4989 29.0992   2
 -10  -3   1 65.5618 14.2064  10
   9   3  -1 111.836 14.9456  10
  -9  -3   1 75.9728 26.1319   2
  -9  -3   1 131.272 15.1790  10
  -9  -3   1 60.1115 23.6052   2
   8   3  -1 32.9936 9.85500  10
  -8  -3   1 27.3622 17.2377   2
  -8  -3   1 35.7532 7.95936   9
  -8  -3   1 43.8914 16.9749   2
   7   3  -1 20.2260 7.73085  10
  -7  -3   1 12.7864 14.5643   2
  -7  -3   1 19.4212 8.05223  10
  -7  -3   1 14.1435 5.77716   9
   6   3  -1 34.9879 40.0736   1
   6   3  -1 58.4596 8.63639  10
  -6  -3   1 52.0686 6.96636   9
  -6  -3   1 94.3435 63.8416   5
  -6  -3   1 56.4376 39.6100   1
  -6  -3   1 140.630 62.4875   3
  -6  -3   1 57.3225 8.87859  10
  -6  -3   1 31.0108 15.9348   2
   5   3  -1 98.8432 34.6655   1
   5   3  -1 68.5555 8.41647  10
   5   3  -1 103.217 16.3010   2
   5   3  -1 70.3068 12.8429   2
  -5  -3   1 46.7811 47.3668   3
  -5  -3   1 106.046 39.0283   1
  -5  -3   1 65.2435 46.7104   5
  -5  -3   1 69.9778 8.37890  10
  -5  -3   1 54.7293 14.9277   2
  -5  -3   1 44.5780 20.6521   2
   4   3  -1 406.323 28.8771   2
   4   3  -1 349.615 19.3904  10
   4   3  -1 380.627 53.7350   1
   4   3  -1 378.473 26.5284   2
  -4  -3   1 369.672 19.7164  10
  -4  -3   1 331.904 59.4549   5
  -4  -3   1 376.833 54.3002   1
  -4  -3   1 301.305 58.5208   3
  -4  -3   1 395.537 29.0355   2
  -4  -3   1 367.715 29.1299   2
   3   3  -1 299.276 15.3115  10
   3   3  -1 278.681 21.6559   2
   3   3  -1 271.459 22.7668   2
  -3  -3   1 274.137 22.3385   2
  -3  -3   1 245.318 41.5560   1
  -3  -3   1 301.185 15.7486  10
  -3  -3   1 273.777 22.9557   2
  -3  -3   1 270.597 49.9181   5
  -3  -3   1 326.231 50.8993   3
   2   3  -1 948.621 67.9018   1
   2   3  -1 1027.14 51.3837   2
   2   3  -1 948.110 113.472   3
   2   3  -1 1046.41 50.8455   2
   2   3  -1 956.331 44.0230  10
  -2  -3   1 951.731 68.6943   1
  -2  -3   1 988.201 51.4892   2
  -2  -3   1 1134.67 80.3872   5
  -2  -3   1 1015.18 50.5980   2
  -2  -3   1 969.310 43.8603   9
  -2  -3   1 948.244 43.9724  10
   1   3  -1 1656.06 76.0807   6
   1   3  -1 1665.49 80.5552   2
   1   3  -1 1782.12 107.603   3
   1   3  -1 1882.14 111.286   7
   1   3  -1 1713.34 74.6620  10
   1   3  -1 1725.52 79.9682   2
   1   3  -1 1795.47 96.9059   1
  -1  -3   1 1692.36 78.9565   2
  -1  -3   1 1714.89 74.6218  10
  -1  -3   1 1706.57 76.2459   6
  -1  -3   1 1690.54 74.6170   9
  -1  -3   1 1755.11 96.6242   1
  -1  -3   1 1709.66 79.9077   2
  -1  -3   1 1752.39 102.590   5
   0   3  -1 198.064 31.9723   7
   0   3  -1 266.522 16.0202   2
   0   3  -1 193.434 27.7380   8
   0   3  -1 257.718 11.8505   9
   0   3  -1 263.175 24.8326   1
   0   3  -1 255.736 15.0943   2
   0   3  -1 253.221 12.0073  10
   0   3  -1 248.814 14.7895   6
   0  -3   1 245.914 15.5338   2
   0  -3   1 245.128 29.7165   1
   0  -3   1 278.452 16.4292   2
   0  -3   1 224.902 33.5128   5
   0  -3   1 240.977 11.6945   9
   0  -3   1 232.058 14.7135   6
  -1   3  -1 8406.26 354.456   9
  -1   3  -1 8381.26 384.001   8
  -1   3  -1 8428.58 359.297   6
  -1   3  -1 8285.31 408.256   5
  -1   3  -1 8274.75 387.033   7
   1  -3   1 8236.93 359.224   6
  -2   3  -1 55.9675 20.9935   5
  -2   3  -1 -3.5375 16.8164   3
  -2   3  -1 22.9273 6.26323   6
  -2   3  -1 54.3664 20.4639   7
  -2   3  -1 34.5011 22.7591   8
  -3   3  -1 1644.51 125.619   8
  -3   3  -1 1679.96 73.3405  10
  -3   3  -1 1670.10 133.602   3
  -3   3  -1 1730.19 80.4613   4
  -3   3  -1 1686.79 79.5003   6
  -3   3  -1 1645.44 107.140   5
  -3   3  -1 1686.69 73.4278  11
  -3   3  -1 1689.41 111.334   7
  -4   3  -1 247.229 54.1652   7
  -4   3  -1 340.791 18.1269  10
  -4   3  -1 205.348 79.6624   8
  -4   3  -1 332.004 97.5914   5
  -4   3  -1 346.099 24.8345   4
  -4   3  -1 406.073 68.8643   3
  -4   3  -1 381.834 18.1514  11
  -4   3  -1 384.368 24.9963   6
  -5   3  -1 1574.66 143.491   8
  -5   3  -1 1600.19 128.472   7
  -5   3  -1 1965.37 86.6172   6
  -5   3  -1 1771.62 133.714   5
  -5   3  -1 1570.69 152.220   3
  -5   3  -1 1827.38 78.4624  11
  -5   3  -1 1678.11 87.1258   4
  -5   3  -1 1872.09 78.1226  10
  -6   3  -1 294.578 76.6535   8
  -6   3  -1 342.973 26.8198   6
  -6   3  -1 317.490 18.7120  10
  -6   3  -1 269.004 70.5796   7
  -6   3  -1 253.863 72.5906   5
  -6   3  -1 311.388 28.6090   4
  -7   3  -1 832.892 39.0377  10
  -7   3  -1 718.050 51.3265   4
  -8   3  -1 81.3288 11.1215  10
  -9   3  -1 202.595 19.6512  10
 -10   3  -1 96.9766 15.1739  10
  10   2  -1 118.299 17.4109  10
 -10  -2   1 142.884 31.8624   2
 -10  -2   1 99.3218 15.7821  10
   9   2  -1 187.555 19.7211  10
  -9  -2   1 142.987 33.3103   2
  -9  -2   1 141.227 29.6475   2
  -9  -2   1 208.273 21.0349  10
   8   2  -1 481.314 29.1816  10
  -8  -2   1 515.730 29.5225  10
  -8  -2   1 503.065 45.3771   2
  -8  -2   1 470.065 27.2635   9
   7   2  -1 239.061 58.7591   1
   7   2  -1 350.950 21.5650  10
  -7  -2   1 325.340 34.5183   2
  -7  -2   1 308.028 62.0684   1
  -7  -2   1 348.628 21.9277  10
   6   2  -1 1049.68 93.8922   1
   6   2  -1 1033.63 48.3658  10
  -6  -2   1 889.365 118.832   5
  -6  -2   1 1093.44 48.7956  10
  -6  -2   1 806.667 133.475   3
  -6  -2   1 994.875 90.8252   1
  -6  -2   1 956.021 60.1260   2
  -6  -2   1 1152.60 61.4417   2
   5   2  -1 432.624 21.9059  10
  -5  -2   1 421.634 32.4162   2
  -5  -2   1 418.712 32.4404   2
  -5  -2   1 526.927 59.8392   1
  -5  -2   1 294.920 67.0216   5
  -5  -2   1 378.371 21.9174  10
  -5  -2   1 404.381 75.3926   3
   4   2  -1 2590.09 144.607   1
   4   2  -1 2618.11 115.804   2
   4   2  -1 2496.18 110.236  10
   4   2  -1 2662.02 118.814   2
  -4  -2   1 2405.70 120.002   2
  -4  -2   1 2385.31 162.923   5
  -4  -2   1 2335.89 165.208   3
  -4  -2   1 2559.75 143.536   1
  -4  -2   1 2570.16 110.432  10
  -4  -2   1 2607.41 118.795   2
   3   2  -1 179.640 16.9055   2
   3   2  -1 154.937 10.0686  10
   3   2  -1 171.550 31.8784   1
   3   2  -1 178.796 15.4836   2
  -3  -2   1 172.220 10.4332  10
  -3  -2   1 131.018 35.5526   5
  -3  -2   1 166.870 16.7274   2
  -3  -2   1 175.516 38.8555   3
  -3  -2   1 193.880 32.8485   1
  -3  -2   1 130.026 15.2234   2
   2   2  -1 95.5197 38.2293   7
   2   2  -1 102.683 6.62055  10
   2   2  -1 82.0823 11.3258   2
   2   2  -1 106.272 10.9517   2
   2   2  -1 104.170 21.6943   1
  -2  -2   1 88.4885 11.5619   2
  -2  -2   1 99.1584 21.5940   1
  -2  -2   1 107.467 6.73229  10
  -2  -2   1 83.8113 24.7245   3
  -2  -2   1 91.7506 24.6849   5
  -2  -2   1 94.4939 11.1446   2
   1   2  -1 203.096 32.3398   3
   1   2  -1 167.004 13.1899   2
   1   2  -1 179.006 8.98707  10
   1   2  -1 179.185 23.2177   1
   1   2  -1 155.466 28.8099   7
   1   2  -1 171.443 12.5460   2
  -1  -2   1 150.984 21.3385   1
  -1  -2   1 194.307 13.7031   2
  -1  -2   1 175.706 9.00972  10
  -1  -2   1 170.853 26.8558   5
  -1  -2   1 207.478 13.5910   2
   0   2  -1 466.806 20.7675   9
   0   2  -1 519.110 39.6755   7
   0   2  -1 450.269 23.3128   2
   0   2  -1 437.777 34.7075   8
   0   2  -1 481.324 31.4169   1
   0   2  -1 454.248 34.1123   3
   0   2  -1 473.133 23.0749   2
   0  -2   1 479.434 23.0921   6
   0  -2   1 487.371 38.4842   5
   0  -2   1 471.040 23.3782   2
  -1   2  -1 236.268 33.5667   5
  -1   2  -1 212.192 23.3117   3
  -1   2  -1 216.355 13.6170   6
  -1   2  -1 196.244 30.6104   7
  -1   2  -1 213.591 28.3399   8
  -2   2  -1 1225.64 51.0918  10
  -2   2  -1 1201.61 77.1199   3
  -2   2  -1 1234.71 55.3403   6
  -2   2  -1 1187.32 84.5766   8
  -2   2  -1 1133.32 75.1620   7
  -2   2  -1 1103.96 55.2845   4
  -2   2  -1 1124.75 50.8265  11
  -2   2  -1 1113.07 74.0528   5
  -3   2  -1 106.051 27.9772   5
  -3   2  -1 91.4197 26.6838   7
  -3   2  -1 83.2641 10.8997   6
  -3   2  -1 77.8809 6.62583  10
  -3   2  -1 85.8103 6.41153  11
  -3   2  -1 79.2613 31.7146   3
  -3   2  -1 94.1114 11.1499   4
  -3   2  -1 95.9770 36.6278   8
  -4   2  -1 265.121 21.6651   4
  -4   2  -1 226.529 51.7205   5
  -4   2  -1 287.929 15.2573  11
  -4   2  -1 302.485 19.2074  10
  -4   2  -1 291.276 20.8074   6
  -5   2  -1 75.3142 14.2925   4
  -5   2  -1 72.0138 56.2056   3
  -5   2  -1 66.9078 12.4469   6
  -5   2  -1 149.702 43.7724   7
  -5   2  -1 75.4372 9.28648  10
  -5   2  -1 70.2154 99.7146   8
  -5   2  -1 32.7078 45.2064   5
  -5   2  -1 83.3422 8.79061  11
  -6   2  -1 115.957 19.8807   4
  -6   2  -1 63.6144 73.2602   5
  -6   2  -1 90.8299 52.8926   8
  -6   2  -1 121.266 54.9936   7
  -6   2  -1 213.094 78.1131   3
  -7   2  -1 169.826 15.4140  10
  -8   2  -1 143.560 16.0172  10
  -9   2  -1 19.3499 6.65381   9
 -10   2  -1 100.994 14.9811  10
  10   1  -1 96.1254 17.3833  10
 -10  -1   1 82.7109 29.0237   2
 -10  -1   1 103.111 14.9276  10
   9   1  -1 171.572 20.4278  10
  -9  -1   1 137.173 24.9840   2
  -9  -1   1 229.116 20.4866  10
  -9  -1   1 174.663 29.0210   2
   8   1  -1 43.4219 10.0514  10
  -8  -1   1 51.0779 18.5602   2
  -8  -1   1 17.8339 9.40870  10
  -8  -1   1 21.5693 8.40719   9
   7   1  -1 46.5133 14.6028  10
  -7  -1   1 60.9483 9.41397  10
  -7  -1   1 65.0419 16.7890   2
  -7  -1   1 71.1166 17.1322   2
   6   1  -1 1.19700 5.66444  10
   6   1  -1 27.8267 33.7616   1
  -6  -1   1 6.56739 6.14261  10
  -6  -1   1 -64.415 54.3172   5
  -6  -1   1 21.0015 11.6509   2
  -6  -1   1 23.6190 59.2791   3
  -6  -1   1 7.58716 10.4239   2
   5   1  -1 70.3522 34.4423   1
   5   1  -1 118.516 10.5345  10
  -5  -1   1 80.2261 52.7416   3
  -5  -1   1 126.156 10.8194  10
  -5  -1   1 138.559 19.2219   2
  -5  -1   1 118.857 32.0910   1
  -5  -1   1 92.1652 16.2964   2
  -5  -1   1 66.9341 46.8390   5
   4   1  -1 -17.805 19.4631   1
   4   1  -1 -3.1586 3.17282  10
  -4  -1   1 -9.7733 6.04683   2
  -4  -1   1 4.35660 4.02163  10
  -4  -1   1 -6.7640 5.70567   2
  -4  -1   1 -9.0472 18.7457   1
  -4  -1   1 -39.944 30.5327   5
  -4  -1   1 39.9812 31.8212   3
   3   1  -1 98.6306 13.0471   2
   3   1  -1 95.5206 7.24660  10
   3   1  -1 56.4597 22.3982   1
   3   1  -1 78.3187 10.4466   2
  -3  -1   1 103.130 12.5064   2
  -3  -1   1 86.6984 33.0865   3
  -3  -1   1 101.236 22.8677   1
  -3  -1   1 73.3394 27.5679   5
  -3  -1   1 78.6936 12.0452   2
   2   1  -1 2204.80 116.881   7
   2   1  -1 1976.54 89.3905   2
   2   1  -1 1935.89 90.3881   2
   2   1  -1 2045.52 104.288   1
  -2  -1   1 2045.99 91.0954   2
  -2  -1   1 1885.92 85.3815  10
  -2  -1   1 1852.69 111.288   5
  -2  -1   1 1995.20 115.968   3
  -2  -1   1 1982.95 104.225   1
  -2  -1   1 1929.45 89.5493   2
   1   1  -1 2253.59 101.548   2
   1   1  -1 2292.80 111.121   1
   1   1  -1 2418.41 126.970   7
  -1  -1   1 2205.76 100.839   2
  -1  -1   1 2165.30 114.425   5
  -1  -1   1 2483.04 117.200   3
  -1  -1   1 2159.11 110.825   1
  -1  -1   1 2346.68 97.9168  10
  -1  -1   1 2288.32 101.744   2
  -1   1  -1 5749.42 255.236   8
  -1   1  -1 5311.89 232.566  11
  -1   1  -1 5423.08 248.651   7
  -1   1  -1 5351.59 235.389   4
  -1   1  -1 5544.51 250.781   5
  -1   1  -1 5412.90 244.363   3
  -2   1  -1 1071.72 47.0423  11
  -2   1  -1 1097.84 50.8954   4
  -2   1  -1 1169.90 80.4800   8
  -2   1  -1 1147.19 74.9409   3
  -2   1  -1 1081.54 72.2311   5
  -2   1  -1 942.413 64.1651   7
  -2   1  -1 1057.83 47.1083  10
   2  -1   1 1107.88 47.3888  10
  -3   1  -1 2376.47 131.294   7
  -3   1  -1 2523.51 112.224   6
  -3   1  -1 2517.04 108.007  10
  -3   1  -1 2500.06 147.852   8
  -3   1  -1 2508.26 107.953  11
  -3   1  -1 2634.31 113.497   4
  -3   1  -1 2508.49 142.757   5
  -3   1  -1 2616.04 152.950   3
   3  -1   1 2367.79 108.146  10
  -4   1  -1 191.066 46.6467   8
  -4   1  -1 118.056 10.9399  10
  -4   1  -1 141.159 31.7528   7
  -4   1  -1 81.3247 35.0939   5
  -4   1  -1 142.175 45.0739   3
  -4   1  -1 134.610 9.34673  11
  -4   1  -1 104.343 14.8146   4
   4  -1   1 131.708 9.63840  10
  -5   1  -1 4134.27 165.483  10
  -5   1  -1 3777.69 173.746   4
  -5   1  -1 3301.40 237.921   3
  -5   1  -1 3791.88 252.575   8
  -5   1  -1 3888.53 226.862   5
   5  -1   1 3865.49 165.752  10
  -6   1  -1 495.094 26.3046  10
   6  -1   1 514.993 27.0319  10
  -7   1  -1 1481.10 65.7783  10
   7  -1   1 1359.37 66.3367  10
  -8   1  -1 186.040 13.5518   9
  -8   1  -1 181.452 17.5308  10
  -9   1  -1 252.730 16.7241   9
  -9   1  -1 234.879 29.9974   2
  -9   1  -1 264.273 22.1259  10
 -10   1  -1 85.9973 14.3454  10
 -10   0   1 39.4685 23.0665   2
 -10   0   1 34.1450 12.2330  10
 -10   0   1 33.6212 22.0091   2
   9   0  -1 99.1145 13.9907  10
  -9   0   1 73.8354 10.1238   9
  -9   0   1 70.4753 22.4426   2
  -9   0   1 95.3973 13.3701  10
   8   0  -1 423.919 27.0841  10
  -8   0   1 487.730 27.0031  10
  -8   0   1 466.140 41.4491   2
  -8   0   1 372.565 39.1735   2
   7   0  -1 142.919 14.0707  10
  -7   0   1 113.824 21.2725   2
  -7   0   1 133.361 14.5361  10
   6   0  -1 924.888 43.0401  10
  -6   0   1 815.308 137.732   3
  -6   0   1 906.596 109.730   5
  -6   0   1 963.978 43.1119  10
  -6   0   1 866.601 51.9192   2
  -6   0   1 878.997 53.0379   2
   5   0  -1 142.882 11.2779  10
  -5   0   1 152.637 11.3519  10
  -5   0   1 65.2341 48.7558   5
  -5   0   1 153.649 18.7474   2
  -5   0   1 141.265 17.9045   2
   4   0  -1 3302.98 160.474   1
   4   0  -1 3139.89 132.820  10
  -4   0   1 3000.24 162.977   7
  -4   0   1 3192.25 139.066   2
  -4   0   1 3206.02 141.045   2
  -4   0   1 2817.87 194.867   3
  -4   0   1 2848.01 136.086  10
  -4   0   1 2993.78 180.168   5
   3   0  -1 14.9149 15.4841   1
   3   0  -1 29.1068 3.66983  10
  -3   0   1 32.7337 20.0116   7
  -3   0   1 54.8477 23.5743   5
  -3   0   1 22.3525 3.74482  10
  -3   0   1 26.2427 7.61659   2
  -3   0   1 32.0198 7.06258   2
  -3   0   1 34.1930 14.7953   1
   2   0  -1 4503.63 202.380  10
   2   0  -1 4787.89 218.391   1
  -2   0   1 5092.83 240.106   3
  -2   0   1 4974.91 208.501   2
  -2   0   1 4458.38 202.384  10
  -2   0   1 4733.84 226.090   5
  -2   0   1 4656.36 205.541   2
  -2   0   1 4822.42 217.655   1
   1   0  -1 137.353 24.2879   7
   1   0  -1 118.794 9.75509   2
  -1   0   1 126.340 16.0943   5
  -1   0   1 130.647 14.7496   1
  -1   0   1 126.821 6.18929  10
  -1   0   1 141.539 10.0888   2
  -1   0   1 144.303 21.1857   3
  -1   0   1 127.040 8.37041   2
  -2   0  -1 2972.02 156.111   5
  -2   0  -1 3069.05 155.556   3
  -2   0  -1 3327.75 134.624   4
  -2   0  -1 3070.54 130.214  10
   2   0   1 3018.60 129.859  11
   2   0   1 3036.37 132.910   4
   2   0   1 2771.59 130.872  10
  -3   0  -1 233.297 42.2307   8
  -3   0  -1 228.113 16.9418   4
  -3   0  -1 170.747 36.7002   3
  -3   0  -1 207.355 11.2067  10
  -3   0  -1 144.571 35.5845   5
   3   0   1 188.656 11.0717  10
   3   0   1 199.147 9.97051  11
  -4   0  -1 584.251 73.1052   5
  -4   0  -1 594.748 35.3598   4
  -4   0  -1 594.044 68.2570   8
  -4   0  -1 625.481 28.5600  10
  -4   0  -1 584.138 77.1644   3
   4   0   1 600.572 28.6036  10
  -5   0  -1 5.28108 5.11420  10
  -5   0  -1 45.7594 44.3477   3
  -5   0  -1 -9.3621 40.6030   5
  -5   0  -1 5.94821 6.60203   2
   5   0   1 0.71891 4.42627  10
  -6   0  -1 81.8216 58.0349   5
  -6   0  -1 13.4730 9.05007   2
  -6   0  -1 72.0202 63.1682   3
   6   0   1 25.0307 6.65094  10
  -7   0  -1 42.5236 20.7470   2
  -7   0  -1 38.4866 5.85136   9
  -7   0  -1 39.6042 8.47811  10
   7   0   1 29.6889 14.5013  10
  -8   0  -1 62.5298 15.8687   2
  -8   0  -1 64.7609 10.7608  10
  -8   0  -1 47.4498 7.62162   9
  -8   0  -1 75.0367 18.0216   2
   8   0   1 55.2266 11.0961  10
  -9   0  -1 10.6474 10.2786  10
  -9   0  -1 -9.1347 16.6826   2
  -9   0  -1 -11.049 14.8009   2
 -10   0  -1 92.9710 14.9014  10
 -10   0  -1 66.7620 24.6706   2
 -10   1   1 35.1372 11.9503  10
 -10   1   1 64.1191 23.9404   2
  -9   1   1 301.014 38.9521   2
  -9   1   1 377.363 25.4475  10
   8  -1  -1 38.0083 9.96507  10
  -8   1   1 -14.812 14.9015   2
  -8   1   1 17.9553 16.2568   2
  -8   1   1 34.6442 9.15054  10
   7  -1  -1 214.519 16.8622  10
  -7   1   1 231.697 16.4793  10
  -7   1   1 197.187 25.8153   2
  -7   1   1 183.629 25.3537   2
   6  -1  -1 32.8419 6.88594  10
  -6   1   1 92.5820 70.6588   3
  -6   1   1 79.7875 47.1588   7
  -6   1   1 25.5241 6.73612  10
  -6   1   1 39.5160 11.6357   2
  -6   1   1 13.1287 10.8054   2
  -6   1   1 129.539 54.0932   5
   5  -1  -1 373.517 19.6508  10
  -5   1   1 361.549 27.8590   2
  -5   1   1 241.665 67.9869   3
  -5   1   1 371.009 65.3959   7
  -5   1   1 409.923 19.7693  10
  -5   1   1 340.204 25.8126   2
   4  -1  -1 19.2963 4.10599  10
  -4   1   1 -40.575 38.8510   3
  -4   1   1 45.6881 32.4663   5
  -4   1   1 19.2380 4.32914  10
  -4   1   1 -13.185 27.9648   7
   3  -1  -1 360.728 17.5067  10
  -3   1   1 317.735 39.2591   8
  -3   1   1 392.940 17.5448  10
  -3   1   1 368.173 47.9713   5
  -3   1   1 360.335 43.2533   7
   2  -1  -1 458.542 20.4478  10
   2  -1  -1 439.427 22.8058   6
  -2   1   1 499.327 40.9593   7
  -2   1   1 435.377 51.9924   3
  -2   1   1 443.606 20.4201  10
  -2   1   1 498.938 38.9393   5
   1  -1  -1 3616.32 164.646  10
   1  -1  -1 3983.39 166.590   6
   1  -1  -1 3915.89 178.040   1
  -1   1   1 3704.16 164.651  10
  -1   1   1 4126.43 189.380   3
  -1   1   1 3885.74 177.979   1
  -1   1   1 3903.50 166.529   6
  -1   1   1 3887.96 181.299   7
  -1  -1  -1 3935.12 172.669   2
  -1  -1  -1 3941.41 170.362   9
  -1  -1  -1 4066.16 172.360   2
  -1  -1  -1 4064.57 172.826   4
  -1  -1  -1 4109.69 188.340   5
  -1  -1  -1 3787.12 170.466  10
   1   1   1 3959.47 170.323   9
   1   1   1 3965.87 172.148   2
   1   1   1 4009.14 180.688   1
   1   1   1 4175.53 188.736   3
  -2  -1  -1 39.7048 12.2167   1
  -2  -1  -1 82.8410 20.6605   3
  -2  -1  -1 62.1590 4.92505  10
  -2  -1  -1 43.6000 6.71172   2
  -2  -1  -1 55.0096 3.92317   9
  -2  -1  -1 52.9492 20.1267   5
  -2  -1  -1 59.5279 7.61477   4
   2   1   1 55.7803 4.80090  10
   2   1   1 66.3461 14.6676   1
   2   1   1 51.8621 6.95849   2
   2   1   1 67.4625 8.76770   4
   2   1   1 61.6985 7.23896   2
  -3  -1  -1 3540.10 153.620   4
  -3  -1  -1 3488.32 201.581   3
  -3  -1  -1 3386.64 154.023   2
  -3  -1  -1 3463.27 154.993   2
  -3  -1  -1 3427.31 169.064   1
  -3  -1  -1 3391.47 150.018  10
  -3  -1  -1 3903.46 203.731   5
   3   1   1 3468.11 149.344  11
   3   1   1 3313.78 151.098  10
   3   1   1 3502.42 170.370   1
   3   1   1 3611.72 153.808   4
  -4  -1  -1 271.238 20.3720   2
  -4  -1  -1 292.842 21.2909   2
  -4  -1  -1 308.434 16.0417  10
  -4  -1  -1 327.679 36.9432   1
  -4  -1  -1 214.579 49.4495   5
  -4  -1  -1 194.593 48.6413   3
   4   1   1 288.085 40.0651   1
   4   1   1 304.334 15.9661  10
  -5  -1  -1 3337.46 170.712   1
  -5  -1  -1 3338.47 140.916  10
  -5  -1  -1 3153.01 147.776   2
  -5  -1  -1 3287.97 205.239   5
   5   1   1 3103.53 140.707  10
  -6  -1  -1 202.192 22.4708   2
  -6  -1  -1 149.002 72.1626   3
  -6  -1  -1 256.433 16.4408  10
  -6  -1  -1 248.414 72.6979   5
  -6  -1  -1 209.577 12.9477   9
   6   1   1 222.721 15.8010  10
  -7  -1  -1 581.134 30.0495   9
  -7  -1  -1 618.144 42.6383   2
  -7  -1  -1 629.849 32.4497  10
   7   1   1 627.083 32.5411  10
  -8  -1  -1 122.492 11.9203   9
  -8  -1  -1 173.921 25.3991   2
  -8  -1  -1 117.900 13.3927  10
  -8  -1  -1 93.8496 19.0211   2
   8   1   1 119.307 13.7034  10
  -9  -1  -1 131.855 26.2249   2
  -9  -1  -1 97.1882 13.8388  10
   9   1   1 80.5159 14.0623  10
 -10  -1  -1 81.8480 26.6067   2
 -10  -1  -1 139.026 17.0249  10
 -10   2   1 19.1352 20.3621   2
 -10   2   1 28.7718 11.3237  10
  -9   2   1 56.2005 11.3894  10
  -8   2   1 453.892 26.9542  10
  -7   2   1 87.1922 9.78302  10
   6  -2  -1 1009.02 47.9515  10
  -6   2   1 1009.96 110.406   7
  -6   2   1 1086.18 47.4157  10
  -6   2   1 801.000 143.872   3
   5  -2  -1 172.098 11.5577  10
  -5   2   1 144.594 10.9946  10
  -5   2   1 151.582 46.2153   7
  -5   2   1 86.1566 45.0885   5
  -5   2   1 125.953 58.8017   3
   4  -2  -1 1916.66 89.4823  10
  -4   2   1 1947.55 130.147   7
  -4   2   1 2172.61 88.2176  10
  -4   2   1 1947.93 121.927   8
  -4   2   1 1972.07 155.065   5
  -4   2   1 2078.40 93.1420   4
  -4   2   1 2141.93 157.737   3
   3  -2  -1 8.01480 4.34677  10
   3  -2  -1 7.47508 5.27811   6
  -3   2   1 14.2928 21.5591   7
  -3   2   1 13.3263 5.14736   6
  -3   2   1 -11.645 26.6982   8
  -3   2   1 -3.5945 21.1424   5
  -3   2   1 9.16021 2.64313  10
  -3   2   1 42.1934 31.5762   3
   2  -2  -1 7785.77 323.872   6
  -2   2   1 7270.07 336.436   5
  -2   2   1 7297.36 319.916  10
  -2   2   1 7592.32 341.740   8
  -2   2   1 7484.42 323.430   6
  -2   2   1 7672.17 349.799   7
  -2   2   1 7551.60 362.143   3
   1  -2  -1 0.37620 2.80221   6
  -1   2   1 -7.3367 7.52356   8
  -1   2   1 -10.245 10.8691   3
  -1   2   1 23.7047 12.5419   7
   0  -2  -1 1950.25 85.6530   2
   0  -2  -1 1831.35 82.7806  10
   0  -2  -1 2016.26 93.6158   5
   0  -2  -1 1919.86 85.0462   6
   0   2   1 1912.02 83.0037   9
   0   2   1 1896.65 82.7901  10
   0   2   1 1924.55 99.3520   3
   0   2   1 1957.20 85.1955   2
   0   2   1 1958.40 98.0747   7
   0   2   1 1993.29 93.2524   5
   0   2   1 1978.82 85.7165   2
   0   2   1 1954.81 93.8725   1
  -1  -2  -1 919.297 44.1651   4
  -1  -2  -1 971.918 41.5651   9
  -1  -2  -1 943.966 55.1362   1
  -1  -2  -1 914.542 41.5315  10
  -1  -2  -1 916.315 45.0420   2
   1   2   1 947.770 41.5305  10
   1   2   1 957.566 44.2506   4
   1   2   1 964.571 41.5458   9
   1   2   1 993.320 55.5680   1
   1   2   1 1010.55 64.8566   3
   1   2   1 986.359 44.5894   2
  -2  -2  -1 86.4047 5.71122   9
  -2  -2  -1 90.1434 6.30700  10
  -2  -2  -1 106.068 24.9861   5
  -2  -2  -1 101.267 19.6074   1
  -2  -2  -1 92.4562 8.89015   4
  -2  -2  -1 93.3754 9.98609   2
  -2  -2  -1 89.0066 9.15947   2
   2   2   1 120.987 20.4334   1
   2   2   1 84.0016 6.20367  10
   2   2   1 87.5486 29.2743   3
   2   2   1 85.8627 9.33047   4
   2   2   1 97.7739 10.4070   2
   2   2   1 86.2650 9.75590   2
  -3  -2  -1 195.191 11.0705   9
  -3  -2  -1 219.362 15.9770   2
  -3  -2  -1 203.815 16.8941   2
  -3  -2  -1 284.008 45.9106   3
  -3  -2  -1 196.527 12.0719  10
  -3  -2  -1 265.651 31.1662   1
  -3  -2  -1 207.794 14.6794   4
   3   2   1 205.886 11.9130  10
   3   2   1 220.458 16.4531   2
   3   2   1 244.475 31.6704   1
   3   2   1 238.646 16.0280   2
  -4  -2  -1 434.284 21.3715  10
  -4  -2  -1 363.852 66.2233   5
  -4  -2  -1 364.896 19.7469   9
  -4  -2  -1 448.625 45.9503   1
  -4  -2  -1 451.045 67.0070   3
  -4  -2  -1 411.397 27.6328   2
   4   2   1 475.335 49.1657   1
   4   2   1 417.865 21.0525  10
  -5  -2  -1 18.2027 4.29335   9
  -5  -2  -1 16.9699 24.0831   1
  -5  -2  -1 21.7003 5.89421  10
  -5  -2  -1 13.4874 9.17899   2
   5   2   1 8.15987 4.81883  10
   5   2   1 8.15958 24.0830   1
  -6  -2  -1 83.3740 8.89958   9
  -6  -2  -1 24.3119 59.8867   3
  -6  -2  -1 43.5018 59.8525   5
  -6  -2  -1 49.5357 34.1468   1
  -6  -2  -1 118.440 12.1559  10
  -6  -2  -1 53.8447 14.3042   2
   6   2   1 83.2630 9.42888  10
   6   2   1 94.2161 36.3224   1
  -7  -2  -1 3.86204 6.96910  10
  -7  -2  -1 5.98618 11.6150   2
  -7  -2  -1 2.95938 4.64124   9
  -7  -2  -1 -5.4785 9.86796   2
   7   2   1 -1.0117 6.53727  10
  -8  -2  -1 49.3284 9.30522   9
  -8  -2  -1 63.2114 19.4257   2
  -8  -2  -1 61.8931 15.6490   2
  -8  -2  -1 56.8384 11.5345  10
   8   2   1 42.8211 10.4341  10
  -9  -2  -1 -17.889 18.8915   2
  -9  -2  -1 15.1231 8.95297   9
  -9  -2  -1 28.1877 10.4980  10
  -9  -2  -1 21.4966 16.5541   2
   9   2   1 11.2370 10.8886  10
 -10  -2  -1 28.0413 23.3116   2
 -10  -2  -1 9.03500 11.3987  10
  10   2   1 27.7225 12.6517  10
  -9   3   1 263.824 20.9570  10
  -8   3   1 175.504 16.8162  10
  -7   3   1 304.134 18.7224  10
  -6   3   1 9.86556 70.5297   3
  -6   3   1 82.1687 55.1044   7
  -6   3   1 37.5307 6.83215  10
  -6   3   1 80.2945 56.0992   5
  -5   3   1 135.359 15.6560   4
  -5   3   1 71.5028 45.2280   8
  -5   3   1 63.3396 58.5735   3
  -5   3   1 60.5799 44.7984   7
  -5   3   1 132.638 15.5570   6
  -5   3   1 121.393 9.13261  11
  -5   3   1 136.296 10.2580  10
  -4   3   1 16.9901 3.95218  10
  -4   3   1 34.5812 34.9446   8
  -4   3   1 10.7449 6.59894   6
  -4   3   1 6.73864 40.6077   3
  -4   3   1 34.3722 34.4059   7
  -3   3   1 -12.062 20.9515   5
  -3   3   1 7.02017 26.4010   7
  -3   3   1 -32.903 27.2708   3
  -3   3   1 -39.602 29.1685   8
   2  -3  -1 1.44186 4.97480   6
  -2   3   1 25.2082 20.3523   3
  -2   3   1 -2.1623 4.24510   6
  -2   3   1 2.10604 1.84308  10
  -2   3   1 -12.429 16.0045   7
  -2   3   1 -4.2984 12.0508   5
   1  -3  -1 949.346 53.4872   1
   1  -3  -1 958.763 46.4779   6
  -1   3   1 970.384 46.4143   6
  -1   3   1 1043.36 45.2539   2
  -1   3   1 977.498 45.1992   2
  -1   3   1 924.249 66.7996   7
  -1   3   1 1068.41 56.1612   5
  -1   3   1 954.934 54.1155   1
  -1   3   1 923.625 66.9026   3
  -1   3   1 984.802 61.1917   8
  -1   3   1 1014.72 42.5558   9
   0  -3  -1 76.5380 15.0855   1
   0  -3  -1 61.6143 3.86104  10
   0  -3  -1 49.8423 6.98576   2
   0  -3  -1 56.3623 3.73225   9
   0  -3  -1 67.5119 7.22431   6
   0   3   1 56.3856 3.90062   9
   0   3   1 61.5227 17.5264   7
   0   3   1 74.4359 19.1181   3
   0   3   1 58.8557 3.71555  10
   0   3   1 67.7118 8.78677   2
   0   3   1 41.9119 6.26929   2
   0   3   1 50.2173 6.55339   6
   0   3   1 59.7622 13.2839   1
  -1  -3  -1 1643.23 92.2134   5
  -1  -3  -1 1489.21 71.1422   2
  -1  -3  -1 1543.12 84.9132   1
  -1  -3  -1 1470.73 68.3640   6
  -1  -3  -1 1528.19 66.3645   9
  -1  -3  -1 1489.33 66.2687  10
  -1  -3  -1 1459.66 70.1940   2
   1   3   1 1574.71 83.3879   7
   1   3   1 1517.75 66.3833   9
   1   3   1 1511.20 70.0876   4
   1   3   1 1681.65 97.3340   3
   1   3   1 1490.70 70.2029   2
   1   3   1 1583.20 66.9866  10
   1   3   1 1531.38 71.0831   2
   1   3   1 1551.85 85.2220   1
  -2  -3  -1 1096.70 54.7587   2
  -2  -3  -1 1109.42 70.9889   1
  -2  -3  -1 1081.64 52.1323   4
  -2  -3  -1 1100.51 48.9015   9
  -2  -3  -1 1286.56 84.2756   5
  -2  -3  -1 1102.63 53.8180   2
  -2  -3  -1 1031.77 48.9361  10
   2   3   1 1084.48 48.6968   9
   2   3   1 1089.90 48.9834  10
   2   3   1 1135.49 54.6785   2
   2   3   1 1196.64 71.6306   1
   2   3   1 1103.80 87.1911   3
   2   3   1 1133.39 52.8666   4
  -3  -3  -1 2721.23 124.018   2
  -3  -3  -1 2651.01 122.838   2
  -3  -3  -1 2467.52 116.502   9
  -3  -3  -1 2667.56 116.961  10
  -3  -3  -1 2688.59 119.873   4
  -3  -3  -1 2633.55 145.011   1
  -3  -3  -1 2756.46 164.882   5
   3   3   1 2783.40 124.068   2
   3   3   1 2815.27 182.072   3
   3   3   1 2691.76 146.496   1
   3   3   1 2834.95 121.719   4
   3   3   1 2676.82 116.897  10
   3   3   1 2755.86 123.021   2
  -4  -3  -1 1614.82 67.9236  10
  -4  -3  -1 1531.69 99.9648   1
  -4  -3  -1 1441.44 69.9307   4
  -4  -3  -1 1554.00 123.960   5
  -4  -3  -1 1315.55 117.917   3
  -4  -3  -1 1583.37 76.5645   2
  -4  -3  -1 1447.66 74.2392   2
   4   3   1 1655.89 102.908   1
   4   3   1 1518.91 73.1274   2
   4   3   1 1498.77 74.5209   2
   4   3   1 1513.91 67.6070  10
   4   3   1 1527.46 73.3212   4
  -5  -3  -1 1209.96 52.5882  10
  -5  -3  -1 947.175 113.177   5
  -5  -3  -1 1201.89 60.9102   2
  -5  -3  -1 1090.98 88.2098   1
  -5  -3  -1 1014.64 111.360   3
  -5  -3  -1 1126.06 51.4366   9
   5   3   1 1111.53 52.2477  10
   5   3   1 1243.52 94.0025   1
  -6  -3  -1 322.398 19.5327  10
  -6  -3  -1 212.123 67.3958   5
  -6  -3  -1 268.689 53.8650   1
  -6  -3  -1 351.836 30.0350   2
  -6  -3  -1 292.823 17.0177   9
  -6  -3  -1 213.541 71.3214   3
  -6  -3  -1 301.511 26.1564   2
   6   3   1 339.195 63.3776   1
   6   3   1 285.710 18.6690  10
  -7  -3  -1 534.628 28.2208  10
  -7  -3  -1 370.435 73.4268   1
  -7  -3  -1 551.121 41.4978   2
  -7  -3  -1 477.614 37.2120   2
  -7  -3  -1 472.335 25.8704   9
   7   3   1 489.771 27.6728  10
   7   3   1 368.303 68.9681   1
  -8  -3  -1 310.088 34.5229   2
  -8  -3  -1 343.433 20.6467   9
  -8  -3  -1 342.863 24.2110  10
  -8  -3  -1 287.370 38.0486   2
   8   3   1 305.652 22.8727  10
  -9  -3  -1 109.232 26.0274   2
  -9  -3  -1 47.5358 28.7674   2
 -10  -3  -1 180.092 35.4520   2
 -10  -3  -1 273.311 24.0556  10
  10   3   1 201.751 26.1443  10
  -9   4   1 -0.4319 7.97354  10
  -8   4   1 230.864 17.8562  10
  -7   4   1 52.4700 14.7283   6
  -7   4   1 63.2783 8.08377  10
  -6   4   1 707.194 133.005   3
  -6   4   1 796.560 109.838   5
  -6   4   1 750.003 115.554   7
  -6   4   1 887.581 50.0762   4
  -6   4   1 864.829 39.7604  10
  -6   4   1 833.415 40.5617  11
  -6   4   1 921.904 54.2601   6
  -5   4   1 19.2934 58.1528   3
  -5   4   1 27.8412 4.94894  11
  -5   4   1 8.46309 43.5601   7
  -5   4   1 25.4604 9.27780   4
  -5   4   1 30.2299 9.76514   6
  -5   4   1 -39.740 39.8658   5
  -4   4   1 2456.44 171.761   8
  -4   4   1 2770.12 122.684   6
  -4   4   1 2728.35 193.576   3
  -4   4   1 2826.02 115.311  10
  -4   4   1 2448.99 148.844   5
  -4   4   1 2725.61 171.391   7
   3  -4  -1 17.9175 7.23663   6
  -3   4   1 71.0563 32.9284   8
  -3   4   1 -26.954 30.9184   3
  -3   4   1 25.7773 7.43977   6
  -3   4   1 57.8371 29.5399   7
  -3   4   1 28.1982 20.8652   5
  -3   4   1 26.3433 3.45160  10
   2  -4  -1 7114.73 298.770   6
  -2   4   1 6707.69 297.994   6
  -2   4   1 6565.77 312.365   5
  -2   4   1 7078.42 325.346   8
   1  -4  -1 574.535 30.9747   6
   1  -4  -1 599.260 28.7086   2
   1  -4  -1 613.584 40.5777   1
   1  -4  -1 589.497 25.7775   9
   1  -4  -1 548.176 28.5782   2
  -1   4   1 572.177 25.8474   9
  -1   4   1 575.608 30.8229   6
  -1   4   1 608.943 41.7665   1
  -1   4   1 541.926 53.9054   3
  -1   4   1 583.357 28.9753   2
  -1   4   1 584.105 54.7968   7
  -1   4   1 587.144 48.6838   8
  -1   4   1 578.025 25.6892  10
  -1   4   1 618.232 31.0886   2
   0  -4  -1 5749.09 247.090   9
   0  -4  -1 5797.56 251.053   6
   0  -4  -1 5753.50 251.932   2
   0  -4  -1 5770.33 246.900  10
   0  -4  -1 5858.01 251.033   2
   0  -4  -1 5907.06 267.759   1
   0  -4  -1 6100.03 271.883   5
   0   4   1 5675.64 246.885  10
   0   4   1 5727.93 252.136   2
   0   4   1 5970.24 280.070   3
   0   4   1 5785.12 277.199   7
   0   4   1 5570.07 247.155   9
   0   4   1 5777.83 267.214   1
   0   4   1 5885.66 251.043   6
   0   4   1 5613.42 251.185   2
  -1  -4  -1 19.9896 3.05467  10
  -1  -4  -1 19.7895 5.00521   6
  -1  -4  -1 20.5906 13.0863   1
  -1  -4  -1 23.3732 3.26723   9
  -1  -4  -1 50.4943 19.3617   5
  -1  -4  -1 24.9632 6.65139   2
  -1  -4  -1 25.7563 6.29482   2
   1   4   1 28.1258 12.8764   1
   1   4   1 -0.5186 14.9760   7
   1   4   1 30.1766 6.39742   2
   1   4   1 18.3312 6.43258   2
   1   4   1 26.2712 3.27492  10
   1   4   1 21.9828 3.19171   9
   1   4   1 19.2251 20.8807   3
   1   4   1 25.3638 5.64805   6
  -2  -4  -1 6128.07 267.997   2
  -2  -4  -1 5972.64 261.844  10
  -2  -4  -1 6260.85 306.361   5
  -2  -4  -1 6064.00 261.893   9
  -2  -4  -1 6156.77 264.027   6
  -2  -4  -1 6155.77 269.372   2
  -2  -4  -1 6074.92 292.062   1
   2   4   1 6143.84 262.047  10
   2   4   1 5945.73 261.694   9
   2   4   1 6208.96 267.684   2
   2   4   1 6184.92 266.515   4
   2   4   1 6214.41 285.804   7
   2   4   1 6240.87 269.179   2
   2   4   1 5966.12 290.415   1
  -3  -4  -1 681.218 61.8453   1
  -3  -4  -1 767.497 76.7940   5
  -3  -4  -1 695.857 33.0442  10
  -3  -4  -1 684.357 40.6404   2
  -3  -4  -1 680.079 39.1951   2
  -3  -4  -1 687.864 32.7802   9
   3   4   1 683.207 61.5738   1
   3   4   1 694.285 32.8874  10
   3   4   1 740.239 40.6455   2
   3   4   1 689.558 40.8330   2
   3   4   1 751.096 38.3064   4
   3   4   1 871.316 97.5854   3
  -4  -4  -1 1895.99 88.4688   9
  -4  -4  -1 2052.06 98.9850   2
  -4  -4  -1 2091.68 128.038   1
  -4  -4  -1 1818.80 137.229   3
  -4  -4  -1 1905.77 145.602   5
  -4  -4  -1 2142.57 89.1783  10
  -4  -4  -1 1875.50 96.3869   2
   4   4   1 2193.10 128.633   1
   4   4   1 2033.56 96.3657   2
   4   4   1 2019.42 97.7938   2
   4   4   1 2029.41 95.1176   4
   4   4   1 2083.57 89.0581  10
  -5  -4  -1 11.5009 4.55890   9
  -5  -4  -1 48.4099 42.0805   3
  -5  -4  -1 13.1298 5.78750  10
  -5  -4  -1 6.12037 27.7617   1
  -5  -4  -1 -6.2107 9.29385   2
  -5  -4  -1 2.36149 9.55616   2
   5   4   1 11.2771 5.29138  10
   5   4   1 14.0475 8.64222   2
   5   4   1 25.1845 27.2528   1
   5   4   1 15.5431 8.30535   2
  -6  -4  -1 22.6179 11.3801   2
  -6  -4  -1 80.4202 16.9311   2
  -6  -4  -1 57.6297 8.86670  10
  -6  -4  -1 55.0252 61.4684   5
  -6  -4  -1 37.3222 6.88743   9
  -6  -4  -1 109.607 60.6574   3
  -6  -4  -1 67.9413 37.6510   1
   6   4   1 51.4423 8.82827  10
  -7  -4  -1 21.9654 8.56695  10
  -7  -4  -1 19.4986 16.8572   2
  -7  -4  -1 16.3734 12.1466   2
  -7  -4  -1 31.1432 53.8740   1
   7   4   1 77.5566 48.2765   1
   7   4   1 12.4215 8.07890  10
  -8  -4  -1 50.2393 8.89141   9
  -8  -4  -1 36.2444 16.5704   2
  -8  -4  -1 54.6942 21.2324   2
  -8  -4  -1 56.6604 11.4836  10
   8   4   1 45.3366 10.6119  10
  -9  -4  -1 30.3084 11.7149  10
  -9  -4  -1 55.3131 21.3079   2
  -9  -4  -1 28.4240 21.6749   2
   9   4   1 -13.151 15.1665  10
 -10  -4  -1 8.36235 11.0512  10
 -10  -4  -1 -41.014 22.4922   2
  -9   5   1 298.389 21.3496  10
  -8   5   1 51.8420 8.95825  10
  -8   5   1 59.1601 19.9195   6
  -7   5   1 552.867 41.5843   4
  -7   5   1 545.473 27.4476  10
  -7   5   1 506.976 27.8748  11
  -7   5   1 503.297 39.8673   6
  -6   5   1 14.4265 5.27878  10
  -6   5   1 4.81330 9.75105   4
  -6   5   1 4.19605 5.00425  11
  -6   5   1 23.1175 11.5456   6
  -5   5   1 232.222 63.3436   7
  -5   5   1 158.441 68.3555   3
  -5   5   1 173.624 12.0180  11
  -5   5   1 164.449 11.4335  10
  -4   5   1 -3.6606 28.9183   5
  -4   5   1 82.3357 41.4115   7
  -4   5   1 46.5616 42.5911   3
  -4   5   1 26.4068 49.5403   8
   3  -5  -1 387.909 26.5229   6
  -3   5   1 392.049 17.7790  10
  -3   5   1 434.623 65.8193   8
  -3   5   1 351.854 24.7937   6
  -3   5   1 281.522 46.9938   5
  -3   5   1 360.241 66.5237   3
  -3   5   1 396.375 66.5493   7
   2  -5  -1 112.226 13.8373   6
  -2   5   1 127.721 32.4359   8
  -2   5   1 118.493 36.8226   7
  -2   5   1 98.0141 12.7303   6
  -2   5   1 124.070 6.82592   9
   1  -5  -1 518.950 29.8627   6
   1  -5  -1 579.613 42.3503   1
   1  -5  -1 504.538 27.5473   2
   1  -5  -1 516.160 23.6623   9
   1  -5  -1 601.320 55.9726   5
   1  -5  -1 543.700 27.3475   2
  -1   5   1 507.703 41.9390   1
  -1   5   1 498.291 29.5230   6
  -1   5   1 554.831 23.9977   9
  -1   5   1 494.787 49.7401   8
  -1   5   1 533.214 23.7581  10
  -1   5   1 516.486 56.9911   3
  -1   5   1 518.956 28.9196   2
  -1   5   1 566.644 59.7837   7
  -1   5   1 532.645 27.8037   2
   0  -5  -1 404.157 23.0152   6
   0  -5  -1 409.602 39.5465   1
   0  -5  -1 361.378 17.9076   9
   0  -5  -1 415.936 47.3256   5
   0  -5  -1 396.759 22.5708   2
   0  -5  -1 388.910 23.7190   2
   0  -5  -1 391.569 18.0176  10
   0   5   1 371.411 22.5725   6
   0   5   1 365.237 36.4225   1
   0   5   1 374.737 18.5577  10
   0   5   1 348.536 47.5796   3
   0   5   1 354.072 22.5863   2
   0   5   1 388.049 18.2078   9
   0   5   1 396.956 24.2296   2
   0   5   1 439.783 47.7168   7
  -1  -5  -1 344.344 41.0622   1
  -1  -5  -1 406.745 23.4188   6
  -1  -5  -1 391.060 48.7484   5
  -1  -5  -1 399.719 24.9025   2
  -1  -5  -1 400.945 19.6187   9
  -1  -5  -1 402.543 26.2808   2
  -1  -5  -1 413.681 19.6307  10
   1   5   1 438.659 43.1260   1
   1   5   1 415.811 19.8001   9
   1   5   1 396.077 23.3916   6
   1   5   1 432.127 19.6339  10
   1   5   1 460.519 65.0724   3
   1   5   1 495.579 49.3793   7
   1   5   1 403.501 25.0253   2
   1   5   1 431.028 26.6948   2
  -2  -5  -1 243.744 42.9600   1
  -2  -5  -1 256.266 21.8953   2
  -2  -5  -1 275.755 49.7551   5
  -2  -5  -1 300.478 21.3102   2
  -2  -5  -1 281.104 14.5348   9
  -2  -5  -1 273.432 17.6094   6
   2   5   1 269.662 20.1172   4
   2   5   1 257.047 14.4207  10
   2   5   1 265.613 14.3950   9
   2   5   1 287.552 41.4225   7
   2   5   1 303.443 21.4716   2
   2   5   1 269.462 40.3504   1
   2   5   1 332.476 63.3544   3
   2   5   1 275.602 22.3395   2
  -3  -5  -1 1804.20 130.489   5
  -3  -5  -1 1635.09 84.7261   2
  -3  -5  -1 1729.49 77.1823  10
  -3  -5  -1 1792.88 86.8905   2
  -3  -5  -1 1647.29 76.9052   9
  -3  -5  -1 1849.87 114.943   1
   3   5   1 1696.38 82.6378   4
   3   5   1 1773.03 86.3803   2
   3   5   1 1818.39 144.558   3
   3   5   1 1826.04 115.132   1
   3   5   1 1814.37 87.5982   2
   3   5   1 1704.13 76.9941  10
  -4  -5  -1 431.517 33.2886   2
  -4  -5  -1 452.829 60.9558   1
  -4  -5  -1 479.353 23.9322  10
  -4  -5  -1 460.248 33.0916   2
  -4  -5  -1 432.968 23.0138   9
   4   5   1 457.856 29.7839   4
   4   5   1 490.419 32.4731   2
   4   5   1 458.462 32.9418   2
   4   5   1 341.981 87.9981   3
   4   5   1 468.238 23.6046  10
   4   5   1 378.769 68.0697   1
  -5  -5  -1 706.841 34.4917   9
  -5  -5  -1 747.651 35.5342  10
  -5  -5  -1 771.499 47.8824   2
  -5  -5  -1 648.937 79.4165   1
  -5  -5  -1 621.501 110.029   5
  -5  -5  -1 631.154 98.9842   3
  -5  -5  -1 677.039 44.0642   2
   5   5   1 751.680 45.5087   2
   5   5   1 743.814 35.3103  10
   5   5   1 723.959 43.5938   2
   5   5   1 727.476 42.3990   4
   5   5   1 576.759 77.5188   1
  -6  -5  -1 297.421 19.0546  10
  -6  -5  -1 303.663 63.4803   1
  -6  -5  -1 299.131 32.2214   2
  -6  -5  -1 261.268 26.5064   2
  -6  -5  -1 277.065 69.8484   3
  -6  -5  -1 253.265 16.5502   9
   6   5   1 237.120 18.2219  10
   6   5   1 243.460 59.8023   1
   6   5   1 253.634 24.8696   2
   6   5   1 264.396 26.9320   2
  -7  -5  -1 736.261 116.892   1
  -7  -5  -1 851.329 42.3469  10
  -7  -5  -1 787.458 53.8412   2
  -7  -5  -1 913.426 59.1226   2
  -7  -5  -1 809.673 40.8639   9
   7   5   1 829.521 42.1598  10
   7   5   1 763.915 104.715   1
  -8  -5  -1 578.604 50.5399   2
  -8  -5  -1 545.889 32.7483  10
   8   5   1 512.966 31.8938  10
  -9  -5  -1 205.685 21.6239  10
  -9  -5  -1 163.285 33.6674   2
   9   5   1 187.542 20.8313  10
 -10  -5  -1 219.577 38.7638   2
 -10  -5  -1 244.628 23.9630  10
  -9   6   1 8.98788 8.16122  10
  -9   6   1 20.9377 22.5908   6
  -8   6   1 158.596 28.2117   4
  -8   6   1 188.166 29.3570   6
  -8   6   1 211.476 15.9393  10
  -7   6   1 136.831 23.2007   4
  -7   6   1 136.655 12.4094  10
  -7   6   1 107.818 21.3555   6
  -7   6   1 117.053 13.2158  11
  -6   6   1 741.424 47.2600   4
  -6   6   1 741.417 46.3921   6
  -6   6   1 712.808 33.5319  10
  -6   6   1 666.247 34.7328  11
  -5   6   1 1.54904 3.94894  10
  -5   6   1 -74.167 67.8696   8
  -5   6   1 12.9271 44.7990   5
  -5   6   1 -4.1493 9.23262   6
  -5   6   1 -92.023 52.9509   7
  -5   6   1 -21.980 53.9408   3
   4  -6  -1 2292.77 104.846   6
  -4   6   1 1838.99 223.936   8
  -4   6   1 2111.86 93.0788  10
  -4   6   1 2236.55 108.032   6
  -4   6   1 2108.13 159.718   7
  -4   6   1 2084.46 130.251   5
  -3   6   1 24.1276 36.5574   8
  -3   6   1 41.3074 25.2784   5
  -3   6   1 56.0806 34.8801   3
  -3   6   1 -6.6482 34.0252   7
   2  -6  -1 4730.28 226.224   1
   2  -6  -1 4748.21 214.069   6
  -2   6   1 4631.84 213.710   6
  -2   6   1 4885.68 263.483   7
  -2   6   1 5288.72 262.390   3
  -2   6   1 5048.85 251.841   8
  -2   6   1 4835.79 210.052   2
  -2   6   1 4630.03 205.654   9
  -2   6   1 4688.26 210.892   2
   1  -6  -1 42.2193 8.62368   6
   1  -6  -1 32.1233 7.22221   2
   1  -6  -1 50.0104 17.0120   1
   1  -6  -1 57.7317 8.05219   2
   1  -6  -1 36.1917 4.11736   9
   1  -6  -1 79.6402 28.9788   5
  -1   6   1 33.9577 7.49921   2
  -1   6   1 46.0168 29.2644   7
  -1   6   1 28.5050 7.76394   2
  -1   6   1 37.5995 17.9855   1
  -1   6   1 43.9816 4.77365  10
  -1   6   1 45.5141 4.69426   9
  -1   6   1 47.5821 9.63970   6
  -1   6   1 71.3477 25.5504   8
   0  -6  -1 3005.01 159.362   5
   0  -6  -1 2795.66 129.328   2
   0  -6  -1 2913.33 152.626   1
   0  -6  -1 2864.91 122.508  10
   0  -6  -1 2740.14 122.508   9
   0  -6  -1 2741.09 128.349   6
   0  -6  -1 2870.04 128.224   2
   0   6   1 2769.50 151.318   1
   0   6   1 2893.49 166.490   7
   0   6   1 2895.29 122.456  10
   0   6   1 2787.71 130.284   2
   0   6   1 2924.46 129.153   2
   0   6   1 2754.73 128.330   6
   0   6   1 2879.50 122.871   9
   0   6   1 2892.00 169.230   3
  -1  -6  -1 50.6869 5.58958   9
  -1  -6  -1 53.4515 11.2144   2
  -1  -6  -1 60.5790 10.3913   2
  -1  -6  -1 56.0610 9.21575   6
  -1  -6  -1 52.9521 27.3550   5
  -1  -6  -1 68.7834 22.9715   1
  -1  -6  -1 56.8680 6.33820  10
   1   6   1 68.8672 10.1238   6
   1   6   1 19.7926 29.0679   3
   1   6   1 50.5205 5.97625   9
   1   6   1 50.4071 10.0356   2
   1   6   1 67.3873 11.5382   2
   1   6   1 55.2875 5.92447  10
   1   6   1 16.7220 23.7213   7
  -2  -6  -1 4456.22 202.738   2
  -2  -6  -1 4676.76 248.438   5
  -2  -6  -1 4504.84 198.134   6
  -2  -6  -1 4374.33 203.934   2
  -2  -6  -1 4497.03 194.355  10
  -2  -6  -1 4449.07 194.591   9
   2   6   1 4390.69 232.598   1
   2   6   1 4703.97 202.070   4
   2   6   1 4488.67 204.203   2
   2   6   1 4595.58 202.632   2
   2   6   1 4559.15 256.522   3
   2   6   1 4602.34 234.140   7
   2   6   1 4500.29 194.481   9
   2   6   1 4500.43 194.406  10
  -3  -6  -1 319.812 60.8891   5
  -3  -6  -1 315.646 24.3729   2
  -3  -6  -1 283.148 25.9088   2
  -3  -6  -1 293.039 16.2414   9
  -3  -6  -1 283.744 16.6849  10
  -3  -6  -1 375.117 51.4526   1
   3   6   1 283.545 16.5582  10
   3   6   1 291.569 23.1157   4
   3   6   1 304.190 26.2044   2
   3   6   1 287.168 52.2119   7
   3   6   1 290.346 15.9857   9
   3   6   1 263.839 63.1169   3
  -4  -6  -1 159.033 11.3224   9
  -4  -6  -1 148.359 19.3896   2
  -4  -6  -1 167.052 12.3348  10
  -4  -6  -1 105.874 40.8234   1
  -4  -6  -1 123.056 20.2726   2
  -4  -6  -1 97.0647 51.8743   5
   4   6   1 185.083 19.3314   4
   4   6   1 146.511 20.1441   2
   4   6   1 188.601 72.7830   3
   4   6   1 155.813 11.9189  10
   4   6   1 135.717 20.2632   2
  -5  -6  -1 173.519 56.6128   3
  -5  -6  -1 140.783 21.2110   2
  -5  -6  -1 141.714 22.4837   2
  -5  -6  -1 118.314 10.8885   9
  -5  -6  -1 104.017 60.6275   5
  -5  -6  -1 168.819 47.1814   1
  -5  -6  -1 122.338 12.6446  10
   5   6   1 134.720 21.2339   2
   5   6   1 132.673 19.3221   4
   5   6   1 180.632 46.8805   1
   5   6   1 122.384 12.3689  10
  -6  -6  -1 30.9197 8.09525  10
  -6  -6  -1 -8.5524 58.7823   3
  -6  -6  -1 12.6018 45.9649   1
  -6  -6  -1 8.28623 8.75811   9
  -6  -6  -1 -4.3363 11.8585   2
  -6  -6  -1 -17.617 60.8988   5
  -6  -6  -1 -6.7058 9.41213   2
   6   6   1 5.24164 18.4433   2
   6   6   1 10.0471 6.63067  10
   6   6   1 1.87281 10.3424   2
   6   6   1 45.2128 46.1097   1
  -7  -6  -1 26.6477 15.7877   2
  -7  -6  -1 -77.614 64.2968   1
  -7  -6  -1 19.3222 7.32508   9
  -7  -6  -1 25.1866 11.9366  10
  -7  -6  -1 34.5701 18.3718   2
   7   6   1 18.4664 8.85924  10
   7   6   1 39.5738 22.9306   2
   7   6   1 -32.028 51.6179   1
  -8  -6  -1 26.5666 17.1457   2
  -8  -6  -1 51.5827 20.0386   2
  -8  -6  -1 13.4007 9.52554  10
   8   6   1 11.1544 9.93564  10
  -9  -6  -1 0.95420 9.88056  10
  -9  -6  -1 -17.352 20.0985   2
   9   6   1 3.03929 10.2419  10
  -9   7   1 300.522 21.6198  10
  -8   7   1 59.0133 23.1316   4
  -8   7   1 7.96234 6.61147  10
  -8   7   1 8.24407 18.8981   6
  -8   7   1 12.0903 7.79401  11
  -7   7   1 489.942 25.0828  10
  -7   7   1 480.019 43.0295   6
  -7   7   1 465.326 26.8580  11
  -7   7   1 481.562 40.8445   4
  -6   7   1 15.2319 12.8509   6
  -6   7   1 -0.8517 4.80266  10
  -6   7   1 -11.727 10.2624   4
  -6   7   1 2.27403 5.43703  11
  -5   7   1 455.799 90.8162   7
  -5   7   1 496.600 34.4005   6
  -5   7   1 395.679 97.9840   8
  -5   7   1 312.922 83.7104   3
  -5   7   1 402.642 21.0238  10
   4  -7  -1 37.1479 13.4602   6
  -4   7   1 18.3932 49.7381   3
  -4   7   1 11.4245 32.4950   5
  -4   7   1 45.8545 13.3981   6
  -4   7   1 51.1382 5.42607  10
  -4   7   1 75.6724 57.0101   8
  -4   7   1 25.4950 52.6906   7
   3  -7  -1 281.844 23.7693   6
  -3   7   1 233.467 59.3982   7
  -3   7   1 240.553 12.2578   9
  -3   7   1 184.564 51.3769   8
  -3   7   1 209.124 54.4807   3
  -3   7   1 230.455 22.3780   6
  -3   7   1 187.284 42.0274   5
   2  -7  -1 46.0130 12.0996   6
   2  -7  -1 14.1799 18.7271   1
  -2   7   1 30.7267 3.81291   9
  -2   7   1 59.1009 18.5716   1
  -2   7   1 0.11538 34.6054   7
  -2   7   1 46.9188 36.0042   3
  -2   7   1 59.2895 31.1437   8
  -2   7   1 22.3914 7.63757   2
  -2   7   1 -16.502 35.9303   5
  -2   7   1 20.6709 6.59467   2
  -2   7   1 16.0624 8.14036   6
   1  -7  -1 19.5360 5.71307   2
   1  -7  -1 38.9588 18.1563   1
   1  -7  -1 24.3512 3.33658   9
   1  -7  -1 25.9938 7.87442   2
   1  -7  -1 24.2364 31.0356   5
  -1   7   1 31.0262 8.24929   2
  -1   7   1 26.4179 26.0449   8
  -1   7   1 50.0139 18.7301   1
  -1   7   1 29.5243 4.04966   9
  -1   7   1 13.3661 28.8439   3
  -1   7   1 30.6788 3.87526  10
  -1   7   1 24.1725 8.48888   6
  -1   7   1 28.2345 7.22933   2
   0  -7  -1 29.0196 8.52468   6
   0  -7  -1 61.8093 19.7684   1
   0  -7  -1 27.5568 7.56385   2
   0  -7  -1 27.7454 3.94597   9
   0  -7  -1 16.1153 7.88682   2
   0  -7  -1 28.6603 4.34552  10
   0   7   1 23.9708 8.11246   6
   0   7   1 19.5394 7.77584   2
   0   7   1 26.6035 4.28605   9
   0   7   1 25.2117 7.00204  10
   0   7   1 15.4087 8.05849   2
   0   7   1 19.9901 18.4660   1
   0   7   1 1.96523 26.7868   3
   0   7   1 10.8996 27.9751   7
  -1  -7  -1 451.306 59.4856   5
  -1  -7  -1 391.769 19.5995  10
  -1  -7  -1 368.306 19.1379   9
  -1  -7  -1 379.439 27.7019   2
  -1  -7  -1 391.327 48.7477   1
  -1  -7  -1 369.852 24.5109   6
  -1  -7  -1 365.802 25.8957   2
   1   7   1 392.454 19.2715  10
   1   7   1 375.165 19.4430   9
   1   7   1 491.431 68.9402   3
   1   7   1 355.269 26.1643   2
   1   7   1 383.121 25.2329   6
   1   7   1 395.034 28.5899   2
  -2  -7  -1 176.820 44.4744   1
  -2  -7  -1 159.999 18.0870   2
  -2  -7  -1 166.285 10.9539   9
  -2  -7  -1 165.385 15.9037   6
  -2  -7  -1 167.463 11.5984  10
  -2  -7  -1 157.867 45.2970   5
   2   7   1 153.629 19.7623   2
   2   7   1 199.815 42.6254   1
   2   7   1 213.689 53.9007   3
   2   7   1 177.397 11.3715  10
   2   7   1 180.667 11.3535   9
   2   7   1 158.425 18.6722   4
  -3  -7  -1 588.875 66.9637   1
  -3  -7  -1 542.471 26.9010  10
  -3  -7  -1 585.587 83.5165   5
  -3  -7  -1 520.772 30.2997   6
  -3  -7  -1 557.470 38.1927   2
  -3  -7  -1 500.278 26.4650   9
  -3  -7  -1 535.030 36.1192   2
   3   7   1 531.860 26.8466  10
   3   7   1 526.903 92.7807   3
   3   7   1 526.169 26.3172   9
   3   7   1 553.663 70.7611   7
   3   7   1 552.208 34.6030   4
   3   7   1 539.662 66.4791   1
  -4  -7  -1 283.546 69.0476   5
  -4  -7  -1 281.450 28.2939   2
  -4  -7  -1 299.136 58.6217   1
  -4  -7  -1 273.059 26.2546   2
  -4  -7  -1 267.542 16.9802   9
  -4  -7  -1 330.049 18.3965  10
   4   7   1 299.577 17.8087  10
   4   7   1 310.977 28.6506   2
   4   7   1 361.219 86.7300   3
   4   7   1 329.036 29.1363   2
   4   7   1 375.133 67.7090   1
   4   7   1 276.452 24.8876   4
  -5  -7  -1 1063.57 51.3835   9
  -5  -7  -1 1155.13 52.1245  10
  -5  -7  -1 1159.36 67.1481   2
  -5  -7  -1 1047.93 63.4303   2
  -5  -7  -1 1193.15 146.964   5
  -5  -7  -1 931.284 106.853   1
   5   7   1 1132.30 64.6518   2
   5   7   1 1150.07 60.7376   4
   5   7   1 1085.18 51.6765  10
   5   7   1 1009.51 105.400   1
   5   7   1 1062.40 64.2580   2
  -6  -7  -1 406.773 24.2948   9
  -6  -7  -1 464.997 41.1912   2
  -6  -7  -1 405.776 35.9121   2
  -6  -7  -1 527.327 87.8176   1
  -6  -7  -1 475.697 26.3378  10
   6   7   1 389.631 35.7037   2
   6   7   1 496.534 91.4172   1
   6   7   1 399.177 37.0436   2
   6   7   1 446.460 25.7586  10
  -7  -7  -1 572.864 48.4976   2
  -7  -7  -1 450.122 52.1703   2
  -7  -7  -1 540.397 30.3046  10
  -7  -7  -1 400.403 101.430   1
   7   7   1 471.084 98.0763   1
   7   7   1 502.000 41.9254   2
   7   7   1 470.357 29.4790  10
   7   7   1 490.471 40.7748   2
  -8  -7  -1 482.729 72.1198   2
  -8  -7  -1 546.871 32.4174  10
   8   7   1 508.878 38.1291  10
  -9  -7  -1 109.388 29.7122   2
  -9  -7  -1 113.578 15.5846  10
   9   7   1 124.881 21.3427  10
  -9   8   1 9.30509 9.71804  11
  -9   8   1 -25.520 26.7040   6
  -9   8   1 57.9586 23.3457   4
  -9   8   1 -0.2232 7.92661  10
  -8   8   1 69.2141 22.2897   4
  -8   8   1 23.7179 9.38047  11
  -8   8   1 15.3592 21.5444   6
  -8   8   1 48.4947 8.13491  10
  -7   8   1 16.9479 18.4435   6
  -7   8   1 31.9214 15.4923   4
  -7   8   1 13.6775 7.28268  11
  -7   8   1 11.5682 6.18201  10
  -6   8   1 443.627 22.9643  10
  -6   8   1 453.304 25.5057  11
  -6   8   1 462.074 38.9108   6
  -5   8   1 17.6637 4.91132  10
  -5   8   1 -17.893 81.9534   8
  -5   8   1 100.103 68.1810   3
  -5   8   1 16.3216 69.4415   7
  -5   8   1 24.8513 12.4657   6
   4  -8  -1 2036.44 96.6910   6
  -4   8   1 1791.83 156.066   8
  -4   8   1 1925.91 164.556   7
  -4   8   1 1739.38 81.4012  10
  -4   8   1 1874.44 94.7337   6
  -4   8   1 1849.91 164.716   3
   3  -8  -1 24.1048 11.1541   6
  -3   8   1 48.8748 34.9865   5
  -3   8   1 7.73355 40.2871   8
  -3   8   1 30.7420 7.83772   2
  -3   8   1 42.5647 12.2707   6
  -3   8   1 0.94113 45.2144   7
  -3   8   1 25.2640 4.04000   9
  -3   8   1 37.2342 8.84462   2
   2  -8  -1 3252.95 145.321   6
   2  -8  -1 3274.13 165.320   1
  -2   8   1 3147.39 140.605   2
  -2   8   1 3089.33 202.726   7
  -2   8   1 3057.76 134.060   9
  -2   8   1 2937.88 141.755   2
  -2   8   1 2700.79 192.728   3
  -2   8   1 3163.45 190.935   8
  -2   8   1 3042.73 144.017   6
  -2   8   1 3206.91 164.540   1
  -2   8   1 3245.71 133.941  10
   1  -8  -1 -7.1364 17.2628   1
   1  -8  -1 18.4747 3.28404   9
   1  -8  -1 20.4367 6.65739   2
   1  -8  -1 18.9854 7.89403   2
   1  -8  -1 35.7694 9.56103   6
  -1   8   1 -33.962 33.3547   7
  -1   8   1 3.70881 7.58536   2
  -1   8   1 58.0590 30.1374   8
  -1   8   1 26.6787 9.82406   6
  -1   8   1 19.5145 6.86642  10
  -1   8   1 24.7445 4.15315   9
  -1   8   1 29.8443 8.72494   2
  -1   8   1 17.6071 18.0188   1
  -1   8   1 29.8922 35.7711   3
   0  -8  -1 3382.75 169.316  10
   0  -8  -1 3860.32 175.598   6
   0  -8  -1 3918.38 174.894   2
   0  -8  -1 3826.41 172.919   2
   0  -8  -1 4003.14 205.944   1
   0  -8  -1 3877.09 166.180   9
   0  -8  -1 4176.16 218.573   5
   0   8   1 3829.44 173.569   6
   0   8   1 3792.62 227.717   7
   0   8   1 4110.71 230.990   3
   0   8   1 3622.30 204.010   1
   0   8   1 3869.28 166.048   9
   0   8   1 3992.79 174.855   2
   0   8   1 3614.58 175.653   2
   0   8   1 3899.92 165.495  10
  -1  -8  -1 678.675 32.1996  10
  -1  -8  -1 671.744 40.5785   2
  -1  -8  -1 670.440 38.7505   6
  -1  -8  -1 701.983 32.2695   9
  -1  -8  -1 684.221 80.1204   5
  -1  -8  -1 658.510 47.1853   2
  -1  -8  -1 732.031 68.9089   1
   1   8   1 709.119 39.2474   6
   1   8   1 669.113 32.1484  10
   1   8   1 601.884 65.6926   1
   1   8   1 727.730 78.6686   7
   1   8   1 738.925 45.8475   2
   1   8   1 661.572 42.4403   2
   1   8   1 683.563 32.5455   9
  -2  -8  -1 2279.71 110.042   2
  -2  -8  -1 2298.01 99.2719  10
  -2  -8  -1 2205.50 159.458   5
  -2  -8  -1 2286.89 105.004   6
  -2  -8  -1 2154.98 99.3064   9
  -2  -8  -1 2211.42 144.251   1
  -2  -8  -1 2286.90 111.348   2
   2   8   1 2328.02 145.744   1
   2   8   1 2289.48 109.695   2
   2   8   1 2272.72 99.4959   9
   2   8   1 2317.03 112.602   2
   2   8   1 2235.58 99.1469  10
   2   8   1 2154.33 167.748   3
   2   8   1 2264.49 151.930   7
  -3  -8  -1 793.752 98.8387   5
  -3  -8  -1 678.736 34.5162   9
  -3  -8  -1 706.092 34.7720  10
  -3  -8  -1 693.286 46.6335   2
  -3  -8  -1 829.820 82.8824   1
  -3  -8  -1 728.147 39.0453   6
  -3  -8  -1 740.582 45.7061   2
   3   8   1 616.200 109.520   3
   3   8   1 719.389 43.7121   4
   3   8   1 736.233 47.4793   2
   3   8   1 681.634 34.5842  10
   3   8   1 680.003 77.7585   1
   3   8   1 808.898 87.2449   7
   3   8   1 728.081 36.1573   9
  -4  -8  -1 407.078 35.3110   2
  -4  -8  -1 370.678 32.3448   2
  -4  -8  -1 403.667 22.5559   9
  -4  -8  -1 440.763 23.4726  10
  -4  -8  -1 442.053 85.6086   5
  -4  -8  -1 484.053 87.2830   1
   4   8   1 422.259 23.0551  10
   4   8   1 426.978 31.9631   4
   4   8   1 433.941 99.7365   3
   4   8   1 424.524 36.2888   2
   4   8   1 416.119 35.4943   2
   4   8   1 400.328 70.3258   1
  -5  -8  -1 192.526 29.1734   2
  -5  -8  -1 221.353 16.7562  10
  -5  -8  -1 312.146 77.0474   5
  -5  -8  -1 229.314 27.4911   2
  -5  -8  -1 214.032 16.0445   9
  -5  -8  -1 209.806 62.9382   1
   5   8   1 187.134 55.2600   1
   5   8   1 179.973 24.8979   4
   5   8   1 269.121 29.8802   2
   5   8   1 197.832 27.6069   2
   5   8   1 212.714 16.5802  10
  -6  -8  -1 266.821 18.7789   9
  -6  -8  -1 271.827 36.4113   2
  -6  -8  -1 305.465 80.5241   1
  -6  -8  -1 308.919 20.8418  10
  -6  -8  -1 257.504 31.6754   2
   6   8   1 219.564 31.0346   2
   6   8   1 220.882 30.2762   4
   6   8   1 275.559 20.4576  10
   6   8   1 265.302 31.6262   2
   6   8   1 287.320 69.1498   1
  -7  -8  -1 174.392 90.0408   1
  -7  -8  -1 40.2740 20.8254   2
  -7  -8  -1 67.8470 11.6834  10
  -7  -8  -1 39.7495 20.1748   2
   7   8   1 67.4128 19.2887   2
   7   8   1 64.8442 11.7042  10
   7   8   1 57.3286 18.4235   2
  -8  -8  -1 41.5993 11.3104  10
  -8  -8  -1 43.7178 23.9015   2
   8   8   1 44.0253 12.3794  10
   8   8   1 53.8298 19.8597   2
   8   8   1 24.2817 18.8796   2
  -9  -8  -1 1.27006 20.8281   2
  -9  -8  -1 17.3374 11.4681  10
  -9   9   1 271.314 24.0374  11
  -9   9   1 260.447 41.0889   4
  -9   9   1 192.253 36.5877   4
  -8   9   1 35.2689 7.74201  10
  -8   9   1 32.8433 24.5853   6
  -8   9   1 62.9528 22.9329   4
  -8   9   1 27.7778 9.77187  11
  -7   9   1 531.378 27.4737  10
  -7   9   1 494.405 46.1249   4
  -7   9   1 602.224 31.6829  11
  -7   9   1 523.258 49.6975   6
  -6   9   1 10.2021 15.4146   6
  -6   9   1 6.80919 5.17884  10
  -5   9   1 1078.41 50.1455  10
  -5   9   1 1091.32 64.6926   6
   4  -9  -1 -11.938 11.0217   6
  -4   9   1 6.81323 3.67366   9
  -4   9   1 -31.976 59.5737   8
  -4   9   1 -45.287 50.8214   3
  -4   9   1 73.8786 64.8828   7
  -4   9   1 72.6524 45.9424   5
   3  -9  -1 657.991 41.6574   6
  -3   9   1 620.034 97.0394   3
  -3   9   1 655.197 37.2323   2
  -3   9   1 536.016 34.1597   2
  -3   9   1 546.189 93.8375   8
  -3   9   1 599.892 40.5281   6
  -3   9   1 569.265 27.8633   9
  -3   9   1 658.703 109.318   7
   2  -9  -1 2.30441 9.52756   6
   2  -9  -1 34.9469 23.3952   1
  -2   9   1 17.1823 48.1183   3
  -2   9   1 28.4059 25.3794   1
  -2   9   1 14.5526 7.44247   2
  -2   9   1 8.52326 4.15470  10
  -2   9   1 6.64815 3.59389   9
  -2   9   1 9.74094 9.19471   2
  -2   9   1 -23.081 47.1014   5
  -2   9   1 -30.304 37.9861   8
  -2   9   1 25.4552 10.5631   6
   1  -9  -1 17.7075 9.20899   6
   1  -9  -1 19.7411 6.84769   2
   1  -9  -1 27.2694 9.07974   2
   1  -9  -1 13.6585 21.3753   1
   1  -9  -1 -18.987 40.5214   5
   1  -9  -1 18.2594 3.47701   9
  -1   9   1 -41.470 34.1318   3
  -1   9   1 16.2614 23.4975   1
  -1   9   1 -27.901 28.8863   8
  -1   9   1 14.2075 7.54531   2
  -1   9   1 65.7551 64.4352   7
  -1   9   1 21.5247 8.41513   2
  -1   9   1 12.9312 3.93967   9
  -1   9   1 4.04921 8.00767   6
  -1   9   1 10.4684 3.84306  10
   0  -9  -1 1.50616 2.91327   9
   0  -9  -1 7.14801 7.95281   6
   0  -9  -1 5.23882 5.82413   2
   0  -9  -1 -2.0354 3.89603  10
   0  -9  -1 18.0617 23.4848   1
   0  -9  -1 5.15498 8.43377   2
   0   9   1 31.0302 35.4836   7
   0   9   1 -16.019 20.8461   1
   0   9   1 76.4740 40.5075   3
   0   9   1 2.57111 3.70422  10
   0   9   1 3.78173 3.77170   9
   0   9   1 -3.4030 5.66231   2
   0   9   1 9.29649 8.24992   2
  -1  -9  -1 20.9220 4.54851   9
  -1  -9  -1 24.8067 10.7753   2
  -1  -9  -1 47.7110 27.7666   1
  -1  -9  -1 24.6874 9.22702   6
  -1  -9  -1 37.4213 39.1640   5
  -1  -9  -1 36.0603 5.95200  10
   1   9   1 21.3222 10.2290   2
   1   9   1 78.6910 39.4615   7
   1   9   1 69.3562 44.4456   3
   1   9   1 24.4286 9.92914   2
   1   9   1 19.0899 4.91892   9
   1   9   1 24.0144 9.86795   6
   1   9   1 34.9310 5.65140  10
   1   9   1 12.5822 26.6286   1
  -2  -9  -1 105.386 17.7104   2
  -2  -9  -1 119.907 19.6941   2
  -2  -9  -1 92.4175 9.20154   9
  -2  -9  -1 109.704 37.0698   1
  -2  -9  -1 98.0209 14.5909   6
  -2  -9  -1 109.678 10.6678  10
   2   9   1 124.317 48.3323   7
   2   9   1 122.230 16.4707   6
   2   9   1 74.3536 16.2623   2
   2   9   1 97.7013 9.79080  10
   2   9   1 143.871 44.2744   1
   2   9   1 111.453 18.4339   2
   2   9   1 177.110 57.8612   3
  -3  -9  -1 316.099 63.9380   1
  -3  -9  -1 376.655 21.5479   9
  -3  -9  -1 420.862 33.1084   2
  -3  -9  -1 377.443 77.4684   5
  -3  -9  -1 390.571 27.3964   6
  -3  -9  -1 418.381 22.4895  10
  -3  -9  -1 421.031 35.9064   2
   3   9   1 416.048 22.0045   9
   3   9   1 396.201 34.8466   2
   3   9   1 402.576 22.2217  10
   3   9   1 448.024 68.5212   1
   3   9   1 429.932 79.7547   7
   3   9   1 273.410 76.5476   3
   3   9   1 425.975 32.7249   4
  -4  -9  -1 140.063 22.2967   2
  -4  -9  -1 170.738 25.5081   2
  -4  -9  -1 113.302 12.1671   9
  -4  -9  -1 150.081 66.9391   5
  -4  -9  -1 152.659 13.7527  10
   4   9   1 33.5067 67.5361   7
   4   9   1 152.747 25.7530   2
   4   9   1 192.567 52.9418   1
   4   9   1 144.465 13.1747  10
   4   9   1 131.952 23.2654   2
   4   9   1 161.593 22.0718   4
   4   9   1 308.084 91.1674   3
  -5  -9  -1 703.380 50.8744   2
  -5  -9  -1 796.178 38.1194  10
  -5  -9  -1 771.640 107.539   1
  -5  -9  -1 701.049 129.565   5
  -5  -9  -1 773.821 54.0399   2
  -5  -9  -1 664.687 36.7514   9
   5   9   1 730.916 99.5064   1
   5   9   1 719.516 51.8639   2
   5   9   1 766.983 53.6209   2
   5   9   1 783.851 48.4862   4
   5   9   1 698.679 37.1002  10
   5   9   1 623.686 137.167   3
  -6  -9  -1 581.250 106.481   1
  -6  -9  -1 598.434 50.8593   2
  -6  -9  -1 623.193 32.7040  10
  -6  -9  -1 585.095 46.1773   2
   6   9   1 561.932 47.0659   2
   6   9   1 564.487 43.8998   4
   6   9   1 503.414 31.5650  10
   6   9   1 555.772 45.6388   2
  -7  -9  -1 163.439 18.9056  10
  -7  -9  -1 161.417 34.3928   2
   7   9   1 167.410 27.4841   2
   7   9   1 205.739 18.7451  10
   7   9   1 169.079 27.8089   2
  -8  -9  -1 208.521 38.1082   2
  -8  -9  -1 195.054 20.8681  10
   8   9   1 192.588 19.6701  10
   8   9   1 158.388 29.1442   2
  -9  -9  -1 115.902 16.5611  10
  -9  -9  -1 176.175 37.1372   2
  -8  10   1 54.1516 10.8767  11
  -8  10   1 30.7586 22.5703   4
  -7  10   1 20.3102 17.4014   4
  -7  10   1 -12.412 7.06966  11
  -7  10   1 -2.1565 18.8827   6
  -6  10   1 313.650 39.5863   6
  -6  10   1 314.582 17.8559  10
  -5  10   1 15.8405 10.3026  10
  -5  10   1 1.18749 13.3698   6
   4 -10  -1 1347.43 74.4599   6
  -4  10   1 1276.66 67.1536   2
  -4  10   1 1261.19 65.0748   2
  -4  10   1 1229.33 72.6602   6
  -4  10   1 1322.92 57.4134   9
  -4  10   1 1251.64 152.180   3
  -4  10   1 1252.23 148.483   8
   3 -10  -1 6.89910 10.8571   6
  -3  10   1 63.1010 59.2844   7
  -3  10   1 52.4255 49.3972   8
  -3  10   1 1.85897 6.93431   2
  -3  10   1 -25.366 50.1145   3
  -3  10   1 5.53039 3.73391   9
  -3  10   1 12.0625 11.6634   6
  -3  10   1 5.93541 4.40387  10
   2 -10  -1 1532.37 103.315   1
   2 -10  -1 1563.06 80.3999   6
  -2  10   1 1462.24 78.8534   6
  -2  10   1 1454.78 130.962   8
  -2  10   1 1537.13 77.9660   2
  -2  10   1 1426.32 137.069   3
  -2  10   1 1597.88 93.6666   2
  -2  10   1 1535.20 147.402   7
  -2  10   1 1534.83 66.3927  10
  -2  10   1 1429.32 66.7988   9
  -2  10   1 1432.86 104.010   1
   1 -10  -1 301.444 22.4186   2
   1 -10  -1 258.474 23.8343   2
   1 -10  -1 281.332 26.4017   6
   1 -10  -1 354.115 68.5601   5
   1 -10  -1 291.624 15.6410   9
  -1  10   1 290.390 30.5438   2
  -1  10   1 300.527 77.7241   7
  -1  10   1 355.107 75.2543   3
  -1  10   1 296.429 16.2370  10
  -1  10   1 291.562 16.6614   9
  -1  10   1 266.704 61.5821   8
  -1  10   1 324.470 26.9034   6
  -1  10   1 356.202 53.4729   1
  -1  10   1 283.134 25.1057   2
   0 -10  -1 1812.83 79.8514   9
   0 -10  -1 1791.94 90.1860   6
   0 -10  -1 1848.43 91.5631   2
   0 -10  -1 1946.28 126.403   1
   0 -10  -1 1766.31 142.640   5
   0 -10  -1 1694.76 88.1023   2
   0  10   1 1805.32 80.5528   9
   0  10   1 1757.88 79.8232  10
   0  10   1 1830.39 153.407   7
   0  10   1 1841.25 90.8274   2
   0  10   1 1844.87 93.6178   2
   0  10   1 1773.25 89.7857   6
   0  10   1 2032.08 158.950   3
   0  10   1 1719.60 123.980   1
  -1 -10  -1 1345.52 68.4895   6
  -1 -10  -1 1451.32 124.201   1
  -1 -10  -1 1332.42 69.7931   2
  -1 -10  -1 1313.99 71.7685   2
  -1 -10  -1 1395.28 126.113   5
  -1 -10  -1 1283.57 59.4424  10
  -1 -10  -1 1349.50 59.4747   9
   1  10   1 1255.34 72.6535   2
   1  10   1 1372.19 70.9473   2
   1  10   1 1474.96 127.845   7
   1  10   1 1328.51 68.7608   6
   1  10   1 1159.14 59.0628  10
   1  10   1 1212.72 130.853   3
   1  10   1 1259.34 103.395   1
  -2 -10  -1 853.044 41.4515   9
  -2 -10  -1 844.087 89.9376   1
  -2 -10  -1 909.087 41.6794  10
  -2 -10  -1 882.830 49.2863   6
  -2 -10  -1 817.476 105.786   5
  -2 -10  -1 963.007 56.3491   2
  -2 -10  -1 885.002 53.0956   2
   2  10   1 924.434 54.1008   2
   2  10   1 730.218 101.304   7
   2  10   1 918.175 42.0164   9
   2  10   1 764.313 86.2015   1
   2  10   1 834.551 55.1603   2
   2  10   1 871.858 41.5089  10
  -3 -10  -1 320.142 25.4185   6
  -3 -10  -1 339.087 76.9345   5
  -3 -10  -1 325.549 69.5009   1
  -3 -10  -1 283.020 28.9706   2
  -3 -10  -1 312.344 19.0643  10
  -3 -10  -1 336.687 32.1712   2
  -3 -10  -1 270.628 17.7767   9
   3  10   1 300.455 29.4523   4
   3  10   1 283.158 74.4706   3
   3  10   1 278.822 18.3681  10
   3  10   1 256.509 69.7557   7
   3  10   1 293.962 31.2578   2
   3  10   1 330.040 18.7136   9
   3  10   1 294.594 62.0676   1
  -4 -10  -1 1042.75 62.4651   2
  -4 -10  -1 984.954 135.277   5
  -4 -10  -1 1010.94 64.9359   2
  -4 -10  -1 1078.40 48.7028  10
  -4 -10  -1 934.908 47.8099   9
  -4 -10  -1 994.379 113.615   1
  -4 -10  -1 921.798 52.5265   6
   4  10   1 1045.92 108.247   1
   4  10   1 1045.09 60.3597   4
   4  10   1 1013.83 65.7545   2
   4  10   1 1007.96 64.0699   2
   4  10   1 1045.44 48.3550  10
   4  10   1 733.819 154.625   3
  -5 -10  -1 275.571 33.7218   2
  -5 -10  -1 245.154 19.3874  10
  -5 -10  -1 314.892 80.5190   1
   5  10   1 233.075 28.4860   4
   5  10   1 218.158 31.6587   2
   5  10   1 230.618 31.7821   2
   5  10   1 144.728 64.7322   1
   5  10   1 216.925 17.8876  10
  -6 -10  -1 74.3280 89.6622   1
  -6 -10  -1 69.8113 22.9806   2
  -6 -10  -1 150.053 29.4688   2
  -6 -10  -1 117.030 13.9324  10
   6  10   1 138.450 26.7864   2
   6  10   1 158.719 71.0150   1
   6  10   1 108.650 23.6332   2
   6  10   1 137.145 15.6881  10
  -7 -10  -1 99.6080 13.8959  10
  -7 -10  -1 59.6393 25.8696   2
   7  10   1 50.1405 21.9670   4
   7  10   1 130.956 25.5208   2
   7  10   1 91.4690 24.2439   2
  -8 -10  -1 -0.8272 9.58814  10
  -8 -10  -1 -43.774 18.5629   2
   8  10   1 8.00285 19.6267   2
   8  10   1 -4.5271 20.7478   2
  -9 -10  -1 43.1032 13.4878  10
  -9 -10  -1 18.0033 28.9954   2
  -8  11   1 9.37827 19.7582   4
  -8  11   1 -16.994 9.67167  11
  -7  11   1 600.579 35.0223  11
  -7  11   1 632.381 55.1013   4
  -6  11   1 -6.7242 19.1521   6
   5 -11  -1 1085.25 67.9559   6
  -5  11   1 898.842 45.9731  10
  -5  11   1 1038.52 46.0892   9
  -5  11   1 1064.79 66.0012   6
   4 -11  -1 25.4693 15.5411   6
  -4  11   1 31.8900 14.0523   6
  -4  11   1 -1.6290 11.4848   2
  -4  11   1 8.21303 4.93691   9
  -4  11   1 16.9184 5.56504  10
   3 -11  -1 356.563 55.1804   1
   3 -11  -1 353.564 33.1380   6
  -3  11   1 334.981 29.7990   2
  -3  11   1 340.263 26.3966   2
  -3  11   1 308.642 17.8571   9
  -3  11   1 379.436 59.1050   1
  -3  11   1 323.982 17.8078  10
  -3  11   1 312.210 77.9146   3
  -3  11   1 333.792 30.3632   6
  -3  11   1 322.818 72.9633   5
  -3  11   1 226.499 68.4240   8
  -3  11   1 215.130 94.5097   7
   2 -11  -1 120.648 35.8283   1
   2 -11  -1 57.0594 15.1367   6
  -2  11   1 51.9967 6.71022  10
  -2  11   1 48.1659 33.9924   1
  -2  11   1 49.2221 49.8340   8
  -2  11   1 98.6317 57.0746   5
  -2  11   1 57.8707 7.14403   9
  -2  11   1 26.4156 62.7744   7
  -2  11   1 67.6144 17.3986   2
  -2  11   1 50.2068 14.1659   6
  -2  11   1 50.0956 55.5536   3
  -2  11   1 60.1971 14.0032   2
   1 -11  -1 185.945 11.4721   9
   1 -11  -1 117.599 63.7621   5
   1 -11  -1 163.425 20.9291   2
   1 -11  -1 167.182 18.6485   2
   1 -11  -1 203.953 24.2658   6
  -1  11   1 136.806 57.4355   3
  -1  11   1 125.954 50.4701   8
  -1  11   1 196.504 22.3701   2
  -1  11   1 168.145 42.6639   1
  -1  11   1 191.442 24.1953   2
  -1  11   1 187.704 12.5866  10
  -1  11   1 189.721 13.2863   9
  -1  11   1 201.998 66.9093   7
  -1  11   1 211.694 23.5043   6
   0 -11  -1 51.6808 13.8527   6
   0 -11  -1 47.4844 6.16589   9
   0 -11  -1 50.6566 12.0590   2
   0 -11  -1 38.6787 31.5584   1
   0 -11  -1 53.0557 14.8812   2
   0 -11  -1 4.55421 52.3678   5
   0  11   1 81.6743 32.6750   1
   0  11   1 21.6980 50.8709   3
   0  11   1 44.4707 14.3325   2
   0  11   1 81.3261 52.1878   7
   0  11   1 34.0757 13.8587   6
   0  11   1 28.2998 5.77961  10
   0  11   1 41.0233 6.97863   9
   0  11   1 35.0468 12.5734   2
  -1 -11  -1 153.173 22.8332   2
  -1 -11  -1 129.219 12.2501  10
  -1 -11  -1 107.316 10.1241   9
  -1 -11  -1 129.363 19.5323   2
  -1 -11  -1 138.047 20.0331   6
   1  11   1 128.916 11.6445   9
   1  11   1 160.111 56.9128   7
   1  11   1 118.573 11.0470  10
   1  11   1 131.269 42.7464   1
   1  11   1 100.640 20.3784   2
   1  11   1 140.754 21.1943   6
   1  11   1 119.129 19.5987   2
   1  11   1 70.8065 58.5857   3
  -2 -11  -1 2.66436 36.5921   1
  -2 -11  -1 42.6266 6.76802   9
  -2 -11  -1 -57.370 52.8825   5
  -2 -11  -1 42.7752 7.53048  10
  -2 -11  -1 19.8498 11.1021   2
  -2 -11  -1 31.5466 11.9258   6
  -2 -11  -1 19.9457 12.7445   2
   2  11   1 33.2297 6.66160  10
   2  11   1 44.9111 7.26065   9
   2  11   1 6.65840 60.3035   3
   2  11   1 44.0194 14.9028   2
   2  11   1 29.0665 37.4844   1
   2  11   1 32.0812 12.9814   2
   2  11   1 51.3030 13.9478   6
  -3 -11  -1 66.1577 48.2164   1
  -3 -11  -1 72.0482 16.8263   2
  -3 -11  -1 99.3216 15.5761   6
  -3 -11  -1 121.945 21.2271   2
  -3 -11  -1 100.227 10.6603   9
  -3 -11  -1 112.163 12.6549  10
  -3 -11  -1 141.200 62.6414   5
   3  11   1 35.7517 76.4363   3
   3  11   1 21.5585 40.2425   1
   3  11   1 110.664 21.0602   4
   3  11   1 98.0492 10.6937  10
   3  11   1 97.5820 11.5513   9
   3  11   1 54.7639 62.1468   7
   3  11   1 89.0731 20.1201   2
  -4 -11  -1 239.954 28.7017   2
  -4 -11  -1 216.333 15.5334   9
  -4 -11  -1 147.035 19.1001   6
  -4 -11  -1 185.612 29.4661   2
  -4 -11  -1 130.652 71.6334   5
  -4 -11  -1 202.773 16.7311  10
   4  11   1 207.108 67.7933   7
   4  11   1 206.060 30.3028   2
   4  11   1 169.621 87.8576   3
   4  11   1 171.814 26.1497   4
   4  11   1 210.044 58.4883   1
   4  11   1 163.068 28.6262   2
   4  11   1 160.402 15.7784  10
  -5 -11  -1 337.854 35.8865   2
  -5 -11  -1 376.424 24.5580  10
  -5 -11  -1 280.825 87.1262   1
  -5 -11  -1 375.921 41.3216   2
   5  11   1 442.629 41.5429   2
   5  11   1 371.855 40.3862   2
   5  11   1 327.090 23.2842  10
   5  11   1 347.657 80.3115   1
   5  11   1 393.352 36.1509   4
  -6 -11  -1 301.124 41.2736   2
  -6 -11  -1 297.510 21.7421  10
   6  11   1 188.615 74.7870   1
   6  11   1 257.574 20.5826  10
   6  11   1 227.149 34.2250   2
   6  11   1 261.925 36.3752   2
   6  11   1 205.918 31.3191   4
  -7 -11  -1 73.8724 12.6043  10
  -7 -11  -1 45.3415 24.6160   2
   7  11   1 40.0124 20.7726   2
   7  11   1 48.5982 30.0767   4
   7  11   1 114.283 25.3730   2
   7  11   1 90.0300 13.8116  10
  -8 -11  -1 118.811 15.6900  10
  -8 -11  -1 90.0271 30.1305   2
   8  11   1 117.432 27.8683   2
   8  11   1 79.8387 27.6942   2
  -9 -11  -1 70.3920 32.8308   2
  -9 -11  -1 76.8171 15.1307  10
   9  11   1 67.5116 39.8534   2
  -8  12   1 30.0567 22.4670   4
  -8  12   1 1.06478 9.90966  11
  -7  12   1 -3.2488 8.55049  11
  -5  12   1 5.35937 5.57836  10
  -5  12   1 1.92150 5.05124   9
  -5  12   1 -1.5430 5.40751  10
  -5  12   1 9.29065 16.7661   6
   4 -12  -1 712.351 52.8299   6
  -4  12   1 696.380 33.3487   9
  -4  12   1 649.873 42.4933   2
  -4  12   1 653.549 47.4201   2
  -4  12   1 670.372 32.5895  10
  -4  12   1 727.793 50.5808   6
   3 -12  -1 262.746 32.2092   6
   3 -12  -1 258.482 50.3677   1
  -3  12   1 328.679 56.1523   1
  -3  12   1 290.423 104.280   7
  -3  12   1 282.677 29.9088   2
  -3  12   1 268.888 29.9070   6
  -3  12   1 245.013 73.7589   8
  -3  12   1 294.885 17.2492   9
  -3  12   1 276.515 26.4380   2
  -3  12   1 321.068 16.9206  10
   2 -12  -1 1242.87 98.3063   1
   2 -12  -1 1048.46 64.3444   6
  -2  12   1 1128.51 49.5787  10
  -2  12   1 1042.08 51.4406   9
  -2  12   1 1014.75 125.347   8
  -2  12   1 1012.99 145.581   7
  -2  12   1 1028.05 63.5017   2
  -2  12   1 1034.23 64.0247   6
  -2  12   1 1112.97 135.106   3
  -2  12   1 1219.52 105.978   1
  -2  12   1 1076.58 61.7917   2
   1 -12  -1 354.365 27.0497   2
   1 -12  -1 355.518 18.3571   9
   1 -12  -1 381.878 34.5101   2
   1 -12  -1 368.522 33.1651   6
   1 -12  -1 341.788 80.4439   5
  -1  12   1 375.851 31.1243   2
  -1  12   1 384.138 34.3241   2
  -1  12   1 297.468 18.9392  10
  -1  12   1 339.417 20.0385   9
  -1  12   1 287.256 85.7981   7
  -1  12   1 321.214 30.0836   6
  -1  12   1 355.905 86.0958   3
  -1  12   1 315.876 72.2553   8
  -1  12   1 407.229 67.2521   1
   0 -12  -1 1656.80 84.7495   2
   0 -12  -1 1730.22 157.518   5
   0 -12  -1 1660.01 132.348   1
   0 -12  -1 1740.12 88.4508   2
   0 -12  -1 1706.20 74.5572   9
   0 -12  -1 1667.31 87.3978   6
   0  12   1 1498.07 166.254   3
   0  12   1 1672.73 75.6243   9
   0  12   1 1716.76 87.5554   6
   0  12   1 1643.95 74.6863  10
   0  12   1 1602.92 164.530   7
   0  12   1 1574.71 129.085   1
   0  12   1 1761.71 88.7676   2
   0  12   1 1637.48 150.841   8
   0  12   1 1570.82 90.5607   2
  -1 -12  -1 706.480 46.8738   2
  -1 -12  -1 722.012 36.4407  10
  -1 -12  -1 764.169 51.2340   2
  -1 -12  -1 796.203 36.0824   9
  -1 -12  -1 548.198 96.5096   5
  -1 -12  -1 753.866 47.3396   6
   1  12   1 906.166 131.385   3
   1  12   1 784.392 49.7305   2
   1  12   1 762.947 48.1553   6
   1  12   1 753.291 51.6896   2
   1  12   1 668.177 35.6774  10
   1  12   1 666.629 91.1703   1
   1  12   1 617.143 106.697   7
   1  12   1 754.555 36.8638   9
  -2 -12  -1 1401.44 74.8933   6
  -2 -12  -1 1432.51 65.0489  10
  -2 -12  -1 1468.35 78.9069   2
  -2 -12  -1 1121.48 148.244   5
  -2 -12  -1 1369.01 80.7927   2
  -2 -12  -1 1449.68 134.205   1
   2  12   1 1456.84 80.0300   2
   2  12   1 1495.02 75.9865   6
   2  12   1 1590.08 146.834   7
   2  12   1 1319.54 81.4214   2
   2  12   1 1453.60 65.3451   9
   2  12   1 1181.64 121.410   1
   2  12   1 1445.46 253.280   3
  -3 -12  -1 308.195 80.2202   5
  -3 -12  -1 357.253 23.1103  10
  -3 -12  -1 375.074 34.8817   2
  -3 -12  -1 358.055 30.4246   6
  -3 -12  -1 406.375 22.8255   9
  -3 -12  -1 424.328 84.5356   1
  -3 -12  -1 376.229 38.4535   2
   3  12   1 267.968 92.2821   3
   3  12   1 454.999 37.6149   4
   3  12   1 265.149 89.3942   7
   3  12   1 425.964 79.4619   1
   3  12   1 355.840 37.4942   2
   3  12   1 405.749 23.2224   9
  -4 -12  -1 884.027 54.5227   6
  -4 -12  -1 903.681 137.991   1
  -4 -12  -1 1102.64 49.5146  10
  -4 -12  -1 1010.22 68.8694   2
  -4 -12  -1 929.222 64.1318   2
   4  12   1 991.240 48.9492  10
   4  12   1 1096.09 70.4776   2
   4  12   1 1022.00 64.1541   4
   4  12   1 986.987 120.538   1
  -5 -12  -1 494.899 28.6656  10
  -5 -12  -1 393.686 46.7096   2
   5  12   1 408.450 27.0192  10
   5  12   1 503.300 48.0237   2
   5  12   1 469.276 41.6699   4
   5  12   1 406.851 91.5310   1
   5  12   1 480.972 45.6627   2
  -6 -12  -1 58.8128 24.1883   2
  -6 -12  -1 87.7647 12.8193  10
   6  12   1 72.4819 22.7086   4
   6  12   1 89.6929 15.0304  10
   6  12   1 77.1716 24.1250   2
   6  12   1 75.2246 23.6406   2
  -7 -12  -1 139.639 32.1207   2
  -7 -12  -1 107.456 15.0050  10
   7  12   1 115.159 16.1392  10
   7  12   1 110.503 30.1983   2
   7  12   1 116.139 27.5646   4
  -8 -12  -1 26.6915 22.9998   2
  -8 -12  -1 0.74908 12.1603  10
   8  12   1 -32.459 18.6706   2
  -7  13   1 520.500 32.8170  11
  -7  13   1 493.756 51.5802   4
  -5  13   1 586.580 30.9229  10
  -5  13   1 646.545 43.6433   2
  -5  13   1 609.598 46.5546   2
  -5  13   1 632.274 30.7449  10
  -5  13   1 656.932 31.6647   9
   4 -13  -1 1.46411 16.3274   6
  -4  13   1 7.55363 11.0989   2
  -4  13   1 3.53669 5.54886  10
  -4  13   1 0.83392 6.51303   9
  -4  13   1 9.94511 17.6671   6
  -4  13   1 0.63682 13.4213   2
   3 -13  -1 264.622 33.6171   6
  -3  13   1 221.701 54.7168   1
  -3  13   1 258.318 31.2938   6
  -3  13   1 270.849 17.1848   9
  -3  13   1 251.368 31.2478   2
  -3  13   1 271.994 16.5525  10
  -3  13   1 279.279 27.3046   2
   2 -13  -1 36.2043 16.5245   6
   2 -13  -1 86.6335 40.9185   1
   2 -13  -1 53.6938 6.35942   9
  -2  13   1 -14.634 45.6815   1
  -2  13   1 24.3967 15.3058   2
  -2  13   1 49.5770 7.62750  10
  -2  13   1 41.0619 14.7763   2
  -2  13   1 63.3587 8.56115   9
   1 -13  -1 214.237 13.9569   9
   1 -13  -1 217.953 26.1763   2
   1 -13  -1 227.909 24.0899   2
   1 -13  -1 269.437 29.3973   6
  -1  13   1 213.740 27.0222   2
  -1  13   1 220.853 26.9897   6
  -1  13   1 150.302 121.749   8
  -1  13   1 238.923 15.6700  10
  -1  13   1 180.041 54.5443   1
  -1  13   1 264.475 29.9466   2
  -1  13   1 228.719 84.1783   7
  -1  13   1 214.059 16.0581   9
   0 -13  -1 25.7210 73.5398   5
   0 -13  -1 64.5726 14.3254   2
   0 -13  -1 74.1250 8.30809   9
   0 -13  -1 54.4464 16.0306   2
   0 -13  -1 91.0964 46.0046   1
   0 -13  -1 64.2915 17.3502   6
   0  13   1 74.5680 8.70668  10
   0  13   1 197.305 73.3393   8
   0  13   1 75.2254 17.7175   2
   0  13   1 62.9456 9.28278   9
   0  13   1 113.376 47.5467   1
   0  13   1 80.3364 18.2363   6
   0  13   1 64.7830 18.4584   2
  -1 -13  -1 -12.460 59.2743   5
  -1 -13  -1 11.1567 10.6224   2
  -1 -13  -1 14.8577 6.67557  10
  -1 -13  -1 14.7876 39.8677   1
  -1 -13  -1 24.6850 12.9923   2
  -1 -13  -1 9.87761 5.08615   9
  -1 -13  -1 12.9161 11.3866   6
   1  13   1 4.64721 5.77423   9
   1  13   1 -47.152 60.6702   7
   1  13   1 29.5340 13.7838   2
   1  13   1 21.4396 64.9801   3
   1  13   1 4.99625 12.9871   2
   1  13   1 10.9677 6.23804  10
   1  13   1 -10.205 11.1252   6
   1  13   1 99.0489 47.8300   1
  -2 -13  -1 3.49530 11.0909   6
  -2 -13  -1 10.6181 49.1030   1
  -2 -13  -1 11.0260 5.88133   9
  -2 -13  -1 11.1326 11.6510   2
  -2 -13  -1 6.29646 12.5298   2
  -2 -13  -1 13.7702 7.25948  10
   2  13   1 -70.990 42.6383   1
   2  13   1 9.30457 6.28826  10
   2  13   1 -89.176 69.4942   3
   2  13   1 18.9392 13.0505   2
   2  13   1 12.7790 12.7054   6
   2  13   1 7.13011 6.61327   9
   2  13   1 -34.622 66.4812   7
   2  13   1 32.2294 15.3680   2
  -3 -13  -1 83.6090 63.3020   1
  -3 -13  -1 67.4311 20.6920   2
  -3 -13  -1 64.5220 15.0442   6
  -3 -13  -1 68.7058 10.3621  10
  -3 -13  -1 56.3756 21.6280   2
   3  13   1 69.4205 21.1370   2
   3  13   1 42.5956 19.6782   4
   3  13   1 82.7987 52.9000   1
   3  13   1 51.4873 9.30940  10
   3  13   1 68.1994 10.1656   9
  -4 -13  -1 142.043 24.8211   2
  -4 -13  -1 109.252 12.8256  10
  -4 -13  -1 110.633 26.0023   2
  -4 -13  -1 155.661 78.4769   1
  -4 -13  -1 78.8515 16.5521   6
   4  13   1 78.7158 11.8586  10
   4  13   1 92.9001 24.0285   2
   4  13   1 118.077 24.2636   4
   4  13   1 113.458 26.8231   2
  -5 -13  -1 124.986 19.6966   6
  -5 -13  -1 296.173 102.793   1
  -5 -13  -1 153.683 17.4906  10
  -5 -13  -1 132.216 29.1293   2
   5  13   1 121.295 27.0757   4
   5  13   1 148.893 16.4652  10
   5  13   1 121.986 71.0855   1
   5  13   1 124.547 32.1724   2
  -6 -13  -1 84.8347 13.2174  10
  -6 -13  -1 108.944 27.2898   2
   6  13   1 127.827 29.4086   2
   6  13   1 100.584 14.1780  10
   6  13   1 47.4372 22.9909   4
  -7 -13  -1 138.641 33.2611   2
  -7 -13  -1 86.8452 14.3645  10
   7  13   1 50.2862 25.7141   4
   7  13   1 101.815 28.8283   2
  -8 -13  -1 142.401 36.5342   2
  -8 -13  -1 143.820 18.1987  10
   8  13   1 90.1043 29.7095   2
  -7  14   1 -23.786 16.9792   4
  -7  14   1 1.20729 9.82001  11
  -6  14   1 68.7518 9.44585   9
  -5  14   1 -10.898 16.0932   2
  -5  14   1 -0.4697 5.70833   9
  -5  14   1 -5.5906 5.76790  10
  -5  14   1 11.5937 12.6767   2
   4 -14  -1 333.171 44.2324   6
  -4  14   1 416.809 36.2101   2
  -4  14   1 435.565 23.4187  10
  -4  14   1 498.270 42.1965   2
  -4  14   1 428.537 24.0517   9
  -3  14   1 105.565 53.7290   1
  -3  14   1 71.8206 17.0129   2
  -3  14   1 41.4656 17.4757   2
  -3  14   1 43.5708 7.85184   9
  -3  14   1 44.4260 7.83963  10
  -3  14   1 18.0866 19.3426   6
   2 -14  -1 801.678 57.2249   6
   2 -14  -1 908.314 98.4464   1
   2 -14  -1 836.034 38.4770   9
  -2  14   1 847.442 40.6434   9
  -2  14   1 824.166 54.2385   2
  -2  14   1 802.518 56.6146   6
  -2  14   1 805.534 39.3652  10
  -2  14   1 727.986 56.3884   2
  -2  14   1 859.875 146.512   1
   1 -14  -1 72.9379 16.9352   2
   1 -14  -1 118.394 10.0252   9
   1 -14  -1 91.1078 16.4543   2
   1 -14  -1 82.9482 20.4886   6
  -1  14   1 89.3439 20.6055   2
  -1  14   1 95.6208 20.2884   2
  -1  14   1 115.817 12.9873   9
  -1  14   1 102.817 12.0157  10
  -1  14   1 71.7422 19.6620   6
  -1  14   1 179.271 59.2776   1
   0 -14  -1 866.493 52.2709   2
   0 -14  -1 800.204 54.0967   2
   0 -14  -1 811.978 39.6237   9
   0 -14  -1 794.890 104.049   1
   0 -14  -1 770.503 54.6669   6
   0  14   1 887.994 56.6259   2
   0  14   1 886.270 55.7272   6
   0  14   1 730.372 56.8718   2
   0  14   1 866.645 41.5371   9
   0  14   1 824.293 40.3956  10
  -1 -14  -1 211.097 28.0780   6
  -1 -14  -1 172.141 65.9338   1
  -1 -14  -1 257.685 16.2611   9
  -1 -14  -1 262.605 28.3535   2
  -1 -14  -1 223.417 31.6438   2
   1  14   1 236.003 29.2526   6
   1  14   1 213.437 67.0524   1
   1  14   1 205.101 32.0229   2
   1  14   1 237.281 17.6768   9
   1  14   1 254.768 30.4554   2
   1  14   1 209.730 16.8875  10
  -2 -14  -1 929.735 47.5872  10
  -2 -14  -1 960.870 59.6569   6
  -2 -14  -1 1006.27 47.6270   9
  -2 -14  -1 982.744 65.9136   2
  -2 -14  -1 1023.59 68.0484   2
  -2 -14  -1 883.750 126.011   1
   2  14   1 865.884 65.5040   2
   2  14   1 1054.99 66.2553   2
   2  14   1 1029.69 61.2003   6
   2  14   1 911.706 47.1228  10
   2  14   1 1005.87 48.3159   9
  -3 -14  -1 547.618 42.1921  10
  -3 -14  -1 767.782 126.437   1
  -3 -14  -1 744.199 56.6353   2
  -3 -14  -1 698.203 51.5969   2
  -3 -14  -1 683.427 46.0118   6
   3  14   1 709.640 56.6056   2
   3  14   1 645.593 35.0820   9
   3  14   1 612.767 35.0009  10
   3  14   1 623.668 51.4123   4
   3  14   1 620.542 116.564   1
  -4 -14  -1 398.386 106.255   1
  -4 -14  -1 347.771 23.9676  10
  -4 -14  -1 298.891 31.0668   6
  -4 -14  -1 411.439 43.6115   2
   4  14   1 319.140 23.3028  10
   4  14   1 364.322 44.1483   2
   4  14   1 302.728 88.6371   1
   4  14   1 348.102 38.2289   4
  -5 -14  -1 291.830 43.0384   2
  -5 -14  -1 280.324 22.3909  10
  -5 -14  -1 249.974 27.7587   6
   5  14   1 269.743 40.2217   2
   5  14   1 209.429 28.3443  10
   5  14   1 283.057 38.8085   4
  -6 -14  -1 15.9017 21.7283   2
  -6 -14  -1 43.7006 10.9101  10
   6  14   1 42.3745 22.9387   4
   6  14   1 61.9139 12.9184  10
   6  14   1 60.6485 23.2374   2
  -7 -14  -1 77.7372 13.6964  10
   7  14   1 45.3011 28.1193   4
   7  14   1 57.4386 25.7518   2
  -8 -14  -1 22.3049 11.8811  10
  -8 -14  -1 33.7592 29.9522   2
   8  14   1 74.5087 38.7090   4
   8  14   1 20.2312 26.1161   2
  -7  15   1 329.550 26.9673  11
  -7  15   1 333.658 50.7310   4
  -6  15   1 18.8759 13.6279   2
  -6  15   1 -7.2439 19.6730   2
  -6  15   1 2.70850 6.11116   9
  -5  15   1 538.558 29.0413   9
  -5  15   1 537.901 27.8103  10
  -5  15   1 528.191 49.0843   2
  -5  15   1 516.658 43.0247   2
   4 -15  -1 50.2157 23.5353   6
  -4  15   1 53.2158 9.09673   9
  -4  15   1 37.1490 8.22399  10
  -4  15   1 61.7948 16.8330   2
  -4  15   1 26.2333 19.9465   2
   3 -15  -1 620.408 51.3987   6
   3 -15  -1 701.262 100.503   1
  -3  15   1 589.758 29.7864  10
  -3  15   1 559.343 49.4025   2
  -3  15   1 574.218 44.5105   2
  -3  15   1 536.020 30.2766   9
  -3  15   1 422.339 83.8652   1
   2 -15  -1 245.180 67.9136   1
   2 -15  -1 212.244 34.3008   6
  -2  15   1 247.031 18.4438   9
  -2  15   1 240.757 17.2634  10
  -2  15   1 267.640 31.5437   2
  -2  15   1 253.551 37.1390   2
   1 -15  -1 147.035 20.2461   2
   1 -15  -1 113.213 20.3997   2
   1 -15  -1 171.470 27.5036   6
   1 -15  -1 126.998 11.4914   9
  -1  15   1 170.480 29.4970   2
  -1  15   1 159.728 13.9377  10
  -1  15   1 122.080 23.9512   6
  -1  15   1 124.490 23.7633   2
  -1  15   1 169.548 58.4389   1
  -1  15   1 148.149 15.0005   9
   0 -15  -1 91.0548 18.5256   2
   0 -15  -1 104.177 10.7235   9
   0 -15  -1 54.2916 19.1332   6
   0 -15  -1 109.410 58.0077   1
   0 -15  -1 124.157 22.8456   2
   0  15   1 98.9572 22.1184   2
   0  15   1 110.517 31.6859   2
   0  15   1 96.5843 11.0328  10
   0  15   1 91.1934 11.6816   9
   0  15   1 132.671 24.5149   6
   0  15   1 123.456 57.6479   1
  -1 -15  -1 57.9038 17.7723   2
  -1 -15  -1 61.6071 20.4911   2
  -1 -15  -1 94.2436 20.2855   6
  -1 -15  -1 155.913 65.7176   1
  -1 -15  -1 88.5806 10.7146   9
   1  15   1 136.145 63.3911   1
   1  15   1 77.8678 24.1276   2
   1  15   1 69.0096 10.0450  10
   1  15   1 93.4815 21.7321   2
   1  15   1 84.6982 11.2965   9
  -2 -15  -1 -1.5883 7.51895  10
  -2 -15  -1 -6.6385 63.4789   1
  -2 -15  -1 -24.085 13.9556   2
  -2 -15  -1 8.87396 13.4526   6
  -2 -15  -1 17.4187 14.2407   2
   2  15   1 5.18443 7.20689  10
   2  15   1 35.3301 18.1631   2
   2  15   1 0.62952 58.2470   1
   2  15   1 -9.4898 6.42270   9
   2  15   1 12.5233 16.5902   4
   2  15   1 -21.652 13.8193   2
  -3 -15  -1 -15.035 11.8787   6
  -3 -15  -1 -4.3025 20.2143   2
  -3 -15  -1 8.70914 8.20711  10
  -3 -15  -1 -0.9751 70.6739   1
   3  15   1 42.8945 19.4493   4
   3  15   1 3.61216 7.50700  10
   3  15   1 4.91704 7.68167   9
  -4 -15  -1 21.7708 9.54285  10
  -4 -15  -1 24.8146 14.0292   6
  -4 -15  -1 18.7688 17.3614   2
   4  15   1 18.8528 16.6287   2
   4  15   1 13.6590 8.75456  10
   4  15   1 18.4985 18.3698   4
  -5 -15  -1 17.5305 21.2396   2
  -5 -15  -1 35.7103 15.5231   6
  -5 -15  -1 31.2711 10.2879  10
   5  15   1 57.8663 23.5446   2
   5  15   1 19.4725 24.4701   4
   5  15   1 28.3923 9.93476  10
  -6 -15  -1 35.2164 20.8992   2
  -6 -15  -1 17.1712 10.8625  10
   6  15   1 25.3498 20.6882   2
  -7 -15  -1 55.3983 27.9000   2
  -7 -15  -1 52.9420 13.2696  10
   7  15   1 10.5284 23.5844   2
  -6  16   1 25.5759 8.32985   9
  -6  16   1 26.7722 16.9991   2
  -5  16   1 -50.394 20.5702   2
  -5  16   1 -1.5965 7.27865   9
  -5  16   1 31.1566 15.9301   2
  -5  16   1 16.9012 7.21092  10
   4 -16  -1 148.668 31.9849   6
  -4  16   1 178.776 29.0522   2
  -4  16   1 125.839 24.2310   2
  -4  16   1 178.404 15.3225  10
  -4  16   1 171.359 16.1085   9
   3 -16  -1 -4.6719 16.1836   6
  -3  16   1 10.1193 7.22081   9
  -3  16   1 3.54294 6.83864  10
  -3  16   1 4.89015 13.6166   2
   2 -16  -1 341.692 42.3725   6
  -2  16   1 391.424 38.5664   2
  -2  16   1 371.084 23.9163   9
  -2  16   1 351.240 23.2660  10
  -2  16   1 372.997 49.7989   2
   1 -16  -1 146.445 12.7287   9
   1 -16  -1 118.704 21.8570   2
   1 -16  -1 167.084 23.0521   2
   1 -16  -1 166.686 27.5597   6
  -1  16   1 171.981 14.8768  10
  -1  16   1 240.043 75.1500   1
  -1  16   1 176.362 28.2181   2
  -1  16   1 158.952 29.7933   2
  -1  16   1 184.691 16.3729   9
   0 -16  -1 605.077 49.4998   2
   0 -16  -1 519.510 43.3091   2
   0 -16  -1 607.398 31.5277   9
   0 -16  -1 561.845 101.817   1
   0  16   1 742.725 52.9627   2
   0  16   1 692.469 34.5686   9
   0  16   1 573.924 54.9384   2
   0  16   1 600.512 32.7959  10
   0  16   1 656.139 56.7454   6
   0  16   1 477.186 99.3409   1
  -1 -16  -1 557.875 46.2119   2
  -1 -16  -1 494.088 42.7059   2
  -1 -16  -1 385.444 94.6670   1
  -1 -16  -1 551.481 45.6116   6
   1  16   1 564.097 57.7164   2
   1  16   1 471.631 29.2201  10
   1  16   1 412.419 93.8336   1
   1  16   1 542.738 30.6338   9
   1  16   1 578.915 46.2085   6
  -2 -16  -1 649.688 52.5223   2
  -2 -16  -1 759.155 62.4527   2
  -2 -16  -1 837.539 141.591   1
  -2 -16  -1 723.349 52.9012   6
  -2 -16  -1 652.531 37.3665  10
   2  16   1 728.504 125.409   1
   2  16   1 677.968 60.6130   4
   2  16   1 639.444 37.1440  10
   2  16   1 755.760 38.4760   9
   2  16   1 736.591 57.0562   2
  -3 -16  -1 587.698 33.6304  10
  -3 -16  -1 596.535 46.9477   6
  -3 -16  -1 555.278 54.0834   2
   3  16   1 555.885 53.6535   4
   3  16   1 624.750 33.3728   9
   3  16   1 486.212 32.3424  10
  -4 -16  -1 147.509 30.4822   2
  -4 -16  -1 137.530 23.7900   6
  -4 -16  -1 133.836 15.4315  10
   4  16   1 147.638 17.6813  10
   4  16   1 114.310 27.9515   4
   4  16   1 145.923 31.1340   2
  -5 -16  -1 74.4587 13.7776  10
  -5 -16  -1 81.9313 19.8580   6
  -5 -16  -1 137.940 31.4452   2
   5  16   1 97.4594 31.2833   2
   5  16   1 125.007 15.5097  10
   5  16   1 86.4195 28.3263   4
  -6 -16  -1 169.082 38.8001   2
  -6 -16  -1 139.920 17.1045  10
   6  16   1 77.9228 27.4073   2
  -7 -16  -1 146.278 18.2628  10
  -7 -16  -1 190.627 37.7358   2
   7  16   1 57.4758 39.2252   4
   7  16   1 80.3679 30.0833   2
  -5  17   1 445.193 25.0271  10
  -5  17   1 423.534 43.9100   2
  -5  17   1 444.350 27.1695   9
  -5  17   1 464.994 53.6775   2
   4 -17  -1 90.3835 27.8200   6
  -4  17   1 111.646 23.5332   2
  -4  17   1 39.2234 26.4144   2
  -4  17   1 66.5104 9.84103  10
  -4  17   1 72.5898 10.9539   9
   3 -17  -1 485.655 52.3880   6
  -3  17   1 529.300 37.2290  10
  -3  17   1 526.475 46.4912   2
  -3  17   1 566.257 55.4981   2
  -3  17   1 541.560 31.0541   9
   2 -17  -1 157.941 29.6496   6
  -2  17   1 163.260 15.6157  10
  -2  17   1 158.036 17.2124   9
  -2  17   1 155.404 32.1013   2
  -2  17   1 165.836 29.5957   2
   1 -17  -1 143.859 12.7688   9
   1 -17  -1 131.377 22.6812   2
   1 -17  -1 169.497 29.2759   6
   1 -17  -1 114.324 22.5810   2
  -1  17   1 146.395 15.5649  10
  -1  17   1 198.834 44.6396   2
  -1  17   1 154.216 16.7111   9
   0 -17  -1 40.1826 18.9593   6
   0 -17  -1 14.5514 15.3228   2
   0 -17  -1 28.6344 18.3403   2
   0 -17  -1 24.5602 7.04538   9
   0  17   1 24.6143 8.41112  10
   0  17   1 37.3620 20.0518   2
   0  17   1 33.2322 9.95963   9
  -1 -17  -1 195.857 30.3744   6
  -1 -17  -1 164.710 27.6854   2
  -1 -17  -1 158.253 26.2951   2
   1  17   1 172.670 17.4102  10
   1  17   1 186.455 18.3005   9
   1  17   1 144.837 28.7641   2
  -2 -17  -1 40.5157 19.8056   2
   2  17   1 30.4684 19.3990   2
   2  17   1 17.3759 16.0571   9
   2  17   1 35.6799 9.98716  10
  -3 -17  -1 52.3545 21.4844   2
  -3 -17  -1 17.7326 9.86902  10
  -3 -17  -1 25.1000 16.4049   6
   3  17   1 12.8978 15.6097  10
   3  17   1 27.6875 10.2913   9
  -4 -17  -1 5.56739 9.49344  10
  -4 -17  -1 -19.580 18.6215   2
  -4 -17  -1 9.28758 16.2463   6
   4  17   1 0.46465 9.01186  10
   4  17   1 6.77806 19.3210   2
  -5 -17  -1 35.9814 17.1511   6
  -5 -17  -1 -6.4348 23.3437   2
  -5 -17  -1 39.1241 11.5716  10
   5  17   1 41.0021 24.5494   2
  -6 -17  -1 45.7381 12.9179  10
   6  17   1 18.0755 22.1085   2
  -5  18   1 9.54358 7.31720  10
  -5  18   1 5.70583 19.4251   2
  -5  18   1 -0.6930 8.34643   9
   4 -18  -1 53.0595 28.1760   6
  -4  18   1 58.3070 11.2556   9
  -4  18   1 43.5055 21.2851   2
   3 -18  -1 -5.6021 20.4090   6
  -3  18   1 9.42624 16.2934   2
  -3  18   1 -6.8032 7.14177  10
  -3  18   1 1.61648 8.28952   9
   2 -18  -1 349.220 47.5489   6
  -2  18   1 361.259 24.1240  10
  -2  18   1 401.301 26.1144   9
  -2  18   1 371.451 42.4483   2
   1 -18  -1 113.874 21.4215   2
   1 -18  -1 82.1041 21.4330   2
   1 -18  -1 99.7011 25.6266   6
   1 -18  -1 127.203 12.2153   9
  -1  18   1 116.854 12.9136  10
  -1  18   1 119.734 14.3685   9
  -1  18   1 111.487 25.7732   2
   0 -18  -1 180.677 28.7033   2
   0 -18  -1 184.658 32.4585   6
   0 -18  -1 145.656 27.6463   2
   0  18   1 246.718 36.6602   2
   0  18   1 237.084 18.8335  10
   0  18   1 230.628 20.5132   9
  -1 -18  -1 191.841 31.0983   6
  -1 -18  -1 222.973 38.9390   2
   1  18   1 200.994 33.6396   2
   1  18   1 214.019 21.0276   9
   1  18   1 162.911 18.3389  10
  -2 -18  -1 407.397 43.8214   6
  -2 -18  -1 304.024 44.1895   2
   2  18   1 385.877 27.2684   9
   2  18   1 401.876 26.7989  10
  -3 -18  -1 169.189 32.0282   2
  -3 -18  -1 178.216 28.2455   6
  -3 -18  -1 118.406 14.6984  10
   3  18   1 111.411 15.2060   9
  -4 -18  -1 105.468 15.1717  10
  -4 -18  -1 102.772 30.7675   2
  -4 -18  -1 120.574 29.2869   6
   4  18   1 78.9612 28.6379   2
  -5 -18  -1 68.3547 29.6902   2
  -5 -18  -1 117.234 24.2549   6
   5  18   1 95.8525 32.0648   2
  -6 -18  -1 41.1142 13.4734  10
  -4  19   1 14.6470 9.09775  10
  -4  19   1 48.5509 19.7942   2
  -4  19   1 29.7060 9.82858   9
  -3  19   1 320.732 23.7160   9
  -3  19   1 272.047 21.6044  10
  -3  19   1 285.286 40.8286   2
   2 -19  -1 68.7990 24.9477   6
  -2  19   1 92.4948 26.8149   2
  -2  19   1 98.2857 12.6544  10
   1 -19  -1 165.926 32.8567   6
   1 -19  -1 164.450 26.5513   2
   1 -19  -1 131.248 24.5598   2
  -1  19   1 185.123 33.0276   2
  -1  19   1 208.037 20.7467   9
  -1  19   1 180.934 17.9499  10
   0 -19  -1 139.082 29.7445   6
   0 -19  -1 93.6385 24.3940   2
   0 -19  -1 94.3063 23.5169   2
   0  19   1 113.487 13.7611  10
   0  19   1 95.4675 24.0998   2
   0  19   1 141.482 16.1452   9
  -1 -19  -1 92.3716 27.2464   6
  -1 -19  -1 62.3071 23.4854   2
   1  19   1 71.9038 12.9220  10
   1  19   1 92.9996 27.5729   2
   1  19   1 88.0481 14.1919   9
  -2 -19  -1 16.1543 21.6274   2
  -2 -19  -1 40.7036 21.7356   6
   2  19   1 33.4963 10.8500  10
   2  19   1 43.4665 11.2910   9
  -3 -19  -1 -25.091 14.8942   6
  -3 -19  -1 1.83658 21.2905   2
   3  19   1 27.8949 21.1346   2
  -4 -19  -1 32.7644 24.3841   2
  -4 -19  -1 0.75745 10.3286  10
  -4 -19  -1 -12.537 16.8035   6
   4  19   1 20.8425 22.5749   2
  -5 -19  -1 -24.532 23.6677   2
  -5 -19  -1 12.8633 11.7403  10
  -5 -19  -1 4.73964 18.3562   6
   5  19   1 -37.924 24.7947   2
   3 -20  -1 5.91303 22.8078   6
  -3  20   1 12.5843 8.65435  10
  -3  20   1 2.58791 19.3502   2
  -3  20   1 1.18801 8.98758   9
   2 -20  -1 58.3651 25.4095   6
  -2  20   1 23.7434 10.3121  10
  -2  20   1 34.8136 23.2086   2
   1 -20  -1 58.0130 24.6291   6
   1 -20  -1 33.4161 21.1846   2
   1 -20  -1 47.8134 22.3731   2
   1 -20  -1 41.2975 8.73792   9
  -1  20   1 40.9929 10.3089  10
  -1  20   1 60.3948 22.0381   2
  -1  20   1 38.5090 11.4746   9
   0 -20  -1 113.737 29.9193   6
   0  20   1 172.109 20.6083   9
   0  20   1 108.623 28.1890   2
  -1 -20  -1 70.8978 25.7273   6
  -1 -20  -1 85.4435 26.3955   2
   1  20   1 134.464 16.6654   9
   1  20   1 125.309 31.6155   2
   1  20   1 114.539 14.9809  10
  -2 -20  -1 161.793 34.8098   2
  -2 -20  -1 113.079 27.4415   6
   2  20   1 167.388 18.6684   9
   2  20   1 154.623 20.7816  10
  -3 -20  -1 141.645 29.6995   6
  -3 -20  -1 117.702 33.9154   2
   3  20   1 121.173 40.6624   2
  -4 -20  -1 90.6571 24.6870   6
   4  20   1 74.7937 28.4294   2
   1 -21  -1 210.488 45.3493   2
   1 -21  -1 126.007 17.5912   9
   1 -21  -1 148.486 30.2677   2
  -1  21   1 210.308 27.7768  10
  -1  21   1 188.406 38.7139   2
   0 -21  -1 173.333 31.9096   2
   0 -21  -1 151.714 34.5735   6
   0  21   1 183.539 21.5854   9
   0  21   1 127.738 32.6497   2
   0  21   1 135.358 16.7542  10
  -1 -21  -1 2.62782 23.0888   6
  -1 -21  -1 35.3962 24.5480   2
   1  21   1 49.9808 12.8656   9
  -2 -21  -1 50.3867 24.0106   6
   2  21   1 24.7745 11.7498   9
   1  21  -2 100.568 41.2729   2
  -1 -21   2 106.373 31.9672   2
   0  21  -2 -38.300 19.4129   2
   0 -21   2 8.18596 23.2572   2
  -1  21  -2 11.4638 10.9309   9
  -1  21  -2 16.2129 12.0872  10
   1 -21   2 13.6764 24.1267   2
   1 -21   2 24.8767 33.6813   2
   3  20  -2 55.2444 32.6463   2
  -3 -20   2 38.0103 27.3420   2
   2  20  -2 39.0042 23.2102   2
  -2 -20   2 41.9666 25.6073   2
   1  20  -2 45.5998 28.6187   2
  -1 -20   2 46.5780 26.3624   2
   0  20  -2 271.110 46.3347   2
   0  20  -2 295.415 24.5322  10
  -1  20  -2 72.6528 13.1195  10
  -1  20  -2 57.2171 12.8419   9
   1 -20   2 43.8905 22.2225   2
   1 -20   2 77.1671 24.1945   2
   1 -20   2 82.5411 11.7772   9
  -2  20  -2 444.606 30.7369   9
  -3  20  -2 61.3513 13.5417   9
  -4 -19   2 26.5081 24.4289   2
   3  19  -2 100.838 33.4454   2
  -3 -19   2 90.8794 27.3115   2
   2  19  -2 30.4535 19.2495   2
  -2 -19   2 24.8571 22.7575   2
   1  19  -2 257.513 22.7992  10
   1  19  -2 222.968 38.6065   2
  -1 -19   2 238.947 36.3501   2
   0  19  -2 9.20154 9.99887   9
   0  19  -2 -15.577 9.65718  10
   0 -19   2 36.9999 19.3688   2
   0 -19   2 -0.4520 19.0282   2
  -1  19  -2 24.8372 10.1774  10
   1 -19   2 18.6422 18.5989   2
   1 -19   2 18.4565 17.9686   2
  -2  19  -2 -0.2235 16.0978   9
  -2  19  -2 11.8094 9.80092  10
  -2  19  -2 -8.0403 18.9045   2
  -3  19  -2 11.0045 9.24650  10
  -3  19  -2 19.3576 10.7347   9
  -3  19  -2 0.79685 19.0916   2
  -4  19  -2 22.7084 10.5520   9
  -4  19  -2 23.4671 22.5211   2
  -4  19  -2 38.8092 10.9034  10
   5  18  -2 0.66052 26.1570   2
   4  18  -2 52.1067 23.8938   2
  -4 -18   2 -3.1652 22.1509   2
   3  18  -2 72.9151 27.6025   2
   3  18  -2 55.8096 16.5165  10
  -3 -18   2 26.6324 23.4073   2
   2  18  -2 24.1109 19.7530   2
   2  18  -2 34.9375 10.8280  10
  -2 -18   2 46.4500 24.4518   2
  -2 -18   2 47.7150 21.5425   6
   1  18  -2 140.690 24.4112  10
   1  18  -2 176.917 34.6819   2
  -1 -18   2 173.847 30.3684   6
  -1 -18   2 118.359 27.6861   2
   0  18  -2 400.155 27.1806  10
   0 -18   2 463.467 48.3514   6
   0 -18   2 344.570 43.9247   2
   0 -18   2 439.478 41.4757   2
  -1  18  -2 110.658 14.5130   9
  -1  18  -2 102.807 13.0987  10
   1 -18   2 76.5149 21.4633   2
   1 -18   2 89.2027 9.66260   9
  -2  18  -2 524.132 32.7499  10
  -2  18  -2 616.031 34.1164   9
  -2  18  -2 570.823 53.1057   2
  -3  18  -2 99.6108 24.8703   2
  -3  18  -2 62.9409 12.2064  10
  -3  18  -2 81.5758 12.8747   9
  -4  18  -2 342.839 25.3382  10
  -4  18  -2 396.107 25.7520   9
  -4  18  -2 378.068 43.3686   2
  -5  18  -2 26.7772 26.9217   2
  -5  18  -2 -0.6808 10.1879  11
  -5  18  -2 17.4104 9.20882  10
  -5  18  -2 4.85191 9.13690   9
  -6 -17   2 63.9500 30.3258   2
  -6 -17   2 81.8261 15.5369  10
   5  17  -2 191.358 37.7177   2
  -5 -17   2 215.913 25.1109  10
  -5 -17   2 177.521 39.0470   2
   4  17  -2 130.525 33.0145   2
  -4 -17   2 88.2615 28.3036   2
   3  17  -2 353.821 48.9325   2
   3  17  -2 254.574 35.9165   6
   3  17  -2 358.953 24.7813  10
  -3 -17   2 292.087 44.8523   2
   2  17  -2 215.577 37.5503   2
   2  17  -2 196.313 32.5155   6
   2  17  -2 185.037 21.7036  10
  -2 -17   2 210.123 33.7209   2
   1  17  -2 288.039 23.1462  10
   1  17  -2 378.145 24.7347   9
  -1 -17   2 330.891 37.6565   2
  -1 -17   2 321.823 40.5444   6
  -1 -17   2 346.455 41.7753   2
   0  17  -2 138.831 16.8271   9
   0  17  -2 95.6090 12.7303  10
   0 -17   2 113.264 11.6401   9
   0 -17   2 127.979 24.2719   2
   0 -17   2 109.558 26.5862   6
   0 -17   2 100.126 22.2940   2
  -1  17  -2 212.177 18.6226   9
  -1  17  -2 183.068 17.6702  10
  -1  17  -2 139.903 29.3195   2
   1 -17   2 174.989 13.9536   9
   1 -17   2 209.416 28.4815   2
   1 -17   2 151.111 25.3444   2
   1 -17   2 116.283 26.7493   6
  -2  17  -2 4.45678 22.3580   2
  -2  17  -2 -7.4231 7.87614  10
  -2  17  -2 -1.1599 8.14375   9
  -3  17  -2 18.2267 8.66509   9
  -3  17  -2 13.1000 8.83027  10
  -3  17  -2 44.7932 16.7572   2
  -3  17  -2 -36.256 22.7153   2
  -4  17  -2 -8.9849 15.6283   2
  -4  17  -2 5.02171 8.53671  10
  -4  17  -2 94.3003 29.6912   2
  -5  17  -2 14.7308 9.15442  10
  -5  17  -2 7.49646 9.65625  11
  -5  17  -2 -37.795 26.2779   2
  -5  17  -2 11.5079 8.32658   9
  -5  17  -2 40.6109 18.0294   2
   6  16  -2 -32.930 18.8792   2
   6  16  -2 40.5168 27.7400   4
  -6 -16   2 17.3847 24.6537   2
  -6 -16   2 8.25363 10.9056  10
   5  16  -2 -5.2788 23.4399   4
   5  16  -2 10.8348 20.6607   2
  -5 -16   2 16.7564 10.5933  10
  -5 -16   2 -1.3895 21.3028   2
   4  16  -2 28.7979 20.1389   4
   4  16  -2 10.9416 17.8914   2
   4  16  -2 -11.793 7.71572  10
  -4 -16   2 -1.7464 8.87162  10
  -4 -16   2 28.5724 21.3044   2
   3  16  -2 126.470 19.9010  10
   3  16  -2 123.123 32.9073   2
  -3 -16   2 144.180 30.1539   2
  -3 -16   2 162.022 25.7841   6
   2  16  -2 163.160 17.6844  10
   2  16  -2 128.056 29.7119   2
   2  16  -2 228.072 31.4429   6
  -2 -16   2 167.765 26.9265   6
  -2 -16   2 173.366 37.1302   2
   1  16  -2 -25.783 77.7014   1
   1  16  -2 60.3834 11.1051   9
   1  16  -2 39.2155 9.88042  10
   1  16  -2 51.5953 18.3265   6
  -1 -16   2 45.1685 19.4860   2
  -1 -16   2 54.1835 19.3626   6
  -1 -16   2 131.854 79.3558   1
   0  16  -2 573.655 30.3973   9
   0  16  -2 434.232 28.6884  10
   0  16  -2 499.952 101.638   1
   0  16  -2 510.375 51.0783   2
   0 -16   2 501.856 44.1502   2
   0 -16   2 450.945 96.2515   1
   0 -16   2 517.689 27.4759   9
   0 -16   2 531.151 41.2530   2
  -1  16  -2 101.150 26.2745   2
  -1  16  -2 169.518 16.2837   9
  -1  16  -2 121.032 25.9468   2
  -1  16  -2 146.678 15.8200  10
  -1  16  -2 228.179 81.6208   1
   1 -16   2 129.728 20.6272   2
   1 -16   2 132.874 11.9609   9
   1 -16   2 139.410 28.3891   6
   1 -16   2 129.516 22.8145   2
  -2  16  -2 778.327 54.9205   2
  -2  16  -2 687.008 37.8837  10
  -2  16  -2 773.756 38.8093   9
  -2  16  -2 708.517 62.2054   2
  -3  16  -2 21.6289 15.0673   2
  -3  16  -2 30.3562 8.68693   9
  -3  16  -2 22.4115 8.59339  10
  -4  16  -2 383.290 45.4752   2
  -4  16  -2 374.118 24.9654  10
  -4  16  -2 413.151 38.9865   2
  -4  16  -2 401.692 24.5906   9
  -5  16  -2 8.72935 7.44175   9
  -5  16  -2 7.46851 8.67797  10
  -5  16  -2 -10.092 23.1672   2
  -5  16  -2 -14.283 14.0212   2
  -6  16  -2 529.828 59.6109   4
  -6  16  -2 469.039 29.0681  10
  -6  16  -2 550.382 45.6023   2
  -6  16  -2 485.049 29.8577  10
  -6  16  -2 496.226 28.3322   9
  -6  16  -2 478.472 33.3719  11
   7  15  -2 148.104 36.3709   4
   7  15  -2 89.6957 32.1496   2
  -7 -15   2 104.211 37.3697   2
  -7 -15   2 132.130 17.3418  10
   6  15  -2 67.8485 28.1898   2
   6  15  -2 111.997 29.5189   4
  -6 -15   2 154.808 17.5033  10
  -6 -15   2 134.336 34.1604   2
   5  15  -2 227.888 39.4153   2
   5  15  -2 301.170 23.6925  10
  -5 -15   2 298.128 24.0158  10
  -5 -15   2 233.027 39.3011   2
   4  15  -2 306.252 45.9924   4
   4  15  -2 344.859 33.5942  10
   4  15  -2 349.713 46.9973   2
  -4 -15   2 355.065 25.7161  10
  -4 -15   2 373.076 46.1740   2
   3  15  -2 608.319 47.3699   6
   3  15  -2 601.181 154.793   1
   3  15  -2 625.337 57.3595   2
   3  15  -2 585.635 34.3744  10
  -3 -15   2 642.290 47.4869   6
  -3 -15   2 649.989 55.5996   2
  -3 -15   2 415.926 112.319   1
   2  15  -2 126.377 79.0040   1
   2  15  -2 75.3833 11.9093  10
   2  15  -2 112.901 27.5208   2
   2  15  -2 95.8075 20.4924   6
  -2 -15   2 172.951 85.5860   1
  -2 -15   2 143.135 25.9090   2
  -2 -15   2 101.284 21.0332   6
  -2 -15   2 137.873 26.6480   2
   1  15  -2 460.238 45.3378   2
   1  15  -2 346.391 24.5787  10
   1  15  -2 415.246 25.2923   9
   1  15  -2 471.018 56.7765   6
  -1 -15   2 407.586 41.6202   2
  -1 -15   2 368.568 36.1182   2
  -1 -15   2 469.925 40.8045   6
  -1 -15   2 344.169 88.9063   1
  -1 -15   2 437.065 23.9425   9
   0  15  -2 -60.962 53.1604   1
   0  15  -2 -5.1418 12.8422   2
   0  15  -2 5.15391 7.15153   9
   0  15  -2 -12.535 15.0151   2
   0  15  -2 14.0589 14.9078   6
   0  15  -2 -0.8456 6.53240  10
   0 -15   2 -7.8459 56.3007   1
   0 -15   2 7.09046 5.42863   9
   0 -15   2 -5.6265 14.9714   6
   0 -15   2 0.03973 13.4975   2
   0 -15   2 -9.0664 10.5808   2
  -1  15  -2 542.404 45.7240   2
  -1  15  -2 497.303 29.6426  10
  -1  15  -2 513.942 59.7454   2
  -1  15  -2 587.947 107.650   1
  -1  15  -2 558.821 30.3206   9
  -1  15  -2 614.688 47.6464   6
   1 -15   2 526.477 38.7252   2
   1 -15   2 602.393 50.1823   6
   1 -15   2 546.866 27.4636   9
   1 -15   2 476.980 40.5968   2
  -2  15  -2 55.8371 18.1903   2
  -2  15  -2 67.2366 10.2376   9
  -2  15  -2 96.5179 21.5404   2
  -2  15  -2 33.4980 78.0151   1
  -2  15  -2 82.8008 10.3456  10
   2 -15   2 44.4344 20.3525   6
   2 -15   2 66.0734 53.7156   1
  -3  15  -2 49.5949 8.93249   9
  -3  15  -2 57.4920 9.83726  10
  -3  15  -2 32.6377 15.0722   2
  -3  15  -2 54.3793 20.8149   2
  -4  15  -2 -0.0699 6.52520   9
  -4  15  -2 4.65871 7.68860  10
  -4  15  -2 -20.978 11.8156   2
  -4  15  -2 -21.254 18.3519   2
  -5  15  -2 16.6883 18.6345   2
  -5  15  -2 16.3390 8.28032  10
  -5  15  -2 10.4979 13.3164   2
  -5  15  -2 12.3396 7.15062   9
  -6  15  -2 -10.962 19.1839   4
  -6  15  -2 -17.669 6.52059   9
  -6  15  -2 6.71668 8.44627  10
  -6  15  -2 -1.9181 9.45397  11
  -6  15  -2 1.72471 8.38379  10
  -7  15  -2 41.2918 9.61751  10
  -7  15  -2 49.6295 10.1064  10
  -7  15  -2 28.7850 12.1272  11
  -7  15  -2 -0.6279 22.0532   4
   7  14  -2 35.3208 26.0382   4
  -7 -14   2 13.5212 23.3719   2
  -7 -14   2 29.4035 14.3198  10
   6  14  -2 -1.3491 20.6586   4
   6  14  -2 -8.4810 17.1471   2
  -6 -14   2 7.85011 21.3879   2
  -6 -14   2 4.50533 10.1923  10
   5  14  -2 -13.282 15.2192   2
   5  14  -2 6.95989 17.8133   4
   5  14  -2 -7.6901 7.40293  10
  -5 -14   2 -11.380 16.5113   2
  -5 -14   2 -1.3192 8.38127  10
   4  14  -2 -12.585 16.7043   4
   4  14  -2 3.85815 7.96694  10
   4  14  -2 21.9117 80.5854   1
   4  14  -2 -14.269 15.9111   2
  -4 -14   2 1.14791 8.97995  10
   3  14  -2 11.2752 13.8607   6
   3  14  -2 -19.861 113.406   1
   3  14  -2 24.4116 24.6119   2
   3  14  -2 -2.4693 7.27394  10
  -3 -14   2 4.68827 12.7565   6
  -3 -14   2 -3.0637 14.3835   2
  -3 -14   2 31.8210 19.9186   2
  -3 -14   2 3.70071 8.04892  10
   2  14  -2 207.883 34.8954   2
   2  14  -2 183.341 71.3497   1
   2  14  -2 170.138 16.5289  10
   2  14  -2 228.735 27.4092   6
   2  14  -2 133.736 29.9813   2
  -2 -14   2 210.098 27.4901   6
  -2 -14   2 76.5356 68.5336   1
  -2 -14   2 176.480 27.3966   2
  -2 -14   2 167.848 29.4133   2
   1  14  -2 13.2348 16.0601   2
   1  14  -2 -91.974 45.9052   1
   1  14  -2 10.4876 13.7726   6
   1  14  -2 6.71326 6.86340  10
   1  14  -2 -7.0808 6.05402   9
  -1 -14   2 10.7181 14.1571   2
  -1 -14   2 -81.773 54.1057   1
  -1 -14   2 -8.1411 11.4473   6
  -1 -14   2 7.23653 5.63115   9
  -1 -14   2 -4.2183 11.0968   2
   0  14  -2 264.930 32.1525   6
   0  14  -2 250.533 18.8936  10
   0  14  -2 250.317 34.1445   2
   0  14  -2 224.607 61.2616   1
   0  14  -2 281.070 33.3250   2
   0  14  -2 274.945 19.1764   9
   0 -14   2 298.889 33.3204   6
   0 -14   2 290.394 32.0791   2
   0 -14   2 263.326 16.8820   9
   0 -14   2 313.998 70.6371   1
   0 -14   2 279.379 28.7763   2
  -1  14  -2 93.5363 10.9986  10
  -1  14  -2 77.7247 22.1336   2
  -1  14  -2 127.374 22.9379   6
  -1  14  -2 141.080 22.4911   2
  -1  14  -2 87.8313 10.8748   9
   1 -14   2 94.1563 22.1815   6
   1 -14   2 90.6814 16.6778   2
   1 -14   2 95.3900 9.94807   9
   1 -14   2 132.014 20.6842   2
  -2  14  -2 845.021 40.8520   9
  -2  14  -2 762.786 57.2690   2
  -2  14  -2 824.909 58.6915   6
  -2  14  -2 861.884 54.9193   2
   2 -14   2 806.121 61.0729   6
   2 -14   2 795.917 100.173   1
  -3  14  -2 5.41163 57.8313   1
  -3  14  -2 4.41943 15.5856   2
  -3  14  -2 16.4706 7.68515  10
  -3  14  -2 10.6742 11.5637   2
  -3  14  -2 17.4135 6.79864   9
   3 -14   2 23.5205 46.4982   1
  -4  14  -2 570.719 42.6687   2
  -4  14  -2 603.985 48.1431   2
  -4  14  -2 622.619 31.0825   9
  -4  14  -2 598.225 32.7009  10
  -5  14  -2 19.6085 12.3322   2
  -5  14  -2 17.8192 10.9021   9
  -5  14  -2 3.12317 16.5636   2
  -5  14  -2 -1.2652 10.5038  10
  -6  14  -2 598.986 35.1916  10
  -6  14  -2 724.200 40.1630  11
  -6  14  -2 771.696 64.5865   4
  -7  14  -2 23.8367 11.3942  11
  -7  14  -2 13.4377 8.16645  10
  -7  14  -2 42.9883 22.3421   4
   8  13  -2 52.9492 29.9007   2
  -8 -13   2 101.994 16.9405  10
  -8 -13   2 72.9138 39.8505   2
   7  13  -2 199.259 32.2306   4
  -7 -13   2 175.775 37.4802   2
  -7 -13   2 220.341 23.2472  10
   6  13  -2 183.195 20.3180  10
   6  13  -2 152.721 29.2477   4
   6  13  -2 179.892 34.5656   2
  -6 -13   2 198.356 20.4336  10
  -6 -13   2 125.736 30.6400   2
   5  13  -2 339.821 43.6259   2
   5  13  -2 339.302 37.8029   4
   5  13  -2 332.358 24.2418  10
  -5 -13   2 344.524 25.0963  10
  -5 -13   2 374.501 44.7535   2
   4  13  -2 526.414 108.884   1
   4  13  -2 483.279 41.6592   4
   4  13  -2 361.541 69.5759   2
   4  13  -2 374.013 26.8191  10
   4  13  -2 441.316 47.3395   2
  -4 -13   2 509.479 52.9333   2
  -4 -13   2 499.078 28.6720  10
  -4 -13   2 457.927 111.707   1
   3  13  -2 902.594 54.6455   6
   3  13  -2 914.535 124.032   1
   3  13  -2 795.148 44.3127  10
   3  13  -2 875.938 64.8360   2
   3  13  -2 956.539 67.2380   2
  -3 -13   2 964.500 64.5753   2
  -3 -13   2 947.979 49.3856  10
  -3 -13   2 904.655 61.1931   2
  -3 -13   2 943.043 136.341   1
  -3 -13   2 828.749 53.0829   6
   2  13  -2 121.306 56.3281   1
   2  13  -2 103.186 11.7317  10
   2  13  -2 104.915 24.9097   2
   2  13  -2 112.428 19.8247   6
  -2 -13   2 106.355 61.9290   1
  -2 -13   2 139.110 12.9675   9
  -2 -13   2 114.691 20.1710   6
  -2 -13   2 106.458 24.4242   2
  -2 -13   2 142.721 23.1157   2
   1  13  -2 951.064 160.778   3
   1  13  -2 1075.40 139.657   8
   1  13  -2 1057.42 71.2526   2
   1  13  -2 1241.21 55.2948   9
   1  13  -2 1193.99 67.3516   6
   1  13  -2 1081.65 54.5751  10
  -1 -13   2 957.084 167.698   5
  -1 -13   2 1220.59 126.279   1
  -1 -13   2 1235.34 68.5707   2
  -1 -13   2 1175.19 67.3549   6
  -1 -13   2 1141.70 70.3657   2
  -1 -13   2 1234.06 56.6987   9
   0  13  -2 189.279 25.4293   6
   0  13  -2 163.331 26.3909   2
   0  13  -2 219.188 20.1329  10
   0  13  -2 224.274 81.6644   3
   0  13  -2 119.712 64.5214   8
   0  13  -2 241.472 28.5514   2
   0  13  -2 168.892 14.9266   9
   0  13  -2 289.573 88.6155   7
   0  13  -2 179.718 54.5955   1
   0 -13   2 173.341 25.0692   6
   0 -13   2 179.369 13.1593   9
   0 -13   2 176.998 23.4847   2
   0 -13   2 176.136 26.9164   2
   0 -13   2 190.626 57.6622   1
  -1  13  -2 796.011 37.5409   9
  -1  13  -2 756.647 131.012   8
  -1  13  -2 726.484 137.089   7
  -1  13  -2 738.674 37.5731  10
  -1  13  -2 746.183 50.5608   2
  -1  13  -2 682.578 95.7748   1
  -1  13  -2 638.828 51.4516   2
  -1  13  -2 657.880 50.6340   6
   1 -13   2 780.358 53.4191   6
   1 -13   2 794.797 47.0441   2
   1 -13   2 832.061 49.2135   2
   1 -13   2 769.344 35.5638   9
  -2  13  -2 157.528 22.8584   2
  -2  13  -2 129.634 12.4314   9
  -2  13  -2 118.672 13.0598  10
  -2  13  -2 113.139 24.3789   6
   2 -13   2 132.271 23.6816   6
   2 -13   2 89.3989 44.6953   1
  -3  13  -2 240.085 16.0838   9
  -3  13  -2 245.348 62.0875   1
  -3  13  -2 250.192 17.3983  10
  -3  13  -2 247.304 25.6287   2
  -3  13  -2 224.878 30.5381   2
  -3  13  -2 188.230 29.0704   6
   3 -13   2 225.367 52.2131   1
  -4  13  -2 22.8674 7.61165  10
  -4  13  -2 -8.6911 10.1975   2
  -4  13  -2 16.7880 6.14992   9
  -4  13  -2 -9.7275 13.2459   2
  -5  13  -2 30.3403 6.70681   9
  -5  13  -2 41.3256 13.1227   2
  -6  13  -2 -15.629 16.3886   4
  -6  13  -2 18.4437 10.5807  11
  -6  13  -2 -5.3618 7.25441  10
  -7  13  -2 40.6779 11.7646  11
  -7  13  -2 56.0004 22.8208   4
  -7  13  -2 34.5012 8.57419  10
  -8 -12   2 112.279 17.3902  10
  -8 -12   2 131.073 35.1885   2
   7  12  -2 36.5634 20.3001   2
  -7 -12   2 9.08303 21.7345   2
  -7 -12   2 60.0896 12.9599  10
   6  12  -2 11.3360 9.63893  10
   6  12  -2 32.0582 18.1325   4
   6  12  -2 20.2813 19.1354   2
  -6 -12   2 25.3392 10.4541  10
  -6 -12   2 29.7032 21.4268   2
   5  12  -2 1.63356 7.57075  10
   5  12  -2 -9.8463 16.2452   2
   5  12  -2 11.6005 16.5325   4
   5  12  -2 23.6471 17.9629   2
   5  12  -2 -57.925 69.5209   1
  -5 -12   2 -18.803 83.5133   1
  -5 -12   2 11.5287 8.96047  10
  -5 -12   2 18.8809 17.7391   2
   4  12  -2 69.3328 65.5094   1
   4  12  -2 49.7379 20.1871   2
   4  12  -2 10.8790 14.8470   4
  -4 -12   2 11.9139 14.5903   2
  -4 -12   2 62.9024 68.9660   1
  -4 -12   2 12.9314 8.43915  10
  -4 -12   2 31.2807 15.2866   2
   3  12  -2 -15.201 53.5082   1
   3  12  -2 0.85033 13.7590   2
   3  12  -2 0.31613 6.53199  10
   3  12  -2 -2.0048 13.4716   2
   3  12  -2 5.43328 11.8467   6
  -3 -12   2 8.06443 14.9001   2
  -3 -12   2 5.28317 5.28276   9
  -3 -12   2 -3.3620 6.94967  10
  -3 -12   2 81.0852 69.9789   5
  -3 -12   2 -4.6328 9.97873   6
  -3 -12   2 -12.474 10.8785   2
  -3 -12   2 -42.934 53.8719   1
   2  12  -2 12.6717 6.53578  10
   2  12  -2 -21.419 56.6919   8
   2  12  -2 5.75715 81.8770   3
   2  12  -2 -2.8634 12.8632   2
   2  12  -2 13.2349 12.1997   6
   2  12  -2 31.1142 41.1748   1
   2  12  -2 26.7865 14.2682   2
  -2 -12   2 8.99659 5.80096   9
  -2 -12   2 -27.884 66.5839   5
  -2 -12   2 4.18862 10.7337   2
  -2 -12   2 7.78283 13.2917   2
  -2 -12   2 1.22445 11.3326   6
  -2 -12   2 -2.6422 48.5403   1
  -2 -12   2 18.1789 7.21505  10
   1  12  -2 67.1914 9.20939   9
   1  12  -2 -27.919 62.9774   7
   1  12  -2 28.4845 14.9192   2
   1  12  -2 97.5312 65.3615   8
   1  12  -2 73.3844 16.5763   6
   1  12  -2 195.498 76.1932   3
  -1 -12   2 59.6411 15.6797   2
  -1 -12   2 95.4500 18.0101   6
  -1 -12   2 52.5798 17.0156   2
  -1 -12   2 66.0913 8.42666   9
   0  12  -2 343.997 31.4420   2
   0  12  -2 401.129 92.5816   7
   0  12  -2 260.246 18.5770  10
   0  12  -2 332.821 33.9559   2
   0  12  -2 276.271 77.5897   3
   0  12  -2 326.785 30.1116   6
   0  12  -2 298.003 84.2889   8
   0  12  -2 328.713 19.3132   9
   0  12  -2 265.694 62.0709   1
   0 -12   2 315.137 17.7793   9
   0 -12   2 252.812 81.3338   5
   0 -12   2 338.061 27.9668   2
   0 -12   2 301.247 30.4101   2
   0 -12   2 273.275 61.6688   1
   0 -12   2 324.552 29.9451   6
  -1  12  -2 101.300 21.1460   2
  -1  12  -2 141.008 47.9138   1
  -1  12  -2 103.387 11.2473   9
  -1  12  -2 100.826 11.5023  10
  -1  12  -2 69.4973 68.0702   3
  -1  12  -2 108.018 19.4387   6
  -1  12  -2 93.9710 18.0125   2
  -1  12  -2 129.957 59.4046   8
   1 -12   2 98.3698 8.78213   9
   1 -12   2 106.909 20.3103   6
   1 -12   2 89.4643 20.1510   2
   1 -12   2 102.844 15.5965   2
  -2  12  -2 1285.90 66.0518   2
  -2  12  -2 1156.54 201.869   8
  -2  12  -2 1104.47 143.681   3
  -2  12  -2 1145.27 68.5644   6
  -2  12  -2 1163.47 68.2311   2
  -2  12  -2 859.568 156.558   5
  -2  12  -2 1106.35 156.679   7
  -2  12  -2 1020.58 59.0970   9
  -2  12  -2 1209.38 54.3536  10
   2 -12   2 1219.69 103.083   1
   2 -12   2 1282.33 71.0934   6
  -3  12  -2 -7.1088 7.67487   2
  -3  12  -2 13.0544 11.5228   2
  -3  12  -2 2.90492 4.71404   9
  -3  12  -2 8.32506 6.27761  10
  -3  12  -2 87.8667 44.5558   1
  -4  12  -2 1233.92 53.3412   9
  -4  12  -2 1112.42 62.4702   2
  -4  12  -2 1121.57 74.3868   6
  -5  12  -2 11.3566 9.77762  11
  -5  12  -2 1.70331 4.82299   9
  -6  12  -2 726.470 39.7195  10
  -6  12  -2 889.684 43.6504  11
  -7  12  -2 20.2458 18.4966   4
  -7  12  -2 21.5152 7.82537  10
  -7  12  -2 2.35628 8.57339  11
  -8  12  -2 391.468 25.0887  10
  -8  12  -2 385.766 54.1546   4
  -8  12  -2 394.543 29.7693  11
   8  11  -2 43.6537 31.5687   2
  -8 -11   2 44.3813 13.4980  10
  -8 -11   2 62.9173 27.4028   2
   7  11  -2 97.4854 31.6999   2
   7  11  -2 179.144 20.5059  10
  -7 -11   2 168.180 33.7319   2
  -7 -11   2 162.591 17.9221  10
   6  11  -2 279.978 22.5107  10
   6  11  -2 347.781 41.6511   2
   6  11  -2 265.146 39.6887   2
  -6 -11   2 288.631 39.6883   2
  -6 -11   2 325.265 23.8202  10
   5  11  -2 480.134 41.8808   4
   5  11  -2 446.993 100.319   1
   5  11  -2 571.938 51.9962   2
   5  11  -2 572.772 50.0119   2
   5  11  -2 538.048 31.3865  10
  -5 -11   2 550.497 56.9294   2
  -5 -11   2 491.412 104.070   1
  -5 -11   2 621.371 47.9610   2
  -5 -11   2 580.858 32.1239  10
   4  11  -2 456.201 37.7580   4
   4  11  -2 493.113 44.9525   2
   4  11  -2 489.317 46.4518   2
   4  11  -2 456.955 27.2911  10
   4  11  -2 507.146 90.5848   1
  -4 -11   2 424.217 43.1754   2
  -4 -11   2 466.630 27.7278  10
  -4 -11   2 516.237 46.9410   2
  -4 -11   2 627.831 115.244   1
   3  11  -2 1090.46 70.2081   2
   3  11  -2 874.239 143.054   7
   3  11  -2 980.243 65.3353   2
   3  11  -2 954.278 113.956   1
   3  11  -2 1111.99 63.3611   6
   3  11  -2 1242.79 163.332   3
   3  11  -2 1060.81 49.9963  10
  -3 -11   2 987.333 56.1916   6
  -3 -11   2 1013.29 49.5792   9
  -3 -11   2 1078.98 50.0134  10
  -3 -11   2 897.092 61.2903   2
  -3 -11   2 1264.83 126.589   1
  -3 -11   2 957.898 141.544   5
  -3 -11   2 1068.12 66.3539   2
   2  11  -2 150.238 48.7240   1
   2  11  -2 160.365 71.3679   3
   2  11  -2 110.133 23.1572   2
   2  11  -2 68.3754 69.0268   7
   2  11  -2 128.334 18.1190   6
   2  11  -2 94.0040 54.0658   8
   2  11  -2 110.878 22.9292   2
  -2 -11   2 136.947 19.1867   6
  -2 -11   2 18.5034 59.0820   5
  -2 -11   2 138.044 21.4066   2
  -2 -11   2 108.307 11.2308   9
  -2 -11   2 128.811 22.0239   2
  -2 -11   2 125.501 52.6204   1
  -2 -11   2 126.233 13.2615  10
   1  11  -2 1508.75 129.400   1
   1  11  -2 1767.00 163.563   7
   1  11  -2 1844.36 152.952   8
   1  11  -2 1792.57 75.5570   9
   1  11  -2 1676.90 85.0276   6
   1  11  -2 1582.60 75.0751  10
   1  11  -2 1579.96 90.7324   2
   1  11  -2 1653.71 164.255   3
  -1 -11   2 1499.97 156.657   5
  -1 -11   2 1701.36 85.4974   6
  -1 -11   2 1685.00 89.5067   2
  -1 -11   2 1656.08 86.9553   2
  -1 -11   2 1672.67 74.9836   9
   0  11  -2 232.152 51.9999   1
   0  11  -2 199.331 23.3451   2
   0  11  -2 100.044 55.2814   8
   0  11  -2 164.567 13.0588   9
   0  11  -2 175.643 65.5801   7
   0  11  -2 67.3133 59.1085   3
   0  11  -2 154.519 24.2239   2
   0  11  -2 158.264 21.7231   6
   0  11  -2 145.154 12.6798  10
   0 -11   2 187.772 24.5574   2
   0 -11   2 120.927 67.0188   5
   0 -11   2 148.324 20.0681   2
   0 -11   2 167.945 11.6863   9
   0 -11   2 161.340 46.7665   1
   0 -11   2 169.031 22.2467   6
  -1  11  -2 1010.77 50.3052  10
  -1  11  -2 1113.57 50.7409   9
  -1  11  -2 1127.72 65.0459   2
  -1  11  -2 1131.29 126.442   8
  -1  11  -2 1123.43 136.438   7
  -1  11  -2 923.091 93.7542   1
  -1  11  -2 1144.33 61.6276   2
  -1  11  -2 1037.83 128.042   3
  -1  11  -2 1081.11 62.4407   6
   1 -11   2 1137.00 60.0556   2
   1 -11   2 1085.71 49.0800   9
   1 -11   2 1101.76 57.1300   2
   1 -11   2 1129.57 143.520   5
   1 -11   2 1112.45 63.3678   6
  -2  11  -2 5.58284 10.4408   2
  -2  11  -2 7.75049 8.77913   2
  -2  11  -2 -116.47 107.798   5
  -2  11  -2 4.28026 10.2291   6
  -2  11  -2 49.8846 60.5465   3
  -2  11  -2 4.77633 4.29136   9
  -2  11  -2 90.1335 62.3427   7
  -2  11  -2 -59.220 47.9045   8
  -2  11  -2 11.2665 5.73636  10
   2 -11   2 5.66316 11.9089   6
  -3  11  -2 289.281 85.2196   8
  -3  11  -2 334.324 30.0417   2
  -3  11  -2 292.968 26.8336   2
  -3  11  -2 310.561 77.2690   3
  -3  11  -2 148.278 111.231   5
  -3  11  -2 313.219 17.2519   9
  -3  11  -2 306.392 30.9752   6
  -3  11  -2 388.709 99.7294   7
  -4  11  -2 391.234 31.5191   2
  -4  11  -2 351.860 19.1162   9
  -4  11  -2 344.590 27.3918   2
  -5  11  -2 159.700 27.2049   6
  -5  11  -2 116.205 13.5467  11
  -6  11  -2 2.93298 17.7635   4
  -6  11  -2 23.2051 10.8464  11
  -6  11  -2 7.31267 6.95120  10
  -7  11  -2 28.7159 21.1915   4
  -7  11  -2 20.7806 7.84790  10
  -7  11  -2 16.8588 9.46555  11
  -8  11  -2 13.6902 11.0676  11
  -8  11  -2 -10.788 7.91342  10
  -8  11  -2 40.9223 21.9120   4
   8  10  -2 61.1049 25.7305   2
   8  10  -2 73.5882 27.1521   2
  -8 -10   2 109.634 15.3899  10
  -8 -10   2 115.611 30.7386   2
   7  10  -2 86.7491 14.2180  10
   7  10  -2 86.1612 22.7699   2
   7  10  -2 74.6892 24.4277   2
  -7 -10   2 87.3872 26.2399   2
  -7 -10   2 99.4367 13.6090  10
   6  10  -2 96.1311 13.0308  10
   6  10  -2 84.9777 72.8820   1
   6  10  -2 38.1727 23.5090   2
   6  10  -2 29.0365 19.4284   2
   6  10  -2 52.9200 17.5696   4
  -6 -10   2 68.7013 20.9942   2
  -6 -10   2 76.4818 12.2657  10
   5  10  -2 35.0267 9.40676  10
   5  10  -2 33.0289 19.3322   2
   5  10  -2 27.3089 17.5351   2
   5  10  -2 129.025 61.2300   1
   5  10  -2 37.0308 15.5174   4
  -5 -10   2 40.2930 20.6479   2
  -5 -10   2 21.0053 15.0866   2
   4  10  -2 161.347 92.8022   3
   4  10  -2 61.2002 19.6744   2
   4  10  -2 51.8407 50.6520   1
   4  10  -2 41.6240 17.6168   2
   4  10  -2 -101.42 74.3692   7
   4  10  -2 14.9120 15.2416   4
   4  10  -2 44.3596 8.42637  10
  -4 -10   2 35.2435 8.53421  10
  -4 -10   2 31.3905 13.7158   2
  -4 -10   2 33.5683 18.2546   2
  -4 -10   2 -2.0040 67.5352   5
  -4 -10   2 36.5149 7.96404   9
   3  10  -2 -14.848 9.87240   2
   3  10  -2 -45.813 65.1097   3
   3  10  -2 -50.281 64.4289   7
   3  10  -2 -4.4760 10.4853   2
   3  10  -2 -5.7372 5.22081  10
   3  10  -2 -10.230 8.82430   6
  -3 -10   2 -7.4575 11.9600   2
  -3 -10   2 1.94491 8.43781   6
  -3 -10   2 17.2883 55.8056   5
  -3 -10   2 3.06161 9.28520   2
  -3 -10   2 91.1544 46.1988   1
  -3 -10   2 1.23559 6.03730  10
   2  10  -2 23.0400 13.1538   2
   2  10  -2 23.5596 13.9542   2
   2  10  -2 42.1998 60.4131   3
   2  10  -2 22.1301 6.17347  10
   2  10  -2 73.4972 33.5537   1
   2  10  -2 23.7699 11.6658   6
  -2 -10   2 78.3189 39.6465   1
  -2 -10   2 18.1505 14.1234   2
  -2 -10   2 16.3229 6.52824  10
  -2 -10   2 37.3641 12.8757   2
  -2 -10   2 22.3572 10.8569   6
  -2 -10   2 17.4693 5.49071   9
   1  10  -2 -0.3347 4.11741   9
   1  10  -2 -100.24 50.5962   3
   1  10  -2 -3.8245 4.19146  10
   1  10  -2 -7.9977 8.29669   6
   1  10  -2 47.2420 48.0179   7
   1  10  -2 24.2596 35.8651   8
   1  10  -2 -25.921 31.3111   1
   1  10  -2 -18.352 8.53972   2
  -1 -10   2 -3.9172 8.82012   2
  -1 -10   2 5.07302 8.11734   2
  -1 -10   2 9.52689 9.96487   6
  -1 -10   2 0.04177 4.02742   9
  -1 -10   2 47.8726 36.8108   1
   0  10  -2 1229.60 54.4006   9
   0  10  -2 1163.84 63.6364   6
   0  10  -2 1283.42 120.497   8
   0  10  -2 1266.78 133.357   7
   0  10  -2 977.016 182.388   3
   0  10  -2 1282.52 65.9370   2
   0  10  -2 1200.62 67.7806   2
   0  10  -2 1089.74 98.5881   1
   0  10  -2 1054.72 53.8705  10
   0 -10   2 1273.54 65.7847   2
   0 -10   2 1220.88 64.3274   6
   0 -10   2 1269.68 101.957   1
   0 -10   2 1069.92 67.1994   2
   0 -10   2 1168.05 53.5613   9
  -1  10  -2 2.23252 49.4071   7
  -1  10  -2 16.1667 5.21896   9
  -1  10  -2 32.0113 6.17197  10
  -1  10  -2 42.8885 41.5626   8
  -1  10  -2 24.5775 10.0403   2
  -1  10  -2 36.2182 49.9366   3
  -1  10  -2 33.0587 22.0364   2
  -1  10  -2 11.9334 11.0762   6
  -1  10  -2 22.3556 30.8267   1
   1 -10   2 21.4590 11.6298   6
   1 -10   2 36.2662 9.24395   2
   1 -10   2 26.4055 10.4699   2
   1 -10   2 -84.453 57.5010   5
   1 -10   2 32.4326 5.19614   9
   1 -10   2 18.9935 27.6502   1
  -2  10  -2 1129.85 52.1547   9
  -2  10  -2 1135.41 132.340   1
  -2  10  -2 1124.99 140.752   3
  -2  10  -2 1133.62 64.8465   6
  -2  10  -2 1220.41 63.8641   2
  -2  10  -2 947.648 144.520   5
  -2  10  -2 1370.57 138.757   7
  -2  10  -2 1152.49 52.7974  10
  -2  10  -2 985.462 120.657   8
   2 -10   2 1214.90 66.7122   6
  -3  10  -2 -33.681 59.6559   7
  -3  10  -2 57.1235 53.5638   8
  -3  10  -2 34.7491 67.0559   5
  -3  10  -2 43.7454 48.9057   3
  -4  10  -2 985.774 155.280   8
  -4  10  -2 1384.46 138.311   3
  -4  10  -2 1324.40 75.8605   6
  -4  10  -2 1363.65 58.4609   9
  -4  10  -2 1328.22 155.485   5
  -5  10  -2 24.2556 8.26402  11
  -5  10  -2 23.7072 15.8548   4
  -6  10  -2 674.605 34.0961  10
  -6  10  -2 681.597 36.7235  11
  -6  10  -2 710.358 55.4323   4
  -6  10  -2 606.689 55.6929   6
  -7  10  -2 32.6440 8.35944  10
  -7  10  -2 39.7156 10.0618  11
  -7  10  -2 28.9739 17.6231   4
  -8  10  -2 501.113 54.8701   4
  -8  10  -2 468.501 27.9295  10
  -8  10  -2 465.138 32.4043  11
  -9  -9   2 25.9887 28.3224   2
  -9  -9   2 55.3145 21.3004  10
   8   9  -2 23.6308 22.1550   2
   8   9  -2 -12.352 20.0955   2
   8   9  -2 -18.399 8.81486  10
  -8  -9   2 25.8266 23.7069   2
  -8  -9   2 -9.9221 9.57031  10
   7   9  -2 264.628 37.1644   2
   7   9  -2 277.904 22.9689  10
  -7  -9   2 296.757 42.3411   2
  -7  -9   2 284.894 23.3512  10
   6   9  -2 195.376 81.6686   1
   6   9  -2 246.462 33.5794   2
   6   9  -2 243.005 19.9632  10
   6   9  -2 229.510 34.3508   2
  -6  -9   2 271.503 21.1590  10
  -6  -9   2 224.769 33.0265   2
  -6  -9   2 271.562 38.8937   2
   5   9  -2 877.880 63.9419   2
   5   9  -2 944.035 53.8061   4
   5   9  -2 767.174 114.709   1
   5   9  -2 988.731 63.5385   2
   5   9  -2 932.330 46.4437  10
  -5  -9   2 886.687 64.1416   2
  -5  -9   2 1018.19 46.6279  10
  -5  -9   2 948.304 126.339   1
  -5  -9   2 931.372 64.4299   2
   4   9  -2 97.4986 22.2489   2
   4   9  -2 77.7213 50.8803   1
   4   9  -2 92.3260 10.7888  10
   4   9  -2 107.994 21.4535   2
   4   9  -2 101.945 16.8564   4
   4   9  -2 77.9041 82.0759   7
  -4  -9   2 100.504 51.1316   1
  -4  -9   2 90.6327 10.4327   9
  -4  -9   2 87.5191 17.9198   2
  -4  -9   2 115.450 13.3537  10
  -4  -9   2 56.5284 18.7223   2
   3   9  -2 1328.39 61.3706  10
   3   9  -2 1303.29 75.6800   2
   3   9  -2 1475.34 121.901   1
   3   9  -2 1235.70 139.047   7
   3   9  -2 1490.44 159.928   3
   3   9  -2 1311.60 78.5074   2
   3   9  -2 1399.52 66.5820   6
  -3  -9   2 1376.58 61.4033  10
  -3  -9   2 1406.07 77.4775   2
  -3  -9   2 1353.54 139.881   5
  -3  -9   2 1248.94 73.1139   2
  -3  -9   2 1356.39 122.377   1
  -3  -9   2 1304.45 61.1668   9
  -3  -9   2 1187.81 65.1678   6
   2   9  -2 273.266 70.7091   3
   2   9  -2 353.912 76.0353   7
   2   9  -2 292.098 17.6546  10
   2   9  -2 363.788 60.1448   1
   2   9  -2 325.651 31.6587   2
   2   9  -2 300.596 24.0784   6
   2   9  -2 288.383 29.6606   2
  -2  -9   2 293.732 24.2535   6
  -2  -9   2 254.079 16.8605   9
  -2  -9   2 290.178 65.9044   5
  -2  -9   2 318.926 30.3730   2
  -2  -9   2 397.222 66.0631   1
  -2  -9   2 301.926 26.9711   2
  -2  -9   2 299.455 18.1833  10
   1   9  -2 3402.61 224.773   8
   1   9  -2 3561.93 223.285   7
   1   9  -2 3270.12 144.467  10
   1   9  -2 3415.23 144.490   9
   1   9  -2 3369.49 152.079   6
   1   9  -2 2997.81 190.249   1
   1   9  -2 3407.60 224.366   3
   1   9  -2 3221.69 157.831   2
  -1  -9   2 3400.21 245.885   5
  -1  -9   2 3401.85 156.637   2
  -1  -9   2 3204.13 154.228   2
  -1  -9   2 3296.32 155.526   6
  -1  -9   2 3340.46 144.373   9
  -1  -9   2 3229.47 194.652   1
   0   9  -2 18.8707 4.61122   9
   0   9  -2 12.1377 4.58486  10
   0   9  -2 23.7056 9.98528   6
   0   9  -2 32.7767 10.4413   2
   0   9  -2 12.2646 40.2315   3
   0   9  -2 30.4592 28.2218   1
   0   9  -2 -26.274 40.2323   7
   0  -9   2 18.3122 8.78691   2
   0  -9   2 41.2922 27.4358   1
   0  -9   2 -22.100 41.9704   5
   0  -9   2 14.7870 4.09602   9
   0  -9   2 31.3236 10.4635   6
   0  -9   2 6.97110 9.23164   2
  -1   9  -2 1680.39 153.345   8
  -1   9  -2 1514.41 71.1141  10
  -1   9  -2 1499.13 81.3834   2
  -1   9  -2 1586.91 81.2101   6
  -1   9  -2 1535.10 109.830   1
  -1   9  -2 1667.29 81.7513   2
  -1   9  -2 1615.12 71.0626   9
  -1   9  -2 1665.19 144.256   7
   1  -9   2 1752.89 142.529   5
   1  -9   2 1606.85 76.5483   2
   1  -9   2 1608.07 81.8473   6
   1  -9   2 1673.69 78.9139   2
   1  -9   2 1537.14 70.0031   9
   1  -9   2 1633.07 107.179   1
  -2   9  -2 43.3450 42.6234   8
  -2   9  -2 4.24468 8.99525   6
  -2   9  -2 35.3637 41.5842   3
  -2   9  -2 20.7030 7.53524   2
  -2   9  -2 5.11675 8.06497   2
  -2   9  -2 58.2390 56.2105   5
  -2   9  -2 -3.4707 38.9376   1
   2  -9   2 4.60672 10.3863   6
   2  -9   2 -2.8749 24.0432   1
  -3   9  -2 1281.94 70.4872   6
  -3   9  -2 1111.27 121.872   3
  -3   9  -2 1250.18 56.3159   9
  -3   9  -2 1348.83 65.3430   2
  -3   9  -2 1298.00 62.9324   2
  -3   9  -2 1134.63 133.675   8
  -3   9  -2 1340.19 144.293   7
  -4   9  -2 0.95064 56.7317   5
  -4   9  -2 160.478 75.7081   8
  -4   9  -2 -44.993 63.5005   7
  -4   9  -2 -42.264 49.6076   3
  -5   9  -2 244.170 30.5031   6
  -5   9  -2 265.749 33.2025   4
  -5   9  -2 300.725 19.0011  10
  -5   9  -2 307.371 19.7556  11
  -6   9  -2 32.9577 7.97416  10
  -6   9  -2 43.5938 17.8041   4
  -6   9  -2 69.2758 11.1379  11
  -7   9  -2 41.4767 8.48988  10
  -7   9  -2 19.0883 21.4380   6
  -7   9  -2 65.6266 23.2820   4
  -7   9  -2 50.9132 10.1208  11
  -8   9  -2 33.2369 19.2582   4
  -8   9  -2 0.79479 8.01863  10
  -8   9  -2 -8.0698 8.60865  11
  -9   9  -2 30.1150 12.9108  11
  -9   9  -2 39.2250 10.5157  10
  -9   9  -2 52.5649 26.2114   4
  -9  -8   2 111.960 32.4552   2
  -9  -8   2 79.5190 14.7298  10
   8   8  -2 128.945 28.2714   2
   8   8  -2 134.805 26.9929   2
   8   8  -2 150.462 17.2577  10
  -8  -8   2 146.786 31.5933   2
  -8  -8   2 188.820 21.0972  10
   7   8  -2 233.402 35.5147   2
   7   8  -2 270.241 21.8934  10
   7   8  -2 272.510 37.2326   2
  -7  -8   2 236.719 21.7771  10
  -7  -8   2 234.093 39.9829   2
   6   8  -2 389.414 40.5539   2
   6   8  -2 324.116 37.9272   2
   6   8  -2 414.260 25.6557  10
  -6  -8   2 503.380 100.610   1
  -6  -8   2 333.537 37.5768   2
  -6  -8   2 499.140 36.7760  10
  -6  -8   2 485.321 46.3415   2
   5   8  -2 18.4377 7.72318  10
   5   8  -2 105.485 133.136   7
   5   8  -2 -6.4214 10.4513   4
   5   8  -2 28.8373 15.3239   2
   5   8  -2 23.0538 15.8063   2
   5   8  -2 109.066 50.5234   1
  -5  -8   2 12.4082 6.17648   9
  -5  -8   2 44.7831 66.3145   5
  -5  -8   2 7.77280 11.2865   2
  -5  -8   2 -8.9387 51.8998   1
  -5  -8   2 9.77861 7.18714  10
  -5  -8   2 13.5189 14.0933   2
  -5  -8   2 -29.799 54.9689   3
   4   8  -2 101.753 48.6705   1
   4   8  -2 129.349 18.9893   4
   4   8  -2 166.593 82.4670   7
   4   8  -2 178.748 25.9597   2
   4   8  -2 -0.3714 79.0666   3
   4   8  -2 135.849 23.8964   2
  -4  -8   2 138.584 20.9329   2
  -4  -8   2 146.913 13.3194  10
  -4  -8   2 220.497 64.0745   5
  -4  -8   2 128.877 11.7068   9
  -4  -8   2 142.801 24.1286   2
   3   8  -2 2.93744 10.2012   2
   3   8  -2 -4.5991 9.39373   2
   3   8  -2 10.3097 5.52572  10
   3   8  -2 -26.302 62.4505   3
   3   8  -2 76.7478 36.7187   1
  -3  -8   2 11.9304 9.09859   2
  -3  -8   2 -7.9912 9.96755   2
  -3  -8   2 18.9688 38.8845   1
  -3  -8   2 8.01130 5.88362  10
  -3  -8   2 72.9099 47.2753   5
  -3  -8   2 5.43139 4.47754   9
   2   8  -2 78.3975 17.8997   2
   2   8  -2 69.0524 15.9200   2
   2   8  -2 138.384 46.2518   7
   2   8  -2 111.091 55.6266   3
   2   8  -2 71.8423 8.04311  10
   2   8  -2 68.6317 33.7043   1
   2   8  -2 79.0191 12.5278   6
  -2  -8   2 94.5051 38.8548   1
  -2  -8   2 75.9024 12.4834   6
  -2  -8   2 69.6381 8.25583   9
  -2  -8   2 76.6954 14.7362   2
  -2  -8   2 72.0338 16.0916   2
  -2  -8   2 68.1898 8.12676  10
   1   8  -2 28.4175 43.8987   3
   1   8  -2 16.9257 30.9330   8
   1   8  -2 21.7969 8.91791   6
   1   8  -2 9.87223 4.72178  10
   1   8  -2 19.6857 23.2901   1
   1   8  -2 9.57080 4.48402   9
   1   8  -2 68.5545 37.9420   7
  -1  -8   2 10.8805 4.44546   9
  -1  -8   2 42.3039 29.3358   1
  -1  -8   2 12.1064 8.60541   2
  -1  -8   2 14.6081 9.46567   2
  -1  -8   2 17.8367 8.96941   6
  -1  -8   2 16.5639 5.24815  10
   0   8  -2 478.351 79.9647   7
   0   8  -2 523.915 71.4932   8
   0   8  -2 511.763 32.7759   6
   0   8  -2 534.217 25.3002   9
   0   8  -2 551.804 34.2093   2
   0   8  -2 469.846 34.2724   2
   0   8  -2 604.966 80.9464   3
   0   8  -2 500.861 58.0884   1
   0   8  -2 498.187 25.3779  10
   0  -8   2 443.054 82.0790   5
   0  -8   2 590.928 61.2966   1
   0  -8   2 492.391 33.5342   2
   0  -8   2 525.214 32.2730   2
  -1   8  -2 46.0271 30.5341   8
  -1   8  -2 3.90669 6.31378   2
  -1   8  -2 52.7449 36.5104   7
  -1   8  -2 -13.316 19.7334   1
  -1   8  -2 17.9146 34.4517   3
  -1   8  -2 9.04944 4.27794  10
  -1   8  -2 5.65770 3.53834   9
  -1   8  -2 8.62766 7.39779   2
  -1   8  -2 3.09853 12.7226   6
   1  -8   2 0.60382 5.15428   2
   1  -8   2 8.43787 2.82145   9
   1  -8   2 2.16157 6.62472   2
   1  -8   2 45.2323 22.0677   1
   1  -8   2 6.23432 8.21374   6
  -2   8  -2 630.048 106.825   7
  -2   8  -2 369.545 87.1923   5
  -2   8  -2 473.489 31.7966   2
  -2   8  -2 502.169 24.2288   9
  -2   8  -2 482.949 75.3019   3
  -2   8  -2 540.003 30.8255   2
  -2   8  -2 523.338 35.2025   6
   2  -8   2 564.155 52.9497   1
   2  -8   2 525.844 35.5118   6
  -3   8  -2 203.058 70.3189   5
  -3   8  -2 204.222 73.6241   8
  -3   8  -2 382.192 83.6001   7
  -3   8  -2 247.932 24.7509   6
  -3   8  -2 240.924 12.7992   9
  -3   8  -2 249.469 55.6061   3
  -4   8  -2 1135.69 114.839   3
  -4   8  -2 1157.18 143.890   8
  -4   8  -2 1014.13 123.854   5
  -4   8  -2 1134.64 138.099   7
  -4   8  -2 1174.54 65.4402   6
  -5   8  -2 22.2887 14.1414   4
  -5   8  -2 -15.157 56.9812   3
  -5   8  -2 32.7286 14.8776   6
  -5   8  -2 21.0042 6.72361  10
  -5   8  -2 -52.948 80.3897   8
  -5   8  -2 -14.148 72.4337   7
  -5   8  -2 57.1245 60.1705   5
  -6   8  -2 1079.42 69.0302   4
  -6   8  -2 1007.23 51.3970  10
  -6   8  -2 1235.45 70.0271   6
  -6   8  -2 1141.00 53.4331  11
  -7   8  -2 39.0251 9.74275  11
  -7   8  -2 30.5447 8.29044  10
  -7   8  -2 26.3592 22.4569   6
  -7   8  -2 10.0446 16.2084   4
  -8   8  -2 624.625 56.6665   6
  -8   8  -2 572.994 35.6128  11
  -8   8  -2 622.930 56.9150   4
  -8   8  -2 587.213 32.6539  10
  -9   8  -2 43.2235 28.2520   4
  -9   8  -2 72.3732 11.7184  10
  -9  -7   2 72.4771 14.5536  10
  -9  -7   2 94.2281 29.8063   2
   8   7  -2 211.878 29.0582  10
  -8  -7   2 195.588 35.9964   2
  -8  -7   2 251.386 22.7744  10
   7   7  -2 189.203 29.5330   2
   7   7  -2 172.720 26.9701   2
   7   7  -2 195.975 19.3319  10
  -7  -7   2 180.090 19.0763  10
  -7  -7   2 173.355 31.8705   2
   6   7  -2 608.062 33.0118  10
   6   7  -2 589.543 46.1201   2
   6   7  -2 717.714 130.966   1
   6   7  -2 588.557 47.2454   2
  -6  -7   2 522.005 44.7213   2
  -6  -7   2 616.563 51.6622   2
  -6  -7   2 602.569 32.7573   9
  -6  -7   2 683.966 33.6222  10
  -6  -7   2 440.045 99.9152   1
   5   7  -2 727.201 51.2640   2
   5   7  -2 817.320 51.5718   2
   5   7  -2 717.124 36.3669  10
   5   7  -2 789.136 98.9703   1
  -5  -7   2 635.869 47.2219   2
  -5  -7   2 775.010 36.7759  10
  -5  -7   2 589.128 97.0910   1
  -5  -7   2 734.858 132.936   5
  -5  -7   2 659.285 37.2300   9
  -5  -7   2 738.489 52.3261   2
   4   7  -2 160.661 79.6214   7
   4   7  -2 161.096 18.0304   4
   4   7  -2 141.877 51.7963   1
   4   7  -2 146.138 12.5046  10
   4   7  -2 182.113 24.5120   2
   4   7  -2 178.895 24.6788   2
  -4  -7   2 137.805 20.8189   2
  -4  -7   2 135.845 11.5147   9
  -4  -7   2 115.306 83.0916   1
  -4  -7   2 148.211 13.2204  10
  -4  -7   2 72.8183 52.5256   5
  -4  -7   2 153.953 23.6801   2
   3   7  -2 1890.46 93.9325   2
   3   7  -2 1755.61 161.115   3
   3   7  -2 1671.57 143.248   7
   3   7  -2 1705.57 77.8288  10
   3   7  -2 1786.26 129.978   1
   3   7  -2 1800.39 91.4121   2
  -3  -7   2 1768.31 90.8080   2
  -3  -7   2 1613.94 77.6424   9
  -3  -7   2 1736.81 77.7353  10
  -3  -7   2 1683.20 137.540   5
  -3  -7   2 1812.98 129.212   1
  -3  -7   2 1711.75 88.7511   2
   2   7  -2 140.324 10.8567  10
   2   7  -2 151.777 20.7787   2
   2   7  -2 57.7335 46.8766   3
   2   7  -2 150.038 38.9751   1
   2   7  -2 136.279 14.8133   6
   2   7  -2 143.580 49.5665   7
  -2  -7   2 142.382 10.2252   9
  -2  -7   2 146.445 15.1346   6
  -2  -7   2 194.667 41.6016   1
  -2  -7   2 91.4217 43.8522   5
  -2  -7   2 138.512 11.4098  10
  -2  -7   2 133.022 19.7815   2
   1   7  -2 3691.20 223.349   1
   1   7  -2 3859.73 164.149   9
   1   7  -2 3707.40 164.076  10
   1   7  -2 3876.27 216.295   8
   1   7  -2 3762.92 174.719   2
   1   7  -2 3735.04 226.102   3
   1   7  -2 3578.45 169.169   6
   1   7  -2 4072.91 229.889   7
  -1  -7   2 3734.68 173.875   2
  -1  -7   2 3741.35 172.494   2
  -1  -7   2 3854.72 164.203  10
  -1  -7   2 3795.53 169.895   6
  -1  -7   2 3995.99 207.253   1
  -1  -7   2 4001.65 222.930   5
  -1  -7   2 3707.02 164.073   9
   0   7  -2 73.4018 7.60445  10
   0   7  -2 109.215 35.9597   8
   0   7  -2 91.0955 13.2925   2
   0   7  -2 62.3719 39.0999   7
   0   7  -2 83.4944 12.4205   6
   0   7  -2 24.7778 32.8763   3
   0   7  -2 40.2417 24.4490   1
   0   7  -2 68.9730 6.90540   9
   0   7  -2 61.2966 12.0467   2
   0  -7   2 103.593 42.3995   5
   0  -7   2 111.158 30.6285   1
   0  -7   2 67.2714 6.36527   9
   0  -7   2 89.4604 13.5702   2
   0  -7   2 70.2102 11.0925   2
   0  -7   2 66.1122 11.7942   6
  -1   7  -2 1579.19 103.222   1
  -1   7  -2 1685.88 72.7629   9
  -1   7  -2 1481.07 79.5644   2
  -1   7  -2 1709.92 79.3097   2
  -1   7  -2 1671.91 81.2664   6
  -1   7  -2 1789.14 133.036   7
  -1   7  -2 1744.38 122.085   3
  -1   7  -2 1659.30 123.304   8
   1  -7   2 1695.29 82.4223   6
   1  -7   2 1668.03 78.4072   2
   1  -7   2 1648.31 72.1108   9
   1  -7   2 1581.25 76.8380   2
   1  -7   2 1771.90 102.290   1
  -2   7  -2 29.4803 35.0329   7
  -2   7  -2 -34.209 28.6714   8
  -2   7  -2 34.3534 43.0353   5
  -2   7  -2 34.4299 29.2514   3
  -2   7  -2 4.23902 2.72417   9
  -2   7  -2 4.91238 6.04201   2
  -2   7  -2 7.26570 5.07992   2
   2  -7   2 14.2187 15.8055   1
   2  -7   2 -0.2072 7.93709   6
  -3   7  -2 1391.54 131.299   7
  -3   7  -2 1540.52 131.502   8
  -3   7  -2 1449.78 75.0338   6
  -3   7  -2 1470.52 116.676   3
  -3   7  -2 1357.10 128.720   5
  -4   7  -2 37.7674 61.1579   8
  -4   7  -2 54.9310 45.3825   3
  -4   7  -2 63.0933 15.2240   6
  -4   7  -2 95.6406 47.3356   5
  -4   7  -2 120.461 59.3467   7
  -4   7  -2 85.2150 9.06119  11
  -5   7  -2 673.326 105.825   3
  -5   7  -2 539.547 42.8775   4
  -5   7  -2 595.642 29.3902  10
  -5   7  -2 578.794 30.1611  11
  -5   7  -2 589.538 41.7339   6
  -6   7  -2 76.1413 17.2520   6
  -6   7  -2 28.6849 14.5118   4
  -6   7  -2 56.4207 9.31811  11
  -6   7  -2 44.8639 7.72042  10
  -7   7  -2 61.8174 9.12316  10
  -7   7  -2 26.8678 18.7311   6
  -7   7  -2 47.3052 9.77897  11
  -7   7  -2 43.2323 19.3464   4
  -8   7  -2 26.2577 22.6215   4
  -8   7  -2 32.1174 9.67019  10
  -8   7  -2 42.1677 22.7401   6
  -8   7  -2 36.1235 10.9801  11
  -9   7  -2 -19.180 23.2925   4
  -9   7  -2 19.6590 9.18743  10
  -9   7  -2 49.7783 24.5704   6
   9   6  -2 159.571 17.6793  10
  -9  -6   2 148.131 17.4071  10
  -9  -6   2 169.652 35.1471   2
   8   6  -2 282.291 22.9821  10
  -8  -6   2 284.751 42.4932   2
  -8  -6   2 291.060 23.8017  10
   7   6  -2 342.999 23.2199  10
   7   6  -2 305.053 36.9341   2
   7   6  -2 321.797 33.7520   2
  -7  -6   2 330.241 92.9302   1
  -7  -6   2 317.353 38.9686   2
  -7  -6   2 347.374 37.3396   2
  -7  -6   2 295.796 26.4583  10
   6   6  -2 438.604 37.3185   2
   6   6  -2 468.094 84.1937   1
   6   6  -2 453.945 25.8333  10
   6   6  -2 411.439 38.5134   2
  -6  -6   2 358.795 35.6182   2
  -6  -6   2 472.845 83.5050   1
  -6  -6   2 522.459 43.9332   2
  -6  -6   2 492.408 26.5977  10
  -6  -6   2 405.268 24.5317   9
   5   6  -2 29.6373 8.77750  10
   5   6  -2 21.0353 12.8295   2
   5   6  -2 17.4680 12.4402   2
   5   6  -2 32.4415 41.3525   1
  -5  -6   2 48.2796 57.6031   5
  -5  -6   2 12.4877 6.64640  10
  -5  -6   2 135.277 58.6236   3
  -5  -6   2 5.17517 4.79942   9
  -5  -6   2 13.1559 11.6876   2
  -5  -6   2 53.3743 52.3288   1
  -5  -6   2 13.8119 13.6101   2
   4   6  -2 203.089 13.7287  10
   4   6  -2 225.556 24.8660   2
   4   6  -2 193.356 52.6282   1
   4   6  -2 33.9814 81.1101   7
   4   6  -2 194.671 23.5822   2
   4   6  -2 168.031 16.3542   4
  -4  -6   2 253.387 62.5125   5
  -4  -6   2 179.278 12.4716   9
  -4  -6   2 95.5402 49.6825   3
  -4  -6   2 152.596 23.1463   2
  -4  -6   2 152.796 47.2832   1
  -4  -6   2 204.066 13.9458  10
  -4  -6   2 140.464 20.7539   2
   3   6  -2 29.7552 5.65323  10
   3   6  -2 0.14969 45.1058   7
   3   6  -2 -41.915 51.8542   3
   3   6  -2 50.7841 35.0383   1
   3   6  -2 31.3285 12.3284   2
   3   6  -2 35.6935 13.5734   2
  -3  -6   2 33.1004 5.47682   9
  -3  -6   2 33.2949 6.31858  10
  -3  -6   2 41.9763 11.0556   2
  -3  -6   2 35.3156 11.9887   2
  -3  -6   2 53.9715 30.8593   1
   2   6  -2 70.0086 36.2623   3
   2   6  -2 24.6833 4.97674  10
   2   6  -2 45.9346 28.6737   1
   2   6  -2 30.8673 10.6266   2
   2   6  -2 24.8999 11.1109   2
   2   6  -2 77.1578 39.6609   7
   2   6  -2 9.95659 6.46385   6
  -2  -6   2 31.1664 12.3972   2
  -2  -6   2 30.3170 5.41096  10
  -2  -6   2 24.8934 4.59124   9
  -2  -6   2 14.9163 33.5140   5
  -2  -6   2 23.2843 8.90180   2
  -2  -6   2 26.6104 7.37188   6
   1   6  -2 -31.497 31.1666   7
   1   6  -2 32.6336 30.0046   3
   1   6  -2 41.6229 21.8474   8
   1   6  -2 -2.3146 5.21857   6
   1   6  -2 2.67584 7.39831   2
   1   6  -2 -3.4351 5.84089   2
   1   6  -2 1.96724 3.19352  10
  -1  -6   2 2.55902 18.3476   1
  -1  -6   2 0.59160 5.53969   2
  -1  -6   2 7.32355 7.35553   2
  -1  -6   2 -8.4648 3.36737  10
  -1  -6   2 3.06046 3.39307   9
  -1  -6   2 -7.3008 5.24728   6
  -1  -6   2 -36.839 26.2954   5
   0   6  -2 303.345 21.2511   2
   0   6  -2 231.316 39.3971   1
   0   6  -2 301.634 15.2238   9
   0   6  -2 295.598 21.0528   6
   0   6  -2 288.699 22.1464   2
   0   6  -2 353.637 63.7761   7
   0   6  -2 295.590 15.5916  10
   0   6  -2 311.068 53.9220   3
   0   6  -2 251.997 48.0101   8
   0  -6   2 337.315 41.3654   1
   0  -6   2 295.506 14.9284   9
   0  -6   2 286.796 21.6650   2
   0  -6   2 293.847 20.6223   2
   0  -6   2 310.127 21.3571   6
  -1   6  -2 -3.6519 25.2761   3
  -1   6  -2 -5.0937 15.0623   1
  -1   6  -2 -8.7676 5.20953   2
  -1   6  -2 20.7753 28.2536   7
  -1   6  -2 9.22620 2.87378   9
  -1   6  -2 6.65864 5.09773   2
  -1   6  -2 1.79768 6.63253   6
  -1   6  -2 34.9800 29.2049   5
   1  -6   2 0.33294 5.56920   2
   1  -6   2 25.5548 15.4613   1
   1  -6   2 3.01902 1.92550   9
   1  -6   2 -7.2841 5.68606   6
   1  -6   2 3.90880 4.01848   2
  -2   6  -2 489.357 30.8398   6
  -2   6  -2 454.760 68.7430   7
  -2   6  -2 449.612 26.1843   2
  -2   6  -2 454.206 25.2540   2
  -2   6  -2 403.247 76.4959   5
  -2   6  -2 455.233 21.0700   9
  -2   6  -2 489.927 67.4358   8
  -3   6  -2 89.5810 45.8076   8
  -3   6  -2 69.4978 42.5254   7
  -3   6  -2 134.159 34.5797   3
  -3   6  -2 167.524 46.0739   5
  -4   6  -2 1148.56 48.5447  10
  -4   6  -2 1063.69 58.7792   6
  -4   6  -2 832.331 129.635   8
  -4   6  -2 1095.56 60.5176   4
  -4   6  -2 973.727 103.407   3
  -4   6  -2 1072.71 48.2068  11
  -4   6  -2 904.733 103.055   5
  -4   6  -2 851.294 111.993   7
  -5   6  -2 245.993 76.2180   7
  -5   6  -2 176.993 23.6070   4
  -5   6  -2 85.8568 55.9127   3
  -5   6  -2 185.908 13.3336  10
  -5   6  -2 187.269 13.8394  11
  -5   6  -2 163.269 22.9356   6
  -5   6  -2 120.385 52.4986   5
  -6   6  -2 887.746 42.4668  11
  -6   6  -2 889.373 41.2963  10
  -6   6  -2 790.953 54.7309   4
  -6   6  -2 856.435 54.1028   6
  -7   6  -2 97.5205 21.6472   6
  -7   6  -2 87.9373 12.1094  11
  -7   6  -2 118.984 13.5155  10
  -7   6  -2 82.2763 22.8121   4
  -8   6  -2 391.160 42.7971   6
  -8   6  -2 401.220 27.0503  11
  -8   6  -2 347.189 45.1781   4
  -8   6  -2 390.731 24.3933  10
  -9   6  -2 73.6683 26.7901   4
  -9   6  -2 103.058 12.7193  10
   9   5  -2 15.6396 10.9010  10
  -9  -5   2 26.7032 11.2929  10
  -9  -5   2 29.2558 22.7420   2
  -8  -5   2 9.42760 9.52440  10
  -8  -5   2 -12.026 14.1909   2
  -8  -5   2 7.91476 18.3635   2
   7   5  -2 178.172 16.7802  10
   7   5  -2 102.070 74.2773   1
  -7  -5   2 163.762 17.4476  10
  -7  -5   2 92.7969 70.6314   1
  -7  -5   2 141.625 25.0657   2
  -7  -5   2 166.262 27.9266   2
  -7  -5   2 145.129 14.7920   9
   6   5  -2 4.70488 19.6589   2
   6   5  -2 16.0316 14.2702   2
   6   5  -2 9.82164 6.64909  10
   6   5  -2 17.6735 45.4630   1
  -6  -5   2 29.8403 16.2803   2
  -6  -5   2 5.62106 6.95061  10
  -6  -5   2 -7.4709 49.7148   1
   5   5  -2 454.863 25.2551  10
   5   5  -2 495.477 38.1359   2
   5   5  -2 630.487 79.8642   1
  -5  -5   2 507.244 79.3746   1
  -5  -5   2 428.929 24.4893   9
  -5  -5   2 542.277 39.8543   2
  -5  -5   2 353.520 83.9181   5
  -5  -5   2 477.082 25.5920  10
   4   5  -2 197.158 23.2333   2
   4   5  -2 313.400 87.2700   7
   4   5  -2 180.923 13.0569  10
   4   5  -2 104.093 48.1959   1
   4   5  -2 183.174 22.2254   2
  -4  -5   2 181.288 48.5622   1
  -4  -5   2 185.196 13.6384  10
  -4  -5   2 235.656 49.8211   3
  -4  -5   2 129.191 57.1460   5
  -4  -5   2 211.168 24.3144   2
  -4  -5   2 165.567 11.8827   9
   3   5  -2 4025.78 174.212  10
   3   5  -2 4119.66 219.748   1
   3   5  -2 3987.26 239.356   7
   3   5  -2 4123.98 256.804   3
   3   5  -2 4030.10 184.863   2
   3   5  -2 4082.37 186.608   2
  -3  -5   2 4295.76 189.561   2
  -3  -5   2 4018.12 219.924   1
  -3  -5   2 3632.69 173.813   9
  -3  -5   2 4063.82 235.297   5
  -3  -5   2 4037.03 174.149  10
   2   5  -2 25.1743 25.4404   1
   2   5  -2 -4.3789 28.0704   7
   2   5  -2 -51.472 30.5329   3
  -2  -5   2 18.5244 7.45993   2
  -2  -5   2 -37.080 27.4500   5
   1   5  -2 6250.30 315.137   7
   1   5  -2 6303.16 305.196   8
   1   5  -2 6244.21 313.333   3
   1   5  -2 6083.02 266.867   6
   1   5  -2 6008.20 271.410   2
   1   5  -2 5759.33 263.281  10
   1   5  -2 6285.51 273.329   2
   1   5  -2 6413.60 326.021   1
  -1  -5   2 5922.43 263.311  10
  -1  -5   2 6167.59 271.237   2
  -1  -5   2 6181.90 270.252   2
  -1  -5   2 6045.41 263.398   9
  -1  -5   2 6327.85 299.579   1
  -1  -5   2 6528.91 328.877   5
  -1  -5   2 5986.32 267.052   6
   0   5  -2 235.068 34.3377   1
   0   5  -2 267.706 19.0132   2
   0   5  -2 273.907 14.1390   9
   0   5  -2 315.096 14.7323  10
   0   5  -2 327.251 46.5920   3
   0   5  -2 281.367 19.1525   6
   0   5  -2 287.868 20.4585   2
   0   5  -2 368.069 51.4311   8
   0  -5   2 264.199 13.8967   9
   0  -5   2 241.169 35.7407   1
   0  -5   2 289.802 19.3681   6
   0  -5   2 254.801 18.1698   2
   0  -5   2 308.349 20.2941   2
   0  -5   2 302.761 50.8631   5
  -1   5  -2 5688.04 250.838   2
  -1   5  -2 5615.65 251.623   2
  -1   5  -2 5902.16 290.910   8
  -1   5  -2 6083.16 298.070   5
  -1   5  -2 5667.22 246.543   9
  -1   5  -2 5920.19 271.035   1
  -1   5  -2 6042.19 282.437   3
  -1   5  -2 5798.60 253.499   6
  -1   5  -2 5778.38 299.125   7
   1  -5   2 5441.73 246.124   9
   1  -5   2 5620.39 253.426   6
   1  -5   2 5787.81 250.545   2
   1  -5   2 6003.17 270.168   1
   1  -5   2 5636.33 249.384   2
  -2   5  -2 141.291 45.6800   5
  -2   5  -2 90.5066 27.8121   3
  -2   5  -2 121.457 15.0570   6
  -2   5  -2 86.0126 36.9918   7
  -3   5  -2 3184.44 183.929   3
  -3   5  -2 3411.14 201.197   7
  -3   5  -2 3237.79 150.580   6
  -3   5  -2 3254.06 200.292   5
  -3   5  -2 3397.14 206.601   8
  -4   5  -2 155.416 12.0148  10
  -4   5  -2 163.399 49.4918   5
  -4   5  -2 138.433 50.7549   7
  -4   5  -2 161.710 20.5994   4
  -4   5  -2 185.499 12.0387  11
  -4   5  -2 113.650 45.5316   3
  -4   5  -2 285.194 73.8015   8
  -5   5  -2 901.060 108.052   5
  -5   5  -2 981.640 45.7010  11
  -5   5  -2 1037.19 45.2487  10
  -5   5  -2 925.087 138.588   8
  -5   5  -2 859.659 111.069   3
  -5   5  -2 940.130 56.9426   4
  -5   5  -2 998.324 55.7474   6
  -6   5  -2 -36.480 90.8806   7
  -6   5  -2 82.7952 81.9511   5
  -6   5  -2 49.2653 8.67652  11
  -6   5  -2 29.5905 13.5653   4
  -6   5  -2 78.6536 81.6293   8
  -6   5  -2 95.1701 62.4342   3
  -6   5  -2 63.2094 8.51768  10
  -7   5  -2 51.3519 9.45431  11
  -7   5  -2 79.6352 9.79007  10
  -7   5  -2 66.4269 17.6210   6
  -7   5  -2 56.5700 19.0624   4
  -8   5  -2 -18.289 16.5694   4
  -8   5  -2 -5.9978 7.64893  10
  -8   5  -2 1.79622 17.3382   6
  -9   5  -2 31.7039 20.6765   6
  -9   5  -2 35.5836 21.5192   4
   9   4  -2 236.119 28.6145  10
  -9  -4   2 244.075 23.0746  10
  -9  -4   2 261.774 39.1485   2
   8   4  -2 428.445 27.5276  10
  -8  -4   2 460.819 28.2256  10
  -8  -4   2 340.936 40.6941   2
  -8  -4   2 485.658 47.2059   2
   7   4  -2 148.324 15.9500  10
   7   4  -2 146.013 61.0585   1
  -7  -4   2 132.857 25.7866   2
  -7  -4   2 159.874 16.6436  10
  -7  -4   2 148.296 13.7972   9
  -7  -4   2 185.907 72.9197   1
   6   4  -2 519.147 82.1672   1
   6   4  -2 467.577 38.3272   2
   6   4  -2 439.662 31.8196  10
   6   4  -2 441.075 33.7455   2
  -6  -4   2 451.842 25.1588   9
  -6  -4   2 491.997 97.6314   5
  -6  -4   2 547.116 92.3229   1
  -6  -4   2 502.776 26.7110  10
  -6  -4   2 541.817 42.5335   2
   5   4  -2 21.3034 6.21690  10
   5   4  -2 31.9833 11.5440   2
   5   4  -2 15.2547 11.3137   2
  -5  -4   2 18.4469 12.0572   2
  -5  -4   2 34.9810 7.15397  10
  -5  -4   2 44.6831 52.0568   3
  -5  -4   2 -21.618 52.6099   5
  -5  -4   2 35.0220 12.2064   2
  -5  -4   2 60.8779 38.8479   1
   4   4  -2 1010.41 57.5016   2
   4   4  -2 1046.15 45.9361  10
   4   4  -2 944.591 130.587   7
   4   4  -2 1027.29 55.7100   2
  -4  -4   2 966.847 88.7776   1
  -4  -4   2 808.004 101.371   5
  -4  -4   2 1017.48 45.9291  10
  -4  -4   2 880.806 103.621   3
  -4  -4   2 978.629 67.6947   2
  -4  -4   2 996.135 57.1399   2
   3   4  -2 109.398 57.0921   7
   3   4  -2 43.8334 11.9472   2
   3   4  -2 79.1418 14.3980   2
   3   4  -2 67.9473 28.8931   1
   3   4  -2 41.1489 5.95028  10
  -3  -4   2 40.6111 11.2712   2
  -3  -4   2 64.6052 13.0906   2
  -3  -4   2 59.4947 6.44869  10
  -3  -4   2 -16.378 31.9481   5
  -3  -4   2 62.5578 31.4472   3
  -3  -4   2 65.7262 30.6753   1
   2   4  -2 1032.63 45.6452  10
   2   4  -2 982.182 53.1966   2
   2   4  -2 1029.02 54.8604   2
   2   4  -2 1055.69 76.6716   1
   2   4  -2 1095.81 98.2260   3
  -2  -4   2 1078.91 97.1609   5
  -2  -4   2 956.250 45.3168   9
  -2  -4   2 1028.56 54.0434   2
  -2  -4   2 991.797 46.2978  10
   1   4  -2 -26.475 20.8871   3
   1   4  -2 12.5754 3.40289  10
   1   4  -2 28.3331 7.78404   2
   1   4  -2 13.8152 6.65189   2
   1   4  -2 7.41325 21.8493   7
   1   4  -2 13.9999 17.1746   1
   1   4  -2 26.3137 5.77782   6
  -1  -4   2 18.6902 6.28663   2
  -1  -4   2 19.5233 3.25210   9
  -1  -4   2 13.9813 5.24645   6
  -1  -4   2 19.0131 7.27748   2
  -1  -4   2 18.8097 3.53657  10
  -1  -4   2 -7.6405 20.5300   5
  -1  -4   2 8.08321 16.0185   1
   0   4  -2 367.880 47.4469   7
   0   4  -2 396.647 41.7495   8
   0   4  -2 344.962 44.7456   3
   0   4  -2 351.353 21.6842   2
   0   4  -2 342.010 20.5335   6
   0   4  -2 337.437 16.6301  10
   0   4  -2 337.651 16.2937   9
   0   4  -2 338.545 36.5662   1
   0  -4   2 292.559 35.6146   1
   0  -4   2 332.598 16.2378   9
   0  -4   2 357.550 20.9922   6
   0  -4   2 365.735 48.1160   5
   0  -4   2 351.081 20.4441   2
   0  -4   2 347.660 21.4584   2
  -1   4  -2 619.655 61.8037   7
  -1   4  -2 589.266 26.3150   9
  -1   4  -2 566.305 43.3333   1
  -1   4  -2 608.857 57.1791   8
  -1   4  -2 600.605 30.5187   2
  -1   4  -2 633.278 32.7266   6
  -1   4  -2 588.195 29.6694   2
  -1   4  -2 556.440 49.3694   3
  -1   4  -2 529.462 65.0867   5
   1  -4   2 560.291 25.9268   9
   1  -4   2 642.586 44.0440   1
  -2   4  -2 414.910 46.1064   3
  -2   4  -2 497.161 68.4483   8
  -2   4  -2 434.363 65.1208   5
  -2   4  -2 502.243 28.9734   6
  -3   4  -2 120.112 14.5796   6
  -3   4  -2 124.111 31.8174   3
  -3   4  -2 139.936 56.9320   8
  -3   4  -2 117.582 9.16133  11
  -3   4  -2 126.212 15.8400   4
  -3   4  -2 199.259 43.2413   5
  -4   4  -2 626.834 107.908   8
  -4   4  -2 596.409 88.5019   3
  -4   4  -2 733.628 43.2425   4
  -4   4  -2 707.767 33.6820  11
  -4   4  -2 688.161 86.7173   7
  -4   4  -2 762.739 42.3942   6
  -4   4  -2 724.212 33.5907  10
  -5   4  -2 28.1913 57.9870   8
  -5   4  -2 97.7552 47.0682   7
  -5   4  -2 9.69212 42.1461   5
  -5   4  -2 12.9786 5.20788  10
  -5   4  -2 22.2338 5.72792  11
  -5   4  -2 31.4801 11.8512   4
  -6   4  -2 1152.82 153.916   3
  -6   4  -2 1338.94 56.7708  10
  -6   4  -2 1242.37 57.3801  11
  -6   4  -2 1209.15 66.5832   6
  -6   4  -2 943.480 134.787   5
  -6   4  -2 1247.55 137.247   7
  -7   4  -2 148.034 14.4823  10
  -7   4  -2 121.343 23.6874   4
  -7   4  -2 130.155 20.9626   6
  -8   4  -2 469.570 27.7996  10
  -8   4  -2 536.041 42.7517   6
  -8   4  -2 387.508 44.4160   4
  -9   4  -2 135.773 17.2358  10
   9   3  -2 1.51117 9.27565  10
  -9  -3   2 36.3546 11.2352  10
  -9  -3   2 -1.8006 19.8828   2
   8   3  -2 -8.5099 8.23486  10
  -8  -3   2 -4.6218 19.8114   2
   7   3  -2 145.573 15.4621  10
   7   3  -2 234.129 60.9419   1
  -7  -3   2 131.778 23.7461   2
  -7  -3   2 132.929 61.2491   1
  -7  -3   2 186.666 16.1961  10
   6   3  -2 76.1421 48.9476   1
   6   3  -2 166.700 14.0127  10
  -6  -3   2 149.712 66.4022   5
  -6  -3   2 159.612 23.8528   2
  -6  -3   2 185.214 15.0160  10
  -6  -3   2 170.410 26.1772   2
  -6  -3   2 178.469 56.7186   1
  -6  -3   2 144.072 64.9570   3
   5   3  -2 781.329 45.3533   2
   5   3  -2 809.057 48.6385   2
   5   3  -2 791.443 78.5828   1
   5   3  -2 768.372 37.4885  10
  -5  -3   2 713.829 83.8154   1
  -5  -3   2 851.438 50.4881   2
  -5  -3   2 757.844 50.5221   2
  -5  -3   2 575.540 101.355   3
  -5  -3   2 843.350 37.9099  10
   4   3  -2 1186.57 120.781   7
   4   3  -2 1364.98 66.3192   2
   4   3  -2 1210.28 57.4254  10
   4   3  -2 1330.58 68.4980   2
  -4  -3   2 1235.98 69.3342   2
  -4  -3   2 1292.19 69.2593   2
  -4  -3   2 1285.67 57.5805  10
  -4  -3   2 1213.26 108.796   5
  -4  -3   2 1286.96 116.470   3
  -4  -3   2 1335.71 98.6873   1
   3   3  -2 4953.92 220.103   2
   3   3  -2 4918.74 210.182  10
   3   3  -2 4465.45 276.540   7
   3   3  -2 4883.83 218.259   2
   3   3  -2 4974.87 246.966   1
  -3  -3   2 4910.82 248.172   1
  -3  -3   2 5229.24 265.585   3
  -3  -3   2 5273.83 263.154   5
  -3  -3   2 4798.95 210.131  10
  -3  -3   2 4515.79 220.239   2
  -3  -3   2 4947.50 219.062   2
   2   3  -2 893.863 66.3474   1
   2   3  -2 809.114 39.2587  10
   2   3  -2 877.267 46.5929   2
   2   3  -2 887.359 88.8954   7
   2   3  -2 856.047 45.1825   2
  -2  -3   2 845.974 45.6448   2
  -2  -3   2 816.579 46.4034   2
  -2  -3   2 847.786 38.3867  10
  -2  -3   2 917.586 73.8496   1
   1   3  -2 6032.27 259.241  10
   1   3  -2 5932.25 264.985   2
   1   3  -2 6198.69 286.817   1
   1   3  -2 6207.50 262.622   6
   1   3  -2 6146.82 266.451   2
   1   3  -2 6267.03 300.202   7
   1   3  -2 5959.63 284.054   8
   1   3  -2 5958.98 298.647   3
  -1  -3   2 6147.80 265.225   2
  -1  -3   2 5912.67 259.176  10
  -1  -3   2 6157.55 293.619   5
  -1  -3   2 5781.31 265.851   2
  -1  -3   2 6244.23 285.750   1
   0   3  -2 1144.05 73.6889   8
   0   3  -2 1169.58 82.7152   7
   0   3  -2 1096.33 54.5004   2
   0   3  -2 1142.08 55.5939   2
   0   3  -2 1171.48 68.5390   1
   0   3  -2 1164.48 53.9097   6
   0  -3   2 1139.97 54.5570   2
   0  -3   2 1292.63 71.5218   1
   0  -3   2 1086.35 50.2283   9
   0  -3   2 1163.50 53.9575   2
   0  -3   2 1221.72 80.5454   5
  -1   3  -2 7431.25 326.076   6
  -1   3  -2 7598.06 323.966   2
  -1   3  -2 7519.04 334.516   1
  -1   3  -2 7473.91 323.150   2
  -1   3  -2 7690.46 358.638   7
  -1   3  -2 7065.92 365.592   5
  -1   3  -2 7235.38 320.749   9
  -1   3  -2 7801.86 357.578   8
  -1   3  -2 7593.67 340.902   3
   1  -3   2 7982.98 335.999   1
  -2   3  -2 233.412 12.3962  11
  -2   3  -2 260.244 34.3508   3
  -2   3  -2 234.040 18.0051   4
  -2   3  -2 194.415 43.2500   5
  -2   3  -2 278.974 46.6303   8
  -2   3  -2 200.698 38.8505   7
  -2   3  -2 252.698 18.0350   6
  -3   3  -2 1967.05 125.673   3
  -3   3  -2 1911.85 169.260   5
  -3   3  -2 2155.49 215.364   8
  -3   3  -2 1850.58 123.693   7
  -3   3  -2 1943.52 85.1251  11
  -3   3  -2 2035.80 93.3516   4
  -3   3  -2 2002.95 85.2219  10
  -3   3  -2 1835.91 90.9716   6
  -4   3  -2 24.5875 33.5669   5
  -4   3  -2 7.63048 7.38237   4
  -4   3  -2 15.1798 4.38108  10
  -4   3  -2 16.6087 8.12979   6
  -4   3  -2 18.6748 4.57742  11
  -4   3  -2 48.8946 33.5863   3
  -4   3  -2 76.8942 34.7508   7
  -4   3  -2 82.0007 47.6323   8
  -5   3  -2 673.105 34.2651  11
  -5   3  -2 741.327 42.1511   6
  -5   3  -2 575.672 88.9576   7
  -5   3  -2 736.646 33.4743  10
  -5   3  -2 708.529 94.5266   5
  -5   3  -2 686.922 102.951   3
  -5   3  -2 674.472 43.8089   4
  -6   3  -2 67.5419 16.6845   4
  -6   3  -2 -1.6538 55.7073   5
  -6   3  -2 42.5756 68.1251   8
  -6   3  -2 58.7093 8.92157  11
  -6   3  -2 30.4831 55.2307   7
  -7   3  -2 77.4807 9.77874  10
  -7   3  -2 55.9801 19.1948   4
  -7   3  -2 114.816 18.1944   6
  -8   3  -2 16.9715 15.3177   4
  -8   3  -2 33.3242 9.08682  10
  -9   3  -2 29.2090 12.2618  10
 -10   3  -2 19.4061 11.5307  10
  10   2  -2 210.355 24.2235  10
 -10  -2   2 208.466 37.3615   2
   9   2  -2 226.874 21.0442  10
  -9  -2   2 197.382 34.5586   2
  -9  -2   2 231.056 21.6332  10
  -9  -2   2 192.099 29.4966   2
   8   2  -2 537.648 30.8893  10
  -8  -2   2 591.353 49.5289   2
  -8  -2   2 457.409 28.5738   9
  -8  -2   2 580.036 31.3259  10
   7   2  -2 51.8456 9.19526  10
   7   2  -2 -10.656 50.7400   1
  -7  -2   2 30.2300 55.5774   1
  -7  -2   2 57.8157 17.5849   2
  -7  -2   2 61.8174 9.45235  10
  -7  -2   2 70.1371 19.2002   2
   6   2  -2 555.749 77.5959   1
   6   2  -2 538.838 28.3292  10
  -6  -2   2 471.686 40.6959   2
  -6  -2   2 585.311 28.7103  10
  -6  -2   2 402.152 83.1168   5
  -6  -2   2 626.257 42.1304   2
   5   2  -2 121.699 11.4783  10
   5   2  -2 142.703 40.1013   1
  -5  -2   2 152.024 22.7720   2
  -5  -2   2 184.320 22.6274   2
  -5  -2   2 141.278 53.6309   5
  -5  -2   2 63.6040 36.6711   1
  -5  -2   2 161.406 54.3531   3
  -5  -2   2 133.248 11.7212  10
   4   2  -2 2636.95 159.859   1
   4   2  -2 2556.67 116.324   2
   4   2  -2 2600.23 120.038   2
   4   2  -2 2401.60 109.736  10
   4   2  -2 2562.31 163.246   7
  -4  -2   2 2506.01 109.903  10
  -4  -2   2 2487.43 145.926   1
  -4  -2   2 2624.81 173.623   3
  -4  -2   2 2477.72 162.253   5
  -4  -2   2 2669.24 119.895   2
  -4  -2   2 2303.47 120.122   2
   3   2  -2 56.9028 49.1045   7
   3   2  -2 106.530 13.4775   2
   3   2  -2 113.560 30.7760   1
   3   2  -2 90.4042 8.06713  10
   3   2  -2 127.404 16.6070   2
  -3  -2   2 132.897 28.7871   1
  -3  -2   2 125.792 15.3276   2
  -3  -2   2 96.8263 14.9467   2
  -3  -2   2 83.0447 8.23203  10
  -3  -2   2 139.314 37.7791   5
  -3  -2   2 64.7503 32.5072   3
   2   2  -2 519.986 30.2707   2
   2   2  -2 547.683 32.0413   2
   2   2  -2 534.518 24.8211  10
   2   2  -2 552.034 75.6216   7
   2   2  -2 589.733 48.0877   1
  -2  -2   2 531.601 24.7919  10
  -2  -2   2 576.472 57.7421   3
  -2  -2   2 511.664 50.2690   1
  -2  -2   2 537.309 30.7898   2
  -2  -2   2 559.109 32.1494   2
  -2  -2   2 501.613 53.4214   5
   1   2  -2 13.1429 2.66298  10
   1   2  -2 16.5425 5.66128   2
   1   2  -2 -2.6593 17.7241   3
   1   2  -2 15.7736 5.50678   2
   1   2  -2 4.30816 11.3961   1
   1   2  -2 1.92897 11.0136   8
   1   2  -2 20.7670 22.7179   7
  -1  -2   2 29.7890 12.9664   1
  -1  -2   2 14.6237 2.63121  10
  -1  -2   2 15.8673 5.74821   2
  -1  -2   2 7.70462 5.21929   2
  -1  -2   2 24.5572 16.1184   5
   0   2  -2 163.720 8.34139  11
   0   2  -2 179.067 20.5188   1
   0   2  -2 154.025 11.9936   2
   0   2  -2 173.437 24.0985   3
   0  -2   2 161.201 11.5870   2
   0  -2   2 193.419 21.1259   1
  -1   2  -2 9.50160 15.4834   7
  -1   2  -2 41.5860 10.8405   1
  -1   2  -2 32.7617 3.75007  11
  -1   2  -2 26.1253 2.28840   9
  -1   2  -2 17.5136 19.4356   5
  -1   2  -2 27.2323 16.0078   8
  -1   2  -2 20.9198 9.34576   3
  -1   2  -2 27.2484 5.96572   4
  -2   2  -2 551.617 62.4343   8
  -2   2  -2 639.751 53.5087   7
  -2   2  -2 583.346 55.6775   5
  -2   2  -2 608.344 32.9376   4
  -2   2  -2 600.431 27.3283  11
  -3   2  -2 86.3621 30.8547   3
  -3   2  -2 109.124 31.8547   7
  -3   2  -2 100.494 7.44114  11
  -3   2  -2 105.353 12.7751   4
  -3   2  -2 85.4070 40.6327   8
  -3   2  -2 86.0997 7.29506  10
  -3   2  -2 90.7118 12.0980   6
  -3   2  -2 64.2144 33.3065   5
  -4   2  -2 316.806 24.2930   4
  -4   2  -2 201.569 45.3208   7
  -4   2  -2 298.871 15.8953  11
  -4   2  -2 288.098 21.9338   6
  -4   2  -2 286.056 15.4772  10
  -4   2  -2 205.846 50.5986   5
  -4   2  -2 227.358 62.5349   8
  -5   2  -2 242.746 20.4545   6
  -5   2  -2 190.415 13.9487  11
  -5   2  -2 194.691 13.5627  10
  -5   2  -2 211.436 57.7727   8
  -5   2  -2 172.272 53.6876   5
  -5   2  -2 211.051 22.0603   4
  -6   2  -2 1106.42 68.1275   4
  -6   2  -2 1296.52 64.5625   6
  -6   2  -2 1259.28 56.4171  10
  -7   2  -2 341.293 21.1203  10
  -7   2  -2 301.878 32.8359   4
  -8   2  -2 409.303 25.6085  10
  -9   2  -2 194.841 19.5495  10
 -10   2  -2 190.223 22.6075  10
 -10  -1   2 0.34743 22.7236   2
 -10  -1   2 14.5099 11.8179  10
   9   1  -2 -7.0701 9.19452  10
  -9  -1   2 26.7199 18.0460   2
  -9  -1   2 7.30785 9.35487  10
   8   1  -2 29.3032 9.76762  10
  -8  -1   2 49.4102 20.4364   2
  -8  -1   2 35.1100 19.3715   2
  -8  -1   2 51.2957 10.1540  10
   7   1  -2 75.7335 12.3515  10
  -7  -1   2 106.318 20.4435   2
  -7  -1   2 112.807 20.8981   2
  -7  -1   2 89.2724 10.5059  10
   6   1  -2 38.7757 7.47273  10
  -6  -1   2 23.7093 34.6514   1
  -6  -1   2 126.082 69.3668   3
  -6  -1   2 51.1901 14.4355   2
  -6  -1   2 49.7248 7.92167  10
  -6  -1   2 119.509 57.5754   5
  -6  -1   2 23.0870 13.1518   2
   5   1  -2 295.864 51.7037   1
   5   1  -2 366.872 19.4199  10
  -5  -1   2 262.760 59.8696   5
  -5  -1   2 355.730 30.2740   2
  -5  -1   2 393.174 30.3577   2
  -5  -1   2 318.658 54.8094   1
  -5  -1   2 393.731 19.8139  10
  -5  -1   2 238.102 68.9891   3
   4   1  -2 -6.1458 23.5407   1
  -4  -1   2 -9.9599 33.4987   3
  -4  -1   2 54.1988 28.4535   7
  -4  -1   2 24.9401 29.2476   5
  -4  -1   2 1.43860 4.03371  10
  -4  -1   2 7.69932 8.35989   2
  -4  -1   2 36.9995 21.9798   1
  -4  -1   2 11.5806 8.24213   2
   3   1  -2 1668.86 77.6880   2
   3   1  -2 1644.95 72.7106  10
   3   1  -2 1690.86 80.8718   2
   3   1  -2 1806.42 118.698   7
   3   1  -2 1679.69 100.854   1
  -3  -1   2 1619.08 80.9237   2
  -3  -1   2 1694.63 110.464   5
  -3  -1   2 1677.15 72.6116  10
  -3  -1   2 1736.67 79.8127   2
  -3  -1   2 1546.32 116.409   3
  -3  -1   2 1523.26 97.7504   1
   2   1  -2 1295.88 57.7978  10
   2   1  -2 1305.78 62.2101   2
   2   1  -2 1320.39 79.9254   1
   2   1  -2 1348.66 64.7265   2
   2   1  -2 1539.79 105.019   7
  -2  -1   2 1305.90 80.1674   1
  -2  -1   2 1292.32 83.9817   5
  -2  -1   2 1320.83 62.8669   2
  -2  -1   2 1334.96 64.6477   2
  -2  -1   2 1367.18 90.4037   3
  -2  -1   2 1257.26 57.6014  10
   1   1  -2 3309.84 145.001  10
   1   1  -2 3562.20 189.906   7
   1   1  -2 3489.48 156.926   8
   1   1  -2 3465.83 163.274   1
   1   1  -2 3353.42 150.354   2
   1   1  -2 3342.00 148.949   2
   1   1  -2 3576.90 146.926   4
   1   1  -2 3444.31 144.710  11
  -1  -1   2 3180.42 144.559  11
  -1  -1   2 3326.30 144.992  10
  -1  -1   2 3400.63 162.645   1
  -1  -1   2 3300.39 150.317   2
  -1  -1   2 3408.91 166.738   5
  -1  -1   2 3377.82 146.588   4
  -1  -1   2 3307.03 148.946   2
  -1  -1   2 3525.92 167.193   3
   0   1  -2 80.6495 17.8793   5
   0   1  -2 76.0009 7.68763   2
   0   1  -2 94.5010 22.2367   7
   0   1  -2 77.8481 4.64907  11
   0   1  -2 81.3352 14.6778   1
   0   1  -2 84.5692 16.7305   8
   0   1  -2 75.7575 7.02814   4
   0   1  -2 91.6748 7.52290   2
   0  -1   2 82.7371 7.64365   2
   0  -1   2 82.4504 7.03110   4
   0  -1   2 76.8557 4.50080  11
  -1   1  -2 2431.62 129.593   5
  -1   1  -2 2215.29 94.9720  11
  -1   1  -2 2185.56 98.9743   4
  -1   1  -2 2156.46 94.0693   9
  -1   1  -2 2167.03 116.251   7
   1  -1   2 2147.98 94.8246  11
  -2   1  -2 676.685 51.7042   7
  -2   1  -2 674.733 57.9680   5
  -2   1  -2 680.293 53.2111   3
  -2   1  -2 722.899 36.8302   4
  -2   1  -2 651.484 66.4788   8
  -2   1  -2 715.078 31.7647  11
  -2   1  -2 725.298 31.7311  10
   2  -1   2 733.089 36.3233   4
   2  -1   2 699.500 31.4440  11
  -3   1  -2 1789.21 74.1206  11
  -3   1  -2 1677.25 100.459   7
  -3   1  -2 1705.62 73.8776  10
  -3   1  -2 1504.75 109.291   3
  -3   1  -2 1912.14 81.5008   4
  -3   1  -2 1858.19 123.194   8
   3  -1   2 1649.88 78.7227   4
   3  -1   2 1508.02 75.3240  10
   3  -1   2 1639.42 73.3736  11
  -4   1  -2 542.586 26.0318  10
  -4   1  -2 439.258 79.0061   8
  -4   1  -2 632.132 73.8750   5
  -4   1  -2 556.830 34.5597   4
  -4   1  -2 500.096 74.9249   3
   4  -1   2 531.777 26.4053  10
  -5   1  -2 1098.87 115.217   5
  -5   1  -2 1246.31 115.675   8
  -5   1  -2 1373.47 64.5779   6
  -5   1  -2 1196.99 68.0457   4
  -5   1  -2 1392.40 58.3983  10
  -5   1  -2 1102.37 124.439   3
   5  -1   2 1341.38 58.8492  10
  -6   1  -2 315.701 76.2527   5
  -6   1  -2 237.897 73.6154   3
  -6   1  -2 283.679 17.9244  10
  -6   1  -2 279.113 27.9147   4
  -6   1  -2 245.339 67.6579   8
   6  -1   2 290.075 18.9242  10
  -7   1  -2 377.764 19.8614   9
  -7   1  -2 399.342 23.6432  10
  -8   1  -2 155.286 16.7606  10
  -8   1  -2 131.263 11.7586   9
  -9   1  -2 68.1004 8.37608   9
  -9   1  -2 55.7455 11.6593  10
 -10   1  -2 36.0738 12.7849  10
 -10   0   2 134.332 30.2074   2
 -10   0   2 197.008 21.6092  10
   9   0  -2 121.211 15.0642  10
  -9   0   2 119.554 26.0017   2
   8   0  -2 501.441 29.0569  10
  -8   0   2 546.036 29.2045  10
  -8   0   2 474.407 43.4739   2
  -8   0   2 427.768 43.5979   2
   7   0  -2 26.7534 7.89388  10
  -7   0   2 22.6901 13.9768   2
  -7   0   2 31.9985 7.92089  10
  -7   0   2 53.8236 15.8466   2
   6   0  -2 1580.76 69.4827  10
  -6   0   2 1423.41 168.517   3
  -6   0   2 1532.97 81.9348   2
  -6   0   2 1592.95 69.3473  10
  -6   0   2 1466.12 84.0863   2
   5   0  -2 90.7209 9.79614  10
   5   0  -2 141.002 39.2770   1
  -5   0   2 110.058 10.2174  10
  -5   0   2 82.4368 56.1668   3
  -5   0   2 127.429 18.4120   2
  -5   0   2 68.7028 30.9905   1
  -5   0   2 116.702 18.3928   2
  -5   0   2 35.4776 46.0968   5
  -5   0   2 85.9576 41.9353   7
   4   0  -2 2544.42 112.302  10
   4   0  -2 2822.94 148.386   1
  -4   0   2 2622.00 112.651  10
  -4   0   2 2659.17 142.739   1
  -4   0   2 2657.33 119.786   2
  -4   0   2 2576.35 178.730   3
  -4   0   2 2418.02 145.327   7
  -4   0   2 2542.07 207.110   5
  -4   0   2 2488.34 121.568   2
   3   0  -2 97.1486 27.0062   1
   3   0  -2 61.4000 5.84927  10
  -3   0   2 54.0942 6.09237  10
  -3   0   2 75.3977 10.5825   2
  -3   0   2 56.0361 23.3355   5
  -3   0   2 91.1576 23.7944   1
  -3   0   2 -1.9100 31.8419   3
  -3   0   2 80.0499 12.3598   2
  -3   0   2 89.0193 26.0397   7
   2   0  -2 1316.49 60.9836  10
   2   0  -2 1415.77 67.1427   2
   2   0  -2 1421.31 97.3789   7
   2   0  -2 1426.17 82.0596   1
   2   0  -2 1475.66 67.8909   2
  -2   0   2 1512.49 88.2775   1
  -2   0   2 1373.31 82.6515   5
  -2   0   2 1339.68 60.9849  10
  -2   0   2 1368.26 65.3676   2
  -2   0   2 1404.77 67.9432   2
  -2   0   2 1591.29 99.7501   3
   1   0  -2 3.39494 4.77527   2
   1   0  -2 6.42643 2.66377   4
   1   0  -2 4.16162 1.30378  10
   1   0  -2 9.65437 11.3811   1
   1   0  -2 -24.661 20.0420   7
   1   0  -2 2.16488 2.97378   2
  -1   0   2 3.95127 3.67882   2
  -1   0   2 5.93317 9.70816   1
  -1   0   2 11.9713 5.40297   2
  -1   0   2 6.52052 10.1718   5
  -1   0   2 3.09571 1.37725  10
  -1   0   2 10.8380 11.1744   3
  -1   0   2 2.18309 2.94632   4
   0   0  -2 398.716 31.6493   8
   0   0  -2 321.990 25.1623   3
   0   0  -2 389.762 21.0354   2
   0   0  -2 377.672 20.7064   4
   0   0  -2 442.722 43.0828   7
   0   0  -2 406.685 32.1703   5
   0   0  -2 365.313 31.0449   1
   0   0   2 414.556 32.2443   8
   0   0   2 369.831 20.2113   2
   0   0   2 397.998 37.7788   5
   0   0   2 378.933 27.0373   3
  -1   0  -2 1.18199 3.65083   4
  -1   0  -2 7.39689 3.30531   2
  -1   0  -2 0.60230 10.0889   5
  -1   0  -2 3.21529 1.82750   2
  -1   0  -2 6.07517 1.80669  10
  -1   0  -2 14.2584 11.1336   7
  -1   0  -2 1.42864 0.87708   9
   1   0   2 18.9761 10.8906   7
   1   0   2 2.55541 1.52518  11
   1   0   2 7.65159 5.68344   1
   1   0   2 2.45866 0.87764   9
   1   0   2 1.83083 2.57429   4
   1   0   2 4.72159 1.72635   2
   1   0   2 4.05234 2.67568   2
  -2   0  -2 63.9959 26.6445   8
  -2   0  -2 50.3528 20.3859   5
  -2   0  -2 59.6859 19.1820   3
  -3   0  -2 11.7545 26.8024   8
  -3   0  -2 -17.782 21.2113   3
  -3   0  -2 8.77627 3.20142  10
  -3   0  -2 7.00871 6.82606   4
  -3   0  -2 37.9100 24.6270   5
   3   0   2 4.82852 2.58826  11
   3   0   2 6.72169 3.63259  10
   3   0   2 12.7848 5.38501   4
  -4   0  -2 877.442 92.3249   8
  -4   0  -2 1074.10 45.7799  10
  -4   0  -2 828.190 90.4900   5
  -4   0  -2 1031.66 54.8540   4
  -4   0  -2 961.122 94.3961   3
   4   0   2 1017.35 50.4244   4
   4   0   2 1064.52 45.9177  10
   4   0   2 994.366 44.5140  11
  -5   0  -2 194.036 51.8869   8
  -5   0  -2 132.697 11.5669  10
  -5   0  -2 138.769 18.9915   4
  -5   0  -2 126.493 54.8577   3
  -5   0  -2 113.373 50.0590   5
   5   0   2 140.462 11.7551  10
  -6   0  -2 944.947 135.616   3
  -6   0  -2 1244.10 52.7625   9
  -6   0  -2 1276.69 54.2024  10
  -6   0  -2 1120.17 61.0291   4
  -6   0  -2 1101.14 60.3109   2
  -6   0  -2 1121.23 132.828   5
   6   0   2 1135.44 54.3517  10
  -7   0  -2 212.311 21.8407   2
  -7   0  -2 205.239 17.2637  10
  -7   0  -2 226.267 27.0863   2
  -7   0  -2 226.665 13.8085   9
   7   0   2 207.830 17.6450  10
  -8   0  -2 475.568 28.5535  10
  -8   0  -2 462.140 36.4249   2
  -8   0  -2 473.299 25.2680   9
  -8   0  -2 494.020 39.2795   2
   8   0   2 485.340 29.7368  10
  -9   0  -2 147.003 24.6740   2
  -9   0  -2 149.430 13.0229   9
  -9   0  -2 173.924 19.1092  10
  -9   0  -2 107.766 20.7077   2
 -10   0  -2 154.473 25.7113   2
 -10   0  -2 240.824 23.7788  10
 -10   0  -2 189.398 29.5356   2
  -9   1   2 30.1055 9.66807  10
  -9   1   2 48.9359 20.2408   2
  -9   1   2 13.7070 20.0422   2
   8  -1  -2 22.4369 8.88365  10
  -8   1   2 38.6686 9.06654  10
  -8   1   2 37.3755 19.6310   2
  -8   1   2 11.5054 16.3623   2
   7  -1  -2 19.0931 7.37649  10
  -7   1   2 23.6934 7.14135  10
  -7   1   2 3.88124 12.6501   2
  -7   1   2 4.82200 12.7486   2
   6  -1  -2 7.47016 5.78335  10
  -6   1   2 8.21455 47.3519   7
  -6   1   2 -42.839 65.3601   3
  -6   1   2 -10.589 9.54086   2
  -6   1   2 76.6416 54.3620   5
  -6   1   2 33.1010 10.9428   2
  -6   1   2 -0.6217 5.53037  10
   5  -1  -2 342.576 17.8570  10
  -5   1   2 254.832 53.7767   7
  -5   1   2 307.300 25.5249   2
  -5   1   2 477.891 87.3527   3
  -5   1   2 347.367 17.8778  10
  -5   1   2 277.755 27.2169   2
   4  -1  -2 4.14263 6.04593  10
  -4   1   2 9.96394 38.3318   5
  -4   1   2 7.35543 7.28027   2
  -4   1   2 5.05623 56.4505   7
  -4   1   2 6.46486 3.67560  10
  -4   1   2 15.8264 7.94083   2
  -4   1   2 34.6638 41.0773   3
   3  -1  -2 2383.98 130.399   1
   3  -1  -2 2274.86 101.114  10
  -3   1   2 2313.40 122.369   1
  -3   1   2 2438.06 106.318   2
  -3   1   2 2297.70 132.474   7
  -3   1   2 2365.81 130.084   5
  -3   1   2 2683.72 162.739   3
  -3   1   2 2276.73 101.101  10
  -3   1   2 2246.55 109.067   2
   2  -1  -2 42.9118 3.47859  10
  -2   1   2 30.1914 5.80323   2
  -2   1   2 19.6518 23.0448   3
  -2   1   2 43.9476 10.2710   2
  -2   1   2 32.7411 3.52003  10
  -2   1   2 12.9031 16.7770   7
  -2   1   2 31.8062 4.82020   4
   1  -1  -2 3289.57 141.341   2
   1  -1  -2 3102.53 140.491   4
   1  -1  -2 3289.32 141.599   2
   1  -1  -2 3168.28 140.198   6
  -1   1   2 3296.10 142.324   2
  -1   1   2 3276.28 141.797   2
  -1   1   2 3243.16 159.961   1
  -1   1   2 3340.07 167.353   3
  -1   1   2 3207.33 140.633   4
   0  -1  -2 72.8565 6.86723   2
   0  -1  -2 70.1280 6.71674   4
   0  -1  -2 49.6701 9.87459   5
   0  -1  -2 77.8783 14.1580   8
   0  -1  -2 64.9452 17.7038   7
   0   1   2 44.8229 10.4573   5
   0   1   2 60.1779 6.08487   4
   0   1   2 74.8951 13.2987   1
   0   1   2 63.8754 3.84573   9
   0   1   2 56.8928 13.6134   8
   0   1   2 58.2883 11.9041   3
   0   1   2 65.0436 6.28508   2
  -1  -1  -2 5247.98 222.933   4
  -1  -1  -2 5148.96 220.726   2
  -1  -1  -2 5232.86 230.681   1
  -1  -1  -2 4967.31 218.328   9
  -1  -1  -2 5372.09 247.239   5
  -1  -1  -2 5446.86 243.543   8
  -1  -1  -2 5054.70 221.274   2
  -1  -1  -2 4975.60 218.501  10
   1   1   2 5284.69 234.040   3
   1   1   2 4917.32 230.011   1
   1   1   2 5047.82 220.525   2
   1   1   2 5059.52 218.308   9
   1   1   2 4962.19 218.501  10
  -2  -1  -2 18.3805 16.0775   8
  -2  -1  -2 24.1152 6.81096   4
  -2  -1  -2 34.8204 16.0270   5
  -2  -1  -2 12.0949 4.41345   2
  -2  -1  -2 10.1438 1.99889   9
  -2  -1  -2 -2.5861 8.65268   1
  -2  -1  -2 17.4976 2.84250  10
   2   1   2 16.0692 2.84633  10
   2   1   2 10.1150 6.93081   4
   2   1   2 30.7646 10.4931   1
   2   1   2 7.95298 3.85382   2
  -3  -1  -2 3675.90 156.963  10
  -3  -1  -2 3778.80 197.070   8
  -3  -1  -2 3674.31 176.511   1
  -3  -1  -2 3834.91 163.343   4
  -3  -1  -2 3769.75 160.230   2
  -3  -1  -2 3643.14 160.839   2
  -3  -1  -2 3558.32 189.162   3
  -3  -1  -2 3264.11 155.992   9
  -3  -1  -2 3784.50 200.672   5
   3   1   2 3697.56 162.278   4
   3   1   2 3578.48 175.339   1
   3   1   2 3642.00 156.612  11
   3   1   2 3573.37 156.918  10
  -4  -1  -2 1107.63 70.8110   1
  -4  -1  -2 1073.54 98.2329   5
  -4  -1  -2 1007.62 99.9012   8
  -4  -1  -2 1050.68 96.3916   3
  -4  -1  -2 1073.65 54.6106   4
  -4  -1  -2 1069.84 53.2515   2
  -4  -1  -2 1067.57 46.9984   9
  -4  -1  -2 1101.45 48.2627  10
  -4  -1  -2 1084.89 52.1337   2
   4   1   2 964.769 49.1825  11
   4   1   2 1048.72 52.5045   4
   4   1   2 1101.55 48.3366  10
  -5  -1  -2 2570.02 109.517  10
  -5  -1  -2 2442.42 115.986   2
  -5  -1  -2 2565.11 114.731   2
  -5  -1  -2 2548.87 108.165   9
  -5  -1  -2 2396.72 114.773   4
  -5  -1  -2 2286.10 172.647   3
  -5  -1  -2 2619.43 176.771   5
   5   1   2 2384.98 109.427  10
   5   1   2 2586.88 113.787   4
   5   1   2 2513.77 107.645  11
  -6  -1  -2 200.548 73.3277   3
  -6  -1  -2 293.890 25.3654   2
  -6  -1  -2 303.821 24.3983   2
  -6  -1  -2 203.329 67.5824   5
  -6  -1  -2 328.545 19.0947  10
  -6  -1  -2 282.615 16.1862   9
   6   1   2 325.707 18.9419  10
  -7  -1  -2 473.190 26.4471  10
  -7  -1  -2 412.336 23.1404   9
  -7  -1  -2 455.748 35.5540   2
   7   1   2 468.741 26.4309  10
  -8  -1  -2 165.939 25.4812   2
  -8  -1  -2 218.920 18.3964  10
  -8  -1  -2 152.833 24.6165   2
  -8  -1  -2 172.524 13.6981   9
   8   1   2 139.438 17.6549  10
  -9  -1  -2 8.08631 6.74240   9
  -9  -1  -2 20.9948 10.0959  10
  -9  -1  -2 5.82493 14.3597   2
  -9  -1  -2 4.54962 16.7780   2
   9   1   2 -2.5958 10.5876  10
 -10  -1  -2 -29.742 17.9760   2
 -10  -1  -2 7.96262 11.1734  10
  -9   2   2 91.5712 22.7546   2
  -8   2   2 658.021 32.6588  10
  -8   2   2 551.406 46.9020   2
  -8   2   2 548.252 45.0457   2
   7  -2  -2 90.7625 10.7916  10
  -7   2   2 51.5217 17.4756   2
  -7   2   2 82.9184 17.6495   2
  -7   2   2 67.0150 9.09432  10
   6  -2  -2 2036.93 89.1953  10
  -6   2   2 2052.45 98.1113   2
  -6   2   2 2028.86 88.5590  10
  -6   2   2 1922.85 149.780   5
  -6   2   2 1905.41 101.009   2
  -6   2   2 2140.07 199.975   3
   5  -2  -2 47.8734 6.28664  10
  -5   2   2 47.4543 12.2720   2
  -5   2   2 35.2043 5.70368  10
  -5   2   2 44.8552 61.0357   3
  -5   2   2 0.98845 41.3586   5
  -5   2   2 14.2050 41.0118   7
   4  -2  -2 2349.07 100.776  10
  -4   2   2 2350.04 100.639  10
  -4   2   2 2222.68 136.937   5
  -4   2   2 2305.28 202.556   7
  -4   2   2 2406.13 175.768   3
   3  -2  -2 341.137 20.5418   6
   3  -2  -2 350.449 16.1812  10
  -3   2   2 357.682 16.1700  10
  -3   2   2 322.490 19.9038   6
  -3   2   2 341.200 65.3387   3
  -3   2   2 359.945 44.2617   5
  -3   2   2 266.152 50.3151   7
   2  -2  -2 1337.99 59.6938  10
   2  -2  -2 1387.07 63.5903   6
   2  -2  -2 1348.08 83.3837   1
  -2   2   2 1331.40 59.6847  10
  -2   2   2 1385.65 63.3452   6
  -2   2   2 1334.49 65.6792   2
  -2   2   2 1576.82 103.158   3
  -2   2   2 1405.59 89.8182   7
  -2   2   2 1385.87 63.4684   2
  -2   2   2 1558.20 87.7619   1
   1  -2  -2 0.94149 3.26917   6
   1  -2  -2 1.01055 3.66155   2
   1  -2  -2 1.15238 3.10813   2
  -1   2   2 24.6247 13.4092   7
  -1   2   2 0.86241 3.10226   2
  -1   2   2 3.66754 4.14334   2
  -1   2   2 16.5992 13.7047   3
  -1   2   2 1.79850 3.03375   6
  -1   2   2 1.43551 11.2475   1
   0  -2  -2 204.030 19.2240   5
   0  -2  -2 192.779 8.66007  10
   0  -2  -2 195.416 12.3948   2
   0  -2  -2 186.932 11.4939   2
   0  -2  -2 185.618 12.5136   4
   0  -2  -2 181.350 19.0739   1
   0   2   2 171.016 11.4645   2
   0   2   2 207.640 16.3435   4
   0   2   2 185.440 9.05912   9
   0   2   2 165.426 23.7716   3
   0   2   2 189.633 24.2710   7
   0   2   2 216.362 19.7378   1
  -1  -2  -2 14.2817 2.06749   9
  -1  -2  -2 9.34206 3.40727   2
  -1  -2  -2 25.1781 5.49877   4
  -1  -2  -2 34.4818 10.1419   1
  -1  -2  -2 18.2527 2.31635  10
  -1  -2  -2 20.6270 5.10366   2
  -1  -2  -2 26.6490 14.5399   5
   1   2   2 -1.6043 13.3085   3
   1   2   2 25.3461 8.72553   7
   1   2   2 11.6140 3.81391   2
   1   2   2 24.8393 5.00016   2
   1   2   2 12.8176 2.14314   9
   1   2   2 14.3180 2.16906  10
   1   2   2 20.1971 9.91963   1
  -2  -2  -2 77.3956 8.71929   2
  -2  -2  -2 82.6976 10.1200   2
  -2  -2  -2 73.0337 5.20052   9
  -2  -2  -2 82.1861 24.2548   5
  -2  -2  -2 98.4592 10.4592   4
  -2  -2  -2 65.4512 5.79242  10
  -2  -2  -2 86.3307 18.7758   1
   2   2   2 76.5187 10.7230   4
   2   2   2 74.4080 8.46163   2
   2   2   2 75.3327 5.05959   9
   2   2   2 57.8446 25.5796   3
   2   2   2 106.908 19.4366   1
   2   2   2 73.9365 9.40569   2
   2   2   2 82.0126 5.89365  10
  -3  -2  -2 -4.6607 5.38503  10
  -3  -2  -2 17.2515 12.5943   1
  -3  -2  -2 -2.3995 2.12851   9
  -3  -2  -2 11.1159 22.4860   3
  -3  -2  -2 -6.6806 4.53679   2
  -3  -2  -2 -6.4201 22.4282   5
  -3  -2  -2 -6.7796 5.23060   4
  -3  -2  -2 -5.3541 3.98409   2
   3   2   2 0.21867 2.84738  10
   3   2   2 -2.9015 5.81007   4
   3   2   2 4.57640 13.5240   1
   3   2   2 -3.6030 4.09203   2
   3   2   2 5.28231 4.59792   2
  -4  -2  -2 427.559 71.2468   5
  -4  -2  -2 530.685 50.0415   1
  -4  -2  -2 494.813 29.1699   4
  -4  -2  -2 464.686 23.0568   9
  -4  -2  -2 451.305 28.7517   2
  -4  -2  -2 549.510 68.3713   3
  -4  -2  -2 521.268 24.3988  10
  -4  -2  -2 521.707 31.0768   2
   4   2   2 458.619 48.7786   1
   4   2   2 462.518 29.4241   4
   4   2   2 492.387 27.8802  11
   4   2   2 484.360 24.1188  10
  -5  -2  -2 148.103 10.1142   9
  -5  -2  -2 115.575 15.1450   4
  -5  -2  -2 160.480 53.7963   5
  -5  -2  -2 127.377 30.9325   1
  -5  -2  -2 129.920 53.4013   3
  -5  -2  -2 117.030 16.2290   2
  -5  -2  -2 132.417 18.0996   2
  -5  -2  -2 141.804 12.0881  10
   5   2   2 155.007 35.0919   1
   5   2   2 143.609 11.8849  10
   5   2   2 131.909 14.2299   4
   5   2   2 147.491 9.08090  11
  -6  -2  -2 158.220 69.1654   5
  -6  -2  -2 176.151 42.6109   1
  -6  -2  -2 253.558 22.4659   2
  -6  -2  -2 178.941 31.4292   2
  -6  -2  -2 220.031 67.9872   3
  -6  -2  -2 208.771 13.2845   9
   6   2   2 210.166 15.5736  10
  -7  -2  -2 61.4542 15.4321   2
  -7  -2  -2 50.6712 9.01967  10
  -7  -2  -2 52.5595 14.3964   2
  -7  -2  -2 56.2253 7.57948   9
   7   2   2 52.2309 9.42245  10
  -8  -2  -2 239.900 16.2444   9
  -8  -2  -2 228.413 31.9605   2
  -8  -2  -2 206.276 27.1392   2
   8   2   2 235.394 19.9399  10
  -9  -2  -2 219.922 29.8877   2
  -9  -2  -2 257.831 23.1428  10
  -9  -2  -2 213.646 17.1647   9
  -9  -2  -2 286.852 38.9573   2
   9   2   2 205.962 22.1978  10
 -10  -2  -2 84.3455 27.9163   2
 -10  -2  -2 63.9742 13.1158  10
 -10  -2  -2 29.7828 22.5171   2
  10   2   2 77.3524 15.5331  10
  -9   3   2 13.4724 8.07277  10
  -8   3   2 12.3419 7.41599  10
  -7   3   2 25.4895 6.74040  10
  -6   3   2 -17.361 70.8902   3
  -6   3   2 5.35004 5.15709  10
  -6   3   2 40.3998 52.5514   5
  -6   3   2 -33.839 51.8897   7
  -5   3   2 180.910 17.1341   4
  -5   3   2 117.617 62.6162   3
  -5   3   2 104.505 51.7944   7
  -5   3   2 176.601 12.2280  10
  -5   3   2 140.380 92.2137   5
   4  -3  -2 -13.117 6.37540   6
  -4   3   2 1.94653 34.1327   7
  -4   3   2 9.81547 3.37420  10
  -4   3   2 -59.461 41.2400   3
  -4   3   2 -1.0371 5.91947   6
  -4   3   2 5.17780 26.8751   5
   3  -3  -2 1390.79 63.5518   6
  -3   3   2 1339.42 57.4026  10
  -3   3   2 1431.33 99.7599   7
  -3   3   2 1256.83 62.4677   6
  -3   3   2 1300.23 90.1537   5
  -3   3   2 1215.36 112.338   3
   2  -3  -2 126.128 12.4828   6
  -2   3   2 154.223 12.6145   2
  -2   3   2 133.972 11.9419   6
  -2   3   2 138.057 23.8293   8
  -2   3   2 155.612 34.2384   7
   1  -3  -2 3290.06 164.983   1
   1  -3  -2 3310.00 153.745   2
   1  -3  -2 3527.45 153.761   6
   1  -3  -2 3422.28 152.769   2
  -1   3   2 3445.82 165.145   1
  -1   3   2 3644.78 154.012   2
  -1   3   2 3582.49 149.990   9
  -1   3   2 3612.49 180.066   7
  -1   3   2 3524.35 153.715   6
  -1   3   2 3730.77 183.663   3
   0  -3  -2 786.148 35.2153   9
   0  -3  -2 809.850 38.6191   6
   0  -3  -2 798.027 39.5331   2
   0  -3  -2 815.401 38.5582   2
   0  -3  -2 768.827 34.8501  10
   0  -3  -2 831.214 49.5851   5
   0  -3  -2 825.494 51.1377   1
   0   3   2 813.848 35.3092   9
   0   3   2 784.261 34.8443  10
   0   3   2 777.754 38.5729   2
   0   3   2 839.344 57.8669   7
   0   3   2 824.823 40.0919   4
   0   3   2 887.818 59.6572   3
   0   3   2 775.881 50.0557   1
   0   3   2 788.022 39.4534   2
  -1  -3  -2 2070.12 109.058   1
  -1  -3  -2 2008.34 89.0280  10
  -1  -3  -2 1958.71 92.9991   2
  -1  -3  -2 2255.98 116.670   5
  -1  -3  -2 2053.71 89.1454   9
  -1  -3  -2 2077.69 93.7294   4
  -1  -3  -2 2046.23 94.2440   2
   1   3   2 2002.53 93.1364   2
   1   3   2 2122.27 94.3057   2
   1   3   2 2108.57 93.9164   4
   1   3   2 2079.58 117.549   3
   1   3   2 2110.54 109.552   1
   1   3   2 2057.80 105.159   7
   1   3   2 1994.16 89.6467  10
   1   3   2 2125.35 89.2311   9
  -2  -3  -2 1117.20 51.4031  10
  -2  -3  -2 1161.33 51.3781   9
  -2  -3  -2 1179.71 73.8010   1
  -2  -3  -2 1201.57 86.0444   5
  -2  -3  -2 1171.75 56.4125   2
  -2  -3  -2 1167.62 57.4518   2
  -2  -3  -2 1124.42 55.7442   4
   2   3   2 1157.10 51.2523   9
   2   3   2 1221.56 56.9523   4
   2   3   2 1129.96 51.4666  10
   2   3   2 1200.07 57.0394   2
   2   3   2 1136.70 88.3993   3
   2   3   2 1260.17 73.8583   1
   2   3   2 1165.01 55.8952   2
  -3  -3  -2 7614.74 340.620   2
  -3  -3  -2 7068.05 334.368   9
  -3  -3  -2 7885.78 341.995   2
  -3  -3  -2 7891.93 386.438   5
  -3  -3  -2 7971.65 365.597   1
  -3  -3  -2 7851.03 334.888  10
  -3  -3  -2 7981.06 339.304   4
   3   3   2 8433.61 403.229   3
   3   3   2 8191.22 341.814   4
   3   3   2 7870.46 340.464   2
   3   3   2 7869.27 341.438   2
   3   3   2 7782.60 334.877  10
   3   3   2 7544.42 363.225   1
  -4  -3  -2 684.167 40.4638   2
  -4  -3  -2 743.022 38.9144   4
  -4  -3  -2 647.327 87.8036   5
  -4  -3  -2 751.478 34.8347  10
  -4  -3  -2 686.778 37.2470   9
  -4  -3  -2 792.443 66.4764   1
  -4  -3  -2 770.721 43.2972   2
   4   3   2 774.213 66.1165   1
   4   3   2 761.762 34.8078  10
   4   3   2 719.049 39.6139   2
   4   3   2 695.361 40.3542   2
   4   3   2 763.556 42.7298   4
  -5  -3  -2 1313.63 66.1108   4
  -5  -3  -2 1490.26 101.111   1
  -5  -3  -2 1468.16 70.9619   2
  -5  -3  -2 1495.41 63.2809  10
  -5  -3  -2 1095.87 139.174   3
  -5  -3  -2 1297.63 61.8319   9
  -5  -3  -2 1230.13 133.444   5
  -5  -3  -2 1484.24 73.9347   2
   5   3   2 1380.72 62.7941  10
   5   3   2 1397.20 68.0249   4
   5   3   2 1389.36 100.516   1
  -6  -3  -2 165.766 14.3421  10
  -6  -3  -2 131.102 41.8585   1
  -6  -3  -2 133.329 19.2968   2
  -6  -3  -2 259.694 73.8732   5
  -6  -3  -2 180.980 12.0449   9
  -6  -3  -2 130.492 20.4214   2
   6   3   2 167.625 15.7293  10
   6   3   2 230.035 47.1573   1
  -7  -3  -2 494.619 39.2907   2
  -7  -3  -2 430.004 24.5876   9
  -7  -3  -2 489.695 83.5325   1
  -7  -3  -2 437.930 35.1498   2
  -7  -3  -2 501.072 27.1740  10
   7   3   2 447.600 26.7356  10
  -8  -3  -2 210.724 19.4871  10
  -8  -3  -2 166.645 28.0623   2
  -8  -3  -2 207.945 27.7345   2
  -8  -3  -2 200.334 15.3561   9
   8   3   2 194.119 18.4479  10
  -9  -3  -2 80.0026 13.4534  10
  -9  -3  -2 62.7431 24.2534   2
   9   3   2 53.3712 13.8192  10
 -10  -3  -2 81.2031 27.7376   2
  -9   4   2 33.4684 9.14946  10
  -8   4   2 538.762 28.9560  10
  -7   4   2 38.9870 7.02622  10
  -6   4   2 1448.98 74.3146   4
  -6   4   2 1555.04 162.009   7
  -6   4   2 1550.15 74.4805   6
  -6   4   2 1412.40 65.4955  10
  -5   4   2 73.0411 56.9652   3
  -5   4   2 46.4896 41.9175   5
  -5   4   2 7.67355 3.94866  10
  -5   4   2 -28.625 43.9723   7
  -5   4   2 14.2725 8.81853   6
   4  -4  -2 1616.25 75.4081   6
  -4   4   2 1509.22 120.406   7
  -4   4   2 1566.24 67.1063  10
  -4   4   2 1653.76 74.8244   6
  -4   4   2 1352.68 98.4335   5
  -4   4   2 1434.07 139.654   3
   3  -4  -2 248.245 19.2135   6
  -3   4   2 227.804 18.0932   6
  -3   4   2 217.773 55.4076   3
  -3   4   2 236.624 44.5783   8
  -3   4   2 240.157 11.5313  10
  -3   4   2 227.150 49.9455   7
   2  -4  -2 2721.66 123.505   6
  -2   4   2 2661.22 123.184   6
  -2   4   2 2957.50 186.292   3
  -2   4   2 2792.37 143.234   1
  -2   4   2 2566.05 122.535   2
  -2   4   2 2715.38 121.528   2
  -2   4   2 2754.18 143.174   8
  -2   4   2 2913.50 162.384   7
   1  -4  -2 751.934 38.1650   2
   1  -4  -2 732.952 32.5393   9
   1  -4  -2 701.659 37.3951   6
   1  -4  -2 743.246 49.0335   1
   1  -4  -2 732.092 36.3822   2
  -1   4   2 708.135 36.9257   2
  -1   4   2 815.819 65.0310   7
  -1   4   2 791.672 50.8174   1
  -1   4   2 706.916 63.8149   3
  -1   4   2 732.688 32.5824   9
  -1   4   2 727.991 37.3559   6
  -1   4   2 729.312 36.4646   2
   0  -4  -2 125.921 11.7230   2
   0  -4  -2 128.632 6.55972  10
   0  -4  -2 83.7584 18.9117   1
   0  -4  -2 131.426 10.5909   2
   0  -4  -2 108.661 10.6001   6
   0   4   2 101.588 6.77723   9
   0   4   2 115.183 21.0899   1
   0   4   2 142.451 12.5013   4
   0   4   2 99.9734 10.2368   2
   0   4   2 140.061 11.3255   6
  -1  -4  -2 4.89824 17.0525   5
  -1  -4  -2 15.4754 4.98874   6
  -1  -4  -2 19.1942 5.62516   2
  -1  -4  -2 19.0692 12.9902   1
  -1  -4  -2 14.1538 2.74664  10
  -1  -4  -2 21.1104 6.45992   2
  -1  -4  -2 13.5381 2.62441   9
   1   4   2 3.99895 15.0995   7
   1   4   2 18.0840 19.7294   3
   1   4   2 16.1408 5.56368   2
   1   4   2 15.8048 2.97140   9
   1   4   2 6.76566 12.1901   1
   1   4   2 10.3695 5.81745   4
   1   4   2 12.7362 6.06219   2
   1   4   2 17.5438 2.78679  10
  -2  -4  -2 1110.02 83.5567   5
  -2  -4  -2 987.556 51.6583   2
  -2  -4  -2 982.603 72.3787   1
  -2  -4  -2 1005.72 49.8295   4
  -2  -4  -2 955.524 50.4405   2
  -2  -4  -2 942.380 44.5104   9
  -2  -4  -2 1025.99 44.7359  10
   2   4   2 1053.32 52.0306   2
   2   4   2 998.570 44.7389  10
   2   4   2 974.377 50.0378   2
   2   4   2 998.165 44.5614   9
   2   4   2 915.200 68.4985   1
   2   4   2 1089.82 50.8217   4
  -3  -4  -2 -19.854 15.8727   1
  -3  -4  -2 9.31013 6.18142   2
  -3  -4  -2 -46.124 26.4728   5
  -3  -4  -2 3.32678 3.00646   9
  -3  -4  -2 5.67458 3.68860  10
  -3  -4  -2 -0.1680 6.59404   2
  -3  -4  -2 -3.9688 6.28045   4
   3   4   2 6.12942 3.73643  10
   3   4   2 16.8417 7.78026   4
   3   4   2 11.3702 7.06536   2
   3   4   2 1.62317 2.97261   9
   3   4   2 -38.540 32.0349   3
   3   4   2 -17.742 15.9997   1
  -4  -4  -2 64.9787 39.2468   5
  -4  -4  -2 34.3976 25.2987   1
   4   4   2 83.8839 28.1516   1
   4   4   2 50.7167 10.8134   2
  -5  -4  -2 187.721 17.2243   4
  -5  -4  -2 206.370 14.5466  10
  -5  -4  -2 187.009 23.0119   2
  -5  -4  -2 198.223 12.8537   9
  -5  -4  -2 161.663 58.8332   5
  -5  -4  -2 156.401 42.6379   1
  -5  -4  -2 147.399 56.1556   3
   5   4   2 227.234 40.9159   1
   5   4   2 190.111 20.4191   4
   5   4   2 201.974 20.6833   2
   5   4   2 214.656 14.4026  10
   5   4   2 195.084 19.8898   2
  -6  -4  -2 116.250 17.7919   2
  -6  -4  -2 171.349 60.9027   3
  -6  -4  -2 134.432 13.6108  10
  -6  -4  -2 102.180 19.9216   2
  -6  -4  -2 89.8766 40.2131   1
  -6  -4  -2 118.561 10.5637   9
  -6  -4  -2 50.7112 59.8259   5
   6   4   2 111.603 43.1675   1
   6   4   2 114.548 12.8009  10
  -7  -4  -2 -9.7739 53.1371   1
  -7  -4  -2 30.0706 14.5810   2
  -7  -4  -2 89.9875 11.2330  10
  -7  -4  -2 56.9992 8.35919   9
  -7  -4  -2 59.1770 17.5364   2
   7   4   2 69.7189 10.2742  10
   7   4   2 165.582 52.4171   1
  -8  -4  -2 167.872 26.2040   2
  -8  -4  -2 145.668 26.4773   2
  -8  -4  -2 199.805 15.6960   9
   8   4   2 204.621 18.6809  10
  -9  -4  -2 187.901 32.0889   2
  -9  -4  -2 294.646 23.9111  10
  -9  -4  -2 263.132 37.2216   2
   9   4   2 270.962 26.0506  10
 -10  -4  -2 98.6578 30.8790   2
 -10  -4  -2 91.4238 14.6057  10
  -9   5   2 56.6582 9.72459  10
  -8   5   2 23.8324 7.63872  10
  -7   5   2 132.945 11.7547  10
  -7   5   2 86.9664 19.3097   4
  -7   5   2 106.724 19.6049   6
  -6   5   2 10.4419 10.7085   4
  -6   5   2 22.3052 12.0106   6
  -6   5   2 14.9669 5.23312  10
  -6   5   2 26.7181 5.98419  11
  -5   5   2 30.0574 55.1558   8
  -5   5   2 149.616 67.9231   5
  -5   5   2 -35.400 68.3191   3
   4  -5  -2 21.9986 10.1561   6
  -4   5   2 -25.101 40.0179   7
  -4   5   2 37.9371 29.7027   5
  -4   5   2 106.911 48.2567   8
  -4   5   2 11.0510 8.33180   6
   3  -5  -2 1203.32 59.6684   6
  -3   5   2 1212.95 92.8930   8
  -3   5   2 1108.77 58.3144   6
  -3   5   2 1114.74 107.510   3
  -3   5   2 1202.92 102.938   7
   2  -5  -2 -10.719 5.26848   6
  -2   5   2 3.00853 19.7041   8
  -2   5   2 23.7842 26.2508   7
  -2   5   2 -23.089 12.4311   1
  -2   5   2 0.22415 4.51297   2
  -2   5   2 -2.6789 4.49318   2
  -2   5   2 -0.1732 5.85928   6
  -2   5   2 -0.1188 2.40702   9
  -2   5   2 19.5674 24.6798   3
   1  -5  -2 2674.93 115.831   2
   1  -5  -2 2696.34 134.370   5
   1  -5  -2 2565.56 132.621   1
   1  -5  -2 2524.33 117.301   6
   1  -5  -2 2576.17 111.375   9
   1  -5  -2 2486.18 115.890   2
  -1   5   2 2538.91 117.277   6
  -1   5   2 2619.74 110.909  10
  -1   5   2 2493.40 116.892   2
  -1   5   2 2620.98 111.550   9
  -1   5   2 2490.35 133.787   1
  -1   5   2 2544.31 115.975   2
  -1   5   2 2750.11 155.885   7
  -1   5   2 2802.85 154.728   3
   0  -5  -2 381.980 23.8775   2
   0  -5  -2 294.372 41.8170   5
   0  -5  -2 387.168 22.6057   2
   0  -5  -2 361.599 39.1351   1
   0  -5  -2 385.575 17.8241  10
   0  -5  -2 378.465 18.0397   9
   0  -5  -2 409.279 23.3902   6
   0   5   2 381.790 18.2716   9
   0   5   2 363.790 38.6543   1
   0   5   2 370.995 23.0345   6
   0   5   2 403.531 17.9373  10
   0   5   2 402.716 52.3733   3
   0   5   2 399.982 23.3655   2
   0   5   2 392.955 24.3921   2
   0   5   2 394.649 46.3501   7
  -1  -5  -2 3927.36 169.691   9
  -1  -5  -2 3910.86 177.258   2
  -1  -5  -2 4009.78 175.838   2
  -1  -5  -2 4062.73 205.052   5
  -1  -5  -2 3789.86 198.279   1
  -1  -5  -2 3927.89 173.867   6
  -1  -5  -2 3812.16 169.407  10
   1   5   2 4100.94 176.312   2
   1   5   2 3830.40 169.445  10
   1   5   2 4059.54 201.497   7
   1   5   2 3846.09 235.493   1
   1   5   2 4128.08 234.361   3
   1   5   2 4112.44 176.897   4
   1   5   2 3970.23 177.239   2
   1   5   2 3835.96 169.730   9
  -2  -5  -2 382.217 28.0756   2
  -2  -5  -2 412.410 24.3676   6
  -2  -5  -2 454.075 59.5212   5
  -2  -5  -2 454.460 27.9255   2
  -2  -5  -2 437.458 20.8107   9
   2   5   2 406.563 28.2185   2
   2   5   2 423.917 27.2474   4
   2   5   2 427.929 47.0626   1
   2   5   2 439.117 45.7915   7
   2   5   2 421.646 95.4605   3
   2   5   2 410.711 20.6312  10
   2   5   2 454.296 27.5541   2
   2   5   2 432.751 20.8531   9
  -3  -5  -2 3778.32 180.481   2
  -3  -5  -2 4158.05 182.655   2
  -3  -5  -2 3879.42 172.484   9
  -3  -5  -2 4098.99 172.703  10
  -3  -5  -2 4107.04 229.297   5
  -3  -5  -2 3975.60 210.864   1
   3   5   2 3917.71 181.371   2
   3   5   2 3884.68 235.747   3
   3   5   2 4172.79 212.215   1
   3   5   2 4083.83 172.235   9
   3   5   2 3907.84 172.519  10
   3   5   2 4035.85 179.549   4
  -4  -5  -2 631.500 40.4396   2
  -4  -5  -2 540.648 36.8710   2
  -4  -5  -2 632.784 68.2781   1
  -4  -5  -2 623.337 29.6441  10
  -4  -5  -2 580.027 28.8809   9
   4   5   2 606.900 37.8605   2
   4   5   2 735.092 112.594   3
   4   5   2 581.515 38.6688   2
   4   5   2 601.465 29.4749  10
   4   5   2 592.600 37.0935   4
   4   5   2 514.658 73.3581   1
  -5  -5  -2 818.937 39.7764   9
  -5  -5  -2 855.254 90.0958   1
  -5  -5  -2 872.049 111.101   5
  -5  -5  -2 866.557 52.7467   2
  -5  -5  -2 888.586 50.5262   2
  -5  -5  -2 900.953 40.8583  10
   5   5   2 744.842 48.8601   4
   5   5   2 784.814 82.8231   1
   5   5   2 845.804 40.4952  10
   5   5   2 834.649 49.4814   2
   5   5   2 862.740 48.8703   2
  -6  -5  -2 174.439 98.1295   5
  -6  -5  -2 218.407 24.6471   2
  -6  -5  -2 193.468 56.4533   1
  -6  -5  -2 81.9483 65.4498   3
  -6  -5  -2 190.591 27.8544   2
  -6  -5  -2 206.632 16.3766  10
  -6  -5  -2 202.990 14.1020   9
   6   5   2 195.755 22.2699   2
   6   5   2 167.393 15.8449  10
   6   5   2 226.921 56.4762   1
   6   5   2 205.411 23.6821   2
  -7  -5  -2 293.203 34.7164   2
  -7  -5  -2 272.156 29.9283   2
  -7  -5  -2 301.972 72.4191   1
  -7  -5  -2 313.288 21.4829  10
  -7  -5  -2 260.406 18.3504   9
   7   5   2 279.679 20.8051  10
   7   5   2 292.184 65.7578   1
  -8  -5  -2 427.776 27.6160  10
  -8  -5  -2 421.906 42.4078   2
   8   5   2 399.505 26.8921  10
  -9  -5  -2 99.2241 15.1001  10
   9   5   2 105.262 15.0826  10
 -10  -5  -2 61.7498 13.7710  10
 -10  -5  -2 104.970 32.7948   2
  -9   6   2 43.3124 8.98551  10
  -8   6   2 468.144 26.0743  10
  -8   6   2 492.741 42.9787   6
  -7   6   2 56.1439 8.27299  11
  -7   6   2 6.20040 23.8272   4
  -7   6   2 64.5393 7.63622  10
  -7   6   2 75.4482 18.9191   6
  -6   6   2 1077.08 50.8765  10
  -6   6   2 1105.57 61.2960   6
  -6   6   2 1096.09 50.3630  11
  -6   6   2 1056.34 79.9245   4
   5  -6  -2 11.0360 10.9091   6
  -5   6   2 96.0335 67.0756   8
  -5   6   2 10.8493 10.3553   6
  -5   6   2 38.8039 61.3410   3
  -5   6   2 22.3572 54.1134   7
   4  -6  -2 1890.60 89.0237   6
  -4   6   2 1696.28 99.7196   6
  -4   6   2 1705.24 171.593   8
  -4   6   2 1774.39 170.562   7
  -3   6   2 136.984 16.3951   6
  -3   6   2 149.426 43.7117   8
  -3   6   2 76.7593 47.3373   7
  -3   6   2 126.626 8.36604   9
  -3   6   2 44.1218 40.6534   3
   2  -6  -2 1961.49 93.8205   6
  -2   6   2 2014.86 85.2660  10
  -2   6   2 1928.37 91.7090   2
  -2   6   2 1991.56 138.410   8
  -2   6   2 1969.09 90.9748   2
  -2   6   2 2176.47 112.045   1
  -2   6   2 1955.41 85.9148   9
  -2   6   2 1823.23 93.1317   6
  -2   6   2 2146.08 142.023   7
  -2   6   2 1974.43 139.880   3
   1  -6  -2 383.529 22.7086   2
   1  -6  -2 375.258 17.9780   9
   1  -6  -2 331.591 37.8973   1
   1  -6  -2 395.097 25.3992   6
   1  -6  -2 434.490 50.9652   5
   1  -6  -2 382.129 23.5871   2
  -1   6   2 377.918 42.2156   1
  -1   6   2 428.514 58.0950   7
  -1   6   2 398.680 18.3655   9
  -1   6   2 387.619 17.7502  10
  -1   6   2 365.148 24.7841   6
  -1   6   2 408.616 23.7162   2
  -1   6   2 365.340 24.6183   2
  -1   6   2 328.436 57.9389   3
   0  -6  -2 644.261 57.6184   5
   0  -6  -2 644.263 27.1530  10
   0  -6  -2 581.717 32.7306   2
   0  -6  -2 571.138 27.2300   9
   0  -6  -2 627.159 33.8236   6
   0  -6  -2 610.342 52.7487   1
   0  -6  -2 609.146 34.5010   2
   0   6   2 549.819 51.6750   1
   0   6   2 638.050 27.1830  10
   0   6   2 576.465 62.7662   7
   0   6   2 544.126 32.7818   2
   0   6   2 576.858 27.5162   9
   0   6   2 566.364 33.2021   6
   0   6   2 590.664 34.8569   2
  -1  -6  -2 147.976 31.4994   1
  -1  -6  -2 160.428 14.5513   2
  -1  -6  -2 144.290 13.9421   6
  -1  -6  -2 144.984 33.7981   5
  -1  -6  -2 129.798 8.54778   9
  -1  -6  -2 119.731 15.3336   2
  -1  -6  -2 143.134 8.95366  10
   1   6   2 135.582 9.05481   9
   1   6   2 142.062 16.4321   2
   1   6   2 124.645 14.4633   2
   1   6   2 142.809 33.2759   7
   1   6   2 195.742 42.9532   3
   1   6   2 146.576 15.9164   4
   1   6   2 126.673 9.50275  10
  -2  -6  -2 1237.22 64.9137   2
  -2  -6  -2 1310.47 61.7950   6
  -2  -6  -2 1337.85 57.3493  10
  -2  -6  -2 1222.87 57.2536   9
  -2  -6  -2 1306.38 112.357   1
  -2  -6  -2 1273.18 66.7564   2
  -2  -6  -2 1192.43 100.167   5
   2   6   2 1371.73 57.4034  10
   2   6   2 1391.07 65.6228   4
   2   6   2 1186.20 110.636   3
   2   6   2 1260.90 57.3621   9
   2   6   2 1192.45 89.8044   1
   2   6   2 1282.02 66.7868   2
   2   6   2 1310.44 90.1196   7
   2   6   2 1288.47 65.1004   2
  -3  -6  -2 107.926 32.9381   1
  -3  -6  -2 82.8780 11.2843   6
  -3  -6  -2 78.9288 16.1656   2
  -3  -6  -2 68.5959 7.43323   9
  -3  -6  -2 77.3883 8.96303  10
  -3  -6  -2 89.8023 40.8936   5
  -3  -6  -2 74.2814 13.3422   2
   3   6   2 73.5152 7.93659   9
   3   6   2 66.8107 14.0842   4
   3   6   2 68.6254 14.0548   2
   3   6   2 71.6056 13.3626   2
   3   6   2 70.9876 8.38670  10
   3   6   2 115.892 47.0785   3
   3   6   2 50.3035 25.8128   1
  -4  -6  -2 9.28709 8.35489   2
  -4  -6  -2 12.2281 9.10251   2
  -4  -6  -2 9.17929 5.10216  10
  -4  -6  -2 -0.8514 29.2939   1
  -4  -6  -2 15.5729 4.55608   9
   4   6   2 11.9887 8.91368   2
   4   6   2 18.5924 9.32025   4
   4   6   2 9.61245 4.68749  10
   4   6   2 3.62018 8.48714   2
   4   6   2 24.3657 69.3270   3
  -5  -6  -2 -7.5615 10.1608   2
  -5  -6  -2 27.9126 35.1919   1
  -5  -6  -2 14.5293 56.8346   5
  -5  -6  -2 3.61801 4.31900   9
  -5  -6  -2 10.6537 9.42258   2
  -5  -6  -2 1.57768 5.61118  10
   5   6   2 12.4146 9.82293   2
   5   6   2 0.09715 15.2892   2
   5   6   2 5.92343 5.39048  10
   5   6   2 25.6754 11.7434   4
   5   6   2 4.71837 31.7726   1
  -6  -6  -2 134.984 12.4523   9
  -6  -6  -2 90.7838 20.8730   2
  -6  -6  -2 120.042 20.1056   2
  -6  -6  -2 93.9978 52.4255   1
  -6  -6  -2 150.951 14.9236  10
  -6  -6  -2 71.5043 71.7774   5
   6   6   2 122.758 20.6018   4
   6   6   2 137.190 21.7184   2
   6   6   2 127.193 13.9398  10
   6   6   2 125.010 51.9775   1
  -7  -6  -2 79.1462 10.3596   9
  -7  -6  -2 98.7326 13.2879  10
  -7  -6  -2 68.0048 64.9861   1
  -7  -6  -2 111.954 23.5772   2
  -7  -6  -2 73.5834 19.8226   2
   7   6   2 87.6347 11.9259  10
  -8  -6  -2 50.1318 19.8524   2
  -8  -6  -2 78.8953 22.4668   2
  -8  -6  -2 54.7953 11.6832  10
   8   6   2 68.8793 12.3357  10
  -9  -6  -2 205.241 21.9845  10
  -9  -6  -2 198.452 35.6726   2
   9   6   2 162.795 18.0631  10
  -9   7   2 161.316 15.1853  10
  -8   7   2 -2.6928 6.43016  10
  -8   7   2 -2.8957 6.99600  11
  -8   7   2 -2.1685 15.8467   4
  -8   7   2 7.82015 19.5062   6
  -8   7   2 24.4650 16.9200   4
  -7   7   2 72.9553 9.72526  11
  -7   7   2 89.7420 18.9962   4
  -6   7   2 -15.485 10.8349   6
  -6   7   2 6.69195 5.44237  10
  -5   7   2 -50.904 70.5759   8
  -5   7   2 -15.920 65.6716   3
  -5   7   2 18.9990 63.7649   7
   4  -7  -2 44.5581 13.2219   6
  -4   7   2 27.5201 53.3490   3
  -4   7   2 44.1740 5.47431   9
  -4   7   2 24.0505 11.8436   6
  -4   7   2 123.459 54.0995   8
  -4   7   2 29.0572 52.6280   7
   3  -7  -2 538.351 35.6115   6
  -3   7   2 589.255 89.7365   7
  -3   7   2 455.264 75.5851   8
  -3   7   2 525.179 34.4629   6
  -3   7   2 541.492 31.3850   2
  -3   7   2 512.106 30.7743   2
  -3   7   2 468.234 85.7477   3
  -3   7   2 528.470 24.6442   9
   2  -7  -2 8.52438 8.16855   6
  -2   7   2 -1.3821 30.9005   5
  -2   7   2 14.6326 7.52740   6
  -2   7   2 7.60602 33.0461   3
  -2   7   2 62.6926 28.5974   8
  -2   7   2 8.43092 2.92978  10
  -2   7   2 9.46656 19.4293   1
  -2   7   2 1.87031 6.28939   2
  -2   7   2 6.91009 2.98904   9
  -2   7   2 7.66805 6.14464   2
   1  -7  -2 1126.20 59.2925   6
   1  -7  -2 1177.90 51.1845   9
   1  -7  -2 1224.95 90.7277   5
   1  -7  -2 1132.73 56.3542   2
   1  -7  -2 1214.21 57.9857   2
  -1   7   2 1080.54 58.7362   2
  -1   7   2 1142.99 59.0528   6
  -1   7   2 1178.26 51.5827   9
  -1   7   2 1201.66 50.9789  10
  -1   7   2 1166.62 103.536   7
  -1   7   2 1215.22 58.2160   2
  -1   7   2 1048.22 79.0647   1
  -1   7   2 1216.27 103.734   3
   0  -7  -2 129.215 15.3525   6
   0  -7  -2 137.524 9.18787  10
   0  -7  -2 142.810 31.8795   1
   0  -7  -2 155.944 16.5750   2
   0  -7  -2 174.852 15.1396   2
   0  -7  -2 153.733 34.3197   5
   0  -7  -2 142.743 8.90717   9
   0   7   2 169.929 16.0004   2
   0   7   2 169.008 34.8492   1
   0   7   2 158.878 9.63870   9
   0   7   2 134.577 9.09095  10
   0   7   2 105.615 40.9737   3
   0   7   2 153.260 15.8157   6
   0   7   2 145.700 16.3882   2
   0   7   2 171.082 43.9421   7
  -1  -7  -2 2529.57 155.323   5
  -1  -7  -2 2638.64 117.515   6
  -1  -7  -2 2574.42 119.376   2
  -1  -7  -2 2566.42 121.324   2
  -1  -7  -2 2582.30 111.509   9
  -1  -7  -2 2579.69 148.018   1
   1   7   2 2536.12 121.432   2
   1   7   2 2612.21 121.148   4
   1   7   2 2564.63 111.655   9
   1   7   2 2280.20 198.394   7
   1   7   2 2587.27 169.294   3
   1   7   2 2602.94 111.183  10
   1   7   2 2517.71 117.492   6
   1   7   2 2516.99 119.584   2
   1   7   2 2645.68 162.301   1
  -2  -7  -2 933.687 44.2985   9
  -2  -7  -2 986.587 53.2520   2
  -2  -7  -2 845.630 66.7062   2
  -2  -7  -2 895.430 80.8853   1
  -2  -7  -2 1004.28 49.8884   6
  -2  -7  -2 1084.99 98.5080   5
  -2  -7  -2 977.308 44.3612  10
   2   7   2 942.552 83.5096   7
   2   7   2 965.748 55.0790   2
   2   7   2 956.544 44.2923  10
   2   7   2 984.423 53.5391   4
   2   7   2 1013.82 44.6836   9
   2   7   2 1117.10 86.1795   1
   2   7   2 862.798 101.816   3
  -3  -7  -2 2166.70 93.4382  10
  -3  -7  -2 2004.37 93.2060   9
  -3  -7  -2 2072.69 97.3062   6
  -3  -7  -2 2169.19 139.517   1
  -3  -7  -2 2217.37 155.184   5
  -3  -7  -2 2170.21 104.206   2
  -3  -7  -2 2115.00 105.695   2
   3   7   2 2025.16 166.626   3
   3   7   2 2184.26 103.139   2
   3   7   2 2116.80 102.077   4
   3   7   2 2180.53 93.2402   9
   3   7   2 2111.23 93.2573  10
   3   7   2 1963.92 132.641   7
   3   7   2 2084.14 138.102   1
  -4  -7  -2 611.994 30.3645  10
  -4  -7  -2 541.440 41.3615   2
  -4  -7  -2 541.474 39.5486   2
  -4  -7  -2 556.942 29.6474   9
  -4  -7  -2 637.483 76.7733   1
   4   7   2 687.449 118.616   3
   4   7   2 685.532 39.9551   4
   4   7   2 620.190 41.8026   2
   4   7   2 624.068 42.5243   2
   4   7   2 598.998 30.1852  10
   4   7   2 702.772 84.2603   1
  -5  -7  -2 1044.82 47.6931  10
  -5  -7  -2 902.648 57.9876   2
  -5  -7  -2 1009.56 62.2683   2
  -5  -7  -2 1144.79 129.201   5
  -5  -7  -2 946.297 46.7524   9
  -5  -7  -2 979.044 106.571   1
   5   7   2 977.476 101.089   1
   5   7   2 966.995 47.3198  10
   5   7   2 1080.63 57.9416   4
   5   7   2 1300.86 176.497   3
   5   7   2 887.128 58.7663   2
   5   7   2 1000.05 58.9469   2
  -6  -7  -2 426.136 24.9519   9
  -6  -7  -2 453.806 81.5821   1
  -6  -7  -2 483.768 26.7420  10
  -6  -7  -2 448.483 41.8248   2
  -6  -7  -2 451.735 37.1778   2
   6   7   2 383.387 36.4992   4
   6   7   2 468.063 37.9200   2
   6   7   2 487.799 26.5524  10
   6   7   2 420.484 36.1662   2
   6   7   2 490.299 86.0213   1
  -7  -7  -2 393.004 41.0329   2
  -7  -7  -2 376.752 24.8353  10
  -7  -7  -2 377.658 87.5627   1
   7   7   2 322.220 34.9896   2
   7   7   2 344.482 24.0402  10
   7   7   2 317.765 84.4650   1
   7   7   2 309.110 34.2921   2
  -8  -7  -2 311.178 41.4295   2
  -8  -7  -2 385.077 26.2585  10
   8   7   2 354.023 36.2188  10
  -9  -7  -2 104.862 29.5876   2
  -9  -7  -2 107.844 15.1723  10
  -9   8   2 55.9328 29.5724   6
  -8   8   2 395.415 40.4610   4
  -8   8   2 319.971 23.0023  11
  -8   8   2 310.728 41.3418   4
  -7   8   2 3.31275 6.38657  11
  -7   8   2 -18.795 11.5363   4
  -7   8   2 17.4024 17.8375   6
  -6   8   2 1022.88 62.2629   6
  -5   8   2 62.3111 14.6545   6
  -5   8   2 91.0057 68.5142   3
  -5   8   2 80.7635 72.4948   7
   4  -8  -2 2315.63 110.790   6
  -4   8   2 2109.92 172.220   8
  -4   8   2 2207.05 185.456   3
  -4   8   2 2226.79 109.602   6
  -4   8   2 2213.21 184.479   7
  -4   8   2 2205.81 96.6411   9
   3  -8  -2 69.3273 14.5575   6
  -3   8   2 52.0252 44.4176   3
  -3   8   2 96.1706 13.2891   2
  -3   8   2 77.6002 46.6023   8
  -3   8   2 76.6698 14.7012   6
  -3   8   2 73.2721 7.00511   9
  -3   8   2 80.2471 55.5568   7
   2  -8  -2 2372.64 113.810   6
  -2   8   2 2332.77 103.662   9
  -2   8   2 2540.07 103.049  10
  -2   8   2 2505.40 178.460   7
  -2   8   2 2384.50 110.420   2
  -2   8   2 2440.24 114.039   6
  -2   8   2 2295.14 111.947   2
  -2   8   2 2259.58 167.560   3
  -2   8   2 2539.05 136.360   1
  -2   8   2 2167.81 151.730   8
   1  -8  -2 68.4450 12.8313   6
   1  -8  -2 91.9733 12.1683   2
   1  -8  -2 61.6110 11.5092   2
   1  -8  -2 83.4538 6.53663   9
   1  -8  -2 72.7519 37.2830   5
  -1   8   2 59.9182 12.3956   2
  -1   8   2 88.1994 29.0408   1
  -1   8   2 117.459 40.5626   3
  -1   8   2 109.182 14.1285   2
  -1   8   2 92.3647 41.9067   7
  -1   8   2 119.292 23.1722   6
  -1   8   2 69.2358 6.67431  10
  -1   8   2 90.9970 7.32617   9
   0  -8  -2 2643.96 128.705   2
   0  -8  -2 2891.99 161.734   1
   0  -8  -2 2804.61 168.216   5
   0  -8  -2 2869.59 121.842  10
   0  -8  -2 2949.69 132.030   2
   0   8   2 2607.48 131.731   2
   0   8   2 2890.78 130.972   2
   0   8   2 2834.54 130.309   6
   0   8   2 2814.09 121.757  10
   0   8   2 2925.48 181.538   7
   0   8   2 2863.84 182.257   3
   0   8   2 2674.50 159.065   1
   0   8   2 2866.16 122.445   9
  -1  -8  -2 80.5496 13.7003   2
  -1  -8  -2 95.0678 13.7754   6
  -1  -8  -2 99.3806 35.6065   5
  -1  -8  -2 83.0943 8.32220  10
  -1  -8  -2 59.0105 25.8244   1
  -1  -8  -2 84.4259 7.53659   9
   1   8   2 89.2187 15.4337   2
   1   8   2 72.6441 7.86506  10
   1   8   2 46.0091 38.8781   3
   1   8   2 88.9090 8.30038   9
   1   8   2 63.6478 28.8432   1
   1   8   2 100.631 36.1928   7
   1   8   2 99.2718 14.3266   6
   1   8   2 100.389 16.0904   2
  -2  -8  -2 967.623 42.3896  10
  -2  -8  -2 858.218 53.1998   2
  -2  -8  -2 1022.94 100.573   5
  -2  -8  -2 848.678 81.9422   1
  -2  -8  -2 836.873 42.0010   9
  -2  -8  -2 906.706 52.0475   2
  -2  -8  -2 963.846 48.7427   6
   2   8   2 999.872 56.0215   2
   2   8   2 887.593 42.4170   9
   2   8   2 940.481 42.2672  10
   2   8   2 883.552 81.8278   1
   2   8   2 917.638 52.8614   4
   2   8   2 743.274 86.2981   7
   2   8   2 991.405 106.575   3
   2   8   2 904.323 51.7319   2
  -3  -8  -2 150.162 22.5239   2
  -3  -8  -2 194.522 18.2203   6
  -3  -8  -2 244.948 54.5964   5
  -3  -8  -2 167.681 21.3793   2
  -3  -8  -2 168.861 13.0394  10
  -3  -8  -2 165.680 12.1350   9
  -3  -8  -2 184.415 45.9728   1
   3   8   2 143.373 65.0436   3
   3   8   2 178.467 20.8647   4
   3   8   2 150.190 42.6016   1
   3   8   2 185.436 21.2913   2
   3   8   2 174.072 12.8619  10
   3   8   2 187.417 23.9688   2
   3   8   2 201.491 12.9512   9
  -4  -8  -2 137.648 58.3143   5
  -4  -8  -2 63.8668 11.6821   6
  -4  -8  -2 68.4815 15.6697   2
  -4  -8  -2 73.0579 8.58723   9
  -4  -8  -2 92.8236 17.7935   2
  -4  -8  -2 103.787 48.0094   1
   4   8   2 89.7824 17.7113   2
   4   8   2 80.0682 65.8534   3
   4   8   2 85.3730 10.3682  10
   4   8   2 75.7358 16.7958   2
   4   8   2 63.1451 16.1296   4
   4   8   2 43.7760 41.4641   1
  -5  -8  -2 38.2753 63.1838   5
  -5  -8  -2 9.48718 13.2742   2
  -5  -8  -2 -0.8731 6.28332  10
  -5  -8  -2 14.6145 46.5970   1
  -5  -8  -2 12.3919 10.4627   2
   5   8   2 12.7877 83.7822   3
   5   8   2 47.4564 41.0614   1
   5   8   2 -11.550 11.3014   4
   5   8   2 -7.2027 10.2063   2
   5   8   2 3.94196 6.15952  10
   5   8   2 21.1968 12.7211   2
  -6  -8  -2 49.0790 19.7058   2
  -6  -8  -2 52.2901 8.75707   9
  -6  -8  -2 84.8906 11.4853  10
  -6  -8  -2 95.8355 19.8201   2
  -6  -8  -2 33.8123 61.4428   1
   6   8   2 65.9819 17.4102   2
   6   8   2 94.8287 52.0949   1
   6   8   2 68.0311 21.0008   4
   6   8   2 71.4347 18.2323   2
   6   8   2 58.7519 10.2049  10
  -7  -8  -2 104.640 13.0182  10
  -7  -8  -2 92.8933 24.4201   2
  -7  -8  -2 85.5543 21.7684   2
  -7  -8  -2 178.891 84.7517   1
   7   8   2 107.071 22.8313   2
   7   8   2 81.9667 12.5171  10
   7   8   2 54.6982 18.3882   2
  -8  -8  -2 -24.951 17.8415   2
  -8  -8  -2 11.5547 9.69766  10
   8   8   2 17.0954 10.3411  10
   8   8   2 -12.540 16.9329   2
  -9  -8  -2 96.2686 29.4772   2
  -9  -8  -2 81.4144 14.3862  10
  -8   9   2 33.6154 25.4984   6
  -8   9   2 39.3563 20.5108   4
  -8   9   2 16.6192 18.5398   4
  -7   9   2 24.5365 16.8077   4
  -7   9   2 59.5443 10.0743  11
  -7   9   2 72.0888 23.6848   6
  -6   9   2 48.0787 17.8170   6
   5  -9  -2 5.02739 13.8526   6
  -5   9   2 37.6760 13.5839   6
   4  -9  -2 34.9622 14.5260   6
  -4   9   2 28.0604 9.46263   2
  -4   9   2 70.0445 61.3200   7
  -4   9   2 120.761 64.0740   3
  -4   9   2 35.1861 10.4611   2
  -4   9   2 38.9246 5.34688   9
  -4   9   2 -64.483 59.2553   8
  -4   9   2 31.0708 13.1798   6
   3  -9  -2 286.063 27.7175   6
  -3   9   2 172.335 58.4719   8
  -3   9   2 242.185 21.6971   2
  -3   9   2 229.869 26.2171   6
  -3   9   2 276.914 14.7706   9
  -3   9   2 238.790 68.1423   3
  -3   9   2 265.320 73.0473   7
  -3   9   2 335.494 25.1988   2
   2  -9  -2 -1.7921 8.36497   6
  -2   9   2 4.13422 3.46409   9
  -2   9   2 -2.2953 8.11754   6
  -2   9   2 17.6807 22.5945   1
  -2   9   2 -43.792 37.8260   3
  -2   9   2 -9.5851 34.6377   8
  -2   9   2 2.31361 3.47717  10
  -2   9   2 14.0951 7.42985   2
  -2   9   2 -8.3653 39.9576   5
  -2   9   2 57.9244 39.5109   7
   1  -9  -2 496.029 31.3162   2
   1  -9  -2 467.798 28.9922   2
   1  -9  -2 461.506 22.4083   9
   1  -9  -2 473.972 69.3060   5
   1  -9  -2 450.949 32.3429   6
  -1   9   2 413.147 31.5177   6
  -1   9   2 402.810 55.6262   1
  -1   9   2 475.298 33.0272   2
  -1   9   2 492.660 22.6911  10
  -1   9   2 462.863 31.4278   2
  -1   9   2 604.524 90.8625   3
  -1   9   2 483.805 23.3656   9
   0  -9  -2 143.094 9.40074   9
   0  -9  -2 173.226 38.6292   1
   0  -9  -2 116.571 10.2104  10
   0  -9  -2 150.468 18.0285   6
   0  -9  -2 144.651 16.4304   2
   0  -9  -2 153.317 19.0151   2
   0   9   2 101.273 17.4587   2
   0   9   2 175.354 39.4128   1
   0   9   2 130.170 10.1432   9
   0   9   2 135.673 9.67173  10
   0   9   2 153.837 54.3770   3
   0   9   2 142.674 17.6780   2
   0   9   2 144.040 18.5706   6
   0   9   2 120.417 48.9420   7
  -1  -9  -2 1658.01 73.8256  10
  -1  -9  -2 1602.23 128.408   5
  -1  -9  -2 1670.29 74.0753   9
  -1  -9  -2 1630.75 81.8137   6
  -1  -9  -2 1705.29 86.3650   2
  -1  -9  -2 1758.56 119.670   1
   1   9   2 1442.56 114.839   1
   1   9   2 1643.04 84.2557   2
   1   9   2 1680.28 86.9019   2
   1   9   2 1657.46 73.8516  10
   1   9   2 1743.92 140.688   3
   1   9   2 1700.59 83.3656   6
   1   9   2 1760.49 132.895   7
   1   9   2 1696.91 74.5319   9
  -2  -9  -2 1168.14 97.2555   1
  -2  -9  -2 1085.34 62.3925   2
  -2  -9  -2 1089.57 49.5503  10
  -2  -9  -2 1050.58 111.165   5
  -2  -9  -2 1110.00 60.6058   2
  -2  -9  -2 1001.93 49.3438   9
   2   9   2 1061.41 49.3941  10
   2   9   2 1070.08 94.3018   1
   2   9   2 1040.51 62.4428   2
   2   9   2 1154.68 61.0317   2
   2   9   2 980.480 103.042   7
   2   9   2 1118.48 122.411   3
  -3  -9  -2 1433.55 65.3439  10
  -3  -9  -2 1371.75 65.2554   9
  -3  -9  -2 1421.05 77.2424   2
  -3  -9  -2 1514.01 139.524   5
  -3  -9  -2 1430.20 79.9674   2
  -3  -9  -2 1322.02 118.188   1
  -3  -9  -2 1468.19 71.7787   6
   3   9   2 1496.57 118.225   1
   3   9   2 1386.11 149.695   3
   3   9   2 1430.58 77.0594   2
   3   9   2 1441.24 65.3149  10
   3   9   2 1475.71 65.4918   9
   3   9   2 1493.58 80.2972   2
  -4  -9  -2 254.301 70.9667   5
  -4  -9  -2 258.196 21.8012   6
  -4  -9  -2 265.053 26.9702   2
  -4  -9  -2 251.946 16.5219   9
  -4  -9  -2 266.959 29.8607   2
  -4  -9  -2 271.273 17.8738  10
   4   9   2 298.640 17.1028   9
   4   9   2 260.040 18.5928  10
   4   9   2 213.606 86.0710   3
   4   9   2 339.020 65.2397   1
   4   9   2 258.405 29.7663   2
   4   9   2 305.627 31.4581   2
   4   9   2 205.756 30.7148   4
  -5  -9  -2 800.154 42.7937   9
  -5  -9  -2 870.977 114.821   1
  -5  -9  -2 861.074 57.0369   2
  -5  -9  -2 870.741 59.9113   2
  -5  -9  -2 736.844 128.279   5
  -5  -9  -2 897.904 43.6926  10
   5   9   2 897.920 43.5605  10
   5   9   2 931.970 164.010   3
   5   9   2 977.430 58.6747   4
   5   9   2 878.861 59.7772   2
   5   9   2 945.916 108.057   1
   5   9   2 898.993 57.9185   2
  -6  -9  -2 721.576 130.005   1
  -6  -9  -2 946.909 61.7816   2
  -6  -9  -2 989.507 64.5045   2
  -6  -9  -2 864.940 43.3864  10
   6   9   2 812.100 57.5467   2
   6   9   2 835.191 57.6470   2
   6   9   2 775.023 42.5640  10
   6   9   2 783.082 55.7512   4
  -7  -9  -2 187.131 19.0190  10
  -7  -9  -2 143.682 35.8298   2
   7   9   2 190.031 18.5332  10
   7   9   2 158.128 26.7722   2
   7   9   2 153.862 26.3288   2
  -8  -9  -2 315.718 24.8887  10
  -8  -9  -2 374.604 48.2386   2
   8   9   2 265.460 38.8836   2
   8   9   2 354.117 25.6419  10
   8   9   2 236.971 37.2687   2
  -9  -9  -2 -45.268 22.8695   2
  -8  10   2 245.610 21.0162  11
  -8  10   2 229.930 36.1665   4
  -7  10   2 7.50698 7.98211  11
  -7  10   2 49.3972 22.4073   6
  -7  10   2 11.6902 15.6385   4
  -6  10   2 942.543 65.1540   6
   5 -10  -2 -14.485 13.5536   6
  -5  10   2 36.8853 16.0175   6
  -5  10   2 6.12360 4.49869   9
   4 -10  -2 2208.64 111.665   6
  -4  10   2 2077.69 102.994   2
  -4  10   2 2203.46 110.629   6
  -4  10   2 2069.52 94.1220  10
  -4  10   2 2452.07 199.636   7
  -4  10   2 2245.86 94.9744   9
  -4  10   2 2013.92 188.003   3
  -4  10   2 2164.14 105.113   2
   3 -10  -2 23.9489 12.7125   6
  -3  10   2 -58.128 56.2431   7
  -3  10   2 -3.2814 52.2715   3
  -3  10   2 -42.306 47.7313   5
  -3  10   2 23.9771 11.3264   2
   2 -10  -2 1314.32 71.7682   6
  -2  10   2 1434.82 143.608   3
  -2  10   2 1316.58 70.5108   2
  -2  10   2 1221.61 70.2292   6
  -2  10   2 1319.18 58.3989  10
  -2  10   2 1424.18 83.3765   2
  -2  10   2 1271.33 59.0675   9
  -2  10   2 1463.61 100.251   1
  -2  10   2 1185.17 134.700   7
   1 -10  -2 24.8441 48.5036   5
   1 -10  -2 72.5304 12.8191   2
   1 -10  -2 56.6227 13.2181   2
   1 -10  -2 110.208 17.1577   6
  -1  10   2 96.7960 8.28281  10
  -1  10   2 76.1263 15.8920   6
  -1  10   2 -8.5867 50.1913   7
  -1  10   2 61.6665 29.4102   1
  -1  10   2 92.1511 8.83759   9
  -1  10   2 9.48209 40.4708   8
  -1  10   2 23.6265 47.7538   3
  -1  10   2 93.4069 15.4070   2
   0 -10  -2 2386.00 104.689   9
   0 -10  -2 2367.01 115.049   6
   0 -10  -2 2365.03 150.754   1
   0 -10  -2 2349.45 163.552   5
   0 -10  -2 2304.59 113.887   2
   0 -10  -2 2386.50 115.946   2
   0 -10  -2 2461.84 104.806  10
   0  10   2 2491.32 115.719   6
   0  10   2 2489.13 179.511   7
   0  10   2 2366.27 118.184   2
   0  10   2 2362.51 115.888   2
   0  10   2 2436.43 152.704   1
   0  10   2 2321.36 104.531  10
   0  10   2 2467.88 178.234   3
   0  10   2 2422.88 105.423   9
  -1 -10  -2 534.587 36.0929   2
  -1 -10  -2 513.246 86.2126   5
  -1 -10  -2 693.732 131.343   1
  -1 -10  -2 551.726 26.9372  10
  -1 -10  -2 532.729 35.4913   6
  -1 -10  -2 536.706 38.6077   2
  -1 -10  -2 549.015 26.6300   9
   1  10   2 535.314 68.6181   1
   1  10   2 533.046 35.7990   6
   1  10   2 557.406 37.2981   2
   1  10   2 534.926 32.6430   9
   1  10   2 476.742 38.3758   2
   1  10   2 478.760 26.2640  10
   1  10   2 596.111 85.9250   7
   1  10   2 608.477 100.324   3
  -2 -10  -2 257.550 15.8507  10
  -2 -10  -2 276.351 28.0972   2
  -2 -10  -2 215.581 14.4926   9
  -2 -10  -2 276.207 23.7953   6
  -2 -10  -2 233.818 24.2381   2
  -2 -10  -2 242.637 59.9665   5
  -2 -10  -2 171.881 47.0252   1
   2  10   2 195.744 25.9761   2
   2  10   2 161.104 56.2967   7
   2  10   2 244.571 15.7213   9
   2  10   2 263.072 27.9603   4
   2  10   2 249.999 15.2040  10
   2  10   2 174.781 46.8872   1
   2  10   2 231.518 25.1553   2
  -3 -10  -2 -9.0706 37.4589   1
  -3 -10  -2 27.6814 13.1781   2
  -3 -10  -2 19.2868 6.42823  10
  -3 -10  -2 -21.358 48.1032   5
  -3 -10  -2 9.51050 9.79724   6
  -3 -10  -2 23.2657 11.2536   2
  -3 -10  -2 15.5903 5.26474   9
   3  10   2 90.1772 50.2402   7
   3  10   2 30.2746 14.3436   2
   3  10   2 15.4072 36.1157   1
   3  10   2 17.3204 5.90384  10
   3  10   2 16.8158 11.3087   2
   3  10   2 22.1749 6.18586   9
   3  10   2 128.344 61.8059   3
   3  10   2 34.1587 14.3535   4
  -4 -10  -2 176.751 81.2963   5
  -4 -10  -2 47.9578 7.67977   9
  -4 -10  -2 67.7149 16.1304   2
  -4 -10  -2 72.5139 18.8725   6
  -4 -10  -2 62.1257 18.9225   2
  -4 -10  -2 29.3189 46.7147   1
  -4 -10  -2 61.8393 8.63988  10
   4  10   2 52.5367 8.37279   9
   4  10   2 61.9891 8.98671  10
   4  10   2 70.6037 18.2332   4
   4  10   2 -5.8728 38.9160   1
   4  10   2 15.2568 52.1726   7
   4  10   2 31.9741 15.1898   2
  -5 -10  -2 92.9592 60.4802   1
  -5 -10  -2 28.6984 14.5939   2
  -5 -10  -2 11.9780 7.66650  10
  -5 -10  -2 33.5016 17.9527   2
   5  10   2 35.1303 7.88908  10
   5  10   2 -0.7732 14.7198   4
   5  10   2 38.9740 17.3593   2
   5  10   2 9.13035 13.2266   2
   5  10   2 -2.6200 46.6369   1
  -6 -10  -2 -30.191 70.7894   1
  -6 -10  -2 -0.3689 7.82654  10
  -6 -10  -2 5.03255 16.4116   2
   6  10   2 19.4841 16.3274   4
   6  10   2 2.75758 7.78361  10
   6  10   2 -53.941 58.3394   1
   6  10   2 22.0189 14.4791   2
   6  10   2 -3.3392 12.7122   2
[truncated: 2,305,636 more chars]
